# Supplementary material for: Integrative analysis of the Trypanosoma brucei gene expression cascade predicts differential regulation of mRNA processing and unusual control of ribosomal protein expression
Source: BMC Genomics. 2016 Apr 26;17:306. doi: 10.1186/s12864-016-2624-3 (PMC4845500; doi:10.1186/s12864-016-2624-3)
Supplement: Additional file 9: Table S1. — Datasets used for modelling, with results. Data are taken from [16]. Sheet 1: We chose coding regions for which there had been no more than 2-fold differences in either copy number, or mRNA abundances, between 2 different experiments in bloodstream forms. The error in the half-life measurement in bloodstream forms (residual sum of squares) was also less than 0.3. Sim = simulated results; results for model BS-D (columns L & M) were used for the main analyses but those for BS-A and BS-E are also included in columns R-U. Column P has the following categories: “1. High”: mRNA amount is at least 4 times higher than expected; “2. Low”: mRNA amount is at least 4 times less than expected; 3. Normal: mRNA amount is less than 4 times more or less than expected. Column Q is like column P except that the boundary is within 2-fold. Sheet 2: As for sheet 1, but for procyclic forms. In this case mRNAs were taken for which the standard deviation of 3 abundance measurements was less than twice the mean. Sim = simulated results; results for model parameters PC-A (columns L & M) were used for the main analyses but those for PC-B are also included in columns R&S. Sheet 3: Coding regions from sheet 1 for which there was a measured bloodstream-form splicing time of less than 5 min; used for testing all bloodstream-form models except BS-C. Sheet 4: Coding regions from Sheet 4 for which the next gene downstream also had a measured splicing time of less than 5 min; used for testing bloodstream-form model BS-C. (XLSX 1679 kb) [file 12864_2016_2624_MOESM9_ESM.xlsx]

## Sheet: 1. Reliable BS
2013 TritrypDB Gene ID	Annotation	Class	Filtered mRNA length	2T1 Gene copy no	BS RNAs/cell	BS RNAs/cell/gene	BS mRNA half-life (min)	BS decay error	log2.HLmRNA.	log2.RNA.Cell.	Simm RNA/cell BS-D	Sim log2 mRNA/cell BS-D	realamount/sim amount BS-D	log2 real/sim BS-D	Within 4x boundary?	Within 2x boundary?	Simm RNA/cell BS-A	Sim log2 mRNA/cell BS-A	Simm RNA/cell BS-E	Sim log2 mRNA/cell BS-E
Tb927.9.3280	acidocalcisomal exopolyphosphatase, putative (3C4.175)	Acidocalcisome	1226	0.967394	3.12	3.23	5.28	0.06	2.401	1.6909	1.545	0.628	2.071	1.05	3.Normal	1. High	1.01	0.017	1.31	0.3941
Tb927.11.7060	acidocalcisomal pyrophosphatase (VSP1)	Acidocalcisome	1846	1.6872	5.72	3.39	13.72	0.04	3.779	1.7622	3.722	1.896	0.913	-0.131	3.Normal	3.Normal	2.42	1.273	3.45	1.7861
Tb927.11.12220	catalytic subunit of the vacuolar transporter chaperone 4, polyphosphate polymerase, Vtc4	Acidocalcisome	2904	1.0098	1.41	1.4	10.35	0.09	3.372	0.4814	2.235	1.16	0.626	-0.675	3.Normal	3.Normal	1.44	0.522	2.36	1.2401
Tb927.4.3930	amino acid transporter, putative	Amino.acid.transport	2496	1.03703	2.17	2.09	19.96	0.14	4.319	1.0633	4.656	2.219	0.451	-1.149	3.Normal	2. Low	3	1.586	4.69	2.2288
Tb927.10.9850	amino acid transporter, putative	Amino.acid.transport	2155	0.949683	1.33	1.4	10.74	0.1	3.424	0.4808	2.784	1.477	0.503	-0.991	3.Normal	3.Normal	1.8	0.849	2.69	1.425
Tb927.8.5450	amino acid transporter, putative (AAT6)	Amino.acid.transport	2682	0.939773	4.32	4.6	13.72	0.06	3.778	2.2018	3.209	1.682	1.433	0.519	3.Normal	3.Normal	2.07	1.047	3.3	1.7244
Tb927.10.6500	amino acid transporter, putative,amino acid permease, putative	Amino.acid.transport	2005	1.22221	1.16	0.95	6.39	0.03	2.675	-0.0733	1.582	0.661	0.632	-0.661	3.Normal	3.Normal	1.03	0.036	1.5	0.5815
Tb927.6.4660	cationic amino acid transporter, putative	Amino.acid.transport	2307	1.08314	0.84	0.78	8.41	0.08	3.071	-0.3672	1.986	0.99	0.403	-1.312	3.Normal	2. Low	1.28	0.36	1.95	0.9659
Tb927.11.15840	L-Lysine transport protein, putative	Amino.acid.transport	2343	3.09154	8.07	2.61	27.89	0.29	4.802	1.3836	6.556	2.713	0.397	-1.334	3.Normal	2. Low	4.23	2.082	6.48	2.6953
Tb927.9.10340	Polyamine transporter 1 (TbPOT1)	Amino.acid.transport	2686	0.976042	1.05	1.07	11.98	0.06	3.582	0.0994	2.763	1.466	0.398	-1.329	3.Normal	2. Low	1.78	0.831	2.85	1.5094
Tb927.11.6680	Polyamine transporter 2 (TbPOT2)	Amino.acid.transport	2360	1.01013	0.67	0.67	6.87	0.09	2.781	-0.5819	1.726	0.788	0.405	-1.302	3.Normal	2. Low	1.11	0.157	1.71	0.7733
Tb927.11.1560	1,2-Dihydroxy-3-keto-5-methylthiopentene dioxygenase, putative	Amino.acids	1243	0.988112	3.45	3.49	17.87	0.05	4.159	1.8039	5.354	2.421	0.654	-0.613	3.Normal	3.Normal	3.5	1.809	4.56	2.1904
Tb927.8.6060	2-amino-3-ketobutyrate coenzyme A ligase, putative,glycine acetyltransferase, putative	Amino.acids	2101	0.979775	3.07	3.13	16.59	0.04	4.052	1.6482	4.276	2.096	0.725	-0.464	3.Normal	3.Normal	2.77	1.469	4.1	2.0343
Tb927.11.6630	3-methylcrotonoyl-CoA carboxylase beta subunit, putative	Amino.acids	2672	0.960087	1.46	1.52	7.47	0.07	2.901	0.6021	1.637	0.711	0.916	-0.126	3.Normal	3.Normal	1.05	0.076	1.68	0.752
Tb927.8.2020	agmatinase, putative	Amino.acids	1305	1.16457	2.01	1.73	11.72	0.13	3.551	0.7871	3.578	1.839	0.475	-1.074	3.Normal	2. Low	2.34	1.227	3.08	1.6217
Tb927.5.1280	alanine racemase, putative	Amino.acids	1286	1.54342	1.95	1.26	5.43	0.04	2.44	0.3355	1.525	0.609	0.852	-0.231	3.Normal	3.Normal	1	-0.003	1.31	0.3877
Tb927.1.3000	aminoacylase, putative,N-acyl-L-amino acid amidohydrolase, zinc binding	Amino.acids	1643	1.18767	2.25	1.89	9.13	0.08	3.191	0.9194	2.523	1.335	0.753	-0.409	3.Normal	3.Normal	1.64	0.716	2.27	1.1854
Tb927.9.6170	arginine kinase (AK) in cytosol and flagellum	Amino.acids	1510	2.0652	18.24	8.83	62.4	0.22	5.963	3.1427	15.637	3.967	0.563	-0.829	3.Normal	3.Normal	10.2	3.35	13.84	3.7907
Tb927.11.5090	aspartate aminotransferase, mitochondrial	Amino.acids	3593	0.814376	0.64	0.78	12.79	0.14	3.677	-0.3499	2.597	1.377	0.308	-1.699	3.Normal	2. Low	1.66	0.732	2.96	1.5673
Tb927.2.4590	branched-chain amino acid aminotransferase, putative	Amino.acids	2926	2.62799	10.75	4.09	50.07	0.24	5.646	2.0328	10.061	3.331	0.408	-1.295	3.Normal	2. Low	6.46	2.692	10.66	3.4144
Tb927.11.2230	carnitine O-acetyltransferase, putative (CAT)	Amino.acids	4916	0.942551	1.45	1.54	17.77	0.11	4.151	0.6218	2.983	1.577	0.503	-0.992	3.Normal	3.Normal	1.89	0.921	3.87	1.9539
Tb927.9.12320	cystathione gamma lyase, putative	Amino.acids	2113	0.865257	2.18	2.52	16.16	0.11	4.014	1.3352	4.026	2.009	0.621	-0.687	3.Normal	3.Normal	2.61	1.382	3.86	1.9497
Tb927.10.2750	deoxyhypusine synthase	Amino.acids	2379	0.985198	1.79	1.82	10.95	0.06	3.452	0.8611	2.675	1.42	0.673	-0.572	3.Normal	3.Normal	1.73	0.788	2.65	1.4086
Tb927.1.870	deoxyhypusine synthase, putative	Amino.acids	1455	0.939108	1	1.06	27.03	0.13	4.756	0.0891	7.502	2.907	0.147	-2.77	2. Low	2. Low	4.9	2.292	6.59	2.7202
Tb927.7.5560	glucosamine-fructose-6-phosphate aminotransferase, putative	Amino.acids	4093	0.837546	1.26	1.5	7.82	0.06	2.967	0.5853	1.511	0.596	0.992	-0.011	3.Normal	3.Normal	0.96	-0.054	1.82	0.8603
Tb927.7.4970	glutamine synthetase, putative	Amino.acids	1648	0.951106	0.91	0.96	9.86	0.07	3.301	-0.0586	2.793	1.482	0.358	-1.482	3.Normal	2. Low	1.82	0.862	2.52	1.3331
Tb927.7.6940	glutaminyl cyclase, putative	Amino.acids	2716	1.09703	1.23	1.12	7.77	0.04	2.957	0.1644	1.853	0.89	0.594	-0.752	3.Normal	3.Normal	1.19	0.254	1.92	0.9379
Tb927.11.9670	glycine synthase, putative (GCVT1)	Amino.acids	2393	1.18094	1.18	1	11.81	0.14	3.561	-0.0005	2.904	1.538	0.344	-1.538	3.Normal	2. Low	1.87	0.906	2.89	1.5293
Tb927.6.4430	homoserine kinase	Amino.acids	1382	0.999229	8.53	8.53	22.51	0.12	4.492	3.093	6.556	2.713	1.297	0.375	3.Normal	3.Normal	4.28	2.099	5.7	2.5109
Tb927.11.1670	ISCS2, NFS cysteine desulfurase	Amino.acids	2295	0.97671	1.67	1.71	7.51	0.12	2.91	0.7754	1.99	0.993	0.854	-0.227	3.Normal	3.Normal	1.29	0.363	1.95	0.9668
Tb927.11.1540	isovaleryl-coA dehydrogenase, putative	Amino.acids	2322	0.989463	0.81	0.82	9.44	0.11	3.239	-0.2803	2.223	1.152	0.36	-1.474	3.Normal	2. Low	1.44	0.522	2.19	1.1309
Tb927.9.2010	kynureninase, putative	Amino.acids	1965	0.945733	2.13	2.26	23.69	0.2	4.566	1.1741	6.079	2.604	0.378	-1.402	3.Normal	2. Low	3.94	1.979	5.72	2.5163
Tb927.7.7040	methylthioadenosine phosphorylase, putative (MTAP)	Amino.acids	1650	1.12182	8.47	7.55	60.85	0.23	5.927	2.9164	14.991	3.906	0.5	-0.999	3.Normal	3.Normal	9.76	3.287	13.53	3.7577
Tb927.9.1960	nitrilase, putative	Amino.acids	995	0.985331	1.23	1.24	14.64	0.11	3.872	0.3157	4.752	2.248	0.253	-1.985	3.Normal	2. Low	3.12	1.643	3.91	1.9673
Tb927.7.1910	pyridoxal phosphate containing glycine decarboxylase, putative	Amino.acids	3742	0.976204	2.19	2.24	11.22	0.03	3.488	1.1667	2.163	1.113	1.017	0.024	3.Normal	3.Normal	1.38	0.466	2.51	1.326
Tb927.9.12910	selenocysteine lyase	Amino.acids	1574	1.04957	1.55	1.48	10.72	0.07	3.422	0.5625	3.11	1.637	0.482	-1.052	3.Normal	2. Low	2.03	1.019	2.78	1.4735
Tb927.7.4390	threonine synthase, putative	Amino.acids	2490	1.0446	0.58	0.56	11.78	0.09	3.558	-0.8407	2.856	1.514	0.21	-2.251	2. Low	2. Low	1.84	0.881	2.87	1.5226
Tb927.1.4690	arginine N-methyltransferase (PRMT1)	Arg.methylation	1822	0.928006	2.88	3.11	18.34	0.08	4.197	1.6364	4.758	2.25	0.652	-0.618	3.Normal	3.Normal	3.09	1.628	4.39	2.1355
Tb927.10.3560	arginine N-methyltransferase, putative	Arg.methylation	2440	0.816921	2.65	3.24	19.75	0.1	4.304	1.6957	4.701	2.233	0.681	-0.555	3.Normal	3.Normal	3.03	1.601	4.7	2.2327
Tb927.10.640	arginine N-methyltransferase, type II (PRMT5)	Arg.methylation	2761	1.06576	1.62	1.52	7.58	0.05	2.923	0.6061	1.839	0.879	0.816	-0.294	3.Normal	3.Normal	1.18	0.243	1.91	0.935
Tb927.10.2880	calcium channel protein, putative	Calcium	8959	0.97114	2.04	2.1	31.4	0.19	4.973	1.0706	3.341	1.74	0.629	-0.67	3.Normal	3.Normal	2.09	1.066	5.85	2.549
Tb927.6.2720	calcium-binding protein, putative	Calcium	1536	0.817947	2.86	3.49	10.56	0.02	3.401	1.8048	3.134	1.648	1.117	0.159	3.Normal	3.Normal	2.04	1.031	2.78	1.4771
Tb927.11.3680	calmodulin, putative	Calcium	1126	0.844854	2.57	3.05	18.71	0.07	4.226	1.6065	5.783	2.532	0.519	-0.947	3.Normal	3.Normal	3.79	1.923	4.85	2.2777
Tb927.6.4710	calmodulin, putative	Calcium	2883	0.963844	2.58	2.67	12.94	0.07	3.694	1.4192	2.892	1.532	0.934	-0.099	3.Normal	3.Normal	1.86	0.894	3.05	1.6085
Tb927.4.3330	hypothetical protein, conserved, EF hand	Calcium	1471	0.982677	4.14	4.21	11.18	0.07	3.483	2.0734	3.176	1.667	1.322	0.403	3.Normal	3.Normal	2.07	1.051	2.8	1.4833
Tb927.10.6960	hypothetical protein, conserved, EF hand superfamily (E-4)	Calcium	1661	2.32424	2.29	0.98	25.78	0.21	4.688	-0.023	6.947	2.796	0.144	-2.796	2. Low	2. Low	4.52	2.177	6.28	2.6502
Tb927.11.8220	aurora B kinase (AUK1)	Cell.cycle	1886	0.957021	1.76	1.83	9.08	0.05	3.183	0.8757	2.407	1.267	0.748	-0.419	3.Normal	3.Normal	1.56	0.643	2.24	1.1645
Tb927.10.1070	cdc2- like protein kinase (CRK1)	Cell.cycle	1965	1.0069	2.76	2.74	11.57	0.07	3.532	1.4524	3.136	1.649	0.861	-0.216	3.Normal	3.Normal	2.03	1.024	2.95	1.5615
Tb927.10.4990	cdc2- like protein kinase 2 (CRK3)	Cell.cycle	1270	0.887772	3.05	3.44	12.04	0.06	3.59	1.7814	3.605	1.85	0.943	-0.084	3.Normal	3.Normal	2.36	1.238	3.09	1.6254
Tb927.7.5580	cell cycle associated protein MOB1-B (MOB1B)	Cell.cycle	1150	1.21345	3.27	2.69	8.99	0.05	3.168	1.4294	2.798	1.484	0.965	-0.051	3.Normal	3.Normal	1.83	0.875	2.35	1.235
Tb927.7.7360	cell division control protein 2 homolog 2,cdc2-related kinase (CRK2)	Cell.cycle	1530	1.33261	2.1	1.58	13.58	0.07	3.763	0.6583	3.962	1.986	0.404	-1.308	3.Normal	2. Low	2.58	1.369	3.52	1.8141
Tb927.8.6500	cell division cycle protein, putative	Cell.cycle	4098	0.898299	2.46	2.74	21.06	0.09	4.396	1.4531	3.831	1.938	0.705	-0.505	3.Normal	3.Normal	2.44	1.288	4.6	2.2029
Tb927.4.2260	Centrin1	Cell.cycle	5668	0.952951	3.02	3.17	15.41	0.05	3.946	1.6638	2.297	1.2	1.393	0.478	3.Normal	3.Normal	1.45	0.539	3.18	1.6711
Tb927.8.1080	Centrin2	Cell.cycle	1285	1.13656	3.58	3.15	12.13	0.1	3.6	1.6539	3.593	1.845	0.863	-0.213	3.Normal	3.Normal	2.35	1.233	3.08	1.6238
Tb927.7.3410	Centrin4 - basal bodies and bilobe	Cell.cycle	752	1.03442	12.93	12.5	37.31	0.18	5.222	3.6435	11.731	3.552	1.066	0.092	3.Normal	3.Normal	7.75	2.953	9.33	3.2214
Tb927.8.6340	CYC2-like cyclin, putative (CYC10)	Cell.cycle	5182	0.959311	0.9	0.94	13.17	0.12	3.719	-0.0898	2.115	1.081	0.425	-1.233	3.Normal	2. Low	1.34	0.423	2.81	1.492
Tb927.8.6350	CYC2-like cyclin, putative (CYC11)	Cell.cycle	5620	0.91987	0.68	0.74	35.19	0.15	5.137	-0.4406	5.12	2.356	0.137	-2.871	2. Low	2. Low	3.24	1.696	7.07	2.8213
Tb927.7.7170	CYC2-like cyclin, putative (CYC4)	Cell.cycle	5481	1.07088	1.8	1.69	12.72	0.09	3.668	0.753	2.044	1.031	0.832	-0.266	3.Normal	3.Normal	1.29	0.372	2.79	1.4797
Tb927.10.11440	CYC2-like cyclin, putative,G1 cyclin CycE4, putative (CYC5)	Cell.cycle	4833	1.13111	1.62	1.43	25.66	0.17	4.682	0.5174	4.264	2.092	0.328	-1.607	3.Normal	2. Low	2.71	1.437	5.5	2.4582
Tb927.11.12610	cyclin 1,serine peptidase family S51, peptidase E, putative	Cell.cycle	1386	1.12536	0.9	0.8	9.11	0.08	3.187	-0.3238	2.659	1.411	0.301	-1.733	3.Normal	2. Low	1.74	0.797	2.31	1.2099
Tb927.6.1460	cyclin 3, mitotic cyclin, (CYC3)	Cell.cycle	2448	0.941481	4.45	4.73	30.92	0.16	4.951	2.2422	7.074	2.822	0.664	-0.59	3.Normal	3.Normal	4.56	2.19	7.08	2.8237
Tb927.11.16720	cyclin 6,mitotic cyclin (CYC6)	Cell.cycle	4074	0.977286	2.58	2.65	26.39	0.07	4.722	1.4033	4.698	2.232	0.553	-0.853	3.Normal	3.Normal	2.99	1.582	5.63	2.4937
Tb927.11.11500	cyclin dependent kinase-binding protein, putative	Cell.cycle	3129	1.17154	2.54	2.17	14.17	0.06	3.825	1.1164	2.989	1.579	0.736	-0.442	3.Normal	3.Normal	1.92	0.939	3.24	1.6966
Tb927.11.16390	cyclin dependent kinases regulatory subunit, putative (CKS1)	Cell.cycle	1947	0.964518	2.88	2.98	13.36	0.2	3.739	1.5759	3.4	1.766	0.882	-0.181	3.Normal	3.Normal	2.21	1.141	3.19	1.6746
Tb927.10.6330	KKT1 kinetochore protein	Cell.cycle	6004	1.08786	1.6	1.47	36.63	0.17	5.195	0.5529	5.165	2.369	0.29	-1.784	3.Normal	2. Low	3.26	1.706	7.36	2.8794
Tb927.7.2110	KKT11 Kinetochore protein	Cell.cycle	1737	0.808653	3.35	4.15	16.25	0.15	4.023	2.0519	4.322	2.112	0.949	-0.076	3.Normal	3.Normal	2.81	1.491	3.95	1.9804
Tb927.8.1680	KKT12 Kinetochore protein	Cell.cycle	1044	1.18367	4.9	4.14	22.78	0.09	4.51	2.0491	7.057	2.819	0.581	-0.783	3.Normal	3.Normal	4.63	2.212	5.85	2.548
Tb927.7.4860	KKT13 Kinetochore protein	Cell.cycle	1578	0.996601	1.63	1.64	34.45	0.11	5.107	0.7105	9.051	3.178	0.177	-2.5	2. Low	2. Low	5.9	2.56	8.09	3.0155
Tb927.10.7240	KKT14 Kinetochore protein	Cell.cycle	2589	1.01637	1.45	1.42	9.56	0.03	3.257	0.5104	2.353	1.234	0.595	-0.749	3.Normal	3.Normal	1.52	0.6	2.4	1.2605
Tb927.6.3760	KKT15 Kinetochore protein	Cell.cycle	2381	0.925899	1.62	1.75	6.68	0.05	2.741	0.8096	1.72	0.783	1.046	0.065	3.Normal	3.Normal	1.11	0.151	1.71	0.7718
Tb927.11.10000	KKT16 Kinetochore protein	Cell.cycle	1683	1.11681	1.38	1.23	14.71	0.08	3.879	0.3044	4.106	2.038	0.292	-1.775	3.Normal	2. Low	2.67	1.418	3.72	1.8958
Tb927.3.2330	KKT17 Kinetochore protein	Cell.cycle	3211	1.04872	1.78	1.7	8.98	0.06	3.167	0.7621	1.923	0.943	0.884	-0.178	3.Normal	3.Normal	1.23	0.302	2.1	1.0735
Tb927.7.4850	KKT5 Kinetochore protein	Cell.cycle	1024	0.90939	0.9	0.99	10.55	0.13	3.399	-0.0193	3.498	1.807	0.286	-1.807	3.Normal	2. Low	2.3	1.201	2.89	1.5316
Tb927.6.1210	KKT6 kinetochore protein	Cell.cycle	1793	0.902844	2.32	2.57	6.62	0.05	2.728	1.359	1.916	0.938	1.357	0.441	3.Normal	3.Normal	1.24	0.316	1.76	0.8174
Tb927.11.1030	KKT7 Kinetochore protein	Cell.cycle	2885	0.983553	3.02	3.07	25.49	0.1	4.672	1.6205	5.388	2.43	0.575	-0.798	3.Normal	3.Normal	3.46	1.792	5.68	2.5066
Tb927.4.5110	KKT8 Kinetochore protein	Cell.cycle	1650	1.02326	2.33	2.28	21.44	0.15	4.422	1.1896	5.696	2.51	0.404	-1.308	3.Normal	2. Low	3.71	1.89	5.14	2.3616
Tb927.8.1150	KKT9 Kinetochore protein	Cell.cycle	2188	1.15849	1.49	1.29	32.71	0.21	5.032	0.3674	7.842	2.971	0.166	-2.593	2. Low	2. Low	5.07	2.343	7.6	2.9254
Tb927.7.1590	mitotic cyclin,cyclin CycB3 (CYC8)	Cell.cycle	3559	0.951202	1.39	1.46	32.38	0.16	5.017	0.5437	6.117	2.613	0.245	-2.028	2. Low	2. Low	3.91	1.968	6.95	2.7979
Tb927.8.4810	prohibitin 1 (PHB1)	Cell.cycle	1126	1.21321	3.89	3.21	10.72	0.08	3.422	1.681	3.419	1.774	0.936	-0.096	3.Normal	3.Normal	2.24	1.165	2.87	1.5195
Tb927.10.4310	prohibitin 2, putative (PHB2)	Cell.cycle	1288	1.0567	2.77	2.62	12.69	0.09	3.666	1.3907	3.88	1.956	0.67	-0.578	3.Normal	3.Normal	2.54	1.344	3.33	1.7351
Tb927.11.12310	protein kinase, putative,cdc2-related kinase, putative (CRK12)	Cell.cycle	3792	1.01856	1.63	1.6	14.19	0.07	3.827	0.674	2.712	1.44	0.59	-0.761	3.Normal	3.Normal	1.73	0.792	3.16	1.6599
Tb927.4.3420	Putative Wee1 kinase	Cell.cycle	2426	1.10977	0.81	0.73	14.84	0.08	3.891	-0.4549	3.58	1.84	0.196	-2.355	2. Low	2. Low	2.31	1.208	3.57	1.8375
Tb927.7.1210	regulator of chromosome condensation, putative	Cell.cycle	4345	0.99066	0.56	0.56	32.29	0.11	5.013	-0.8254	5.495	2.458	0.109	-3.195	2. Low	2. Low	3.5	1.806	6.77	2.7581
Tb927.7.1190	regulator of chromosome condensation, putative	Cell.cycle	4787	0.986763	1.74	1.76	10.56	0.04	3.401	0.8155	1.886	0.916	0.954	-0.068	3.Normal	3.Normal	1.2	0.261	2.42	1.2757
Tb927.7.1320	10 kDa heat shock protein, putative (HSP10)	Chaperone	734	1.53634	58.25	37.91	66.77	0.26	6.061	5.2446	19.853	4.311	1.909	0.933	3.Normal	3.Normal	13.11	3.713	15.75	3.9768
Tb927.2.5980	ATP-dependent Clp protease subunit, heat shock protein 104 (HSP104)	Chaperone	3281	1.11934	1.96	1.75	10.27	0.09	3.36	0.8102	2.108	1.076	0.854	-0.228	3.Normal	3.Normal	1.35	0.434	2.33	1.2176
Tb927.2.3030	ATP-dependent Clp protease subunit, heat shock protein 78 (HSP78)	Chaperone	3632	1.09712	1.7	1.55	15.56	0.13	3.96	0.6332	3.154	1.657	0.507	-0.979	3.Normal	3.Normal	2.02	1.011	3.61	1.8534
Tb927.10.2290	chaperone protein DNAj, endoplasmatic reticulum	Chaperone	2036	0.977272	1.78	1.82	8.66	0.06	3.115	0.8671	2.34	1.226	0.769	-0.378	3.Normal	3.Normal	1.52	0.6	2.22	1.1524
Tb927.9.12730	chaperone protein DNAj, endoplasmatic reticulum	Chaperone	2493	0.988436	1.84	1.86	9.26	0.08	3.21	0.898	2.158	1.11	0.881	-0.184	3.Normal	3.Normal	1.39	0.477	2.17	1.1189
Tb927.8.1010	chaperone protein DNAj, putative	Chaperone	1871	1.19997	0.56	0.47	16.8	0.16	4.07	-1.0937	4.463	2.158	0.112	-3.158	2. Low	2. Low	2.9	1.535	4.15	2.0527
Tb927.1.4300	chaperone protein DNAj, putative	Chaperone	4558	1.04383	0.69	0.66	32.64	0.17	5.029	-0.593	5.5	2.46	0.127	-2.974	2. Low	2. Low	3.5	1.806	6.91	2.7889
Tb927.7.990	chaperone protein DNAj, putative	Chaperone	2867	0.955342	1.33	1.4	32.19	0.09	5.008	0.4819	6.795	2.764	0.206	-2.279	2. Low	2. Low	4.37	2.127	7.15	2.8382
Tb927.8.4470	chaperone protein DNAj, putative	Chaperone	870	1.11994	0.94	0.84	9.79	0.21	3.291	-0.253	3.304	1.724	0.242	-2.046	2. Low	2. Low	2.18	1.122	2.67	1.4176
Tb927.7.4590	chaperone protein DNAj, putative	Chaperone	1743	1.04975	1.02	0.97	11.96	0.07	3.581	-0.0376	3.272	1.71	0.306	-1.71	3.Normal	2. Low	2.13	1.089	2.99	1.5801
Tb927.1.1230	chaperone protein DNAj, putative	Chaperone	2214	1.0506	0.62	0.59	7.02	0.13	2.812	-0.7594	1.771	0.825	0.339	-1.562	3.Normal	2. Low	1.15	0.196	1.72	0.784
Tb927.7.740	chaperone protein DNAj, putative	Chaperone	2103	1.09578	1.13	1.03	9.4	0.11	3.233	0.0496	2.311	1.209	0.433	-1.209	3.Normal	2. Low	1.5	0.582	2.21	1.1472
Tb927.3.1430	chaperone protein DNAj, putative	Chaperone	1679	1.04182	1.81	1.73	11.97	0.07	3.582	0.7935	3.313	1.728	0.513	-0.963	3.Normal	3.Normal	2.16	1.108	3	1.5857
Tb927.11.5710	chaperone protein DNAj, putative	Chaperone	2036	0.848707	0.96	1.14	7.91	0.09	2.983	0.184	2.086	1.06	0.527	-0.923	3.Normal	3.Normal	1.35	0.434	1.98	0.9863
Tb927.10.13830	chaperone protein DNAj, putative	Chaperone	1901	1.27379	2.19	1.72	12.38	0.13	3.63	0.784	3.174	1.666	0.536	-0.901	3.Normal	3.Normal	2.06	1.042	2.96	1.5667
Tb927.10.12380	chaperone protein DNAj, putative	Chaperone	2466	1.02092	1.6	1.57	11.54	0.1	3.529	0.6509	2.867	1.52	0.558	-0.842	3.Normal	3.Normal	1.85	0.887	2.88	1.5242
Tb927.2.5160	chaperone protein DNAj, putative	Chaperone	1523	1.06261	8.82	8.3	55.77	0.2	5.801	3.0538	14.287	3.837	0.581	-0.783	3.Normal	3.Normal	9.32	3.22	12.67	3.6631
Tb927.7.680	chaperone protein DNAj, putative	Chaperone	2961	0.906855	1.21	1.33	9.66	0.03	3.272	0.4103	2.215	1.147	0.587	-0.769	3.Normal	3.Normal	1.42	0.508	2.36	1.2366
Tb927.10.9840	chaperone protein DNAj, putative	Chaperone	1326	1.07967	2.85	2.64	15.45	0.07	3.95	1.3996	4.417	2.143	0.589	-0.765	3.Normal	3.Normal	2.89	1.53	3.81	1.93
Tb927.8.7010	chaperone protein DNAj, putative	Chaperone	853	1.24806	2	1.6	8.09	0.11	3.016	0.6774	2.668	1.416	0.6	-0.738	3.Normal	3.Normal	1.76	0.814	2.15	1.1057
Tb927.3.1760	chaperone protein DNAj, putative	Chaperone	1105	0.886425	2.46	2.78	13.54	0.11	3.759	1.4749	4.338	2.117	0.646	-0.631	3.Normal	3.Normal	2.85	1.509	3.63	1.8584
Tb927.9.10950	chaperone protein DNAj, putative	Chaperone	1981	1.03914	2.61	2.51	14.36	0.08	3.844	1.3275	3.629	1.859	0.689	-0.538	3.Normal	3.Normal	2.35	1.234	3.42	1.775
Tb927.10.12640	chaperone protein DNAj, putative	Chaperone	3413	0.985772	1.14	1.16	8.43	0.06	3.075	0.2112	1.663	0.734	0.722	-0.471	3.Normal	3.Normal	1.06	0.09	1.86	0.896
Tb927.7.540	chaperone protein DNAj, putative	Chaperone	1457	0.850463	1.13	1.33	6.39	0.06	2.675	0.4062	1.761	0.816	0.738	-0.438	3.Normal	3.Normal	1.15	0.201	1.55	0.6295
Tb927.11.16740	chaperone protein DNAj, putative	Chaperone	1882	0.948529	3.86	4.07	21.38	0.12	4.418	2.0261	5.445	2.445	0.753	-0.409	3.Normal	3.Normal	3.53	1.821	5.07	2.3416
Tb927.2.3960	chaperone protein DNAj, putative	Chaperone	897	1.00004	1.46	1.46	6.05	0.06	2.597	0.5451	1.991	0.994	0.753	-0.409	3.Normal	3.Normal	1.31	0.391	1.62	0.6925
Tb927.10.5040	chaperone protein DNAj, putative	Chaperone	1371	1.13906	2.09	1.84	8.06	0.1	3.01	0.876	2.377	1.249	0.757	-0.401	3.Normal	3.Normal	1.55	0.635	2.06	1.0453
Tb927.11.5220	chaperone protein DNAj, putative	Chaperone	2755	0.912492	1.91	2.09	12.01	0.08	3.586	1.0635	2.732	1.45	0.769	-0.38	3.Normal	3.Normal	1.76	0.814	2.84	1.5049
Tb927.5.2880	chaperone protein DNAj, putative	Chaperone	1350	1.73116	2.45	1.42	5.74	0.03	2.52	0.5026	1.801	0.849	0.777	-0.363	3.Normal	3.Normal	1.18	0.235	1.56	0.6402
Tb927.4.3980	chaperone protein DNAj, putative	Chaperone	2558	1.06384	2.94	2.76	14.29	0.07	3.837	1.4654	3.276	1.712	0.855	-0.227	3.Normal	3.Normal	2.11	1.078	3.32	1.7327
Tb927.8.8310	chaperone protein DNAj, putative	Chaperone	1493	1.01515	1.6	1.58	5.88	0.08	2.556	0.6569	1.748	0.806	0.915	-0.127	3.Normal	3.Normal	1.14	0.189	1.54	0.626
Tb927.11.16980	chaperone protein DNAj, putative	Chaperone	1618	1.00833	2.33	2.31	7.79	0.06	2.962	1.2053	2.26	1.176	1.018	0.025	3.Normal	3.Normal	1.47	0.557	2.03	1.0216
Tb927.9.8160	chaperone protein DNAj, putative	Chaperone	2568	0.797316	2.43	3.05	12.01	0.1	3.587	1.6099	2.818	1.495	1.1	0.137	3.Normal	3.Normal	1.82	0.861	2.86	1.5173
Tb927.9.14180	chaperone protein DNAj, putative	Chaperone	1396	1.03665	2.45	2.36	6.23	0.11	2.639	1.2417	1.783	0.835	1.346	0.428	3.Normal	3.Normal	1.16	0.22	1.55	0.6355
Tb927.9.8410	chaperone protein DNAj, putative	Chaperone	2717	1.03148	4.5	4.36	10.63	0.06	3.411	2.1252	2.527	1.337	1.741	0.8	3.Normal	3.Normal	1.63	0.702	2.61	1.3857
Tb927.9.14420	cyclophilin type peptidyl-prolyl cis-trans isomerase, putative (PPIase)	Chaperone	1571	1.23934	1.12	0.9	10.71	0.05	3.42	-0.1476	3.112	1.638	0.289	-1.79	3.Normal	2. Low	2.03	1.02	2.78	1.4738
Tb927.2.1560	cyclophilin type peptidyl-prolyl cis-trans isomerase, putative (PPIase)	Chaperone	775	2.5888	8.52	3.29	13.16	0.08	3.719	1.718	4.359	2.124	0.757	-0.402	3.Normal	3.Normal	2.88	1.524	3.48	1.7979
Tb927.5.1370	cyclophilin-type peptidyl-prolyl cis-trans isomerase, putative (PPIase)	Chaperone	1118	1.2288	1.02	0.83	5.17	0.11	2.371	-0.2673	1.582	0.662	0.506	-0.984	3.Normal	3.Normal	1.04	0.054	1.33	0.4062
Tb927.8.6910	cyclophilin-type peptidyl-prolyl cis-trans isomerase, putative (PPIase)	Chaperone	670	0.954047	2.8	2.93	4.59	0.05	2.199	1.5508	1.757	0.813	1.65	0.723	3.Normal	3.Normal	1.16	0.217	1.38	0.4661
Tb927.8.2000	cyclophilin, putative (NCP1) (in PUF7-TAP)	Chaperone	1073	1.0405	4.97	4.77	35.94	0.23	5.167	2.2549	10.617	3.408	0.452	-1.145	3.Normal	2. Low	6.97	2.801	8.84	3.1433
Tb927.5.1020	disulfide isomerase, putative	Chaperone	2187	1.5741	3.05	1.94	12.42	0.06	3.634	0.9543	3.011	1.59	0.631	-0.664	3.Normal	3.Normal	1.95	0.962	2.92	1.5443
Tb927.10.16100	FK506-binding protein (FKBP)-type peptidyl-prolyl isomerase	Chaperone	3552	1.15579	10.57	9.14	38.55	0.15	5.269	3.1923	7.333	2.874	1.241	0.311	3.Normal	3.Normal	4.69	2.23	8.33	3.0585
Tb927.10.15590	FKBP-type peptidyl-prolyl cis-trans isomerase, conserved	Chaperone	1071	0.938575	1.8	1.92	21.87	0.2	4.451	0.9429	6.726	2.75	0.282	-1.824	3.Normal	2. Low	4.42	2.143	5.6	2.4843
Tb927.9.9860	GRP170, HSP70 and actin-like ATPase domains	Chaperone	3008	0.7988	10.25	12.83	28.39	0.11	4.827	3.6813	5.873	2.554	2.179	1.124	3.Normal	1. High	3.77	1.915	6.28	2.6515
Tb927.7.1030	heat shock 70 kDa protein, putative (HSP70b)	Chaperone	3024	1.08737	2.1	1.93	13.35	0.03	3.739	0.9466	2.828	1.5	0.672	-0.574	3.Normal	3.Normal	1.82	0.86	3.03	1.5998
Tb927.3.3330	heat shock protein 20, putative	Chaperone	1003	1.00782	4.16	4.13	14.5	0.07	3.858	2.046	4.743	2.246	0.864	-0.21	3.Normal	3.Normal	3.12	1.64	3.91	1.9663
Tb927.10.10980	heat shock protein 83, HSP83	Chaperone	2629	10.7661	67.53	6.27	27.14	0.09	4.762	2.649	6.036	2.594	1.044	0.062	3.Normal	3.Normal	3.89	1.959	6.18	2.6268
Tb927.11.2650	heat shock protein 84, putative, mit HSp90	Chaperone	3406	0.979033	4.81	4.91	44.06	0.3	5.461	2.2967	8.348	3.061	0.587	-0.769	3.Normal	3.Normal	5.34	2.418	9.34	3.2228
Tb927.7.2070	heat shock protein DNAJ, putative	Chaperone	1361	1.0939	2.25	2.05	6	0.05	2.585	1.038	1.796	0.845	1.169	0.225	3.Normal	3.Normal	1.17	0.231	1.56	0.6391
Tb927.5.1520	heat shock protein HslU1, in mitochondrion	Chaperone	2965	1.58994	3.79	2.38	21.77	0.11	4.444	1.2525	4.718	2.238	0.509	-0.975	3.Normal	3.Normal	3.03	1.599	5.02	2.3284
Tb927.11.12230	heat shock protein HslU2, in mitochondrion	Chaperone	2015	1.17183	2.36	2.01	9.15	0.07	3.193	1.0072	2.349	1.232	0.851	-0.232	3.Normal	3.Normal	1.52	0.606	2.23	1.1541
Tb927.10.5660	heat shock protein, putative	Chaperone	1786	0.926074	0.94	1.01	8.93	0.21	3.159	0.016	2.453	1.295	0.408	-1.295	3.Normal	2. Low	1.59	0.673	2.25	1.1729
Tb927.3.5340	Hsc70-interacting protein (Hip), putative	Chaperone	1497	1.0256	4.89	4.77	33.88	0.15	5.082	2.2548	9.201	3.202	0.522	-0.939	3.Normal	3.Normal	6	2.585	8.13	3.0231
Tb927.10.2620	HSP20 cold-shock domain (p23-like)	Chaperone	1113	1.02646	3.89	3.79	11.89	0.03	3.572	1.9205	3.731	1.9	1.019	0.026	3.Normal	3.Normal	2.45	1.291	3.12	1.6427
Tb927.11.16050	HSP20 domain	Chaperone	2049	1.02755	0.94	0.91	14.01	0.13	3.808	-0.1323	3.583	1.841	0.251	-1.993	3.Normal	2. Low	2.32	1.215	3.41	1.7696
Tb927.10.14740	hypothetical protein, conserved, DnaJ domain	Chaperone	1595	1.97597	4	2.03	19.22	0.25	4.264	1.0185	5.238	2.389	0.382	-1.389	3.Normal	2. Low	3.41	1.77	4.69	2.2297
Tb927.11.15480	hypothetical, HSP20-like chaperone	Chaperone	1003	1.04404	5.07	4.86	31.55	0.15	4.98	2.2808	9.685	3.276	0.506	-0.983	3.Normal	3.Normal	6.37	2.67	7.98	2.9963
Tb927.8.3580	mitochondrial chaperone BCS1, putative	Chaperone	2165	1.0935	0.92	0.84	15.22	0.14	3.928	-0.2488	3.749	1.906	0.213	-2.228	2. Low	2. Low	2.43	1.278	3.62	1.8565
Tb927.10.9420	mitochondrial chaperone BCS1, putative	Chaperone	1859	1.08022	1.05	0.97	10.13	0.06	3.341	-0.041	2.681	1.423	0.373	-1.423	3.Normal	2. Low	1.74	0.799	2.49	1.3149
Tb927.9.9780	peptidyl-prolyl cis-trans isomerase (cyclophilin- 40), putative	Chaperone	1261	0.915721	7.3	7.97	12.96	0.04	3.696	2.9951	3.903	1.964	2.05	1.036	3.Normal	1. High	2.55	1.353	3.34	1.738
Tb927.3.3100	peptidyl-prolyl cis-trans isomerase NIMA-interacting 4, putative	Chaperone	990	0.911633	5.46	5.99	10.82	0.09	3.435	2.5818	3.526	1.818	1.702	0.767	3.Normal	3.Normal	2.32	1.213	2.9	1.5358
Tb927.7.2480	peptidyl-prolyl cis-trans isomerase, putative (PAR45)	Chaperone	1441	0.985415	1.06	1.07	7.29	0.11	2.867	0.104	2.056	1.04	0.535	-0.902	3.Normal	3.Normal	1.34	0.424	1.8	0.8496
Tb927.10.4620	peptidyl-prolyl cis-trans isomerase, putative (PPIase)	Chaperone	445	1.16553	4.58	3.93	18.09	0.1	4.177	1.9759	6.471	2.694	0.603	-0.73	3.Normal	3.Normal	4.3	2.104	4.94	2.3044
Tb927.8.690	peptidyl-prolyl cis-trans isomerase/rotamase, putative,PPIase, putative (PIN1)	Chaperone	1416	0.955363	5.71	5.98	21.23	0.09	4.408	2.5804	5.974	2.579	1.004	0.006	3.Normal	3.Normal	3.9	1.964	5.22	2.3837
Tb927.5.580	prefoldin subunit, putative	Chaperone	603	1.73965	9.59	5.52	14.51	0.09	3.859	2.4634	5.219	2.384	1.054	0.076	3.Normal	3.Normal	3.46	1.789	4.07	2.0235
Tb927.7.2590	prefoldin, putative	Chaperone	1128	1.19463	6.23	5.22	20.79	0.11	4.378	2.3833	6.356	2.668	0.818	-0.29	3.Normal	3.Normal	4.17	2.059	5.33	2.4143
Tb927.7.570	prefoldin, putative	Chaperone	1056	0.955497	7.33	7.67	24.25	0.14	4.6	2.9393	7.325	2.873	1.051	0.072	3.Normal	3.Normal	4.81	2.266	6.08	2.6042
Tb927.5.2940	stress-induced protein sti1, putative	Chaperone	2053	1.25107	13.91	11.12	33.11	0.14	5.049	3.4754	8.037	3.007	1.381	0.466	3.Normal	3.Normal	5.21	2.38	7.65	2.9358
Tb927.10.4450	stress-inducible protein STI1-like, putative	Chaperone	1109	1.02615	7.03	6.85	18.65	0.1	4.221	2.7754	5.805	2.537	1.171	0.228	3.Normal	3.Normal	3.81	1.929	4.86	2.2796
Tb927.4.880	TPR-repeat-containing chaperone protein DNAJ, putative	Chaperone	2137	1.05828	1.02	0.96	14.21	0.07	3.829	-0.0579	3.526	1.818	0.284	-1.818	3.Normal	2. Low	2.28	1.19	3.39	1.7629
Tb927.10.5180	TPR-repeat-containing chaperone protein DNAJ, putative	Chaperone	4272	0.973703	1.14	1.17	7.82	0.06	2.967	0.2299	1.476	0.562	0.813	-0.299	3.Normal	3.Normal	0.94	-0.09	1.8	0.8516
Tb927.7.3630	TPR-repeat-containing chaperone protein DNAJ, putative	Chaperone	3526	0.925953	6.47	6.98	32.25	0.15	5.011	2.8042	6.146	2.62	1.139	0.188	3.Normal	3.Normal	3.93	1.975	6.96	2.7997
Tb927.8.5890	Anti-silencing function ASF1B	Chromatin	802	0.76829	1.88	2.45	5.53	0.04	2.467	1.2907	2.037	1.026	1.178	0.237	3.Normal	3.Normal	1.34	0.426	1.63	0.7055
Tb927.10.7420	bromodomain factor 2 protein, putative	Chromatin	2092	1.37109	1.33	0.97	22.83	0.22	4.513	-0.0412	5.705	2.512	0.175	-2.512	2. Low	2. Low	3.69	1.885	5.46	2.4486
Tb927.6.4820	CPC1, chromosomal passenger complex	Chromatin	1142	0.97888	1.87	1.91	5.52	0.06	2.466	0.9354	1.883	0.913	1.009	0.013	3.Normal	3.Normal	1.24	0.305	1.58	0.6626
Tb927.8.1920	DOT1A	Chromatin	1014	1.06681	2.28	2.14	6.78	0.04	2.761	1.0979	2.255	1.173	0.931	-0.103	3.Normal	3.Normal	1.48	0.568	1.86	0.8962
Tb927.8.5770	Elongator-like Protein 3a ELP3a	Chromatin	2296	0.99421	0.99	0.99	5.75	0.07	2.524	-0.0115	1.501	0.585	0.666	-0.585	3.Normal	3.Normal	0.97	-0.045	1.47	0.5594
Tb927.3.3490	high mobility group protein, putative (TDP1)	Chromatin	2065	1.09608	12.22	11.15	38.25	0.21	5.257	3.4787	9.12	3.189	1.217	0.284	3.Normal	3.Normal	5.91	2.562	8.7	3.1203
Tb927.7.4560	histone acetyltransferase HAT1	Chromatin	1921	1.0295	1.15	1.12	15.1	0.07	3.917	0.1632	3.922	1.971	0.281	-1.834	3.Normal	2. Low	2.54	1.347	3.67	1.8756
Tb927.11.11530	histone acetyltransferase HAT2	Chromatin	2963	1.0422	1.74	1.67	14.45	0.09	3.853	0.7382	3.067	1.617	0.554	-0.851	3.Normal	3.Normal	1.97	0.978	3.26	1.7066
Tb927.11.15600	histone deacetylase 2 (DAC2 or HDAC2)	Chromatin	2561	0.9731	1.28	1.31	16.76	0.11	4.067	0.3945	3.945	1.98	0.33	-1.601	3.Normal	2. Low	2.54	1.346	4	2.0012
Tb927.2.2190	histone deacetylase 3 (DAC3 or HDAC3)	Chromatin	4031	1.1643	1.59	1.37	19.21	0.07	4.264	0.4497	3.516	1.814	0.398	-1.328	3.Normal	2. Low	2.24	1.165	4.2	2.0694
Tb927.1.2430	histone H3	Chromatin	568	35.0486	154.82	4.42	60.57	0.27	5.921	2.1431	19.1	4.256	0.23	-2.118	2. Low	2. Low	12.66	3.662	14.81	3.8885
Tb927.1.570	Histone-lysine N-methyltransferase, (DOT1B)	Chromatin	1225	1.07734	1.69	1.57	9.64	0.07	3.269	0.6491	3.05	1.609	0.525	-0.931	3.Normal	3.Normal	2	0.998	2.59	1.3748
Tb927.9.5730	nucleosome assembly protein-like protein	Chromatin	2382	1.02483	3.72	3.63	30.17	0.2	4.915	1.8583	6.941	2.795	0.519	-0.947	3.Normal	3.Normal	4.48	2.164	6.89	2.7847
Tb927.10.15180	nucleosome assembly protein, putative	Chromatin	2021	1.08443	5.39	4.97	41.44	0.3	5.373	2.3123	9.846	3.3	0.508	-0.978	3.Normal	3.Normal	6.38	2.674	9.34	3.2227
Tb927.9.10100	Possible histone methyltransferase: 7 SET domains.	Chromatin	5339	0.999331	2.54	2.55	34.67	0.18	5.116	1.3481	5.285	2.402	0.473	-1.08	3.Normal	2. Low	3.35	1.743	7.12	2.8327
Tb927.10.8150	predicted bromodomain protein	Chromatin	1252	1.2277	1.55	1.26	13.45	0.12	3.749	0.3378	3.91	1.967	0.332	-1.589	3.Normal	2. Low	2.56	1.356	3.34	1.7389
Tb927.11.6780	regulator of chromatin condensation, putative (RCC1)	Chromatin	1786	1.19235	1.07	0.89	6.47	0.05	2.694	-0.162	1.649	0.721	0.546	-0.873	3.Normal	3.Normal	1.07	0.099	1.52	0.5995
Tb927.11.370	repressor activator protein 1 (RAP1)	Chromatin	2759	1.0394	2.46	2.37	11.38	0.03	3.509	1.243	2.51	1.327	0.956	-0.064	3.Normal	3.Normal	1.61	0.691	2.61	1.383
Tb927.10.10340	structural maintenance of chromosome 2 (SMC2)	Chromatin	3989	1.14582	1.77	1.54	17.87	0.07	4.159	0.6271	3.359	1.748	0.447	-1.163	3.Normal	2. Low	2.14	1.099	3.99	1.9972
Tb927.5.3510	structural maintenance of chromosome 3 (SMC3)	Chromatin	3779	0.849814	1.85	2.17	40.23	0.26	5.33	1.1193	7.265	2.861	0.303	-1.723	3.Normal	2. Low	4.64	2.214	8.45	3.0794
Tb927.10.740	structural maintenance of chromosome 4 (SMC4)	Chromatin	4883	0.986578	2.22	2.25	11.07	0.07	3.468	1.1709	1.864	0.899	1.234	0.303	3.Normal	3.Normal	1.18	0.243	2.41	1.2715
Tb927.2.1810	transcription silencer (ISWI)	Chromatin	3722	1.04144	1.78	1.71	31.06	0.27	4.957	0.7722	5.805	2.537	0.293	-1.772	3.Normal	2. Low	3.71	1.891	6.71	2.7471
Tb927.11.1450	2-oxoglutarate dehydrogenase E1 component, putative	Citric.acid.cycle	3899	0.980792	2.26	2.31	30.13	0.21	4.913	1.2069	5.495	2.458	0.419	-1.256	3.Normal	2. Low	3.51	1.81	6.47	2.6942
Tb927.11.11680	2-oxoglutarate dehydrogenase E2 component, putative	Citric.acid.cycle	3129	1.155	2.59	2.25	29.41	0.17	4.878	1.1677	5.955	2.574	0.369	-1.437	3.Normal	2. Low	3.82	1.933	6.46	2.6912
Tb927.10.14000	aconitase (ACO)	Citric.acid.cycle	3635	0.890572	1	1.12	15.54	0.06	3.958	0.1625	3.153	1.657	0.349	-1.519	3.Normal	2. Low	2.01	1.011	3.61	1.8532
Tb927.10.13430	citrate synthase, putative	Citric.acid.cycle	2205	0.906597	0.65	0.72	29.12	0.11	4.864	-0.4725	6.94	2.795	0.101	-3.31	2. Low	2. Low	4.49	2.166	6.74	2.7523
Tb927.11.16730	dihydrolipoyl dehydrogenase (GCVL-2)	Citric.acid.cycle	2220	1.08602	2.02	1.86	27.08	0.24	4.759	0.8947	6.477	2.695	0.293	-1.769	3.Normal	2. Low	4.19	2.066	6.3	2.6555
Tb927.3.4500	fumarate hydratase, class I (FHc)	Citric.acid.cycle	3502	1.02771	0.74	0.72	38.04	0.1	5.249	-0.4737	7.215	2.851	0.097	-3.366	2. Low	2. Low	4.62	2.207	8.15	3.0273
Tb927.8.3690	isocitrate dehydrogenase [NADP], mitochondrial precursor, putative (IDH)	Citric.acid.cycle	3550	0.891989	2.35	2.64	10.36	0.08	3.373	1.4	2.026	1.019	1.283	0.36	3.Normal	3.Normal	1.3	0.374	2.3	1.2026
Tb927.11.900	isocitrate dehydrogenase, putative (IDH)	Citric.acid.cycle	2071	0.85067	5.59	6.58	22.11	0.05	4.467	2.7172	5.492	2.457	1.202	0.265	3.Normal	3.Normal	3.56	1.831	5.24	2.3899
Tb927.10.3650	NADH-dependent fumarate reductase, putative	Citric.acid.cycle	6150	0.969728	0.91	0.94	8.64	0.05	3.111	-0.0842	1.33	0.411	0.677	-0.563	3.Normal	3.Normal	0.84	-0.252	1.92	0.9386
Tb927.10.12700	pyruvate dehydrogenase E1 alpha subunit, putative	Citric.acid.cycle	1721	1.07134	2.11	1.97	35.5	0.27	5.15	0.9746	9.268	3.212	0.216	-2.212	2. Low	2. Low	6.03	2.592	8.44	3.0779
Tb927.8.6580	succinate dehydrogenase flavoprotein, SDH1	Citric.acid.cycle	3238	1.06095	1.14	1.08	9.07	0.09	3.181	0.1086	1.915	0.937	0.574	-0.8	3.Normal	3.Normal	1.23	0.295	2.1	1.072
Tb927.10.7410	succinyl-CoA ligase [GDP-forming] beta-chain, putative	Citric.acid.cycle	2455	1.27296	5.1	4.01	41.75	0.22	5.384	2.0029	9.313	3.219	0.429	-1.219	3.Normal	2. Low	6.01	2.587	9.33	3.2218
Tb927.11.2690	succinyl-coA:3-ketoacid-coenzyme A transferase, mitochondrial precursor, putative	Citric.acid.cycle	2803	0.965444	2.72	2.82	74.08	0.22	6.211	1.4967	14.356	3.844	0.195	-2.358	2. Low	2. Low	9.23	3.207	15	3.9066
Tb927.10.11800	33 kDa inner dynein arm light chain, axonemal, putative,dynein light chain, putative	Cytoskeleton	1861	0.999533	1.69	1.69	7.3	0.09	2.869	0.756	1.891	0.919	0.899	-0.153	3.Normal	3.Normal	1.23	0.296	1.76	0.8117
Tb927.9.8850	actin A	Cytoskeleton	1343	2.37162	14.98	6.32	22.28	0.13	4.478	2.6593	6.339	2.664	0.994	-0.009	3.Normal	3.Normal	4.14	2.051	5.48	2.4544
Tb927.10.15800	actin related protein 2, putative	Cytoskeleton	1438	1.03907	1.19	1.14	6.6	0.07	2.721	0.1913	2.057	1.04	0.535	-0.903	3.Normal	3.Normal	1.34	0.425	1.8	0.8499
Tb927.10.2000	actin-like protein, putative	Cytoskeleton	1839	1.04995	1.97	1.87	5.23	0.06	2.388	0.9058	1.364	0.447	1.393	0.479	3.Normal	3.Normal	0.89	-0.175	1.26	0.3359
Tb927.4.980	actin, putative	Cytoskeleton	1720	1.19122	0.85	0.72	8.01	0.09	3.002	-0.4822	2.215	1.147	0.316	-1.662	3.Normal	2. Low	1.44	0.526	2.02	1.0125
Tb927.9.5440	actin, putative	Cytoskeleton	1532	0.943413	1.81	1.91	5.19	0.07	2.376	0.9368	1.449	0.535	1.311	0.391	3.Normal	3.Normal	0.94	-0.082	1.29	0.3632
Tb927.11.12360	ankyrin repeat protein, putative	Cytoskeleton	1535	1.18482	1.69	1.42	8.6	0.11	3.105	0.5088	2.578	1.367	0.543	-0.881	3.Normal	3.Normal	1.68	0.749	2.29	1.1954
Tb927.4.1170	ankyrin, putative	Cytoskeleton	1083	1.14502	2.3	2.01	7.5	0.03	2.907	1.0076	2.531	1.34	0.79	-0.34	3.Normal	3.Normal	1.66	0.732	2.11	1.0767
Tb927.8.4410	ARP2/3 complex subunit, putative	Cytoskeleton	1672	0.985042	1.13	1.15	17.73	0.1	4.148	0.1976	4.899	2.293	0.225	-2.155	2. Low	2. Low	3.19	1.673	4.43	2.1485
Tb927.10.13190	ARP2/3 complex subunit, putative	Cytoskeleton	1754	1.0595	0.86	0.82	10.57	0.08	3.402	-0.2941	3.001	1.585	0.267	-1.907	3.Normal	2. Low	1.95	0.964	2.75	1.4574
Tb927.9.10670	Bardet-Biedl syndrome 1 protein homolog (BBS1-like protein 1), putative	Cytoskeleton	1888	0.892545	1.2	1.34	6.3	0.11	2.655	0.4251	1.617	0.693	0.804	-0.315	3.Normal	3.Normal	1.05	0.069	1.51	0.591
Tb927.8.6070	basal body component,ML protein (TBBC)	Cytoskeleton	5602	1.06255	1.3	1.22	24.17	0.13	4.595	0.2869	3.617	1.855	0.332	-1.592	3.Normal	2. Low	2.29	1.195	4.99	2.318
Tb927.4.3440	BB50	Cytoskeleton	1753	1.24671	1.27	1.02	16.48	0.15	4.042	0.0251	4.309	2.107	0.232	-2.107	2. Low	2. Low	2.8	1.486	3.94	1.979
Tb927.4.2080	CC2D is a FAZ-ER protein, also present on the basal bodies. CC2D is required for FAZ filament assembly.	Cytoskeleton	4259	0.902433	7.4	8.2	28.34	0.1	4.825	3.0351	4.912	2.296	1.67	0.739	3.Normal	3.Normal	3.13	1.645	6	2.5842
Tb927.10.16110	CMF1, possible component of motile flagella	Cytoskeleton	1733	1.08998	1.73	1.59	10.15	0.03	3.344	0.6693	2.747	1.458	0.583	-0.78	3.Normal	3.Normal	1.79	0.837	2.51	1.3256
Tb927.10.9870	CMF12, possible component of motile flagella	Cytoskeleton	1310	1.16558	2.97	2.55	11.6	0.03	3.537	1.3517	3.574	1.838	0.727	-0.459	3.Normal	3.Normal	2.34	1.225	3.08	1.6211
Tb927.10.10090	CMF14, possible component of motile flagella	Cytoskeleton	3681	1.10883	1.25	1.13	18.01	0.06	4.17	0.1722	3.505	1.809	0.314	-1.672	3.Normal	2. Low	2.24	1.163	4.04	2.0131
Tb927.11.7560	CMF15, T. brucei components of motile flagella (TbCMF15)	Cytoskeleton	2988	0.946439	3.84	4.06	33.11	0.17	5.049	2.0206	6.857	2.778	0.598	-0.742	3.Normal	3.Normal	4.4	2.138	7.32	2.8715
Tb927.11.1430	CMF2, T. brucei components of motile flagella (TbCMF2)	Cytoskeleton	3316	0.947169	5.38	5.68	31.94	0.14	4.997	2.5063	6.339	2.664	0.899	-0.153	3.Normal	3.Normal	4.06	2.022	7.02	2.8114
Tb927.5.2950	CMF3, T. brucei components of motile flagella (TbCMF3)	Cytoskeleton	2695	1.32866	3.24	2.44	18.08	0.03	4.176	1.2859	4.074	2.026	0.589	-0.763	3.Normal	3.Normal	2.62	1.391	4.2	2.071
Tb927.3.4230	CMF33 subtilisin-like serine peptidase	Cytoskeleton	5729	1.05377	3.45	3.27	14.76	0.1	3.884	1.7112	2.282	1.19	1.446	0.532	3.Normal	3.Normal	1.44	0.529	3.18	1.6687
Tb927.2.4810	CMF5, T. brucei components of motile flagella (TbCMF5)	Cytoskeleton	4617	1.02739	2.23	2.17	17.97	0.09	4.168	1.1175	3.095	1.63	0.711	-0.492	3.Normal	3.Normal	1.97	0.976	3.91	1.9672
Tb927.3.5180	cofilin/actin depolymerizing factor, putative	Cytoskeleton	629	1.04811	24.56	23.44	42.05	0.22	5.394	4.5506	13.556	3.761	1.726	0.788	3.Normal	3.Normal	8.97	3.165	10.6	3.4056
Tb927.8.3100	coronin (CRN12)	Cytoskeleton	2464	1.21442	3.36	2.76	20.72	0.08	4.373	1.4664	4.903	2.294	0.571	-0.808	3.Normal	3.Normal	3.16	1.661	4.92	2.2977
Tb927.8.4870	DIGIT, flagellar component	Cytoskeleton	3969	1.06358	2.17	2.04	18.27	0.08	4.191	1.0315	3.368	1.752	0.594	-0.752	3.Normal	3.Normal	2.15	1.103	4	1.9982
Tb927.11.8160	dynein heavy chain	Cytoskeleton	13630	1.03562	3.04	2.93	39.81	0.27	5.315	1.5513	3.057	1.612	0.948	-0.076	3.Normal	3.Normal	1.9	0.928	6.82	2.7703
Tb927.11.11220	dynein heavy chain	Cytoskeleton	13610	1.05465	3.35	3.18	38.45	0.19	5.265	1.667	2.922	1.547	1.095	0.131	3.Normal	3.Normal	1.82	0.863	6.52	2.7039
Tb927.4.870	dynein heavy chain DNAH10 IAD-1alpha inner arm dynein heavy chain	Cytoskeleton	14457	1.0231	3.91	3.82	41.19	0.22	5.364	1.9332	2.981	1.576	1.275	0.35	3.Normal	3.Normal	1.85	0.891	6.89	2.7853
Tb927.2.4060	dynein intermediate chain IC 138	Cytoskeleton	3406	1.10356	2.25	2.04	12.72	0.06	3.669	1.0297	2.669	1.416	0.749	-0.416	3.Normal	3.Normal	1.71	0.773	2.98	1.5776
Tb927.11.14300	dynein intermediate chain IC70, putative	Cytoskeleton	2052	1.00421	3.33	3.32	29.46	0.16	4.881	1.7301	7.136	2.835	0.462	-1.113	3.Normal	2. Low	4.62	2.209	6.79	2.764
Tb927.11.5000	dynein intermediate chain IC78, putative	Cytoskeleton	2685	1.02192	2.52	2.47	18.01	0.1	4.171	1.3023	4.081	2.029	0.613	-0.707	3.Normal	3.Normal	2.63	1.393	4.2	2.0716
Tb927.11.5510	dynein light chain p28, axonemal, putative	Cytoskeleton	1259	1.00807	6.11	6.06	16.13	0.12	4.012	2.5993	4.767	2.253	1.28	0.356	3.Normal	3.Normal	3.12	1.642	4.07	2.0263
Tb927.10.6670	dynein light chain, putative	Cytoskeleton	789	1.16578	6.94	5.95	32.44	0.15	5.02	2.5739	10.182	3.348	0.589	-0.763	3.Normal	3.Normal	6.72	2.748	8.14	3.0246
Tb927.10.15580	dynein light chain, putative	Cytoskeleton	615	1.04752	2.1	2.01	6.59	0.1	2.72	1.0038	2.481	1.311	0.806	-0.311	3.Normal	3.Normal	1.64	0.716	1.94	0.9527
Tb927.11.5680	dynein light chain, putative	Cytoskeleton	1433	0.874495	4.9	5.6	18.25	0.05	4.19	2.4859	5.142	2.362	1.089	0.123	3.Normal	3.Normal	3.36	1.747	4.5	2.1709
Tb927.5.4440	dynein light chain, putative	Cytoskeleton	578	0.955944	9.01	9.43	23.29	0.19	4.542	3.2367	7.887	2.98	1.192	0.253	3.Normal	3.Normal	5.23	2.386	6.12	2.6144
Tb927.10.4690	dynein light chain, putative	Cytoskeleton	721	1.18017	5.31	4.5	10.94	0.04	3.452	2.1686	3.757	1.91	1.198	0.26	3.Normal	3.Normal	2.48	1.312	2.97	1.5725
Tb927.10.13110	dynein light chain, putative,dynein light chain 2B, redicted dynein modulator,roadblock/LC7 family member	Cytoskeleton	568	0.988028	5.12	5.18	28.75	0.3	4.846	2.3736	9.818	3.295	0.53	-0.917	3.Normal	3.Normal	6.51	2.702	7.61	2.9284
Tb927.10.13370	dynein light chain, putative,dynein Tctex1 family, putative	Cytoskeleton	890	1.0933	1.84	1.69	9.79	0.1	3.291	0.7541	3.289	1.718	0.517	-0.952	3.Normal	3.Normal	2.17	1.115	2.67	1.415
Tb927.10.10320	dynein light chain, putative,dynein Tctex1 family, putative	Cytoskeleton	755	1.26946	4.29	3.38	9.93	0.09	3.312	1.7568	3.396	1.764	1.001	0.002	3.Normal	3.Normal	2.24	1.165	2.7	1.4338
Tb927.11.3660	dynein light chain, putative,dynein Tctex1 family, putative	Cytoskeleton	1243	1.02491	7.69	7.5	18.82	0.09	4.234	2.9069	5.636	2.495	1.331	0.412	3.Normal	3.Normal	3.69	1.884	4.81	2.2647
Tb927.9.12820	dynein light chain, putative,dynein Tctex2 family, putative	Cytoskeleton	958	0.932484	4.57	4.9	15.4	0.12	3.945	2.2939	4.792	2.261	1.022	0.032	3.Normal	3.Normal	3.15	1.656	3.92	1.972
Tb927.11.16810	dynein light intermediate chain D1bLIC, putative	Cytoskeleton	3132	0.919063	3.37	3.67	16.92	0.12	4.081	1.8759	3.599	1.848	1.028	0.04	3.Normal	3.Normal	2.31	1.207	3.9	1.9652
Tb927.11.7240	dynein regulatory complex subunit CMF70	Cytoskeleton	1657	1.16848	1.95	1.67	14.63	0.09	3.871	0.7368	4.127	2.045	0.412	-1.28	3.Normal	2. Low	2.69	1.426	3.73	1.8982
Tb927.9.14480	dynein-associated protein, putative	Cytoskeleton	678	0.927387	15.2	16.39	12.08	0.1	3.595	4.0347	4.131	2.046	3.97	1.989	3.Normal	1. High	2.73	1.45	3.25	1.7008
Tb927.11.670	epsinR	Cytoskeleton	1764	1.07007	2.28	2.13	26.89	0.27	4.749	1.089	7.051	2.818	0.298	-1.748	3.Normal	2. Low	4.58	2.196	6.46	2.6919
Tb927.3.5540	FAP133, Component of the IFT dynein motor	Cytoskeleton	2217	0.972288	2.74	2.81	13.75	0.11	3.781	1.4931	3.476	1.797	0.806	-0.312	3.Normal	3.Normal	2.25	1.168	3.38	1.7568
Tb927.3.3640	FG-GAP repeat protein, putative,intergrin alpha chain protein, putative	Cytoskeleton	2680	1.02994	0.84	0.82	33	0.11	5.044	-0.2882	7.205	2.849	0.111	-3.171	2. Low	2. Low	4.64	2.214	7.42	2.891
Tb927.7.6460	FG-GAP repeat protein, putative,intergrin alpha chain protein, putative	Cytoskeleton	3663	0.967329	2.17	2.25	18.26	0.1	4.191	1.1677	3.514	1.813	0.626	-0.676	3.Normal	3.Normal	2.25	1.167	4.04	2.0141
Tb927.11.16110	FG-GAP repeat protein, putative,intergrin alpha chain protein, putative	Cytoskeleton	2346	1.09223	3.57	3.27	19.7	0.07	4.3	1.7101	4.778	2.256	0.691	-0.534	3.Normal	3.Normal	3.09	1.625	4.72	2.2393
Tb927.11.11720	FG-GAP repeat protein, putative,intergrin alpha chain protein, putative	Cytoskeleton	2604	1.03745	2.49	2.4	10.76	0.06	3.428	1.2651	2.575	1.364	0.932	-0.101	3.Normal	3.Normal	1.66	0.73	2.63	1.3931
Tb927.3.2310	flagellar component,PACRGA	Cytoskeleton	1289	1.10216	2.7	2.45	31.55	0.24	4.98	1.2906	9.092	3.185	0.264	-1.921	3.Normal	2. Low	5.95	2.572	7.8	2.9638
Tb927.8.4050	flagellar membrane protein that interacts with FLA1, similar to FLA3	Cytoskeleton	3046	2.15025	0.64	0.3	52.43	0.22	5.712	-1.7555	10.219	3.353	0.029	-5.09	2. Low	2. Low	6.56	2.713	10.98	3.4567
Tb927.11.12150	flagellar protein essential for flagellar pocket biogenesis (BILBO1)	Cytoskeleton	2750	1.0341	2.48	2.4	29.72	0.06	4.893	1.2616	6.525	2.706	0.368	-1.443	3.Normal	2. Low	4.2	2.07	6.77	2.7599
Tb927.10.13960	flagellar protein PF20	Cytoskeleton	2121	1.13153	1.85	1.63	6.7	0.03	2.745	0.7064	1.801	0.849	0.888	-0.171	3.Normal	3.Normal	1.17	0.222	1.73	0.791
Tb927.8.4640	flagellar protofilament ribbon protein, putative	Cytoskeleton	1568	1.07633	3.98	3.7	25.57	0.08	4.676	1.8881	7.077	2.823	0.523	-0.936	3.Normal	3.Normal	4.61	2.205	6.31	2.6586
Tb927.3.3690	flagellar radial spoke protein-like, putative	Cytoskeleton	2462	1.07713	2.83	2.63	31.79	0.24	4.99	1.3946	7.266	2.861	0.358	-1.483	3.Normal	2. Low	4.69	2.229	7.29	2.8649
Tb927.3.1110	flagellar transport protein, putative (PIFTA1)	Cytoskeleton	2955	0.895944	4.71	5.25	18.41	0.1	4.202	2.3932	3.907	1.966	1.357	0.44	3.Normal	3.Normal	2.51	1.327	4.15	2.0545
Tb927.3.5490	flagellar transport protein, putative (PIFTB2)	Cytoskeleton	3002	0.871495	3.98	4.57	23.91	0.15	4.58	2.1911	5.091	2.348	0.904	-0.146	3.Normal	3.Normal	3.27	1.709	5.44	2.4442
Tb927.3.3000	flagellar transport protein, putative (PIFTC3)	Cytoskeleton	2443	1.04499	3.75	3.59	18.24	0.12	4.189	1.8451	4.25	2.088	0.847	-0.24	3.Normal	3.Normal	2.74	1.455	4.25	2.088
Tb927.11.3090	FOR20	Cytoskeleton	687	1.01061	1.72	1.7	9.15	0.08	3.193	0.7632	3.116	1.64	0.546	-0.874	3.Normal	3.Normal	2.06	1.043	2.46	1.2959
Tb927.10.9250	G-actin binding protein, putative, CAP/Srv2p, putative	Cytoskeleton	1562	1.11193	3.53	3.18	27.15	0.16	4.763	1.6671	7.34	2.876	0.436	-1.198	3.Normal	2. Low	4.78	2.258	6.54	2.71
Tb927.4.2350	G-actin binding protein, putative, twinfilin, putative	Cytoskeleton	1422	1.18951	1.86	1.56	18.45	0.12	4.205	0.6453	5.154	2.366	0.31	-1.688	3.Normal	2. Low	3.37	1.751	4.51	2.172
Tb927.11.11340	gamma-tubulin complex subunit or spindle pole body component alp6, putative	Cytoskeleton	2947	1.01012	1.35	1.34	7.21	0.06	2.85	0.4184	1.566	0.647	0.83	-0.269	3.Normal	3.Normal	1.01	0.009	1.66	0.7345
Tb927.4.2400	hypothetical protein, conserved	Cytoskeleton	4657	1.13096	1.33	1.18	28.47	0.09	4.832	0.2338	4.668	2.223	0.257	-1.96	3.Normal	2. Low	2.97	1.569	5.92	2.5656
Tb927.11.5750	hypothetical protein, conserved	Cytoskeleton	3765	1.01215	1.34	1.32	18.3	0.09	4.194	0.3996	3.464	1.792	0.375	-1.414	3.Normal	2. Low	2.21	1.145	4.02	2.0087
Tb927.7.3740	hypothetical protein, conserved, in flagellum	Cytoskeleton	3853	1.04489	1.91	1.82	28.9	0.17	4.853	0.8667	5.359	2.422	0.336	-1.574	3.Normal	2. Low	3.42	1.774	6.28	2.6513
Tb927.6.3220	hypothetical protein, conserved, no domains, no yeast or human match	Cytoskeleton	3755	0.9528	1.24	1.3	18.31	0.11	4.194	0.3798	3.469	1.794	0.375	-1.416	3.Normal	2. Low	2.22	1.148	4.03	2.0092
Tb927.6.1730	hypothetical protein, conserved, resembles various yeast myosins	Cytoskeleton	4565	1.19484	1.12	0.93	20	0.21	4.322	-0.0981	3.443	1.784	0.261	-1.936	3.Normal	2. Low	2.19	1.13	4.33	2.1141
Tb927.3.1420	hypothetical protein, conserved, trypanosome-specific, C-terminal Kelch motif	Cytoskeleton	11078	1.00269	1.28	1.27	26.65	0.1	4.736	0.3479	2.509	1.327	0.518	-0.948	3.Normal	3.Normal	1.57	0.648	4.95	2.3083
Tb927.10.12990	hypothetical protein, conserved,predicted ankyrin repeat family protein	Cytoskeleton	1003	0.989149	3.41	3.45	8.81	0.05	3.139	1.7848	2.891	1.532	1.176	0.234	3.Normal	3.Normal	1.9	0.926	2.38	1.2524
Tb927.1.3250	hypothetical protein, myosin heavy-chain like	Cytoskeleton	5788	1.15689	1.29	1.12	18.76	0.06	4.229	0.159	2.842	1.507	0.387	-1.369	3.Normal	2. Low	1.8	0.846	3.98	1.9923
Tb927.10.15290	hypothetical protein, tubulin-binding CAP cofactor domain (cytoskeletal)	Cytoskeleton	5657	1.05685	0.98	0.92	18.81	0.09	4.233	-0.115	2.883	1.528	0.312	-1.68	3.Normal	2. Low	1.82	0.867	3.99	1.9974
Tb927.10.5350	IAD-4 inner arm dynein heavy chain	Cytoskeleton	12840	0.932553	3.18	3.41	37.26	0.18	5.219	1.7689	2.988	1.579	1.138	0.186	3.Normal	3.Normal	1.86	0.896	6.43	2.6856
Tb927.7.920	IAD-5 inner arm dynein heavy chain, clathrin-associated	Cytoskeleton	13073	0.940858	3.6	3.83	37.93	0.24	5.245	1.9377	3.018	1.594	1.259	0.332	3.Normal	3.Normal	1.88	0.91	6.57	2.7154
Tb927.5.3030	intraflagellar transport protein IFT122B	Cytoskeleton	5028	1.42784	3.09	2.16	15.57	0.08	3.96	1.1135	2.63	1.395	0.836	-0.258	3.Normal	3.Normal	1.67	0.738	3.45	1.7867
Tb927.10.14470	intraflagellar transport protein IFT140	Cytoskeleton	6903	1.03575	2.85	2.75	19.22	0.09	4.264	1.4587	2.534	1.341	1.066	0.092	3.Normal	3.Normal	1.6	0.675	3.87	1.9515
Tb927.10.1170	intraflagellar transport protein IFT172	Cytoskeleton	6422	0.984163	4.64	4.72	39.45	0.23	5.302	2.2378	5.186	2.375	0.906	-0.142	3.Normal	3.Normal	3.27	1.71	7.64	2.9327
Tb927.2.4530	intraflagellar transport protein IFT43	Cytoskeleton	1406	1.23559	1.83	1.48	8.81	0.07	3.139	0.5699	2.648	1.405	0.566	-0.82	3.Normal	3.Normal	1.73	0.79	2.31	1.2079
Tb927.6.3100	intraflagellar transport protein IFT46	Cytoskeleton	1643	0.829056	4.49	5.41	17.9	0.13	4.162	2.4367	4.927	2.301	1.096	0.132	3.Normal	3.Normal	3.21	1.681	4.44	2.1511
Tb927.10.14980	intraflagellar transport protein IFT52	Cytoskeleton	3483	1.08832	2.51	2.31	18.34	0.11	4.197	1.2084	3.606	1.85	0.638	-0.649	3.Normal	3.Normal	2.31	1.206	4.07	2.0238
Tb927.7.3370	intraflagellar transport protein IFT74	Cytoskeleton	2616	1.12977	5.06	4.48	16.71	0.08	4.062	2.1636	3.909	1.967	1.151	0.203	3.Normal	3.Normal	2.52	1.332	3.99	1.9975
Tb927.10.14990	intraflagellar transport protein IFT80/CHE2	Cytoskeleton	2962	0.971501	3.36	3.46	14.54	0.05	3.862	1.7923	3.278	1.713	1.068	0.095	3.Normal	3.Normal	2.11	1.074	3.49	1.8024
Tb927.10.2640	intraflagellar transport protein IFT81	Cytoskeleton	2709	1.0608	4.67	4.4	28.26	0.11	4.821	2.1367	6.162	2.623	0.714	-0.486	3.Normal	3.Normal	3.97	1.988	6.37	2.6703
Tb927.11.1740	intraflagellar transport protein IFT88	Cytoskeleton	2849	1.00776	2.72	2.7	19.44	0.11	4.281	1.4304	4.183	2.065	0.645	-0.632	3.Normal	3.Normal	2.69	1.427	4.39	2.1354
Tb927.11.2880	KIN-A, kinesin, mitotic spindle	Cytoskeleton	4079	0.991788	1.65	1.66	12.91	0.07	3.69	0.732	2.428	1.28	0.7	-0.514	3.Normal	3.Normal	1.55	0.63	2.91	1.5422
Tb927.7.5040	KIN-B, kinesin, mitotic spindle mid-zone	Cytoskeleton	2600	1.07074	1.31	1.22	14.02	0.07	3.81	0.2875	3.253	1.702	0.369	-1.439	3.Normal	2. Low	2.1	1.067	3.32	1.7299
Tb927.11.10760	KIN-D kinesin, associated with sub-pellicular microtubules, essential	Cytoskeleton	2705	1.02503	1.82	1.77	24.43	0.19	4.611	0.8261	5.339	2.417	0.337	-1.569	3.Normal	2. Low	3.44	1.781	5.51	2.4629
Tb927.11.6400	kinesin	Cytoskeleton	4364	1.1041	1	0.91	10.81	0.09	3.434	-0.1435	1.989	0.992	0.452	-1.144	3.Normal	2. Low	1.27	0.34	2.45	1.2951
Tb927.5.2410	kinesin	Cytoskeleton	5895	1.61484	3.03	1.88	23.61	0.07	4.561	0.9088	3.503	1.809	0.542	-0.883	3.Normal	3.Normal	2.21	1.147	4.95	2.3065
Tb927.6.1770	kinesin	Cytoskeleton	3286	0.861211	3.4	3.95	24.34	0.14	4.605	1.9815	4.874	2.285	0.8	-0.322	3.Normal	3.Normal	3.12	1.643	5.38	2.4275
Tb927.6.4390	kinesin	Cytoskeleton	4221	1.0267	3.07	2.99	19.66	0.07	4.297	1.5805	3.599	1.848	0.834	-0.263	3.Normal	3.Normal	2.29	1.197	4.38	2.1303
Tb927.8.2630	Kinesin KIN-C. Trypanosome-specific kinesin family 2	Cytoskeleton	2464	0.973786	1.69	1.74	24.78	0.09	4.631	0.7978	5.776	2.53	0.294	-1.765	3.Normal	2. Low	3.73	1.898	5.79	2.5343
Tb927.7.4110	Kinesin-like but poor match	Cytoskeleton	4993	0.926274	0.75	0.81	17.9	0.1	4.162	-0.296	2.956	1.564	0.271	-1.885	3.Normal	2. Low	1.88	0.907	3.87	1.9506
Tb927.8.6830	Kinesin-like but poor match	Cytoskeleton	6533	1.29398	1.19	0.92	16.26	0.08	4.024	-0.1226	2.231	1.158	0.403	-1.31	3.Normal	2. Low	1.41	0.493	3.31	1.7279
Tb927.6.2880	Kinesin-like but poor match	Cytoskeleton	4228	0.839273	1.25	1.49	12.72	0.09	3.669	0.5706	2.381	1.251	0.63	-0.666	3.Normal	3.Normal	1.52	0.6	2.9	1.5349
Tb927.11.12180	kinesin, 4/10 family.	Cytoskeleton	4948	1.02767	0.84	0.81	22.33	0.15	4.481	-0.2984	3.595	1.846	0.223	-2.168	2. Low	2. Low	2.28	1.19	4.68	2.227
Tb927.10.15390	kinesin, clathrin-associated, Trypanosome-specific kinesin family 2	Cytoskeleton	5808	0.996723	1.38	1.38	16.83	0.05	4.073	0.4647	2.551	1.351	0.549	-0.865	3.Normal	3.Normal	1.61	0.69	3.58	1.8386
Tb927.11.5300	kinesin, Kif13-3, predicted centromere-associated	Cytoskeleton	3178	0.985364	2.3	2.34	12.75	0.07	3.673	1.2238	2.762	1.466	0.833	-0.264	3.Normal	3.Normal	1.77	0.824	3.01	1.5906
Tb927.4.2730	Kinesin, kinesin-12	Cytoskeleton	3752	1.02748	1.15	1.12	12.43	0.08	3.636	0.1574	2.35	1.233	0.468	-1.095	3.Normal	2. Low	1.5	0.586	2.73	1.4472
Tb927.3.2040	kinesin, Kinesin-16	Cytoskeleton	4359	1.05328	1.39	1.32	17.68	0.05	4.144	0.4019	3.198	1.677	0.407	-1.299	3.Normal	2. Low	2.04	1.025	3.94	1.9792
Tb927.11.4660	kinesin, MCAK-like KIF13-2, tip of flagellum	Cytoskeleton	2819	1.0435	0.83	0.79	12.45	0.09	3.638	-0.3341	2.704	1.435	0.296	-1.757	3.Normal	2. Low	1.74	0.798	2.83	1.5008
Tb927.11.3280	kinesin, MCAK-like KIF13-5	Cytoskeleton	4412	1.02105	3.02	2.95	10.59	0.1	3.405	1.5626	1.977	0.983	1.517	0.602	3.Normal	3.Normal	1.26	0.331	2.45	1.2928
Tb927.10.12440	kinesin, putative	Cytoskeleton	2801	0.997495	0.73	0.73	21.13	0.14	4.401	-0.4519	4.635	2.213	0.151	-2.727	2. Low	2. Low	2.98	1.576	4.84	2.2753
Tb927.5.2090	kinesin, putative	Cytoskeleton	3909	1.45053	5.2	3.58	26.57	0.13	4.732	1.8411	4.976	2.315	0.723	-0.467	3.Normal	3.Normal	3.18	1.667	5.87	2.5527
Tb927.10.12490	kinesin, putative	Cytoskeleton	5210	1.06574	1.41	1.32	7.46	0.05	2.898	0.4046	1.154	0.206	1.127	0.172	3.Normal	3.Normal	0.73	-0.452	1.54	0.6208
Tb927.7.6290	kinesin, putative (TbKIF9A)	Cytoskeleton	4203	1.03583	1.96	1.89	8.91	0.05	3.155	0.918	1.671	0.741	1.137	0.185	3.Normal	3.Normal	1.06	0.09	2.03	1.021
Tb927.7.7260	kinesin, putative (TbKIF9B)	Cytoskeleton	3776	1.12186	1.29	1.15	18.1	0.1	4.178	0.1997	3.459	1.79	0.318	-1.653	3.Normal	2. Low	2.21	1.143	4.02	2.0081
Tb927.11.1000	kinetoplastid kinetochore protein 16	Cytoskeleton	676	1.07663	2.12	1.97	11.22	0.17	3.488	0.9748	3.799	1.925	0.527	-0.925	3.Normal	3.Normal	2.51	1.329	2.99	1.5795
Tb927.4.2140	MBO2,flagellar component	Cytoskeleton	3635	1.13205	1.58	1.4	13.9	0.07	3.797	0.4815	2.773	1.471	0.505	-0.986	3.Normal	3.Normal	1.77	0.826	3.18	1.6682
Tb927.9.7720	Member of IFT complex A, tetratricopeptide repeat protein	Cytoskeleton	4663	1.01832	2.57	2.53	11.84	0.09	3.565	1.337	2.084	1.059	1.2	0.263	3.Normal	3.Normal	1.32	0.405	2.64	1.403
Tb927.1.1910	MORN repeat-containing protein	Cytoskeleton	4057	1.08208	0.91	0.84	8.68	0.05	3.118	-0.2574	1.704	0.769	0.469	-1.091	3.Normal	2. Low	1.09	0.119	2.04	1.0281
Tb927.11.16310	myosin heavy chain, putative, in MCM-BP-TAP	Cytoskeleton	4492	0.911868	1.03	1.13	30.62	0.07	4.936	0.1705	5.237	2.389	0.21	-2.251	2. Low	2. Low	3.33	1.736	6.54	2.7091
Tb927.6.870	myotubularin, putative	Cytoskeleton	6628	1.08587	0.68	0.63	20.8	0.06	4.378	-0.6725	2.863	1.517	0.21	-2.254	2. Low	2. Low	1.8	0.852	4.28	2.098
Tb927.1.3300	myotubularin, putative,zinc-binding phosphatase, putative	Cytoskeleton	4289	1.08453	1.66	1.53	9.42	0.05	3.236	0.6182	1.652	0.725	0.908	-0.14	3.Normal	3.Normal	1.05	0.073	2.02	1.0168
Tb927.7.4290	Nuclear migration protein NudC (animals), 46% identity	Cytoskeleton	2454	1.12389	4.79	4.26	14.6	0.08	3.867	2.0903	3.563	1.833	1.207	0.271	3.Normal	3.Normal	2.3	1.201	3.57	1.8355
Tb927.11.16090	outer dynein arm docking complex, DC2	Cytoskeleton	3329	1.07884	3.66	3.39	13.26	0.08	3.729	1.761	2.7	1.433	1.259	0.333	3.Normal	3.Normal	1.73	0.79	2.99	1.5819
Tb927.9.9940	PACRGB,flagellar component	Cytoskeleton	1598	1.04251	3.45	3.31	17.03	0.14	4.09	1.7267	4.708	2.235	0.701	-0.513	3.Normal	3.Normal	3.07	1.617	4.22	2.0765
Tb927.3.4290	paraflagellar rod component PFR1	Cytoskeleton	2106	5.56106	45.18	8.12	48.59	0.19	5.603	3.0223	11.361	3.506	0.713	-0.488	3.Normal	3.Normal	7.36	2.879	10.89	3.4451
Tb927.5.4480	paraflagellar rod protein par4, putative	Cytoskeleton	2087	0.988622	5.2	5.26	35.86	0.19	5.164	2.3958	8.648	3.112	0.613	-0.706	3.Normal	3.Normal	5.6	2.485	8.27	3.0478
Tb927.8.6660	paraflagellar rod protein PFC1	Cytoskeleton	3013	1.15818	4.05	3.49	62.03	0.22	5.955	1.8049	11.96	3.58	0.293	-1.773	3.Normal	2. Low	7.68	2.941	12.8	3.6783
Tb927.2.3660	paraflagellar rod protein PFC10	Cytoskeleton	11952	0.99032	1.74	1.76	20.65	0.11	4.368	0.8158	1.869	0.902	0.963	-0.054	3.Normal	3.Normal	1.17	0.221	3.86	1.9472
Tb927.2.2160	paraflagellar rod protein PFC11	Cytoskeleton	2062	1.02874	5.19	5.05	52.31	0.19	5.709	2.335	12.067	3.593	0.414	-1.271	3.Normal	2. Low	7.82	2.966	11.5	3.5238
Tb927.10.15250	paraflagellar rod protein PFC15	Cytoskeleton	1940	0.953117	5.26	5.52	33.59	0.17	5.07	2.4654	8.435	3.076	0.652	-0.617	3.Normal	3.Normal	5.47	2.452	7.91	2.9842
Tb927.11.11210	paraflagellar rod protein PFC17	Cytoskeleton	1231	0.994915	4.62	4.65	19.8	0.08	4.308	2.2163	5.933	2.569	0.775	-0.367	3.Normal	3.Normal	3.88	1.958	5.05	2.3362
Tb927.10.8930	paraflagellar rod protein PFC18	Cytoskeleton	3373	0.931487	2.98	3.2	20.06	0.07	4.326	1.6765	4.051	2.018	0.79	-0.34	3.Normal	3.Normal	2.59	1.375	4.51	2.1744
Tb927.10.10140	paraflagellar rod protein PFC19	Cytoskeleton	1297	1.12161	10.08	8.99	46.07	0.16	5.526	3.1685	12.602	3.656	0.714	-0.486	3.Normal	3.Normal	8.24	3.043	10.83	3.4365
Tb927.8.3790	paraflagellar rod protein PFC2	Cytoskeleton	1268	0.925963	3.1	3.35	19.84	0.09	4.31	1.7451	5.886	2.557	0.578	-0.792	3.Normal	3.Normal	3.85	1.946	5.04	2.3322
Tb927.10.13330	paraflagellar rod protein PFC20	Cytoskeleton	5220	1.05266	0.61	0.58	30.32	0.22	4.922	-0.7971	4.651	2.217	0.129	-2.954	2. Low	2. Low	2.95	1.56	6.2	2.6334
Tb927.7.1920	paraflagellar rod protein PFC5	Cytoskeleton	2986	0.96935	2.44	2.52	12.08	0.04	3.595	1.3307	2.633	1.397	0.949	-0.075	3.Normal	3.Normal	1.69	0.758	2.81	1.4905
Tb927.3.3770	paraflagellar rod protein PFC6	Cytoskeleton	1883	2.58056	5.6	2.17	18.09	0.12	4.177	1.1166	4.703	2.233	0.468	-1.096	3.Normal	2. Low	3.05	1.61	4.38	2.1304
Tb927.3.3750	paraflagellar rod protein PFC7	Cytoskeleton	730	0.884516	5.53	6.25	58.37	0.25	5.867	2.6439	17.569	4.135	0.359	-1.48	3.Normal	2. Low	11.6	3.537	13.93	3.7997
Tb927.11.14880	paraflagellar rod protein PFC9	Cytoskeleton	2157	1.15434	7.72	6.69	36.64	0.15	5.195	2.7413	8.754	3.13	0.765	-0.386	3.Normal	3.Normal	5.66	2.502	8.45	3.0784
Tb927.8.4970	paraflagellar rod protein PFR2	Cytoskeleton	1999	4.14131	39.3	9.49	66.58	0.25	6.057	3.2464	15.183	3.924	0.626	-0.676	3.Normal	3.Normal	9.84	3.299	14.35	3.8434
Tb927.11.260	PIFTF6 ,predicted WD40 repeat	Cytoskeleton	4323	0.958144	2.13	2.22	23.08	0.12	4.529	1.1493	4.053	2.019	0.543	-0.881	3.Normal	3.Normal	2.58	1.367	4.98	2.3158
Tb927.11.320	Potential LC8 homologue (dynein light chain associated to multiple functions in other species such as flagellum beating and formation)	Cytoskeleton	508	1.17007	5.73	4.9	10.37	0.08	3.375	2.2917	3.612	1.853	1.357	0.44	3.Normal	3.Normal	2.4	1.261	2.78	1.4746
Tb927.11.13780	profilin	Cytoskeleton	574	0.995345	15.03	15.1	19.84	0.17	4.311	3.9165	6.919	2.791	2.182	1.126	3.Normal	1. High	4.58	2.197	5.37	2.4247
Tb927.5.2850	radial spoke protein RSP2, putative	Cytoskeleton	2240	1.29904	4.15	3.19	18.85	0.14	4.237	1.6749	4.636	2.213	0.69	-0.535	3.Normal	3.Normal	3	1.584	4.52	2.1768
Tb927.11.1150	radial spoke protein RSP3, putative	Cytoskeleton	2491	0.814727	4.31	5.29	16.21	0.06	4.019	2.4033	3.767	1.913	1.407	0.493	3.Normal	3.Normal	2.43	1.281	3.79	1.9223
Tb927.11.4480	radial spoke protein RSP4/6, putative	Cytoskeleton	2138	1.05647	4.33	4.1	16.75	0.07	4.066	2.0355	4.247	2.087	0.965	-0.051	3.Normal	3.Normal	2.75	1.459	4.09	2.0315
Tb927.8.810	radial spoke protein RSP9, putative	Cytoskeleton	2197	1.02171	2.8	2.74	11.79	0.06	3.56	1.4557	3.006	1.588	0.898	-0.155	3.Normal	3.Normal	1.94	0.959	2.92	1.5436
Tb927.10.14010	RP2 basal body protein, required for axoneme formation	Cytoskeleton	1963	1.0757	3.36	3.12	14.32	0.06	3.84	1.6425	3.641	1.864	0.851	-0.232	3.Normal	3.Normal	2.36	1.239	3.43	1.7765
Tb927.4.3130	Spef1, flagellar component	Cytoskeleton	1391	1.31992	1.55	1.18	15.43	0.11	3.947	0.2347	4.357	2.123	0.275	-1.86	3.Normal	2. Low	2.85	1.509	3.79	1.9234
Tb927.11.3360	T. brucei components of motile flagella (TbCMF22) OADbeta outer arm dynein heavy chain, not a DHC in Wickstead analysis	Cytoskeleton	2999	1.00786	2.1	2.08	11.6	0.04	3.536	1.0585	2.628	1.394	0.799	-0.323	3.Normal	3.Normal	1.69	0.755	2.81	1.4897
Tb927.9.10370	TAX-1, flagellar protein	Cytoskeleton	1342	0.999714	2.47	2.47	9.83	0.09	3.298	1.3036	2.974	1.572	0.841	-0.251	3.Normal	3.Normal	1.94	0.959	2.57	1.3625
Tb927.10.650	TAX-2, flagellar protein	Cytoskeleton	1173	1.08954	2.17	2	8.83	0.08	3.143	0.9973	2.783	1.477	0.719	-0.477	3.Normal	3.Normal	1.82	0.867	2.35	1.2324
Tb927.11.2440	TBCCD1, bilobe, centrioles, cell body anterior	Cytoskeleton	2654	1.01217	1.27	1.26	14.29	0.06	3.837	0.3277	3.224	1.689	0.403	-1.31	3.Normal	2. Low	2.08	1.054	3.31	1.7263
Tb927.8.6240	TbSAXO microtubule stabilizing	Cytoskeleton	2410	1.17565	6.28	5.34	68.61	0.26	6.1	2.4167	14.46	3.854	0.367	-1.448	3.Normal	2. Low	9.33	3.222	14.4	3.8485
Tb927.11.13230	TbVAP, flagellar attachment zone	Cytoskeleton	2221	1.15942	5.4	4.66	52.29	0.14	5.708	2.219	11.724	3.551	0.401	-1.319	3.Normal	2. Low	7.58	2.922	11.41	3.5117
Tb927.8.4840	Trypanosome-specific kinesin family 1	Cytoskeleton	3705	1.01206	0.94	0.93	7.05	0.08	2.818	-0.1045	1.399	0.484	0.643	-0.636	3.Normal	3.Normal	0.89	-0.162	1.61	0.6913
Tb927.9.15470	Trypanosome-specific kinesin family 1	Cytoskeleton	2812	0.877552	3.6	4.11	17.38	0.1	4.119	2.0382	3.785	1.92	1.083	0.115	3.Normal	3.Normal	2.43	1.283	3.96	1.9848
Tb927.11.16150	tubulin binding cofactor A, putative	Cytoskeleton	558	0.971438	10.92	11.24	13.01	0.1	3.702	3.4912	4.599	2.201	2.435	1.284	3.Normal	1. High	3.05	1.608	3.56	1.8325
Tb927.8.6200	tubulin folding cofactor D, putative	Cytoskeleton	4591	1.02252	1.55	1.51	12.05	0.07	3.59	0.5989	2.103	1.072	0.713	-0.487	3.Normal	3.Normal	1.34	0.419	2.65	1.4062
Tb927.10.13870	tubulin tyrosine ligase protein, putative	Cytoskeleton	1707	1.05783	1.99	1.89	11.25	0.11	3.492	0.915	3.029	1.599	0.627	-0.673	3.Normal	3.Normal	1.97	0.978	2.75	1.4615
Tb927.9.9580	tubulin tyrosine ligase protein, putative	Cytoskeleton	2785	1.00976	2.24	2.22	12.18	0.04	3.607	1.1499	2.719	1.443	0.809	-0.306	3.Normal	3.Normal	1.75	0.806	2.83	1.503
Tb927.6.3570	tubulin-tyrosine ligase-like protein, conserved	Cytoskeleton	2148	0.883142	1.47	1.66	10.6	0.08	3.406	0.7341	2.787	1.479	0.61	-0.713	3.Normal	3.Normal	1.8	0.851	2.69	1.4256
Tb927.1.1550	tubulin-tyrosine ligase, putative	Cytoskeleton	2470	0.925507	0.98	1.06	12.26	0.08	3.616	0.0836	2.865	1.519	0.384	-1.381	3.Normal	2. Low	1.85	0.886	2.88	1.5239
Tb927.2.5250	tubulin-tyrosine ligase, putative	Cytoskeleton	1354	1.09931	2.42	2.2	14.72	0.03	3.88	1.1388	4.391	2.135	0.501	-0.997	3.Normal	3.Normal	2.87	1.521	3.8	1.9271
Tb927.1.1540	Tubulin/FtsZ family, putative	Cytoskeleton	2270	0.974178	1.17	1.2	8.46	0.08	3.081	0.267	1.999	0.999	0.6	-0.736	3.Normal	3.Normal	1.29	0.37	1.96	0.9686
Tb927.4.3390	tuzin, putative	Cytoskeleton	2428	1.19456	1.24	1.04	8.68	0.05	3.118	0.0529	2.182	1.126	0.458	-1.126	3.Normal	2. Low	1.41	0.494	2.18	1.1234
Tb927.2.4580	UNC119 (unc119)	Cytoskeleton	2820	0.875495	13.28	15.17	26.17	0.18	4.71	3.9229	5.648	2.498	2.691	1.428	3.Normal	1. High	3.63	1.861	5.91	2.5636
Tb927.10.14520	YFP-fusion localizes to basal bodies	Cytoskeleton	1717	1.09347	1.61	1.48	8.75	0.05	3.129	0.5618	2.486	1.314	0.603	-0.729	3.Normal	3.Normal	1.62	0.693	2.26	1.1788
Tb927.4.2480	8-oxoguanine DNA glycosylase, putative	DNA	2056	1.07053	0.92	0.86	10.59	0.07	3.405	-0.2215	2.834	1.503	0.318	-1.655	3.Normal	2. Low	1.84	0.876	2.7	1.4326
Tb927.11.11440	A/G-specific adenine glycosylase, putative	DNA	3124	0.95935	2.84	2.96	14.47	0.06	3.855	1.5649	2.991	1.581	1.003	0.004	3.Normal	3.Normal	1.92	0.94	3.24	1.6969
Tb927.7.2970	ATP-dependent DEAD/H RNA helicase, putative Mph1, DNA repair?	DNA	3514	0.961883	0.97	1.01	19.69	0.09	4.299	0.018	3.968	1.988	0.252	-1.988	3.Normal	2. Low	2.54	1.344	4.49	2.1666
Tb927.6.5110	Damage-specific DNA binding protein, putative	DNA	4117	0.979903	1.23	1.26	9.76	0.05	3.286	0.3303	1.873	0.905	0.694	-0.527	3.Normal	3.Normal	1.19	0.255	2.26	1.1733
Tb927.10.11100	deoxyribodipyrimidine photolyase, putative,DNA repair enzyme, putative	DNA	2198	1.0561	1.4	1.32	20.07	0.07	4.327	0.4018	4.904	2.294	0.265	-1.916	3.Normal	2. Low	3.17	1.665	4.76	2.2502
Tb927.7.4080	DNA excision repair protein CSB	DNA	4194	1.03069	1.19	1.16	11.82	0.07	3.564	0.2109	2.213	1.146	0.542	-0.883	3.Normal	3.Normal	1.41	0.495	2.69	1.4249
Tb927.6.4780	DNA ligase I, putative	DNA	3105	0.883468	3.61	4.09	22.91	0.08	4.518	2.0311	4.814	2.267	0.852	-0.232	3.Normal	3.Normal	3.09	1.627	5.21	2.3804
Tb927.11.6750	DNA ligase, putative	DNA	4582	1.16006	0.71	0.61	5.87	0.08	2.554	-0.7086	1.07	0.097	0.561	-0.834	3.Normal	3.Normal	0.68	-0.556	1.35	0.4298
Tb927.7.610	DNA ligase, putative,mitochondrial DNA ligase homolog, putative	DNA	2555	0.970368	7.02	7.23	72.77	0.24	6.185	2.8546	14.788	3.886	0.487	-1.038	3.Normal	2. Low	9.53	3.253	15	3.9065
Tb927.7.600	DNA ligase, putative,mitochondrial DNA ligase homolog, putative	DNA	2337	0.899528	1.44	1.6	8.57	0.06	3.1	0.6739	2.217	1.148	0.722	-0.47	3.Normal	3.Normal	1.43	0.518	2.19	1.1298
Tb927.10.11020	DNA mismatch repair protein, putative,MSH2 (MSH2)	DNA	4632	1.1419	1.58	1.39	19.83	0.07	4.31	0.471	3.414	1.772	0.41	-1.286	3.Normal	2. Low	2.17	1.118	4.32	2.111
Tb927.11.12350	DNA photolyase, putative	DNA	2711	1.1612	0.64	0.55	33.24	0.14	5.055	-0.8665	7.169	2.842	0.07	-3.842	2. Low	2. Low	4.61	2.206	7.41	2.889
Tb927.2.1800	DNA polymerase delta catalytic subunit, putative (27H14.40)	DNA	3909	1.11558	2.72	2.44	15.31	0.11	3.936	1.2882	2.852	1.512	0.842	-0.249	3.Normal	3.Normal	1.82	0.864	3.36	1.7496
Tb927.3.1130	DNA polymerase delta subunit 2, putative	DNA	2392	1.00327	1.43	1.43	13.85	0.07	3.792	0.5147	3.37	1.753	0.415	-1.267	3.Normal	2. Low	2.18	1.121	3.35	1.7442
Tb927.10.1710	DNA polymerase eta, putative	DNA	1612	0.99883	1.85	1.85	9.63	0.02	3.268	0.8884	2.813	1.492	0.675	-0.566	3.Normal	3.Normal	1.83	0.873	2.53	1.3364
Tb927.8.3350	DNA polymerase theta (helicase domain only), putative	DNA	4767	0.991958	1.32	1.33	5.98	0.03	2.581	0.4105	1.045	0.064	1.244	0.314	3.Normal	3.Normal	0.66	-0.591	1.34	0.4215
Tb927.11.5550	DNA polymerase theta, putative	DNA	3274	0.885034	1.12	1.27	8.54	0.03	3.095	0.3416	1.905	0.929	0.683	-0.551	3.Normal	3.Normal	1.22	0.287	2.1	1.0699
Tb927.8.3290	DNA polymerase zeta catalytic subunit, putative	DNA	6084	1.09247	1.3	1.19	15.33	0.04	3.938	0.2519	2.196	1.135	0.546	-0.872	3.Normal	3.Normal	1.39	0.472	3.15	1.655
Tb927.7.2310	DNA primase small subunit, putative	DNA	1477	1.03503	1.49	1.44	9.86	0.07	3.301	0.5291	2.891	1.532	0.484	-1.046	3.Normal	2. Low	1.89	0.916	2.55	1.3491
Tb927.11.5430	DNA repair and recombination protein RAD54, putative	DNA	3443	0.91255	1.36	1.49	11.47	0.09	3.52	0.5714	2.258	1.175	0.664	-0.59	3.Normal	3.Normal	1.45	0.531	2.54	1.3422
Tb927.5.3670	DNA repair protein XPF, putative	DNA	4252	0.977076	1.65	1.68	18.45	0.16	4.206	0.7521	3.243	1.697	0.524	-0.932	3.Normal	3.Normal	2.07	1.046	3.96	1.9843
Tb927.11.750	DNA repair protein, putative	DNA	3137	0.911712	1.7	1.87	15.47	0.14	3.951	0.8999	3.19	1.673	0.596	-0.747	3.Normal	3.Normal	2.05	1.033	3.46	1.7919
Tb927.11.7860	DNA replication licensing factor MCM2, putative	DNA	4179	1.04185	1.7	1.63	13.47	0.04	3.751	0.7079	2.396	1.261	0.668	-0.583	3.Normal	3.Normal	1.53	0.61	2.9	1.5373
Tb927.2.3930	DNA replication licensing factor MCM3, putative	DNA	3243	0.945858	1.28	1.35	12.29	0.07	3.62	0.4373	2.531	1.34	0.553	-0.854	3.Normal	3.Normal	1.62	0.698	2.78	1.4752
Tb927.4.1330	DNA topoisomerase IB, large subunit	DNA	2323	1.03088	3.47	3.36	34.59	0.19	5.112	1.7502	8.08	3.014	0.421	-1.249	3.Normal	2. Low	5.22	2.384	7.96	2.9932
Tb927.9.6940	DNA topoisomerase type IB small subunit	DNA	2121	1.16468	2.1	1.8	18.49	0.11	4.209	0.8476	4.499	2.17	0.4	-1.322	3.Normal	2. Low	2.91	1.542	4.32	2.1115
Tb927.11.10640	DNA-(apurinic or apyrimidinic site) lyase, putative	DNA	2119	1.04901	1.35	1.28	12.98	0.06	3.698	0.3597	3.294	1.72	0.395	-1.341	3.Normal	2. Low	2.13	1.092	3.16	1.6611
Tb927.9.11930	DNA-repair protein XPC	DNA	2976	0.899762	0.64	0.71	19.56	0.16	4.29	-0.487	4.304	2.106	0.163	-2.62	2. Low	2. Low	2.76	1.467	4.59	2.1977
Tb927.11.16270	DNAexcision repair helicase XPBR	DNA	3526	1.12597	1.54	1.37	7.47	0.06	2.902	0.4558	1.435	0.521	0.976	-0.036	3.Normal	3.Normal	0.92	-0.124	1.63	0.701
Tb927.2.4390	endo/exonuclease Mre11 (MRE11)	DNA	2667	0.957495	1.59	1.66	10.52	0.07	3.394	0.7283	2.548	1.349	0.667	-0.584	3.Normal	3.Normal	1.64	0.714	2.62	1.389
Tb927.11.12090	endonuclease III, putative	DNA	848	1.13693	1.65	1.45	5.22	0.06	2.384	0.5336	1.683	0.751	0.832	-0.266	3.Normal	3.Normal	1.11	0.15	1.36	0.44
Tb927.10.6860	endonuclease V, putative	DNA	1779	1.15081	1.3	1.13	16.33	0.08	4.029	0.18	4.287	2.1	0.257	-1.962	3.Normal	2. Low	2.79	1.478	3.94	1.9768
Tb927.10.5510	endonuclease/exonuclease/phosphatase, putative	DNA	2941	0.958324	1.79	1.87	5.69	0.03	2.508	0.9047	1.347	0.43	1.41	0.496	3.Normal	3.Normal	0.87	-0.208	1.43	0.5164
Tb927.3.830	flap endonuclease-1 (FEN-1), putative	DNA	1374	0.914233	2.17	2.38	9.5	0.05	3.248	1.2503	2.666	1.415	0.9	-0.152	3.Normal	3.Normal	1.74	0.801	2.32	1.2111
Tb927.9.13610	helicase, putative	DNA	4954	1.04872	1.47	1.4	35.15	0.28	5.136	0.4891	5.529	2.467	0.253	-1.982	3.Normal	2. Low	3.51	1.811	7.2	2.8489
Tb927.3.3090	helicase, putative	DNA	3596	1.05308	1.7	1.61	11.85	0.03	3.566	0.6872	2.403	1.265	0.666	-0.587	3.Normal	3.Normal	1.54	0.619	2.74	1.4555
Tb927.5.3940	helicase, putative	DNA	2087	1.03665	1.93	1.86	11.19	0.07	3.485	0.8958	2.818	1.495	0.674	-0.569	3.Normal	3.Normal	1.82	0.868	2.69	1.4302
Tb927.2.5190	HOP2 putative homologue, involved in meiosis?	DNA	981	1.09659	1.46	1.33	9.7	0.07	3.277	0.4098	3.22	1.687	0.404	-1.309	3.Normal	2. Low	2.12	1.082	2.64	1.4032
Tb927.5.1700	Kinesin-2, also "replication Factor A 28 kDa subunit".	DNA	2304	1.41009	3.23	2.29	26.65	0.18	4.736	1.1964	6.381	2.674	0.36	-1.472	3.Normal	2. Low	4.12	2.044	6.27	2.6493
Tb927.3.5030	KU70 protein (KU70)	DNA	2477	1.02117	1.13	1.11	16.09	0.1	4.008	0.1489	3.776	1.917	0.291	-1.779	3.Normal	2. Low	2.44	1.284	3.79	1.9233
Tb927.6.1760	KU80 protein (KU80)	DNA	2376	0.913811	0.82	0.9	6.53	0.08	2.707	-0.1525	1.722	0.784	0.523	-0.936	3.Normal	3.Normal	1.11	0.153	1.71	0.7722
Tb927.10.1270	mismatch repair protein MSH4	DNA	3732	1.07011	0.57	0.53	16.87	0.09	4.076	-0.9175	3.295	1.72	0.152	-2.72	2. Low	2. Low	2.1	1.074	3.82	1.9317
Tb927.3.4280	mismatch repair protein MSH5	DNA	2736	1.04068	0.96	0.93	20.17	0.13	4.334	-0.1107	4.473	2.161	0.201	-2.313	2. Low	2. Low	2.88	1.525	4.64	2.2128
Tb927.10.6410	mismatch repair protein MSH8	DNA	5056	0.915571	2.09	2.28	15.25	0.09	3.931	1.1901	2.464	1.301	0.933	-0.099	3.Normal	3.Normal	1.56	0.644	3.24	1.6962
Tb927.9.14330	mismatch repair protein PMS1	DNA	2700	1.16475	1.95	1.67	13.21	0.04	3.723	0.7411	2.979	1.575	0.571	-0.809	3.Normal	3.Normal	1.92	0.939	3.07	1.6201
Tb927.11.9510	nucleic acid binding protein, putative	DNA	2374	1.12312	0.97	0.86	20.35	0.13	4.347	-0.2163	4.754	2.249	0.189	-2.401	2. Low	2. Low	3.07	1.618	4.72	2.2373
Tb927.9.12810	poly(ADP-ribose) glycohydrolase, putative	DNA	1801	0.879783	1.02	1.16	9.65	0.12	3.271	0.2106	2.711	1.439	0.443	-1.176	3.Normal	2. Low	1.76	0.816	2.5	1.3197
Tb927.5.4070	PPL1 priming DNA polymerase	DNA	2057	0.944151	1.05	1.11	12.37	0.06	3.629	0.1511	3.083	1.624	0.357	-1.487	3.Normal	2. Low	2	0.998	2.94	1.5543
Tb927.11.8210	RAD50 DNA repair-like protein	DNA	5207	0.961252	2.36	2.46	31.9	0.21	4.995	1.2974	4.943	2.305	0.506	-0.983	3.Normal	3.Normal	3.13	1.648	6.59	2.7197
Tb927.11.8190	RAD51 protein (RAD51)	DNA	3100	0.950439	2.88	3.03	14.56	0.05	3.864	1.6008	3.208	1.682	0.935	-0.097	3.Normal	3.Normal	2.06	1.041	3.47	1.7941
Tb927.9.9620	RAD51/dmc1 protein, putative	DNA	2198	1.05052	1.7	1.61	14.06	0.06	3.814	0.6912	3.488	1.802	0.459	-1.124	3.Normal	2. Low	2.26	1.174	3.38	1.7583
Tb927.7.6900	REC8, a rad 21 homologue, double-strand-break repair protein, putative	DNA	2750	1.40502	2.72	1.94	26.46	0.07	4.726	0.9549	5.713	2.514	0.333	-1.588	3.Normal	2. Low	3.68	1.878	5.93	2.5681
Tb927.11.9130	replication factor A, 51kDa subunit, putative	DNA	2274	1.00536	2.35	2.34	17.18	0.06	4.103	1.225	4.145	2.051	0.555	-0.85	3.Normal	3.Normal	2.68	1.422	4.06	2.0214
Tb927.6.3890	replication factor C, subunit 2, putative	DNA	1981	0.931349	2.61	2.8	8.56	0.04	3.098	1.4867	2.364	1.241	1.184	0.244	3.Normal	3.Normal	1.53	0.616	2.23	1.1568
Tb927.9.12300	replication factor C, subunit 3, putative	DNA	1578	0.840874	2.87	3.42	7.39	0.06	2.885	1.7727	1.999	0.999	1.701	0.766	3.Normal	3.Normal	1.3	0.381	1.79	0.8365
Tb927.10.7990	replication factor C, subunit 5, putative,ATPase, putative	DNA	1771	1.15136	2.4	2.09	10.28	0.08	3.361	1.0607	2.726	1.447	0.77	-0.377	3.Normal	3.Normal	1.77	0.825	2.5	1.3223
Tb927.10.5070	ribonuclease H, putative	DNA	1581	1.08655	0.94	0.87	5.23	0.11	2.386	-0.2027	1.435	0.521	0.627	-0.673	3.Normal	3.Normal	0.93	-0.098	1.28	0.3586
Tb927.7.4930	ribonuclease H1	DNA	2057	1.07346	1.73	1.61	11.91	0.1	3.574	0.6868	3.083	1.624	0.519	-0.946	3.Normal	3.Normal	2	0.998	2.94	1.5543
Tb927.10.4730	ribonuclease HII, putative	DNA	1629	1.10306	1.21	1.09	8.41	0.05	3.073	0.1291	2.255	1.173	0.488	-1.036	3.Normal	2. Low	1.47	0.554	2.03	1.0206
Tb927.4.1270	ruvB-like DNA helicase, putative	DNA	1758	1.08978	4.88	4.48	24.37	0.09	4.607	2.1633	6.324	2.661	0.712	-0.491	3.Normal	3.Normal	4.11	2.039	5.79	2.5335
Tb927.4.2000	ruvB-like DNA helicase, putative,ATP-dependent DNA helicase, putative	DNA	1548	1.06728	5.57	5.21	24.09	0.11	4.591	2.3824	6.593	2.721	0.789	-0.342	3.Normal	3.Normal	4.3	2.103	5.87	2.5524
Tb927.6.2890	single strand-specific nuclease, putative	DNA	1994	0.826239	0.87	1.06	6.41	0.11	2.681	0.0825	1.585	0.664	0.694	-0.527	3.Normal	3.Normal	1.03	0.039	1.5	0.5824
Tb927.10.3860	SNF-7-like protein, putative	DNA	898	0.946695	1.67	1.77	5.74	0.06	2.522	0.8224	1.991	0.993	0.904	-0.145	3.Normal	3.Normal	1.31	0.391	1.62	0.6924
Tb927.7.4650	SNF2 DNA repair protein, putative	DNA	5165	0.846313	1.1	1.3	9.81	0.1	3.294	0.3739	1.643	0.717	0.791	-0.338	3.Normal	3.Normal	1.04	0.059	2.18	1.1257
Tb927.11.10730	SNF2 DNA repair protein, putative,ATP-dependent helicase, putative,SNF2 family helicase, putative	DNA	4360	1.21346	1.8	1.48	13.61	0.06	3.767	0.5683	2.513	1.33	0.597	-0.745	3.Normal	3.Normal	1.6	0.678	3.1	1.6317
Tb927.11.5260	SNF2 DNA repair protein, putative,SNF2 family protein	DNA	4007	0.903093	0.89	0.99	19.5	0.1	4.285	-0.0176	3.527	1.819	0.284	-1.819	3.Normal	2. Low	2.25	1.169	4.2	2.0706
Tb927.11.5690	SNF2 DNA repair protein, putative,SNF2 family protein	DNA	3643	0.871885	1.72	1.97	8.47	0.07	3.082	0.98	1.608	0.686	1.244	0.314	3.Normal	3.Normal	1.03	0.04	1.84	0.8834
Tb927.5.3760	SPO11 meiotic recombination protein	DNA	1934	0.890388	0.65	0.74	10.73	0.14	3.424	-0.4435	2.899	1.536	0.241	-2.05	2. Low	2. Low	1.88	0.911	2.72	1.4423
Tb927.11.6090	tatD related deoxyribonuclease, putative	DNA	1384	1.03431	1.55	1.5	12.8	0.07	3.678	0.5806	3.802	1.927	0.395	-1.342	3.Normal	2. Low	2.48	1.312	3.31	1.7252
Tb927.11.10190	telomerase reverse transcriptase, putative	DNA	4001	1.0801	0.88	0.81	21.04	0.14	4.395	-0.3011	3.882	1.957	0.206	-2.279	2. Low	2. Low	2.48	1.308	4.62	2.2078
Tb927.10.12850	ttaggg binding factor, telomer maintenance	DNA	2057	1.06057	15.36	14.48	43.96	0.3	5.458	3.8561	10.42	3.381	1.392	0.477	3.Normal	3.Normal	6.75	2.755	9.93	3.3111
Tb927.10.13970	uracil-DNA glycosylase, putative	DNA	1082	1.08528	2.9	2.67	6.34	0.06	2.665	1.4188	1.909	0.933	1.414	0.5	3.Normal	3.Normal	1.25	0.325	1.59	0.6695
Tb927.6.4650	UV excision repair RAD23 protein, putative	DNA	1880	1.247	2.86	2.3	9.61	0.03	3.265	1.2	2.67	1.417	0.861	-0.215	3.Normal	3.Normal	1.73	0.793	2.48	1.3131
Tb927.5.4320	zinc finger protein family member, putative (FIP1)	DNA	1253	0.905007	2.9	3.2	11.69	0.09	3.547	1.6786	3.618	1.855	0.884	-0.177	3.Normal	3.Normal	2.37	1.244	3.09	1.6272
Tb927.9.11870	zinc finger protein, putative,predicted zinc finger protein, MIZ	DNA	1888	0.880207	2.69	3.05	13.62	0.09	3.768	1.6101	3.693	1.885	0.839	-0.252	3.Normal	3.Normal	2.4	1.261	3.44	1.7826
Tb927.11.6350	AAA ATPase, putative	Enzyme	4026	1.11097	1.58	1.42	11.88	0.05	3.57	0.5046	2.263	1.178	0.619	-0.693	3.Normal	3.Normal	1.44	0.529	2.7	1.4332
Tb927.2.5180	aldo-keto reductase, putative	Enzyme	1166	1.05018	2.35	2.24	8.01	0.07	3.001	1.1616	2.485	1.313	0.885	-0.176	3.Normal	3.Normal	1.63	0.704	2.1	1.0671
Tb927.11.5360	aldo/keto reductase, putative	Enzyme	1944	0.897904	1.43	1.59	17.11	0.15	4.096	0.6718	4.402	2.138	0.363	-1.46	3.Normal	2. Low	2.86	1.514	4.13	2.0467
Tb927.9.3970	alpha/beta-hydrolase-like protein	Enzyme	956	2.27697	4.07	1.79	15.83	0.1	3.984	0.8363	5.101	2.351	0.353	-1.503	3.Normal	2. Low	3.35	1.746	4.17	2.0615
Tb927.7.5080	ATP-NAD kinase-like protein	Enzyme	2794	1.02621	1.19	1.16	13.82	0.08	3.789	0.2154	3.151	1.656	0.381	-1.393	3.Normal	2. Low	2.03	1.019	3.29	1.7172
Tb927.10.8070	ATPase, putative	Enzyme	1715	1.13887	1.26	1.11	12.62	0.09	3.657	0.1497	3.555	1.83	0.309	-1.692	3.Normal	2. Low	2.31	1.209	3.24	1.6942
Tb927.11.8730	ATPase, putative,S. cerevisiae cell division control protein 48 homolog, putative	Enzyme	2129	1.16649	1.12	0.96	12.74	0.05	3.671	-0.0584	3.288	1.717	0.304	-1.717	3.Normal	2. Low	2.13	1.089	3.16	1.6604
Tb927.8.6420	beta-ketoacyl-ACP reductase 2	Enzyme	2137	1.11577	0.87	0.78	5.72	0.03	2.515	-0.3548	1.544	0.626	0.518	-0.948	3.Normal	3.Normal	1	-0.001	1.49	0.5713
Tb927.11.10060	Biotin--acetyl-CoA-carboxylase ligase, putative,biotin--protein ligase, putative	Enzyme	1405	1.14058	1.77	1.55	10.86	0.05	3.441	0.6319	3.22	1.687	0.466	-1.102	3.Normal	2. Low	2.1	1.072	2.81	1.4898
Tb927.11.8260	carbonic anhydrase-like protein	Enzyme	1650	1.08691	2.65	2.44	17.96	0.06	4.166	1.2871	4.921	2.299	0.488	-1.036	3.Normal	2. Low	3.2	1.679	4.44	2.1505
Tb927.8.3860	CIA1 Cytosolic iron-sulphur cluster biogenesis	Enzyme	1359	1.10166	1.34	1.22	7.94	0.06	2.989	0.2848	2.383	1.253	0.503	-0.99	3.Normal	3.Normal	1.56	0.639	2.07	1.0465
Tb927.6.3280	cyclosome subunit 1, putative	Enzyme	5784	0.886918	0.99	1.11	9.21	0.04	3.203	0.1514	1.383	0.468	0.795	-0.33	3.Normal	3.Normal	0.87	-0.194	1.94	0.9525
Tb927.7.5680	deoxyribose-phosphate aldolase, putative	Enzyme	2171	0.895539	1.04	1.16	7.28	0.08	2.864	0.2144	1.785	0.836	0.672	-0.573	3.Normal	3.Normal	1.15	0.208	1.73	0.7872
Tb927.4.5040	dihydrolipoamide dehydrogenase, putative	Enzyme	2437	1.10114	1.21	1.1	5.82	0.05	2.541	0.1392	1.464	0.55	0.751	-0.413	3.Normal	3.Normal	0.94	-0.082	1.46	0.5494
Tb927.5.3830	dihydroorotate dehydrogenase (fumarate), putative	Enzyme	1535	0.90077	3.1	3.44	23.05	0.16	4.527	1.7824	6.352	2.667	0.535	-0.902	3.Normal	3.Normal	4.14	2.05	5.64	2.496
Tb927.4.4650	diphthine synthase, putative	Enzyme	862	1.05733	2.6	2.46	8.6	0.03	3.104	1.2971	2.988	1.579	0.837	-0.257	3.Normal	3.Normal	1.97	0.977	2.41	1.2706
Tb927.6.2540	DREV methyltransferase, putative, Zinc finger domains	Enzyme	1297	0.792598	0.71	0.89	14.43	0.19	3.851	-0.1611	4.159	2.056	0.216	-2.208	2. Low	2. Low	2.72	1.444	3.57	1.8373
Tb927.2.4930	esterase, putative	Enzyme	1634	0.899843	1.53	1.7	12.11	0.13	3.598	0.7667	3.343	1.741	0.508	-0.976	3.Normal	3.Normal	2.18	1.122	3.01	1.5897
Tb927.11.4430	ferric reductase, putative,ferric reductase transmembrane component, putative	Enzyme	3877	0.900609	1.29	1.44	10.43	0.13	3.383	0.5227	1.935	0.952	0.723	-0.467	3.Normal	3.Normal	1.23	0.304	2.27	1.1854
Tb927.5.4310	GTP-binding protein, putative	Enzyme	2635	1.05503	1.11	1.05	11.35	0.07	3.504	0.0771	2.561	1.357	0.429	-1.219	3.Normal	2. Low	1.65	0.722	2.62	1.3911
Tb927.7.580	GTP-binding protein, putative	Enzyme	3035	0.886945	1.59	1.79	9.83	0.05	3.297	0.8392	2.189	1.13	0.822	-0.282	3.Normal	3.Normal	1.41	0.491	2.35	1.2321
Tb927.7.7450	GTP-binding protein, putative	Enzyme	3475	0.966105	2.27	2.35	6.82	0.07	2.769	1.2326	1.446	0.532	1.591	0.67	3.Normal	3.Normal	0.92	-0.113	1.63	0.7038
Tb927.11.7370	haloacid dehalogenase hydrolase, putative	Enzyme	3065	0.936806	2.42	2.58	14.34	0.07	3.842	1.3692	3.018	1.594	0.861	-0.215	3.Normal	3.Normal	1.94	0.954	3.25	1.7004
Tb927.5.2370	hydrolase, alpha/beta fold family, putative	Enzyme	1668	1.2088	1.8	1.49	9.18	0.06	3.198	0.5745	2.511	1.328	0.597	-0.743	3.Normal	3.Normal	1.63	0.708	2.27	1.1832
Tb927.5.2380	hydrolase, alpha/beta fold family, putative	Enzyme	1228	1.21068	3.89	3.21	12.9	0.07	3.689	1.6825	3.931	1.975	0.814	-0.297	3.Normal	3.Normal	2.57	1.364	3.34	1.7415
Tb927.4.2240	hypothetical protein, conserved, D-aminoacid aminotransferase domain, used for synthesis of D-glutamic acid and D-alanine	Enzyme	1798	1.05553	1.58	1.49	10.12	0.05	3.339	0.5784	2.712	1.439	0.553	-0.854	3.Normal	3.Normal	1.76	0.817	2.5	1.32
Tb927.11.7390	hypothetical protein, conserved, extremely weak but blast-back positive match to yeast PDH1 which may participate in conversion of 2-methylcitrate to 2-methylisocitrate	Enzyme	1766	1.02054	0.65	0.63	9.27	0.08	3.212	-0.6588	2.463	1.3	0.244	-2.037	2. Low	2. Low	1.6	0.679	2.26	1.1746
Tb927.7.5210	hypothetical protein, conserved, phosphatase domain and DUF	Enzyme	3657	1.00723	3.28	3.26	28.11	0.1	4.813	1.7041	5.332	2.415	0.619	-0.692	3.Normal	3.Normal	3.41	1.769	6.12	2.6146
Tb927.5.2650	L-galactonolactone oxidase (GAL/ALO)	Enzyme	2245	1.21477	1.1	0.91	12.62	0.05	3.658	-0.1431	3.22	1.687	0.28	-1.839	3.Normal	2. Low	2.08	1.058	3.14	1.6517
Tb927.10.1990	major vault protein, putative (MVP)	Enzyme	2867	2.31551	3.05	1.32	15.48	0.09	3.953	0.3982	3.328	1.734	0.391	-1.356	3.Normal	2. Low	2.14	1.097	3.5	1.8083
Tb927.8.1440	maoC-like dehydratase, putative	Enzyme	929	1.2805	3.58	2.79	10.66	0.07	3.414	1.4818	3.576	1.838	0.783	-0.353	3.Normal	3.Normal	2.35	1.235	2.92	1.5435
Tb927.10.6680	member of the NOL1/NOP2/sun family (S-adenosyl methionine methyltransferases)	Enzyme	2581	1.05592	1.49	1.41	8.97	0.04	3.165	0.4962	2.126	1.088	0.659	-0.603	3.Normal	3.Normal	1.37	0.454	2.16	1.1129
Tb927.8.2650	metallo-beta-lactamase-like protein, putative	Enzyme	1331	1.15137	1.79	1.55	10.07	0.07	3.332	0.6356	2.981	1.576	0.537	-0.898	3.Normal	3.Normal	1.95	0.963	2.57	1.3636
Tb927.5.490	methyltransferase, putative	Enzyme	3819	1.61264	1.54	0.95	8.11	0.03	3.02	-0.0707	1.569	0.65	0.637	-0.65	3.Normal	3.Normal	1	0.002	1.83	0.8742
Tb927.11.2330	molybdopterin synthase sulphurylase protein, putative	Enzyme	1879	0.992155	0.89	0.9	16	0.11	4	-0.1549	4.205	2.072	0.214	-2.224	2. Low	2. Low	2.73	1.449	3.91	1.9684
Tb927.11.11100	N-acetyltransferase, putative	Enzyme	580	1.08438	2.83	2.61	11.36	0.07	3.505	1.3829	3.891	1.96	0.668	-0.582	3.Normal	3.Normal	2.58	1.366	3.02	1.5953
Tb927.7.2360	N-acetyltransferase, putative	Enzyme	1471	1.14106	2.97	2.61	10.92	0.04	3.449	1.3824	3.176	1.667	0.819	-0.289	3.Normal	3.Normal	2.07	1.051	2.8	1.4833
Tb927.9.3360	N-acetyltransferase, putative	Enzyme	1168	1.06739	2.18	2.04	6.81	0.05	2.767	1.0279	2.179	1.124	0.918	-0.124	3.Normal	3.Normal	1.43	0.514	1.84	0.8781
Tb927.11.14870	NAD synthase, putative	Enzyme	1333	0.935859	1.6	1.71	7.1	0.07	2.829	0.7768	2.103	1.072	0.808	-0.307	3.Normal	3.Normal	1.37	0.459	1.82	0.8604
Tb927.4.1950	NADPH--cytochrome p450 reductase, putative (CPR)	Enzyme	2185	0.989496	1.59	1.61	13.84	0.13	3.79	0.6872	3.496	1.806	0.458	-1.127	3.Normal	2. Low	2.26	1.177	3.39	1.7592
Tb927.10.10650	NAR1 Cytosolic iron-sulphur cluster biogenesis, hydrogenase large subunit	Enzyme	1702	1.17108	0.85	0.73	5.59	0.09	2.482	-0.4639	1.676	0.745	0.418	-1.26	3.Normal	2. Low	1.09	0.125	1.52	0.6068
Tb927.10.11590	nicotinate phosphoribosyltransferase, putative	Enzyme	3679	1.0332	2.19	2.12	10.89	0.08	3.445	1.085	2.183	1.126	0.962	-0.056	3.Normal	3.Normal	1.39	0.48	2.51	1.3294
Tb927.6.2040	nitrate reductase, putative	Enzyme	3286	0.952951	1.02	1.07	15.04	0.12	3.911	0.102	3.118	1.641	0.353	-1.503	3.Normal	2. Low	2	0.999	3.44	1.7832
Tb927.10.1690	nucleotide binding protein, putative (NBP 1)	Enzyme	1039	0.815955	1.32	1.61	5.21	0.07	2.382	0.6891	1.611	0.688	0.993	-0.009	3.Normal	3.Normal	1.06	0.081	1.33	0.4155
Tb927.8.1520	NUDIX hydrolase	Enzyme	1468	1.13911	1.32	1.16	14.44	0.08	3.852	0.2092	4.013	2.005	0.299	-1.742	3.Normal	2. Low	2.62	1.389	3.53	1.82
Tb927.6.2670	NUDIX hydrolase, conserved	Enzyme	1014	0.882839	0.95	1.08	9.51	0.14	3.25	0.105	3.196	1.676	0.344	-1.539	3.Normal	2. Low	2.1	1.071	2.64	1.3992
Tb927.5.4350	NUDIX hydrolase, putative	Enzyme	1611	0.718657	3.14	4.37	9.48	0.06	3.245	2.1288	2.539	1.344	1.733	0.793	3.Normal	3.Normal	1.65	0.726	2.28	1.1883
Tb927.3.4990	oxidoreductase, putative	Enzyme	1635	1.03663	0.96	0.92	9.98	0.14	3.32	-0.1135	2.8	1.486	0.321	-1.638	3.Normal	2. Low	1.82	0.866	2.52	1.3343
Tb927.11.9560	oxidoreductase, putative	Enzyme	1692	1.09566	1.35	1.23	12.54	0.06	3.649	0.3019	3.571	1.836	0.336	-1.573	3.Normal	2. Low	2.32	1.216	3.24	1.6962
Tb927.8.3970	oxidoreductase, putative	Enzyme	1765	1.17244	1.19	1.01	9.31	0.1	3.219	0.0201	2.463	1.301	0.406	-1.301	3.Normal	2. Low	1.6	0.679	2.26	1.1747
Tb927.10.8000	P-loop nucleoside triphosphate hydrolase, EF hand domains	Enzyme	4960	1.09274	2.23	2.04	11.4	0.03	3.511	1.0297	1.847	0.885	1.083	0.115	3.Normal	3.Normal	1.17	0.229	2.41	1.2681
Tb927.8.7510	p-nitrophenylphosphatase, putative	Enzyme	1572	1.21915	1.46	1.2	7.1	0.09	2.828	0.259	2.001	1.001	0.6	-0.738	3.Normal	3.Normal	1.3	0.383	1.79	0.8371
Tb927.11.7420	phosphoadenosine phosphosulfate reductase-like protein	Enzyme	1259	1.01861	1.4	1.38	8.45	0.07	3.08	0.462	2.435	1.284	0.575	-0.798	3.Normal	3.Normal	1.59	0.672	2.08	1.057
Tb927.9.13380	phosphoinositide-binding protein, putative	Enzyme	2081	0.915289	5.05	5.52	38.49	0.26	5.266	2.4652	9.093	3.185	0.605	-0.725	3.Normal	3.Normal	5.89	2.558	8.69	3.1191
Tb927.6.2940	phosphopantothenoylcysteine decarboxylase, putative (PPCDC)	Enzyme	1208	0.837985	2.45	2.92	10.24	0.1	3.356	1.5472	3.061	1.614	0.947	-0.078	3.Normal	3.Normal	2.01	1.004	2.6	1.3767
Tb927.5.3050	poly(ADP-ribose) polymerase, putative	Enzyme	2509	1.32057	1.93	1.46	9.9	0.06	3.308	0.5473	2.385	1.254	0.629	-0.669	3.Normal	3.Normal	1.54	0.621	2.4	1.2659
Tb927.11.14520	polypeptide deformylase, putative	Enzyme	1004	1.06597	1.57	1.47	10.52	0.16	3.395	0.5546	3.514	1.813	0.427	-1.228	3.Normal	2. Low	2.31	1.208	2.9	1.534
Tb927.10.7850	protein-L-isoaspartate, putative	Enzyme	2051	0.995657	1.31	1.32	9.36	0.08	3.226	0.3959	2.333	1.222	0.557	-0.844	3.Normal	3.Normal	1.51	0.596	2.22	1.1512
Tb927.6.2740	pyridoxal kinase (pdxK)	Enzyme	1363	0.817264	7.71	9.44	33.46	0.12	5.064	3.2386	9.206	3.203	1.021	0.03	3.Normal	3.Normal	6.02	2.589	7.98	2.9969
Tb927.6.1850	quiescin sulfhydryl oxidase (QSOX)	Enzyme	1931	0.969427	2.16	2.23	11.07	0.09	3.468	1.156	2.901	1.537	0.758	-0.399	3.Normal	3.Normal	1.88	0.912	2.72	1.4426
Tb927.7.6890	S-adenosyl-methionine-dependent methyl transferase, putative	Enzyme	14529	1.38309	3.75	2.71	14.1	0.05	3.818	1.4403	1.086	0.119	2.486	1.314	3.Normal	1. High	0.68	-0.566	2.52	1.333
Tb927.6.4840	S-adenosylmethionine synthetase, putative (METK1)	Enzyme	1888	6.84251	18.95	2.77	13.02	0.04	3.703	1.4693	3.438	1.782	0.814	-0.296	3.Normal	3.Normal	2.23	1.158	3.2	1.6795
Tb927.9.14040	short-chain dehydrogenase, putative	Enzyme	1519	1.12593	1.44	1.28	9.68	0.06	3.275	0.3507	2.867	1.519	0.453	-1.141	3.Normal	2. Low	1.87	0.902	2.54	1.345
Tb927.10.12240	short-chain dehydrogenase, putative	Enzyme	1342	1.13782	1.25	1.1	6.29	0.06	2.653	0.1333	1.804	0.851	0.61	-0.713	3.Normal	3.Normal	1.18	0.238	1.56	0.641
Tb927.11.10020	short-chain dehydrogenase, putative	Enzyme	1583	1.06138	2.71	2.55	8.76	0.05	3.132	1.35	2.554	1.352	0.979	-0.031	3.Normal	3.Normal	1.66	0.734	2.28	1.1909
Tb927.5.340	ESAG5-related protein, putative	ESAG	4301	1.65714	1.76	1.06	5.05	0.04	2.337	0.0874	0.927	-0.11	1.187	0.248	3.Normal	3.Normal	0.59	-0.762	1.14	0.1838
Tb927.9.15890	ESAG5, putative	ESAG	2109	1.55358	3.33	2.14	14.99	0.12	3.906	1.0983	3.787	1.921	0.554	-0.851	3.Normal	3.Normal	2.45	1.294	3.63	1.8607
Tb927.4.810	ESAG5, putative	ESAG	1936	0.965564	2.4	2.49	14.16	0.07	3.824	1.3141	3.659	1.872	0.683	-0.55	3.Normal	3.Normal	2.37	1.247	3.43	1.7786
Tb927.2.1920	ESAG5, putative	ESAG	2876	0.904178	5.02	5.56	11.61	0.06	3.538	2.4742	2.679	1.422	2.09	1.063	3.Normal	1. High	1.72	0.784	2.82	1.4972
Tb927.7.1600	C-1-tetrahydrofolate synthase, cytoplasmic, putative	Folate	1615	0.979091	1.66	1.69	19.2	0.14	4.263	0.7612	5.217	2.383	0.326	-1.618	3.Normal	2. Low	3.4	1.764	4.68	2.2279
Tb927.7.5480	dihydrofolate reductase-thymidylate synthase (DHFR-TS)	Folate	2730	0.95085	2.13	2.24	17.52	0.1	4.131	1.1637	4.051	2.018	0.543	-0.881	3.Normal	3.Normal	2.61	1.382	4.2	2.0687
Tb927.8.3620	folate transporter, ESAG10, putative	Folate	2740	8.2931	3.33	0.4	11.03	0.09	3.464	-1.3169	2.517	1.332	0.159	-2.654	2. Low	2. Low	1.62	0.696	2.61	1.3842
Tb927.10.7520	folylpolyglutamate synthase, putative (FPGS)	Folate	1687	1.17907	1.25	1.06	4.8	0.03	2.263	0.0816	1.405	0.49	0.783	-0.353	3.Normal	3.Normal	0.91	-0.13	1.27	0.349
Tb927.8.2210	pteridine reductase (PTR1)	Folate	2010	1.13151	1.65	1.46	25.07	0.07	4.648	0.5411	6.263	2.647	0.239	-2.062	2. Low	2. Low	4.06	2.021	5.93	2.5679
Tb927.1.2820	pteridine transporter, putative	Folate	2553	3.18315	1.61	0.5	12.16	0.08	3.604	-0.9866	2.825	1.498	0.177	-2.498	2. Low	2. Low	1.82	0.865	2.86	1.5183
Tb927.10.9080	pteridine transporter, putative	Folate	3434	0.957327	1.92	2	21.63	0.16	4.435	1.0023	4.393	2.135	0.455	-1.135	3.Normal	2. Low	2.81	1.492	4.93	2.301
Tb927.8.1020	6-phosphofructo-2-kinase/fructose-2,6-biphosphatase, putative	Glucose.glycerol	3616	0.956399	0.76	0.79	22.57	0.1	4.496	-0.3401	4.462	2.158	0.179	-2.48	2. Low	2. Low	2.85	1.512	5.1	2.3515
Tb927.3.2710	6-phosphofructo-2-kinase/fructose-2,6-bisphosphatase	Glucose.glycerol	4534	1.04785	0.82	0.78	20.4	0.09	4.35	-0.36	3.457	1.789	0.231	-2.111	2. Low	2. Low	2.2	1.136	4.33	2.1155
Tb927.8.2520	Acetyl-CoA synthetase	Glucose.glycerol	4879	1.19145	3.06	2.57	34.29	0.2	5.1	1.3628	5.433	2.442	0.479	-1.063	3.Normal	2. Low	3.45	1.786	7.03	2.814
Tb927.4.1360	Aldose-1-epimerase, putative	Glucose.glycerol	1769	1.00159	1.41	1.41	12.14	0.06	3.602	0.493	3.256	1.703	0.43	-1.217	3.Normal	2. Low	2.12	1.081	2.99	1.5778
Tb927.4.1360	Aldose-1-epimerase, putative	Glucose.glycerol	1769	1.00159	1.41	1.41	12.14	0.06	3.602	0.493	3.256	1.703	0.43	-1.217	3.Normal	2. Low	2.12	1.081	2.99	1.5778
Tb927.11.11250	cytosolic malate dehydrogenase (cMDH)	Glucose.glycerol	1435	1.23612	6.7	5.42	37.98	0.19	5.247	2.439	10.313	3.366	0.524	-0.933	3.Normal	3.Normal	6.73	2.751	9.03	3.1752
Tb927.11.16410	enolase, putative	Glucose.glycerol	1620	1.01311	1.59	1.57	6.77	0.04	2.759	0.6484	1.982	0.987	0.807	-0.309	3.Normal	3.Normal	1.29	0.368	1.78	0.8327
Tb927.9.8720	fructose-1,6-bisphosphatase (FBPase)	Glucose.glycerol	1187	0.94907	4.51	4.75	27.55	0.08	4.784	2.2486	8.216	3.038	0.584	-0.775	3.Normal	3.Normal	5.38	2.428	6.95	2.7968
Tb927.11.16770	glucosamine-6-phosphate isomerase, putative	Glucose.glycerol	1156	0.793543	1.36	1.71	13.67	0.08	3.773	0.7781	4.289	2.101	0.396	-1.335	3.Normal	2. Low	2.81	1.491	3.61	1.8526
Tb927.4.2290	glucose transporter, putative	Glucose.glycerol	2317	1.02436	2.06	2.01	8.84	0.1	3.145	1.0106	2.224	1.153	0.899	-0.153	3.Normal	3.Normal	1.44	0.523	2.19	1.1313
Tb927.10.2490	glucose-6-phosphate 1-dehydrogenase (G6PD)	Glucose.glycerol	4258	0.856695	2.32	2.7	23.02	0.22	4.525	1.4343	4.087	2.031	0.661	-0.598	3.Normal	3.Normal	2.6	1.38	4.99	2.3189
Tb927.9.12550	glycerol kinase, glycosomal (glk1)	Glucose.glycerol	2249	5.42815	28.53	5.26	52.08	0.29	5.703	2.3938	11.666	3.544	0.454	-1.138	3.Normal	2. Low	7.54	2.915	11.39	3.5096
Tb927.11.7380	glycerol-3-phosphate dehydrogenase (FAD-dependent), mitochondrial	Glucose.glycerol	2779	0.928912	7.56	8.14	47.51	0.26	5.57	3.0246	9.937	3.313	0.815	-0.295	3.Normal	3.Normal	6.39	2.676	10.35	3.3718
Tb927.10.15410	glycosomal malate dehydrogenase (gMDH)	Glucose.glycerol	2380	1.15253	0.56	0.49	13.71	0.14	3.777	-1.0338	3.377	1.756	0.148	-2.756	2. Low	2. Low	2.18	1.125	3.35	1.745
Tb927.2.4210	glycosomal phosphoenolpyruvate carboxykinase (PEPCK)	Glucose.glycerol	2208	1.09347	3.91	3.57	34.47	0.21	5.107	1.8373	8.031	3.005	0.448	-1.157	3.Normal	2. Low	5.19	2.377	7.8	2.9634
Tb927.11.5350	myo-inositol/proton symporter (MIT)	Glucose.glycerol	3471	0.793699	2.03	2.55	18.74	0.07	4.228	1.3516	3.803	1.927	0.684	-0.549	3.Normal	3.Normal	2.43	1.283	4.28	2.0987
Tb927.8.980	Phosphoacetylglucosamine mutase PAGM, acts as phosphoglucomutase	Glucose.glycerol	5629	1.2452	4.57	3.67	21.88	0.09	4.451	1.8755	3.323	1.732	1.113	0.155	3.Normal	3.Normal	2.1	1.072	4.59	2.1988
Tb927.11.10340	phosphoglycerate mutase family member 5, putative	Glucose.glycerol	1191	1.1211	3.02	2.7	29.45	0.1	4.88	1.4319	8.48	3.084	0.318	-1.651	3.Normal	2. Low	5.56	2.474	7.18	2.8433
Tb927.5.3580	phosphoglycerate mutase protein, putative	Glucose.glycerol	1036	0.906192	3.12	3.44	14.53	0.14	3.861	1.7841	4.708	2.235	0.722	-0.469	3.Normal	3.Normal	3.09	1.629	3.9	1.9623
Tb927.11.2910	phosphoglycerate mutase, putative (iPGAM)	Glucose.glycerol	2003	1.01285	1.47	1.45	8.6	0.05	3.104	0.5356	2.354	1.235	0.595	-0.75	3.Normal	3.Normal	1.53	0.61	2.23	1.155
Tb927.10.6440	Phosphomannomutase PMM, acts as phosphoglucomutase	Glucose.glycerol	950	0.950005	3.61	3.8	6.83	0.06	2.772	1.9273	2.289	1.195	1.66	0.731	3.Normal	3.Normal	1.51	0.59	1.87	0.9042
Tb927.11.14780	phosphomannose isomerase, putative	Glucose.glycerol	2495	0.84009	2.45	2.92	10.31	0.06	3.367	1.5445	2.39	1.257	1.213	0.279	3.Normal	3.Normal	1.54	0.624	2.41	1.2669
Tb927.11.9350	phosphonopyruvate decarboxylase-like protein, putative	Glucose.glycerol	1447	1.06293	1.54	1.45	5.77	0.04	2.528	0.5383	1.764	0.819	0.85	-0.234	3.Normal	3.Normal	1.15	0.204	1.55	0.6305
Tb927.11.6280	pyruvate phosphate dikinase (PPDK)	Glucose.glycerol	3723	0.984224	0.46	0.47	41.37	0.18	5.37	-1.0866	7.487	2.904	0.067	-3.904	2. Low	2. Low	4.78	2.258	8.66	3.1144
Tb927.2.5800	sedoheptulose-1,7-bisphosphatase (SBPase)	Glucose.glycerol	1599	0.926323	2.5	2.7	13.62	0.08	3.768	1.4316	3.907	1.966	0.691	-0.533	3.Normal	3.Normal	2.54	1.348	3.5	1.8077
Tb927.8.5600	transaldolase, putative	Glucose.glycerol	2107	1.10129	1.83	1.66	15.1	0.13	3.916	0.7309	3.789	1.922	0.449	-1.156	3.Normal	2. Low	2.45	1.294	3.63	1.8609
Tb927.11.16560	CMP-sialic acid transporter, putative	Glycans	2974	0.898434	2.74	3.05	10.3	0.07	3.364	1.6096	2.21	1.144	1.403	0.488	3.Normal	3.Normal	1.42	0.505	2.36	1.2358
Tb927.9.12790	dolichol kinase, putative	Glycans	4204	0.846214	2.39	2.82	13.4	0.06	3.744	1.4957	2.388	1.256	1.172	0.23	3.Normal	3.Normal	1.52	0.605	2.9	1.5361
Tb927.10.4700	dolicholphosphate-mannose synthase, putative	Glycans	1032	1.16527	1.19	1.02	6.35	0.11	2.668	0.0287	1.93	0.949	0.518	-0.949	3.Normal	3.Normal	1.27	0.343	1.6	0.6755
Tb927.10.4610	dolicholphosphate-mannose synthase, putative	Glycans	1159	1.06065	3.02	2.84	7.03	0.03	2.814	1.508	2.183	1.127	1.282	0.359	3.Normal	3.Normal	1.43	0.517	1.84	0.8792
Tb927.6.1140	dolichyl-P-Man:GDP-Man5GlcNAc2-PP-dolichyl alpha-1,2-mannosyltransferase, putative	Glycans	2462	0.988325	2.5	2.53	13.61	0.06	3.766	1.3401	3.33	1.735	0.751	-0.414	3.Normal	3.Normal	2.15	1.103	3.34	1.7393
Tb927.11.11670	dolichyl-P-Man:GDP-Man5GlcNAc2-PP-dolichyl alpha-1,2-mannosyltranslocase, putative	Glycans	1939	1.15246	1.86	1.61	13.21	0.07	3.723	0.6911	3.405	1.768	0.47	-1.09	3.Normal	2. Low	2.21	1.143	3.19	1.6753
Tb927.10.6530	dolichyl-P-Man:GDP-Man5GlcNAc2-PP-dolichyl alpha-1,3-mannosyltransferase, putative	Glycans	1534	1.04273	2.32	2.22	7.84	0.05	2.971	1.1516	2.299	1.201	0.957	-0.063	3.Normal	3.Normal	1.5	0.583	2.04	1.0294
Tb927.2.4720	dolichyl-P-Man:GDP-Man7GlcNAc2-PP-dolichyl alpha-1,6-mannosyltransferase, putative	Glycans	4773	1.02079	1.11	1.09	13.22	0.1	3.725	0.1251	2.221	1.151	0.495	-1.014	3.Normal	2. Low	1.41	0.496	2.85	1.5097
Tb927.10.13210	dolichyl-P-Man:GDP-ManGlcNAc2-PP-dolichyl beta-1,4-mannosyltransferase, putative	Glycans	2078	1.01329	1.52	1.5	8.65	0.12	3.112	0.5885	2.322	1.215	0.646	-0.63	3.Normal	3.Normal	1.5	0.589	2.22	1.1491
Tb927.10.13630	ER glucosidase II	Glycans	2905	0.965184	5.34	5.53	34.79	0.18	5.121	2.4675	7.331	2.874	0.75	-0.415	3.Normal	3.Normal	4.71	2.236	7.75	2.9543
Tb927.11.13990	GDP-L-fucose synthetase, putative	Glycans	1253	1.07251	1.4	1.31	8.22	0.04	3.039	0.3862	2.438	1.286	0.533	-0.907	3.Normal	3.Normal	1.6	0.674	2.08	1.0576
Tb927.8.2050	GDP-Man pyrophosphorylase	Glycans	1560	1.15207	4.51	3.91	11.1	0.04	3.473	1.9685	3.119	1.641	1.25	0.322	3.Normal	3.Normal	2.03	1.023	2.78	1.4748
Tb927.10.15490	GDP-mannose 4,6 dehydratase, putative	Glycans	1929	0.967322	1.72	1.77	23.73	0.26	4.569	0.8262	6.12	2.614	0.294	-1.766	3.Normal	2. Low	3.97	1.989	5.73	2.5192
Tb927.10.13780	glycogen synthase kinase 3 (GSK3)	Glycans	4540	0.887895	3.5	3.94	38.47	0.3	5.266	1.9785	6.269	2.648	0.622	-0.685	3.Normal	3.Normal	3.99	1.995	7.86	2.9753
Tb927.7.2420	glycogen synthase kinase-3 alpha, putative	Glycans	5584	0.863141	0.57	0.66	19.28	0.18	4.269	-0.6011	2.907	1.539	0.241	-2.054	2. Low	2. Low	1.84	0.879	4	2.0003
Tb927.11.10370	glycosyl hydrolase-like protein	Glycans	4910	1.01119	2.02	2	16.53	0.09	4.047	0.9971	2.827	1.499	0.707	-0.499	3.Normal	3.Normal	1.79	0.843	3.67	1.8755
Tb927.11.9990	glycosyl transferase-like protein	Glycans	1227	1.01921	1.16	1.14	15.43	0.1	3.947	0.1901	4.512	2.174	0.244	-2.036	2. Low	2. Low	2.95	1.563	3.84	1.9405
Tb927.6.1960	glycosyltransferase family 28 protein, putative	Glycans	1559	0.994004	1.86	1.87	10.39	0.06	3.377	0.9034	2.843	1.508	0.668	-0.582	3.Normal	3.Normal	1.85	0.89	2.53	1.3413
Tb927.11.3900	glycosyltransferase family-like protein, putative	Glycans	1363	1.08919	1.54	1.42	11.25	0.1	3.491	0.5032	3.248	1.7	0.431	-1.214	3.Normal	2. Low	2.12	1.086	2.82	1.494
Tb927.3.5660	GT11 UDP-GlcNAc:α3-D-mannoside β1–2-N-acetylglucosaminyltransferase I	Glycans	2552	0.729955	1.77	2.42	20.5	0.12	4.357	1.2749	4.612	2.205	0.52	-0.942	3.Normal	3.Normal	2.97	1.572	4.68	2.225
Tb927.3.3580	lipophosphoglycan biosynthetic protein, putative (LPG3)=GRP94 ER chaperone	Glycans	3497	1.08766	6.38	5.87	40.53	0.23	5.341	2.5528	7.733	2.951	0.763	-0.39	3.Normal	3.Normal	4.95	2.307	8.73	3.1265
Tb927.6.1820	Phosphatidic acid phosphatase	Glycans	980	0.965083	2.75	2.85	9.67	0.11	3.274	1.5109	3.221	1.688	0.869	-0.202	3.Normal	3.Normal	2.12	1.083	2.65	1.4034
Tb927.10.12290	UDP-Gal or UDP-GlcNAc-dependent glycosyltransferase, putative	Glycans	1576	0.944292	2.9	3.08	22.13	0.11	4.468	1.6206	6.041	2.595	0.513	-0.962	3.Normal	3.Normal	3.94	1.977	5.4	2.4317
Tb927.7.300	UDP-Gal or UDP-GlcNAc-dependent glycosyltransferase, putative	Glycans	2803	0.844957	9.16	10.84	19.75	0.1	4.304	3.4387	4.425	2.146	2.441	1.287	3.Normal	1. High	2.85	1.509	4.62	2.2085
Tb927.11.2730	UDP-galactose 4-epimerase (galE)	Glycans	2760	1.00189	1.86	1.86	9.69	0.06	3.277	0.8922	2.287	1.194	0.831	-0.268	3.Normal	3.Normal	1.47	0.557	2.38	1.2493
Tb927.10.13900	UDP-galactose transporter	Glycans	1557	1.3291	2.14	1.61	5.81	0.05	2.539	0.6868	1.725	0.787	0.927	-0.109	3.Normal	3.Normal	1.12	0.169	1.54	0.62
Tb927.4.1640	UDP-galactose transporter, putative	Glycans	1646	1.10508	2.94	2.66	14.32	0.06	3.84	1.4107	3.871	1.953	0.698	-0.52	3.Normal	3.Normal	2.52	1.333	3.49	1.8034
Tb927.2.1780	UDP-GlcNAc:PI a1-6 GlcNAc-transferase	Glycans	1754	0.980931	1.22	1.24	13.03	0.09	3.704	0.3124	3.528	1.819	0.34	-1.556	3.Normal	2. Low	2.29	1.197	3.23	1.6908
Tb927.3.4570	UDP-GlcNAc:PI a1-6 GlcNAc-transferase, putative	Glycans	3102	1.06337	1.88	1.76	12.24	0.05	3.614	0.8191	2.586	1.371	0.696	-0.523	3.Normal	3.Normal	1.66	0.73	2.8	1.4835
Tb927.3.4630	UDP-glucose:glycoprotein glucosyltransferase, ER quality control	Glycans	5573	1.02854	2.71	2.64	29.82	0.11	4.898	1.3979	4.467	2.159	0.582	-0.781	3.Normal	3.Normal	2.83	1.499	6.14	2.6189
Tb927.11.10450	UDP-N-acetylglucosamine-dolichyl-phosphate N-acetylglucosaminephosphotransferase, putative	Glycans	1844	1.08227	1.35	1.24	8.72	0.07	3.125	0.3138	2.426	1.279	0.495	-1.016	3.Normal	2. Low	1.58	0.656	2.25	1.168
Tb927.10.13130	UTP-glucose-1-phosphate uridylyltransferase 2, putative	Glycans	1904	0.938048	0.72	0.76	18.66	0.08	4.222	-0.3902	4.931	2.302	0.162	-2.624	2. Low	2. Low	3.2	1.678	4.6	2.2029
Tb927.4.4050	glycosomal transporter (GAT1)	Glycosome	2542	1.08131	3.3	3.05	20.35	0.06	4.347	1.6104	4.62	2.208	0.671	-0.575	3.Normal	3.Normal	2.98	1.574	4.68	2.2257
Tb927.11.3130	glycosomal transporter (GAT2)	Glycosome	3307	1.03537	1.79	1.73	16.37	0.06	4.033	0.7911	3.307	1.726	0.514	-0.96	3.Normal	3.Normal	2.12	1.083	3.66	1.8713
Tb927.11.1070	glycosomal transporter (GAT3)	Glycosome	3280	0.974367	4.16	4.27	24.65	0.11	4.623	2.0935	5.069	2.342	0.848	-0.237	3.Normal	3.Normal	3.25	1.699	5.59	2.483
Tb927.4.1250	PEX1 peroxisome biogenesis factor 1	Glycosome	3131	1.11197	1.32	1.19	7.11	0.04	2.83	0.2496	1.522	0.606	0.788	-0.343	3.Normal	3.Normal	0.98	-0.035	1.65	0.7234
Tb927.10.15850	PEX12 peroxisome assembly protein	Glycosome	1449	1.06863	1.65	1.55	12.59	0.11	3.654	0.6287	3.751	1.907	0.4	-1.322	3.Normal	2. Low	2.45	1.292	3.29	1.7188
Tb927.10.14720	PEX13 peroxin 13	Glycosome	1472	1.15097	2.75	2.39	8.47	0.03	3.082	1.2549	2.328	1.219	1.031	0.044	3.Normal	3.Normal	1.52	0.603	2.05	1.0353
Tb927.10.240	PEX14 peroxin 14	Glycosome	1255	1.24637	2.37	1.9	8.47	0.05	3.083	0.9243	2.437	1.285	0.78	-0.359	3.Normal	3.Normal	1.6	0.674	2.08	1.0574
Tb927.9.6450	PEX16, putative	Glycosome	1882	0.967956	2.87	2.97	8.03	0.04	3.006	1.568	2.147	1.102	1.398	0.483	3.Normal	3.Normal	1.39	0.478	2	0.9987
Tb927.9.12290	PEX19 Peroxin 19	Glycosome	1203	0.995723	3.3	3.31	12.51	0.12	3.646	1.7267	3.952	1.983	0.835	-0.26	3.Normal	3.Normal	2.59	1.372	3.35	1.7443
Tb927.3.2340	PEX2 peroxin-2,glycosome import protein (gim1)	Glycosome	1360	1.05453	1.77	1.68	5.37	0.07	2.425	0.7512	1.501	0.586	1.132	0.179	3.Normal	3.Normal	0.98	-0.027	1.3	0.38
Tb927.5.1100	PEX5 peroxisome targeting signal 1 receptor	Glycosome	3909	1.53214	3.29	2.15	20.09	0.1	4.329	1.1028	3.753	1.908	0.56	-0.838	3.Normal	3.Normal	2.39	1.26	4.43	2.1458
Tb927.3.3610	PEX7 peroxisomal targeting signal type 2 receptor	Glycosome	1811	1.22884	2.47	2.01	11.74	0.07	3.553	1.009	3.229	1.691	0.619	-0.691	3.Normal	3.Normal	2.1	1.069	2.98	1.5742
Tb927.9.1720	PMP4 peroxisomal membrane protein 4, putative	Glycosome	1231	1.08717	2.13	1.96	9.24	0.08	3.208	0.9731	2.748	1.459	0.728	-0.459	3.Normal	3.Normal	1.8	0.848	2.34	1.226
Tb927.10.13290	ethanolamine phosphotransferase (EPT)	GPI.anchors	1712	0.983142	3.15	3.2	28.48	0.06	4.832	1.6785	7.368	2.881	0.434	-1.203	3.Normal	2. Low	4.79	2.261	6.7	2.7452
Tb927.11.5070	ethanolamine phosphotransferase (EPT) (TbGPI13)	GPI.anchors	3006	0.954982	1.64	1.72	10.86	0.04	3.441	0.7831	2.413	1.271	0.705	-0.505	3.Normal	3.Normal	1.55	0.631	2.58	1.3675
Tb927.11.14140	ethanolamine-phosphate cytidylyltransferase (TbECT)	GPI.anchors	2522	0.867533	4.85	5.59	24.69	0.22	4.626	2.483	5.72	2.516	0.979	-0.031	3.Normal	3.Normal	3.69	1.883	5.78	2.5303
Tb927.6.3300	GPI alpha-mannosyltransferase I (MT-I)	GPI.anchors	1664	0.839434	1.48	1.76	8.37	0.04	3.066	0.8142	2.239	1.163	0.804	-0.315	3.Normal	3.Normal	1.46	0.543	2.02	1.0175
Tb927.10.5560	GPI alpha-mannosyltransferase III (MT-III)	GPI.anchors	2172	0.941882	1.33	1.42	9.1	0.13	3.186	0.5017	2.283	1.191	0.613	-0.705	3.Normal	3.Normal	1.48	0.562	2.21	1.1419
Tb927.3.2610	GPI inositol deacylase 2 (GPIdeAc2)	GPI.anchors	2953	1.00144	1.66	1.66	13.63	0.11	3.769	0.7288	3.072	1.619	0.553	-0.854	3.Normal	3.Normal	1.97	0.98	3.27	1.7072
Tb927.10.4780	GPI inositol deacylase precursor (GPIdeAc)	GPI.anchors	2779	1.00008	2.1	2.1	13.91	0.07	3.798	1.0728	3.158	1.659	0.665	-0.589	3.Normal	3.Normal	2.03	1.023	3.29	1.7181
Tb927.10.210	GPI transamidase component GAA1	GPI.anchors	1494	1.05694	2.34	2.21	12.64	0.08	3.66	1.146	3.716	1.894	0.592	-0.756	3.Normal	3.Normal	2.42	1.277	3.28	1.7144
Tb927.11.15760	GPI transamidase subunit Tta1 (TTA1)	GPI.anchors	1466	1.01577	3.53	3.48	14.78	0.08	3.886	1.7978	4.29	2.101	0.816	-0.294	3.Normal	3.Normal	2.8	1.485	3.77	1.916
Tb927.10.5080	GPI transamidase subunit Tta2	GPI.anchors	1797	0.949949	2.92	3.07	14.55	0.08	3.863	1.6203	4.015	2.006	0.772	-0.373	3.Normal	3.Normal	2.61	1.383	3.7	1.8859
Tb927.4.1920	GPI transamidase, putative (TbGPI16)	GPI.anchors	2506	0.955305	3.37	3.53	17.18	0.08	4.103	1.8184	3.982	1.993	0.879	-0.186	3.Normal	3.Normal	2.57	1.36	4.01	2.005
Tb927.10.13860	GPI-anchor transamidase subunit 8 (GPI8)	GPI.anchors	1614	1.0308	3.21	3.11	17.72	0.09	4.148	1.6376	4.956	2.309	0.626	-0.677	3.Normal	3.Normal	3.23	1.69	4.45	2.1537
Tb927.10.6140	GPI-GlcNAc transferase	GPI.anchors	1453	0.956042	1.27	1.33	10.26	0.11	3.359	0.4066	2.906	1.539	0.447	-1.16	3.Normal	2. Low	1.9	0.923	2.55	1.3514
Tb927.10.13160	mannosyltransferase-II (MT-II)	GPI.anchors	1722	0.988515	1.61	1.63	8.54	0.05	3.095	0.7037	2.484	1.313	0.644	-0.635	3.Normal	3.Normal	1.62	0.692	2.26	1.1784
Tb927.10.14240	N-myristoyltransferase (NMT)	GPI.anchors	2467	0.947998	2.52	2.65	13.74	0.08	3.78	1.408	3.327	1.734	0.812	-0.301	3.Normal	3.Normal	2.15	1.102	3.34	1.7389
Tb927.10.13040	ACP4, GRESAG 4-like	GRESAG	5018	1.01658	0.43	0.42	13.12	0.17	3.714	-1.2493	2.157	1.109	0.185	-2.431	2. Low	2. Low	1.37	0.452	2.83	1.499
Tb927.5.650	GRESAG 4, putative receptor-type adenylate cyclase	GRESAG	5801	1.75701	0.43	0.24	21.81	0.16	4.447	-2.0366	3.261	1.705	0.061	-4.027	2. Low	2. Low	2.06	1.044	4.57	2.192
Tb927.5.4540	GRESAG 4, putative receptor-type adenylate cyclase	GRESAG	7751	2.80159	1.62	0.58	13.16	0.07	3.718	-0.7884	1.627	0.702	0.369	-1.439	3.Normal	2. Low	1.02	0.032	2.64	1.3988
Tb927.11.1480	GRESAG 4, putative receptor-type adenylate cyclase	GRESAG	6141	1.70196	1.25	0.74	9.88	0.08	3.305	-0.4427	1.475	0.561	0.475	-1.075	3.Normal	2. Low	0.93	-0.102	2.12	1.087
Tb927.6.1520	aquaporin 3, putative (AQP1)	Ions	1324	0.675092	3.53	5.23	41.47	0.1	5.374	2.3878	11.305	3.499	0.46	-1.12	3.Normal	2. Low	7.39	2.886	9.75	3.2853
Tb927.9.15460	calcium motive p-type ATPase, putative	Ions	5020	0.937765	3.28	3.5	36.1	0.24	5.174	1.8076	5.628	2.493	0.622	-0.685	3.Normal	3.Normal	3.57	1.836	7.38	2.8831
Tb927.10.11620	calcium-transporting ATPase, putative	Ions	3738	1.11112	0.99	0.89	4.72	0.11	2.24	-0.165	1	0	0.9	-0.152	3.Normal	3.Normal	0.64	-0.647	1.16	0.212
Tb927.11.1910	cation transporter protein, putative	Ions	1371	0.779571	4.67	5.99	5.99	0.03	2.582	2.583	1.793	0.842	3.347	1.743	3.Normal	1. High	1.17	0.228	1.56	0.638
Tb927.11.16690	chloride channel protein, putative	Ions	3850	0.942956	2.07	2.2	11.36	0.09	3.506	1.1371	2.131	1.091	1.032	0.046	3.Normal	3.Normal	1.36	0.444	2.5	1.3204
Tb927.11.1260	copper-transporting ATPase-like protein, putative	Ions	4332	0.980245	1.1	1.12	12.27	0.07	3.617	0.1611	2.174	1.12	0.506	-0.983	3.Normal	3.Normal	1.38	0.468	2.67	1.4183
Tb927.1.580	phosphate-repressible phosphate permease, putative	Ions	2537	1.65637	2.49	1.5	15.76	0.09	3.979	0.5853	3.738	1.902	0.401	-1.317	3.Normal	2. Low	2.41	1.269	3.78	1.9192
Tb927.10.4300	Trk system potassium uptake protein (HKT1)	Ions	2067	1.0504	1.26	1.2	7.3	0.05	2.867	0.2656	1.819	0.863	0.66	-0.6	3.Normal	3.Normal	1.18	0.237	1.74	0.7951
Tb927.4.1610	VDAC-like	Ions	1845	0.944327	2.33	2.46	12.52	0.06	3.646	1.3012	3.466	1.793	0.721	-0.471	3.Normal	3.Normal	2.25	1.17	3.21	1.683
Tb927.2.2510	voltage-dependent anion-selective channel VDAC	Ions	1332	2.51035	7.72	3.08	13.59	0.06	3.764	1.621	4.129	2.046	0.751	-0.413	3.Normal	3.Normal	2.7	1.433	3.56	1.8336
Tb927.11.15150	1-acyl-sn-glycerol-3-phosphate acyltransferase, putative	Lipids	1693	0.849138	3.53	4.16	19.33	0.16	4.273	2.0573	5.136	2.361	0.818	-0.29	3.Normal	3.Normal	3.34	1.741	4.66	2.2209
Tb927.6.1500	1-Alkyl-dihydroxyacetonephosphate synthase	Lipids	2621	0.948162	2.51	2.65	16.57	0.08	4.051	1.4069	3.905	1.965	0.691	-0.532	3.Normal	3.Normal	2.52	1.331	3.99	1.9972
Tb927.7.5540	2,4-dienoyl-coa reductase-like protein	Lipids	2302	0.952916	1.15	1.2	10.46	0.1	3.387	0.2689	2.472	1.305	0.486	-1.042	3.Normal	2. Low	1.6	0.675	2.43	1.2805
Tb927.10.4040	3-Ketosphinganine reductase	Lipids	1507	0.992695	2.46	2.48	10.58	0.05	3.404	1.31	3.153	1.657	0.793	-0.335	3.Normal	3.Normal	2.06	1.04	2.79	1.4798
Tb927.3.5630	3,2-trans-enoyl-CoA isomerase, mitochondrial precursor, putative	Lipids	976	0.696736	1.4	2.01	6.24	0.06	2.642	1.0103	1.955	0.967	1.023	0.033	3.Normal	3.Normal	1.29	0.363	1.6	0.6824
Tb927.3.3340	3', 5'-cyclic nucleotide phosphodiesterase, putative (PDED)	Lipids	3866	1.10754	0.56	0.5	24.16	0.22	4.595	-0.9928	4.484	2.165	0.112	-3.165	2. Low	2. Low	2.86	1.517	5.26	2.3961
Tb927.8.2540	Acetyl-CoA acetyltransferase	Lipids	2133	1.11917	2.81	2.51	37.25	0.26	5.219	1.3282	8.792	3.136	0.284	-1.814	3.Normal	2. Low	5.69	2.509	8.46	3.0802
Tb927.5.2280	acetyltransferase, putative	Lipids	1593	1.26923	2.65	2.09	10.81	0.1	3.434	1.0616	3.098	1.631	0.678	-0.561	3.Normal	3.Normal	2.02	1.013	2.77	1.4718
Tb927.3.860	acyl carrier protein, mitochondrial precursor, putative (ACP)	Lipids	1348	1.12182	8.71	7.76	33.45	0.1	5.064	2.9565	9.235	3.207	0.845	-0.244	3.Normal	3.Normal	6.04	2.594	7.99	2.9984
Tb927.9.11900	acyl transferase-like protein	Lipids	1788	0.966654	0.87	0.9	7.16	0.03	2.841	-0.1576	1.918	0.939	0.469	-1.091	3.Normal	2. Low	1.25	0.317	1.76	0.8179
Tb927.11.11780	acyl-CoA dehydrogenase, putative	Lipids	2259	1.03333	1.26	1.22	22.55	0.13	4.495	0.2918	5.536	2.469	0.217	-2.206	2. Low	2. Low	3.58	1.839	5.41	2.4361
Tb927.2.5020	acyl-CoA oxidase, putative	Lipids	2277	1.10017	1.61	1.46	13.57	0.08	3.762	0.5477	3.439	1.782	0.436	-1.197	3.Normal	2. Low	2.22	1.152	3.37	1.7524
Tb927.3.4820	acyltransferase, putative	Lipids	1224	1.03554	1.87	1.81	10.94	0.07	3.451	0.853	3.346	1.743	0.538	-0.895	3.Normal	3.Normal	2.19	1.132	2.85	1.5086
Tb927.2.3910	beta-ketoacyl synthase family protein, putative	Lipids	3158	0.942671	1.02	1.08	12.77	0.13	3.675	0.1072	2.77	1.47	0.397	-1.332	3.Normal	2. Low	1.78	0.829	3.01	1.5918
Tb927.4.2560	Cardolipin synthase	Lipids	2835	1.09215	1.02	0.93	14.1	0.12	3.818	-0.1057	3.13	1.646	0.288	-1.798	3.Normal	2. Low	2.01	1.009	3.28	1.7146
Tb927.3.3900	carnitine O-palmitoyltransferase II, putative (CPT II)	Lipids	3924	1.1356	1.05	0.93	17.78	0.1	4.152	-0.1085	3.388	1.761	0.266	-1.913	3.Normal	2. Low	2.16	1.112	4	2.0005
Tb927.7.220	CDP-diacylglycerol synthetase, putative	Lipids	1374	0.826405	4.1	4.97	11.61	0.08	3.537	2.312	3.526	1.818	1.418	0.504	3.Normal	3.Normal	2.3	1.204	3.06	1.6146
Tb927.9.1610	CDP-diacylglycerol--inositol 3-phosphatidyltransferase, putative	Lipids	1251	0.924782	2.08	2.25	9.17	0.08	3.196	1.1701	2.737	1.452	0.84	-0.251	3.Normal	3.Normal	1.79	0.841	2.34	1.2239
Tb927.10.8900	Choline phosphotransferase	Lipids	4961	0.913181	3.45	3.77	45.69	0.22	5.514	1.9156	7.066	2.821	0.538	-0.895	3.Normal	3.Normal	4.48	2.165	9.21	3.2037
Tb927.10.12810	Choline-phosphate cytidylyltransferase	Lipids	1621	0.92158	4.17	4.52	16.89	0.11	4.078	2.1765	4.686	2.228	0.96	-0.059	3.Normal	3.Normal	3.05	1.61	4.21	2.0744
Tb927.8.5140	DAG kinase	Lipids	2714	0.890273	2.04	2.29	12.37	0.11	3.629	1.1933	2.751	1.46	0.836	-0.258	3.Normal	3.Normal	1.77	0.824	2.84	1.5076
Tb927.10.7100	delta-4 fatty acid desaturase	Lipids	1834	0.905486	0.94	1.04	5.04	0.04	2.333	0.0547	1.365	0.449	0.733	-0.449	3.Normal	3.Normal	0.89	-0.174	1.26	0.3363
Tb927.11.2210	diacylglycerol acyltransferase, putative	Lipids	6841	0.959236	1.69	1.77	15.34	0.07	3.939	0.8207	2.034	1.024	0.885	-0.176	3.Normal	3.Normal	1.28	0.358	3.09	1.6277
Tb927.8.7730	Dihydroceramide synthase	Lipids	2327	1.00483	1.66	1.65	4.79	0.04	2.26	0.722	1.247	0.318	1.283	0.36	3.Normal	3.Normal	0.81	-0.312	1.23	0.2981
Tb927.4.3160	Dihydroxyacetonephosphate acyltransferase	Lipids	4829	1.10406	1.11	1	10.72	0.05	3.423	0.0014	1.877	0.908	0.533	-0.908	3.Normal	3.Normal	1.19	0.253	2.42	1.2739
Tb927.7.4160	Elongase 1	Lipids	1289	0.888469	10.06	11.32	40.35	0.25	5.335	3.5006	11.14	3.478	1.014	0.021	3.Normal	3.Normal	7.29	2.865	9.56	3.2569
Tb927.7.4170	Elongase 2	Lipids	1590	0.788133	6.61	8.38	37.56	0.19	5.231	3.0678	9.991	3.321	0.841	-0.25	3.Normal	3.Normal	6.51	2.702	8.94	3.1605
Tb927.7.4180	Elongase 3	Lipids	2756	0.858654	5.13	5.98	48.76	0.29	5.608	2.5792	10.158	3.344	0.591	-0.76	3.Normal	3.Normal	6.54	2.708	10.55	3.3995
Tb927.5.4530	Elongase 4	Lipids	894	0.825368	6.92	8.38	11.73	0.08	3.552	3.0674	3.922	1.972	2.142	1.099	3.Normal	1. High	2.58	1.369	3.18	1.6698
Tb927.3.4850	enoyl-CoA hydratase, mitochondrial precursor, putative	Lipids	2012	1.0005	4.41	4.41	6.25	0.04	2.643	2.1401	1.58	0.66	2.786	1.478	3.Normal	1. High	1.02	0.034	1.5	0.581
Tb927.2.4130	enoyl-CoA hydratase/Enoyl-CoA isomerase/3-hydroxyacyl-CoA dehydrogenase, putative	Lipids	3178	0.984022	2.15	2.19	8.25	0.05	3.045	1.1283	1.722	0.784	1.277	0.353	3.Normal	3.Normal	1.1	0.143	1.88	0.9094
Tb927.11.16480	enoyl-CoA hydratase/isomerase family protein, putative	Lipids	2676	0.96751	1.11	1.15	10.34	0.28	3.371	0.1959	2.319	1.213	0.474	-1.076	3.Normal	2. Low	1.49	0.578	2.39	1.2547
Tb927.4.4740	ER to golgi transport of GPI proteins OR Dihydroceramide synthase)	Lipids	1417	0.892153	2.87	3.22	16.87	0.11	4.076	1.6849	4.886	2.289	0.655	-0.61	3.Normal	3.Normal	3.19	1.674	4.27	2.0938
Tb927.5.1140	Ethanolamine kinase 1	Lipids	4953	1.48904	2.02	1.36	11.44	0.07	3.516	0.4408	1.849	0.887	0.757	-0.401	3.Normal	3.Normal	1.17	0.23	2.41	1.2684
Tb927.8.6000	fatty acid desaturase, putative	Lipids	2167	0.949104	6.61	6.96	16.6	0.07	4.053	2.7998	4.225	2.079	1.657	0.728	3.Normal	3.Normal	2.73	1.451	4.08	2.0293
Tb927.6.3000	fatty acid desaturase, putative,sphingolipid delta 4 desaturase, putative	Lipids	2866	0.8145	2.93	3.6	27.43	0.05	4.777	1.8467	5.807	2.538	0.62	-0.69	3.Normal	3.Normal	3.73	1.9	6.11	2.6115
Tb927.9.4190	fatty acyl CoA syntetase 1 (ACS1)	Lipids	3414	0.972199	3.83	3.94	20.45	0.12	4.354	1.9765	4.027	2.01	0.969	-0.046	3.Normal	3.Normal	2.58	1.366	4.51	2.1721
Tb927.8.5080	fatty-acid amide hydrolase 2, putative (H sapeiens E-115)	Lipids	3635	1.04865	0.99	0.94	26	0.16	4.701	-0.0828	4.992	2.32	0.18	-2.472	2. Low	2. Low	3.19	1.674	5.72	2.5163
Tb927.3.3030	hypothetical protein, conserved, START (lipid-binding) domain, homologue of human NP_006636.2, probable role in phosphlipid transfer across membranes	Lipids	2231	1.01499	2.89	2.85	21.89	0.19	4.452	1.5117	5.335	2.416	0.544	-0.88	3.Normal	3.Normal	3.45	1.786	5.2	2.3777
Tb927.11.6390	hypothetical protein, conserved, START domain, possible phoshatidylcholine transfer protein	Lipids	2955	0.858985	3.22	3.75	31.9	0.15	4.995	1.9082	6.7	2.744	0.567	-0.818	3.Normal	3.Normal	4.3	2.106	7.12	2.8328
Tb927.1.2740	lipase-like protein, putative	Lipids	1951	1.12851	0.75	0.67	9.65	0.12	3.271	-0.5807	2.634	1.397	0.266	-1.912	3.Normal	2. Low	1.71	0.773	2.47	1.3073
Tb927.8.7440	lipase, putative	Lipids	2539	1.05227	2.96	2.81	15.55	0.07	3.959	1.4928	3.736	1.902	0.749	-0.416	3.Normal	3.Normal	2.41	1.268	3.78	1.919
Tb927.9.7740	lipid-like atypical dual specificity phosphatase, putative	Lipids	2784	0.94798	2.41	2.55	8.85	0.04	3.146	1.3479	2.056	1.04	1.216	0.282	3.Normal	3.Normal	1.32	0.403	2.14	1.0996
Tb927.7.5450	lipin, phosphatidic acid phosphatase	Lipids	4098	0.943022	1.17	1.24	11.99	0.08	3.583	0.31	2.242	1.164	0.535	-0.901	3.Normal	3.Normal	1.43	0.515	2.69	1.4296
Tb927.10.15010	lipoic acid synthetase, mitochondrial precursor, putative	Lipids	2097	1.04557	0.85	0.81	5.75	0.08	2.524	-0.3068	1.555	0.637	0.514	-0.959	3.Normal	3.Normal	1.01	0.01	1.49	0.5743
Tb927.10.3260	Long-chain-fatty-acid--CoA ligase 5, Acyl-CoA synthetase 5 (LACS 5)	Lipids	3401	0.864958	3.44	3.98	27.95	0.16	4.805	1.992	5.533	2.468	0.723	-0.468	3.Normal	3.Normal	3.54	1.825	6.18	2.6286
Tb927.4.4360	monoglyceride lipase, putative	Lipids	3864	1.01485	3.38	3.33	12.54	0.04	3.648	1.7374	2.5	1.322	1.32	0.4	3.Normal	3.Normal	1.6	0.674	2.93	1.5531
Tb927.5.3710	Neutral sphingomyelinase	Lipids	1838	0.876278	2.98	3.4	11.92	0.07	3.576	1.7661	3.213	1.684	1.058	0.082	3.Normal	3.Normal	2.09	1.061	2.97	1.572
Tb927.8.1820	nonspecific lipid-transfer protein, putative,sterol carrier protein, putative	Lipids	1528	1.21875	0.96	0.79	6.52	0.06	2.706	-0.3401	2.019	1.014	0.396	-1.336	3.Normal	2. Low	1.32	0.397	1.79	0.8412
Tb927.9.7700	palmitoyl acyltransferase 1, putative	Lipids	2712	1.03289	1.46	1.41	9.7	0.07	3.278	0.4961	2.305	1.205	0.607	-0.719	3.Normal	3.Normal	1.48	0.569	2.38	1.2524
Tb927.3.2400	palmitoyl acyltransferase 10, putative	Lipids	1258	0.940427	1.52	1.62	9.98	0.07	3.318	0.6961	3.028	1.598	0.528	-0.92	3.Normal	3.Normal	1.98	0.987	2.59	1.3713
Tb927.7.3350	palmitoyl acyltransferase 11, putative	Lipids	2158	1.04072	3.36	3.23	15.16	0.16	3.922	1.6899	3.754	1.908	0.852	-0.23	3.Normal	3.Normal	2.43	1.28	3.62	1.857
Tb927.8.3400	palmitoyl acyltransferase 12, putative	Lipids	1946	0.847032	0.6	0.71	6.65	0.1	2.734	-0.4949	1.861	0.896	0.376	-1.41	3.Normal	2. Low	1.21	0.271	1.75	0.8047
Tb927.11.9070	palmitoyl acyltransferase 4, putative	Lipids	1979	0.945447	2.09	2.21	7.62	0.06	2.93	1.1455	2.108	1.076	1.044	0.062	3.Normal	3.Normal	1.37	0.45	1.99	0.9909
Tb927.11.12650	palmitoyl acyltransferase 5, putative	Lipids	2302	1.0482	1.27	1.21	13.79	0.06	3.786	0.2729	3.424	1.776	0.351	-1.513	3.Normal	2. Low	2.21	1.145	3.36	1.7506
Tb927.11.7360	palmitoyl acyltransferase 9, putative	Lipids	1733	0.904991	1.2	1.33	17.69	0.12	4.145	0.4062	4.841	2.275	0.269	-1.897	3.Normal	2. Low	3.15	1.654	4.42	2.1431
Tb927.10.13930	phosphatidic acid phosphatase, putative	Lipids	1224	1.01707	2.13	2.09	15.97	0.1	3.997	1.0656	4.804	2.264	0.437	-1.194	3.Normal	2. Low	3.15	1.653	4.08	2.0301
Tb927.8.1720	Phosphatidylglycerophosphate synthase	Lipids	2862	1.08999	0.96	0.88	10.67	0.05	3.416	-0.1783	2.468	1.303	0.365	-1.455	3.Normal	2. Low	1.59	0.666	2.6	1.3764
Tb927.9.10080	phosphatidylserine decarboxylase, putative	Lipids	1247	0.964757	1.46	1.52	13.68	0.09	3.774	0.6009	4.204	2.072	0.357	-1.487	3.Normal	2. Low	2.75	1.461	3.59	1.8426
Tb927.1.4830	Phospholipase A1	Lipids	1204	0.860843	6.54	7.6	18.88	0.1	4.239	2.926	5.684	2.507	1.337	0.419	3.Normal	3.Normal	3.72	1.897	4.82	2.2689
Tb927.9.12700	phospholipase A1, putative	Lipids	2837	0.867283	1.71	1.97	23.91	0.16	4.579	0.9793	5.226	2.386	0.383	-1.386	3.Normal	2. Low	3.36	1.748	5.48	2.4545
Tb927.6.3550	phospholipid-translocating P-type ATPase (flippase), putative	Lipids	6244	0.806115	2.4	2.98	15.61	0.09	3.964	1.5738	2.298	1.2	1.306	0.385	3.Normal	3.Normal	1.45	0.537	3.34	1.7384
Tb927.11.4700	prostaglandin f synthase	Lipids	1118	1.09287	9.75	8.92	37.82	0.2	5.241	3.1566	11.04	3.465	0.806	-0.311	3.Normal	3.Normal	7.24	2.856	9.25	3.2089
Tb927.7.3760	PS synthase/PS synthase-2	Lipids	2808	0.983065	3.02	3.07	16.25	0.11	4.022	1.6179	3.574	1.838	0.867	-0.205	3.Normal	3.Normal	2.3	1.201	3.74	1.9013
Tb927.10.4050	serine palmitoyltransferase, putative	Lipids	5824	0.88411	2.18	2.47	26.25	0.22	4.714	1.3053	3.805	1.928	0.657	-0.606	3.Normal	3.Normal	2.41	1.266	5.34	2.4173
Tb927.7.1240	Sphingosine kinase	Lipids	3481	0.99248	0.77	0.78	15.31	0.11	3.936	-0.3572	3.03	1.599	0.264	-1.921	3.Normal	2. Low	1.94	0.955	3.42	1.7723
Tb927.10.15260	leucine-rich repeat protein (LRRP)	LRRP	3904	0.967872	0.69	0.71	24.15	0.11	4.594	-0.485	4.46	2.157	0.157	-2.672	2. Low	2. Low	2.85	1.509	5.26	2.3941
Tb927.4.1220	leucine-rich repeat protein (LRRP)	LRRP	1012	0.81017	3.71	4.58	69.4	0.22	6.117	2.1949	19.063	4.253	0.241	-2.051	2. Low	2. Low	12.53	3.647	15.73	3.9751
Tb927.3.4730	leucine-rich repeat protein (LRRP)	LRRP	1377	2.27977	2.05	0.9	11.73	0.13	3.552	-0.1554	3.524	1.817	0.255	-1.969	3.Normal	2. Low	2.3	1.203	3.06	1.6143
Tb927.10.1950	leucine-rich repeat protein (LRRP)	LRRP	2320	1.08474	1.03	0.95	11.29	0.11	3.498	-0.0801	2.703	1.435	0.333	-1.587	3.Normal	2. Low	1.75	0.804	2.66	1.4128
Tb927.11.16880	leucine-rich repeat protein (LRRP)	LRRP	2066	1.12513	1.07	0.95	11.1	0.15	3.472	-0.0671	2.829	1.5	0.353	-1.5	3.Normal	2. Low	1.83	0.874	2.7	1.4319
Tb927.6.1490	leucine-rich repeat protein (LRRP)	LRRP	1642	1.04718	1.25	1.19	10.64	0.06	3.412	0.2502	3.068	1.617	0.391	-1.354	3.Normal	2. Low	2	0.998	2.77	1.4673
Tb927.7.5600	leucine-rich repeat protein (LRRP)	LRRP	5251	0.841331	0.98	1.17	19.06	0.17	4.252	0.2206	3.019	1.594	0.397	-1.331	3.Normal	2. Low	1.91	0.936	4.04	2.0139
Tb927.7.7110	leucine-rich repeat protein (LRRP)	LRRP	3235	1.90404	2.05	1.08	12.87	0.02	3.685	0.1098	2.738	1.453	0.402	-1.316	3.Normal	2. Low	1.75	0.811	3	1.5873
Tb927.11.3420	leucine-rich repeat protein (LRRP)	LRRP	1934	1.05461	0.85	0.8	7.3	0.05	2.868	-0.3138	1.865	0.899	0.429	-1.221	3.Normal	2. Low	1.21	0.275	1.75	0.8057
Tb927.11.11860	leucine-rich repeat protein (LRRP)	LRRP	2614	1.07232	1.37	1.27	10.67	0.07	3.416	0.3501	2.57	1.362	0.506	-0.983	3.Normal	3.Normal	1.66	0.727	2.63	1.3925
Tb927.11.6370	leucine-rich repeat protein (LRRP)	LRRP	3335	1.0454	1.67	1.6	15	0.04	3.907	0.6784	3.096	1.63	0.517	-0.952	3.Normal	3.Normal	1.98	0.987	3.44	1.7804
Tb927.9.12170	leucine-rich repeat protein (LRRP)	LRRP	1751	0.895514	2.32	2.59	18.13	0.08	4.18	1.3722	4.824	2.27	0.539	-0.892	3.Normal	3.Normal	3.14	1.649	4.41	2.1416
Tb927.10.14610	leucine-rich repeat protein (LRRP)	LRRP	4133	0.965599	1.43	1.49	14.52	0.05	3.86	0.5715	2.767	1.468	0.542	-0.883	3.Normal	3.Normal	1.76	0.818	3.34	1.7384
Tb927.10.9010	leucine-rich repeat protein (LRRP)	LRRP	804	1.08699	1.84	1.69	8.61	0.08	3.106	0.7573	3.029	1.599	0.561	-0.833	3.Normal	3.Normal	2	0.998	2.43	1.2786
Tb927.7.290	leucine-rich repeat protein (LRRP)	LRRP	2664	1.0744	0.88	0.82	6.49	0.08	2.698	-0.2871	1.409	0.495	0.568	-0.817	3.Normal	3.Normal	0.91	-0.14	1.45	0.534
Tb927.9.14400	leucine-rich repeat protein (LRRP)	LRRP	2195	1.1035	2.35	2.13	13.72	0.05	3.778	1.0935	3.489	1.803	0.602	-0.733	3.Normal	3.Normal	2.26	1.174	3.38	1.7585
Tb927.6.1940	leucine-rich repeat protein (LRRP)	LRRP	3166	0.970703	1.65	1.7	10.55	0.06	3.399	0.7679	2.354	1.235	0.722	-0.469	3.Normal	3.Normal	1.51	0.594	2.56	1.358
Tb927.10.14460	leucine-rich repeat protein (LRRP)	LRRP	3546	1.00927	1.39	1.38	8.57	0.04	3.099	0.4616	1.83	0.872	0.765	-0.386	3.Normal	3.Normal	1.17	0.227	2.08	1.0547
Tb927.10.5980	leucine-rich repeat protein (LRRP)	LRRP	2360	0.967163	1.69	1.74	9.29	0.07	3.216	0.8009	2.208	1.143	0.77	-0.377	3.Normal	3.Normal	1.43	0.512	2.19	1.1282
Tb927.11.12550	leucine-rich repeat protein (LRRP)	LRRP	3115	1.06276	2.37	2.23	12.34	0.06	3.625	1.1566	2.581	1.368	0.852	-0.23	3.Normal	3.Normal	1.66	0.727	2.79	1.4827
Tb927.6.5030	leucine-rich repeat protein (LRRP)	LRRP	1959	0.813863	2.05	2.52	10.55	0.09	3.399	1.3343	2.886	1.529	0.866	-0.207	3.Normal	3.Normal	1.87	0.904	2.71	1.4403
Tb927.10.3140	leucine-rich repeat protein (LRRP)	LRRP	2373	1.09255	1.77	1.62	6.57	0.02	2.717	0.6939	1.723	0.785	0.929	-0.106	3.Normal	3.Normal	1.11	0.153	1.71	0.7724
Tb927.11.5040	leucine-rich repeat protein (LRRP)	LRRP	2735	0.917283	2.97	3.24	15.18	0.05	3.924	1.6948	3.399	1.765	0.941	-0.087	3.Normal	3.Normal	2.19	1.129	3.52	1.8167
Tb927.7.1430	leucine-rich repeat protein (LRRP)	LRRP	1600	0.863676	2.46	2.85	8.05	0.03	3.01	1.5105	2.268	1.181	1.235	0.304	3.Normal	3.Normal	1.48	0.563	2.03	1.0233
Tb927.11.5190	leucine-rich repeat protein (LRRP)	LRRP	6218	0.95763	2.13	2.23	12.23	0.09	3.612	1.1554	1.746	0.804	1.26	0.333	3.Normal	3.Normal	1.1	0.141	2.53	1.3395
Tb927.1.1030	leucine-rich repeat protein (LRRP)	LRRP	2328	0.963767	2.51	2.61	7.91	0.04	2.983	1.3819	1.979	0.985	1.314	0.394	3.Normal	3.Normal	1.28	0.354	1.95	0.9644
Tb927.1.1020	leucine-rich repeat-containing protein	LRRP	2069	1.01761	1.45	1.42	13.62	0.1	3.767	0.5063	3.57	1.836	0.392	-1.351	3.Normal	2. Low	2.31	1.209	3.41	1.7681
Tb927.6.1550	POMP30 leucine-rich repeat protein (LRRP)	LRRP	2369	0.995567	1.1	1.11	38.06	0.15	5.25	0.1481	8.637	3.111	0.127	-2.973	2. Low	2. Low	5.58	2.479	8.56	3.0977
Tb927.3.2950	ribonuclease inhibitor- like protein LRRP-like	LRRP	3070	0.939888	2.12	2.26	6.29	0.06	2.653	1.174	1.32	0.401	1.742	0.801	3.Normal	3.Normal	0.85	-0.239	1.42	0.5085
Tb927.8.2310	(H )-ATPase G subunit, putative	Lysosome	504	0.95832	9.8	10.23	30.92	0.12	4.95	3.3543	10.615	3.408	0.961	-0.057	3.Normal	3.Normal	7.04	2.816	8.16	3.0289
Tb927.7.3320	ATG12/APG12, putative (ATG12)	Lysosome	1423	1.00851	2.05	2.04	15	0.13	3.907	1.0262	4.328	2.114	0.462	-1.114	3.Normal	2. Low	2.83	1.499	3.78	1.9202
Tb927.11.16290	AUT2/APG4/ATG4 cysteine peptidase, putative (ATG4.1)	Lysosome	1319	1.01401	1.42	1.4	8.53	0.09	3.093	0.4899	2.697	1.431	0.519	-0.946	3.Normal	3.Normal	1.76	0.819	2.32	1.2167
Tb927.10.12620	Golvesin-2 vacuolar protein	Lysosome	3794	0.966759	1.11	1.15	5.56	0.07	2.474	0.1964	1.187	0.248	0.927	-0.11	3.Normal	3.Normal	0.76	-0.4	1.38	0.4682
Tb927.6.2430	hypothetical protein, conserved (ATG5)	Lysosome	2072	0.906443	2.15	2.37	12.44	0.06	3.637	1.2469	3.075	1.62	0.781	-0.357	3.Normal	3.Normal	1.99	0.994	2.93	1.5531
Tb927.10.12980	methyltransferase, NOL1/NOP2/sun family	Lysosome	2602	1.02797	2.19	2.13	9.77	0.06	3.288	1.0885	2.348	1.231	0.895	-0.161	3.Normal	3.Normal	1.51	0.597	2.39	1.2596
Tb927.11.11160	Phosphate transporter (TbPho91	Lysosome	3143	1.07949	1.61	1.49	16.6	0.09	4.053	0.5729	3.593	1.845	0.418	-1.26	3.Normal	2. Low	2.3	1.204	3.9	1.9645
Tb927.6.5050	V-type ATPase, C subunit, putative	Lysosome	1152	0.84053	4.92	5.85	16.09	0.07	4.008	2.5478	4.88	2.287	1.189	0.249	3.Normal	3.Normal	3.2	1.678	4.11	2.0381
Tb927.6.2770	vacuolar assembly protein vps41, putative	Lysosome	3556	0.872408	1.44	1.65	5.59	0.04	2.482	0.7186	1.228	0.296	1.303	0.382	3.Normal	3.Normal	0.79	-0.349	1.4	0.4808
Tb927.8.2100	vacuolar ATP synthase 16 kDa proteolipid subunit, putative	Lysosome	964	1.15021	6.08	5.28	28.31	0.18	4.823	2.4012	8.637	3.111	0.614	-0.705	3.Normal	3.Normal	5.68	2.506	7.08	2.8231
Tb927.11.11690	vacuolar ATP synthase subunit b, putative,v- ATPase B subunit,vacuolar proton pump B subunit	Lysosome	2473	1.02486	5.2	5.07	38.93	0.21	5.283	2.3419	8.685	3.119	0.587	-0.768	3.Normal	3.Normal	5.6	2.486	8.72	3.1243
Tb927.10.14040	vacuolar ATP synthase subunit c, putative	Lysosome	1302	0.9799	4.32	4.41	10.96	0.06	3.454	2.1403	3.291	1.718	1.337	0.419	3.Normal	3.Normal	2.15	1.106	2.83	1.5003
Tb927.10.3760	vacuolar ATP synthase subunit d, putative	Lysosome	1356	0.987923	2.63	2.66	10.77	0.08	3.429	1.4136	3.253	1.702	0.83	-0.269	3.Normal	3.Normal	2.13	1.088	2.82	1.4947
Tb927.10.2270	vacuolar protein sorting-associated protein 35, putative	Lysosome	4658	0.943783	2.02	2.14	12.65	0.14	3.661	1.0961	2.253	1.172	0.932	-0.102	3.Normal	3.Normal	1.43	0.518	2.86	1.5148
Tb927.3.3280	vacuolar protein sorting-associated protein 4, putative (VPS4)	Lysosome	2472	1.13417	2.2	1.94	7.19	0.03	2.846	0.957	1.693	0.76	1.122	0.166	3.Normal	3.Normal	1.09	0.127	1.7	0.7655
Tb927.10.6780	vacuolar protein sorting-associated protein 45, putative (VPS45)	Lysosome	2275	1.13699	1.94	1.71	8.77	0.07	3.133	0.7728	2.241	1.164	0.759	-0.399	3.Normal	3.Normal	1.45	0.534	2.2	1.1343
Tb927.5.1300	vacuolar proton translocating ATPase subunit A, putative	Lysosome	3137	1.48186	3.46	2.34	15.37	0.08	3.942	1.2246	3.19	1.673	0.721	-0.472	3.Normal	3.Normal	2.05	1.033	3.46	1.7919
Tb927.11.14290	vacuolar sorting protein, putative	Lysosome	1242	1.01245	2.66	2.62	7.47	0.04	2.901	1.391	2.144	1.1	1.213	0.278	3.Normal	3.Normal	1.4	0.489	1.83	0.87
Tb927.11.10010	vacuolar sorting-associated protein-like, putative	Lysosome	1899	1.01796	2.94	2.89	12.8	0.09	3.678	1.5319	3.431	1.779	0.845	-0.243	3.Normal	3.Normal	2.23	1.155	3.2	1.6786
Tb927.7.3900	vacuolar transporter chaperone, putative, ER by IFA	Lysosome	718	0.845829	5.72	6.76	8.82	0.03	3.141	2.7577	3.093	1.629	2.199	1.137	3.Normal	1. High	2.04	1.031	2.45	1.2912
Tb927.4.4380	vacuolar-type proton translocating pyrophosphatase 1, putative (PPase1)	Lysosome	3445	2.43477	5.53	2.27	31.99	0.19	5	1.1833	6.219	2.637	0.37	-1.435	3.Normal	2. Low	3.98	1.993	6.98	2.8042
Tb927.11.1470	65 kDa invariant surface glycoprotein (ISG65)	Membrane.protein	3367	1.04175	1.92	1.84	8.98	0.06	3.167	0.8807	1.878	0.909	0.958	-0.061	3.Normal	3.Normal	1.2	0.266	2.09	1.0646
Tb927.8.1250	hypothetical protein, conserved, predicted GPI anchor	Membrane.protein	3511	1.15065	1.12	0.97	22.59	0.15	4.498	-0.0412	4.53	2.18	0.221	-2.18	2. Low	2. Low	2.9	1.535	5.12	2.3572
Tb927.4.1110	hypothetical protein, conserved, predicted GPI anchor	Membrane.protein	1957	1.05129	1.69	1.61	9.42	0.04	3.236	0.6829	2.375	1.248	0.674	-0.57	3.Normal	3.Normal	1.54	0.623	2.23	1.1587
Tb927.11.12270	hypothetical protein, conserved,drug resistence protein, putative	Membrane.protein	1786	1.02594	0.85	0.83	24.49	0.22	4.614	-0.2738	6.289	2.653	0.127	-2.975	2. Low	2. Low	4.09	2.031	5.78	2.5311
Tb927.11.8720	major surface protease gp63, putative,surface protease homologue	Membrane.protein	2977	1.03856	2.03	1.96	11.28	0.1	3.495	0.9695	2.424	1.277	0.825	-0.277	3.Normal	3.Normal	1.56	0.638	2.58	1.3693
Tb927.8.1620	MSP-B, putative	Membrane.protein	2175	7.27655	4.05	0.56	10.47	0.07	3.388	-0.8451	2.528	1.338	0.237	-2.075	2. Low	2. Low	1.64	0.71	2.45	1.2899
Tb927.5.440	trans sialidase, putative	Membrane.protein	2935	1.62003	0.69	0.43	16.68	0.15	4.06	-1.2227	3.711	1.892	0.108	-3.214	2. Low	2. Low	2.38	1.253	3.94	1.9771
Tb927.7.6850	trans-sialidase (TbTS)	Membrane.protein	3161	2.55254	2.22	0.87	5.81	0.06	2.539	-0.2025	1.302	0.381	0.691	-0.533	3.Normal	3.Normal	0.83	-0.26	1.42	0.5031
Tb927.2.5280	trans-sialidase, putative (30J2.90)	Membrane.protein	3560	1.01375	1.7	1.68	30.12	0.09	4.913	0.7468	5.763	2.527	0.295	-1.761	3.Normal	2. Low	3.69	1.882	6.55	2.7121
Tb927.8.7340	trans-sialidase, putative,neuraminidase, putative	Membrane.protein	3410	1.26136	0.52	0.41	5.91	0.1	2.564	-1.2854	1.254	0.327	0.319	-1.649	3.Normal	2. Low	0.8	-0.317	1.4	0.4889
Tb927.9.9660	Archaic translocase of the outer mitochondrial membrane ATOM	Mito.biogenesis	2063	1.05222	2.31	2.19	19.53	0.13	4.288	1.1323	5.026	2.329	0.438	-1.192	3.Normal	2. Low	3.26	1.703	4.79	2.2604
Tb927.6.4090	chaperonin HSP60, mitochondrial precursor	Mito.biogenesis	2199	1.10301	1.54	1.39	13.15	0.04	3.717	0.4778	3.246	1.699	0.431	-1.213	3.Normal	2. Low	2.1	1.07	3.15	1.6551
Tb927.11.15040	chaperonin HSP60, mitochondrial precursor	Mito.biogenesis	2523	0.972651	1.91	1.96	14.69	0.1	3.877	0.9706	3.522	1.816	0.568	-0.816	3.Normal	3.Normal	2.27	1.183	3.56	1.8308
Tb927.11.13290	mitochondrial import inner membrane translocase subunit TIM17	Mito.biogenesis	830	1.17866	5.75	4.88	15.43	0.09	3.948	2.2871	4.938	2.304	0.992	-0.011	3.Normal	3.Normal	3.26	1.703	3.97	1.9889
Tb927.2.4110	mitochondrial processing peptidase alpha subunit MPP alpha	Mito.biogenesis	2120	0.878853	2.56	2.92	7.52	0.11	2.911	1.544	2.054	1.038	1.412	0.498	3.Normal	3.Normal	1.33	0.411	1.97	0.9798
Tb927.9.4520	mitochondrial processing peptidase, beta subunit, MMPbeta	Mito.biogenesis	2232	0.968066	2.16	2.23	7.16	0.06	2.841	1.1547	1.766	0.82	1.246	0.317	3.Normal	3.Normal	1.14	0.191	1.72	0.7826
Tb927.11.12740	Mitochondrial tRNA import	Mito.biogenesis	1867	1.24165	1.42	1.14	9.54	0.12	3.254	0.1888	2.676	1.42	0.411	-1.283	3.Normal	2. Low	1.74	0.797	2.49	1.3142
Tb927.8.1740	Mitochondrial tRNA import	Mito.biogenesis	2745	1.1642	1.46	1.25	12.5	0.06	3.643	0.3231	2.737	1.452	0.475	-1.074	3.Normal	2. Low	1.76	0.816	2.84	1.5056
Tb927.11.600	Mitochondrial tRNA import	Mito.biogenesis	640	1.26205	4.4	3.49	13.76	0.15	3.783	1.8018	4.839	2.275	0.723	-0.467	3.Normal	3.Normal	3.2	1.679	3.79	1.9217
Tb927.9.11220	Mitochondrial tRNA import	Mito.biogenesis	1233	1.07771	2.86	2.66	6.33	0.06	2.662	1.41	1.846	0.885	1.462	0.548	3.Normal	3.Normal	1.21	0.274	1.57	0.6525
Tb927.5.960	MSP1, Mitochondrial protein involved in sorting of proteins in the mitochondria, putative	Mito.biogenesis	1061	1.47386	4.9	3.33	18.48	0.05	4.208	1.7345	5.573	2.479	0.592	-0.756	3.Normal	3.Normal	3.66	1.872	4.63	2.211
Tb927.11.3980	subunit of cytochrom b/c1 complex	Mito.biogenesis	2412	0.907352	4.09	4.51	12.3	0.05	3.62	2.1724	2.894	1.533	1.555	0.637	3.Normal	3.Normal	1.87	0.901	2.88	1.528
Tb927.3.4380	Tob55, SAM50	Mito.biogenesis	1529	0.944898	1.1	1.17	8	0.06	3.001	0.2255	2.301	1.202	0.522	-0.939	3.Normal	3.Normal	1.5	0.585	2.04	1.0299
Tb927.11.6890	DNA repair and recombination helicase protein PIF1	Mito.DNA	4099	1.01131	1.68	1.66	47.61	0.27	5.573	0.7296	8.183	3.033	0.208	-2.267	2. Low	2. Low	5.22	2.383	9.84	3.2979
Tb927.11.6900	DNA repair and recombination helicase protein PIF2	Mito.DNA	4587	0.982335	1.37	1.4	18.37	0.06	4.199	0.4839	3.106	1.635	0.451	-1.15	3.Normal	2. Low	1.97	0.982	3.91	1.9686
Tb927.11.11800	DNA repair and recombination helicase protein PIF3	Mito.DNA	3039	1.07949	0.82	0.76	17.08	0.07	4.095	-0.3905	3.651	1.868	0.219	-2.19	2. Low	2. Low	2.34	1.229	3.92	1.9707
Tb927.8.3560	DNA repair and recombination helicase protein PIF5	Mito.DNA	3262	1.05373	1.81	1.72	23.79	0.07	4.572	0.7813	4.892	2.29	0.348	-1.525	3.Normal	2. Low	3.13	1.648	5.38	2.4289
Tb927.9.5590	DNA topoisomerase ii (TOP2)	Mito.DNA	4032	0.925045	2.09	2.26	34.63	0.12	5.114	1.1741	6.217	2.636	0.37	-1.434	3.Normal	2. Low	3.96	1.987	7.42	2.8917
Tb927.10.8890	kinetoplast DNA-associated protein, putative	Mito.DNA	4340	1.02086	2.26	2.21	23.2	0.21	4.536	1.1461	4.044	2.016	0.544	-0.878	3.Normal	3.Normal	2.57	1.364	4.98	2.315
Tb927.5.2780	mitochondrial DNA polymerase beta	Mito.DNA	2811	1.4928	2.79	1.87	16.72	0.05	4.064	0.8997	3.785	1.92	0.502	-0.994	3.Normal	3.Normal	2.43	1.284	3.96	1.9848
Tb927.4.2950	mitochondrial DNA polymerase I protein A, putative	Mito.DNA	4085	1.10705	1.04	0.94	9.1	0.04	3.185	-0.0915	1.698	0.764	0.53	-0.916	3.Normal	3.Normal	1.08	0.114	2.04	1.0268
Tb927.7.3990	mitochondrial DNA polymerase I protein C (TbPOL1C)	Mito.DNA	6364	1.00494	1.2	1.2	19.7	0.09	4.3	0.2597	2.807	1.489	0.427	-1.226	3.Normal	2. Low	1.77	0.825	4.11	2.0408
Tb927.11.3260	mitochondrial DNA polymerase I protein D, putative (POLID)	Mito.DNA	6279	0.961188	2.48	2.58	25.69	0.07	4.683	1.3688	3.625	1.858	0.717	-0.48	3.Normal	3.Normal	2.29	1.194	5.28	2.4001
Tb927.11.16510	cytochrome b/c1 complex component, putative	Mito.e.transport	1142	0.931528	3.82	4.11	16.62	0.21	4.055	2.0377	5.183	2.374	0.791	-0.338	3.Normal	3.Normal	3.4	1.765	4.36	2.1229
Tb927.11.13650	cytochrome b5, putative (CYB5)	Mito.e.transport	792	0.795963	2.04	2.56	7.83	0.12	2.969	1.3579	2.707	1.437	0.96	-0.058	3.Normal	3.Normal	1.79	0.837	2.16	1.1142
Tb927.11.6640	cytochrome b5, putative (CYB5)	Mito.e.transport	1085	0.865144	1.89	2.19	5.5	0.18	2.458	1.1282	1.594	0.673	1.38	0.465	3.Normal	3.Normal	1.05	0.065	1.33	0.41
Tb927.9.8680	cytochrome c oxidase assembly factor, putative	Mito.e.transport	1116	1.2186	0.94	0.77	16.58	0.15	4.052	-0.3679	5.213	2.382	0.153	-2.704	2. Low	2. Low	3.42	1.774	4.36	2.1259
Tb927.3.2650	cytochrome c oxidase copper chaperone, putative	Mito.e.transport	640	1.2433	4.52	3.64	18.97	0.18	4.246	1.8631	6.482	2.696	0.555	-0.848	3.Normal	3.Normal	4.29	2.101	5.07	2.3433
Tb927.8.1890	cytochrome c1	Mito.e.transport	1776	1.1337	1.89	1.66	13.96	0.06	3.803	0.7341	3.773	1.916	0.451	-1.15	3.Normal	2. Low	2.45	1.294	3.46	1.792
Tb927.1.4100	cytochrome oxidase subunit IV (COXIV)	Mito.e.transport	1456	1.04761	1.33	1.27	21.49	0.12	4.425	0.3497	5.925	2.567	0.219	-2.188	2. Low	2. Low	3.87	1.951	5.2	2.3797
Tb927.9.3170	cytochrome oxidase subunit V (COXV)	Mito.e.transport	831	0.975369	2.8	2.87	8.71	0.06	3.122	1.5189	3.01	1.59	0.964	-0.054	3.Normal	3.Normal	1.98	0.988	2.42	1.2748
Tb927.10.280	cytochrome oxidase subunit VI (COXVI)	Mito.e.transport	703	1.0828	5.62	5.19	11.27	0.09	3.494	2.3762	3.774	1.916	1.378	0.463	3.Normal	3.Normal	2.49	1.318	2.98	1.5753
Tb927.3.1410	cytochrome oxidase subunit VII (COXVII)	Mito.e.transport	880	0.766925	3.53	4.61	12.2	0.07	3.608	2.2033	3.935	1.976	1.169	0.225	3.Normal	3.Normal	2.59	1.374	3.19	1.6716
Tb927.4.4620	cytochrome oxidase subunit VIII (COXVIII)	Mito.e.transport	963	1.086	2.44	2.25	5.07	0.1	2.342	1.169	1.639	0.713	1.343	0.425	3.Normal	3.Normal	1.08	0.108	1.34	0.4249
Tb927.3.680	cytochrome P450, putative	Mito.e.transport	3188	0.794216	1.54	1.94	8.72	0.07	3.124	0.9581	1.929	0.948	0.985	-0.022	3.Normal	3.Normal	1.24	0.307	2.11	1.0749
Tb927.11.180	electron transfer flavoprotein, putative	Mito.e.transport	1191	0.802031	1.14	1.43	12.65	0.1	3.661	0.5121	3.962	1.986	0.353	-1.501	3.Normal	2. Low	2.6	1.376	3.35	1.7456
Tb927.8.3380	electron transfer protein, SDH2N,succinate dehydrogenase complex	Mito.e.transport	1943	0.913969	4.86	5.32	13.9	0.07	3.797	2.4117	3.655	1.87	1.45	0.536	3.Normal	3.Normal	2.37	1.245	3.43	1.7781
Tb927.11.7540	electron-transfer-flavoprotein, alpha polypeptide, putative	Mito.e.transport	2092	0.990631	1.12	1.13	8.31	0.07	3.055	0.1762	2.064	1.046	0.533	-0.908	3.Normal	3.Normal	1.34	0.419	1.98	0.982
Tb927.9.14200	hypothetical protein, possible component of cytochorome oxidase complex	Mito.e.transport	1906	1.06225	0.55	0.52	27.76	0.11	4.795	-0.9497	7.098	2.827	0.07	-3.827	2. Low	2. Low	4.61	2.203	6.63	2.7287
Tb927.5.2580	hypothetical protein, possible component of cytochorome oxidase complex	Mito.e.transport	2379	1.33457	0.74	0.55	18.44	0.17	4.205	-0.8522	4.298	2.104	0.14	-2.841	2. Low	2. Low	2.77	1.472	4.26	2.0925
Tb927.10.5220	hypothetical protein, possible component of cytochorome oxidase complex	Mito.e.transport	2055	1.03216	0.84	0.81	10.27	0.13	3.361	-0.299	2.584	1.37	0.31	-1.691	3.Normal	2. Low	1.67	0.743	2.46	1.2991
Tb927.11.10140	hypothetical protein, possible component of cytochorome oxidase complex	Mito.e.transport	1270	1.22037	0.91	0.75	5.87	0.12	2.553	-0.4155	1.832	0.873	0.382	-1.388	3.Normal	2. Low	1.2	0.261	1.57	0.6485
Tb927.10.4880	hypothetical protein, possible component of cytochorome oxidase complex	Mito.e.transport	1046	1.24054	0.99	0.8	5.15	0.14	2.364	-0.3286	1.608	0.685	0.498	-1.007	3.Normal	2. Low	1.06	0.079	1.33	0.4146
Tb927.3.1940	hypothetical protein, possible component of cytochorome oxidase complex	Mito.e.transport	1346	0.972632	1.17	1.2	7.8	0.04	2.964	0.2633	2.39	1.257	0.502	-0.994	3.Normal	3.Normal	1.56	0.644	2.07	1.0479
Tb927.9.10520	hypothetical protein, possible component of cytochorome oxidase complex	Mito.e.transport	1430	0.815101	1.71	2.09	12.8	0.15	3.678	1.0654	3.765	1.913	0.558	-0.842	3.Normal	3.Normal	2.46	1.298	3.3	1.7206
Tb927.10.2550	malate dehydrogenase-related	Mito.e.transport	1542	1.21966	0.86	0.71	8.75	0.15	3.129	-0.5043	2.575	1.364	0.272	-1.879	3.Normal	2. Low	1.68	0.747	2.29	1.1947
Tb927.7.6990	MItochondrial cytochrome c oxidase complex	Mito.e.transport	1000	1.17246	0.75	0.64	5.11	0.07	2.354	-0.6358	1.625	0.7	0.369	-1.437	3.Normal	2. Low	1.07	0.095	1.34	0.4202
Tb927.10.9440	NADH dehydrogenase (54 NDH2)	Mito.e.transport	3439	0.934971	1.83	1.96	20.12	0.07	4.331	0.9718	4.012	2.004	0.499	-1.004	3.Normal	2. Low	2.57	1.36	4.5	2.1707
Tb927.11.8910	NADH dehydrogenase subunit NB6M, putative	Mito.e.transport	1120	1.08076	2.44	2.25	6.82	0.05	2.77	1.1729	2.202	1.139	1.044	0.063	3.Normal	3.Normal	1.44	0.531	1.84	0.8836
Tb927.11.15810	NADH dehydrogenase subunit NI2M, putative	Mito.e.transport	1550	0.940638	1.64	1.74	7	0.09	2.807	0.7998	2.01	1.007	0.846	-0.242	3.Normal	3.Normal	1.31	0.39	1.79	0.8391
Tb927.11.6970	NADH-cytochrome b5 reductase-like protein	Mito.e.transport	1591	1.1096	1.1	0.99	11.81	0.09	3.562	-0.0153	3.372	1.754	0.297	-1.754	3.Normal	2. Low	2.2	1.135	3.02	1.5937
Tb927.7.2710	NADH-cytochrome b5 reductase, putative	Mito.e.transport	1188	0.933377	2.3	2.46	5.33	0.04	2.415	1.3007	1.558	0.64	1.605	0.682	3.Normal	3.Normal	1.02	0.03	1.32	0.3983
Tb927.11.15550	NADH-cytochrome b5 reductase, putative (B5R)	Mito.e.transport	3163	0.875856	0.81	0.93	11.13	0.1	3.477	-0.1063	2.355	1.236	0.382	-1.388	3.Normal	2. Low	1.51	0.595	2.56	1.3582
Tb927.7.2700	NADH-cytochrome b5 reductase, putative (B5R)	Mito.e.transport	1227	0.962639	1.48	1.54	10.1	0.21	3.337	0.6211	3.048	1.608	0.492	-1.023	3.Normal	2. Low	2	0.997	2.59	1.3746
Tb927.11.1310	NADH-cytochrome b5 reductase, putative (B5R)	Mito.e.transport	1974	0.717722	1.95	2.71	10.65	0.08	3.413	1.4385	2.878	1.525	0.938	-0.092	3.Normal	3.Normal	1.87	0.9	2.71	1.4391
Tb927.10.13620	NADH-ubiquinone oxidoreductase complex I subunit, NDUFA9 subunit, putative	Mito.e.transport	2005	1.10871	1.03	0.93	7.82	0.07	2.966	-0.1121	2.098	1.069	0.429	-1.221	3.Normal	2. Low	1.36	0.443	1.98	0.9888
Tb927.10.4130	NADH-ubiquinone oxidoreductase complex I subunit, putative,NDUFA5/B13 subunit, putative	Mito.e.transport	2157	0.909456	1.16	1.27	11.07	0.12	3.469	0.348	2.783	1.476	0.467	-1.098	3.Normal	2. Low	1.8	0.848	2.68	1.4249
Tb927.9.15380	NADH-ubiquinone oxidoreductase complex I subunit, putative,NDUFA9 subunit, putative	Mito.e.transport	2238	0.922057	1.62	1.75	5.19	0.05	2.377	0.81	1.267	0.341	1.421	0.507	3.Normal	3.Normal	0.82	-0.288	1.24	0.3045
Tb927.7.6350	NADH-ubiquinone oxidoreductase, mitochondrial, putative	Mito.e.transport	1826	0.920476	1.15	1.25	7.58	0.09	2.922	0.3166	2.17	1.117	0.553	-0.854	3.Normal	3.Normal	1.41	0.495	2	1.0034
Tb927.5.450	NADH-ubiquinone oxidoreductase, mitochondrial, putative	Mito.e.transport	4078	1.41693	2.67	1.89	4.95	0.04	2.309	0.9155	0.954	-0.068	1.991	0.994	3.Normal	3.Normal	0.61	-0.717	1.14	0.1946
Tb927.7.5700	pATOM36	Mito.membrane	1858	0.910547	1.12	1.24	18.42	0.19	4.203	0.3045	4.725	2.24	0.254	-1.977	3.Normal	2. Low	3.07	1.617	4.38	2.1325
Tb927.11.13180	POMP10	Mito.membrane	2879	1.11743	3.4	3.04	24.45	0.07	4.612	1.6053	5.191	2.376	0.578	-0.791	3.Normal	3.Normal	3.34	1.738	5.47	2.4518
Tb927.11.2580	POMP11	Mito.membrane	1507	0.996949	0.79	0.79	18.41	0.2	4.202	-0.3419	5.065	2.34	0.158	-2.662	2. Low	2. Low	3.3	1.724	4.48	2.1637
Tb927.11.3100	POMP13, Trypanosome-specific, putative TM domain at Cterminus	Mito.membrane	1963	1.14659	1.42	1.24	9.01	0.06	3.172	0.3082	2.372	1.246	0.506	-0.983	3.Normal	3.Normal	1.54	0.621	2.23	1.1582
Tb927.11.5600	POMP14	Mito.membrane	523	0.806625	4.23	5.25	13.93	0.15	3.8	2.3921	4.984	2.317	1.043	0.061	3.Normal	3.Normal	3.31	1.725	3.84	1.9419
Tb927.10.11030	POMP21	Mito.membrane	1287	1.35866	3.75	2.76	20.03	0.19	4.324	1.4638	5.862	2.551	0.478	-1.066	3.Normal	2. Low	3.84	1.939	5.03	2.3302
Tb927.2.5530	POMP22	Mito.membrane	6316	2.52683	1.23	0.49	16.25	0.1	4.022	-1.0409	2.281	1.19	0.219	-2.19	2. Low	2. Low	1.44	0.526	3.33	1.7357
Tb927.3.1080	POMP23	Mito.membrane	1913	1.05286	4.75	4.51	12.1	0.08	3.597	2.1735	3.167	1.663	1.421	0.507	3.Normal	3.Normal	2.05	1.039	2.96	1.5658
Tb927.3.3130	POMP24	Mito.membrane	6082	1.19472	3.08	2.58	22.09	0.15	4.465	1.3672	3.164	1.662	0.822	-0.283	3.Normal	3.Normal	2	0.999	4.54	2.1813
Tb927.3.3520	POMP25	Mito.membrane	1458	1.28347	0.87	0.68	19.17	0.13	4.261	-0.5606	5.386	2.429	0.13	-2.944	2. Low	2. Low	3.51	1.813	4.73	2.2427
Tb927.3.4640	POMP26	Mito.membrane	2285	0.866296	1.67	1.93	15.15	0.07	3.921	0.9459	3.67	1.876	0.518	-0.95	3.Normal	3.Normal	2.37	1.246	3.6	1.8476
Tb927.4.1540	POMP27, NAD-dependent epimerase, aldehyde reductase, one putative TM domain	Mito.membrane	4437	0.960721	2.46	2.56	28.78	0.08	4.847	1.3539	4.958	2.31	0.524	-0.931	3.Normal	3.Normal	3.15	1.657	6.16	2.6227
Tb927.4.1670	POMP29, cytochrome b5-like haem-binding domain	Mito.membrane	1000	0.969849	1.25	1.29	9.79	0.1	3.291	0.366	3.206	1.681	0.405	-1.302	3.Normal	2. Low	2.11	1.075	2.64	1.4009
Tb927.6.3680	POMP31	Mito.membrane	801	0.903163	1.95	2.16	13.6	0.14	3.766	1.1086	4.653	2.218	0.473	-1.081	3.Normal	2. Low	3.07	1.618	3.73	1.8973
Tb927.6.4180	POMP32	Mito.membrane	1323	0.947676	7.85	8.28	23.79	0.11	4.572	3.0499	6.909	2.788	1.201	0.265	3.Normal	3.Normal	4.52	2.175	5.96	2.5746
Tb927.7.4890	POMP34	Mito.membrane	3150	0.947786	1.58	1.67	14.39	0.09	3.847	0.7418	2.979	1.575	0.571	-0.809	3.Normal	3.Normal	1.91	0.934	3.24	1.6954
Tb927.7.5470	POMP36	Mito.membrane	2477	0.918662	1.43	1.56	9.6	0.06	3.263	0.6369	2.398	1.262	0.667	-0.584	3.Normal	3.Normal	1.55	0.629	2.41	1.2681
Tb927.7.7210	POMP37	Mito.membrane	3388	1.09195	0.86	0.79	12.65	0.06	3.661	-0.3366	2.676	1.42	0.299	-1.742	3.Normal	2. Low	1.71	0.777	2.99	1.5786
Tb927.8.4380	POMP40	Mito.membrane	852	1.311	2.55	1.95	12.34	0.1	3.625	0.96	3.961	1.986	0.48	-1.06	3.Normal	2. Low	2.61	1.384	3.19	1.6754
Tb927.9.12500	POMP7	Mito.membrane	2164	0.764402	0.69	0.9	8.89	0.16	3.152	-0.1545	2.286	1.193	0.394	-1.345	3.Normal	2. Low	1.48	0.565	2.21	1.1425
Tb927.11.11460	POMP9	Mito.membrane	2217	1.12365	2.38	2.12	15.47	0.08	3.952	1.0832	3.714	1.893	0.565	-0.823	3.Normal	3.Normal	2.4	1.264	3.61	1.8526
Tb927.6.1570	2-hydroxy-3-oxopropionate reductase, putative	Mito.pathway	1320	1.06162	5.84	5.5	17.93	0.07	4.164	2.4596	5.266	2.397	1.044	0.063	3.Normal	3.Normal	3.44	1.784	4.54	2.1823
Tb927.10.2230	adrenodoxin reductase, putative,ferredoxin NADP reductase-like protein	Mito.pathway	2206	0.994512	0.58	0.59	11.97	0.1	3.581	-0.7671	3.001	1.585	0.2	-2.322	2. Low	2. Low	1.94	0.957	2.91	1.5429
Tb927.6.3050	aldehyde dehydrogenase family, putative	Mito.pathway	2011	0.800803	1.22	1.53	13.49	0.09	3.754	0.6122	3.36	1.748	0.446	-1.163	3.Normal	2. Low	2.18	1.123	3.18	1.6695
Tb927.10.6190	aldehyde dehydrogenase, putative (ALDH)	Mito.pathway	1767	0.943253	1.25	1.33	10.13	0.09	3.34	0.4091	2.729	1.448	0.476	-1.07	3.Normal	2. Low	1.77	0.827	2.5	1.3226
Tb927.7.6930	ATPase, putative	Mito.pathway	1655	1.217	0.91	0.75	6.68	0.08	2.74	-0.4119	1.968	0.977	0.406	-1.299	3.Normal	2. Low	1.28	0.357	1.78	0.8295
Tb927.10.11930	beta-D-hydroxybutyrate dehydrogenase	Mito.pathway	1669	1.13237	1.39	1.22	19.17	0.19	4.261	0.292	5.161	2.368	0.233	-2.105	2. Low	2. Low	3.36	1.748	4.67	2.223
Tb927.7.3590	Complex II subunit, in SDH complex	Mito.pathway	616	1.0568	2.81	2.66	10.3	0.08	3.364	1.412	3.515	1.813	0.768	-0.38	3.Normal	3.Normal	2.33	1.218	2.74	1.4555
Tb927.10.3040	Complex II subunit, SDH 9 homologue	Mito.pathway	967	1.08243	3.81	3.52	9.64	0.07	3.27	1.8161	3.231	1.692	1.083	0.116	3.Normal	3.Normal	2.12	1.087	2.65	1.405
Tb927.3.1890	cytochrome c oxidase assembly protein, putative	Mito.pathway	1442	0.911818	1.51	1.66	6.55	0.08	2.711	0.7302	2.055	1.039	0.827	-0.274	3.Normal	3.Normal	1.34	0.424	1.8	0.8495
Tb927.5.3040	Cytochrome c Oxidase complex, MIX protein	Mito.pathway	790	1.56178	1.41	0.9	8.84	0.08	3.144	-0.1523	3.039	1.604	0.296	-1.756	3.Normal	2. Low	2.01	1.004	2.43	1.2806
Tb927.10.3210	delta-1-pyrroline-5-carboxylate dehydrogenase, putative	Mito.pathway	2745	1.00562	3.55	3.53	38.28	0.17	5.259	1.8193	8.107	3.019	0.432	-1.212	3.Normal	2. Low	5.22	2.383	8.41	3.0723
Tb927.10.7570	dihydrolipoamide acetyltransferase E2 subunit, putative	Mito.pathway	2104	1.24289	2.89	2.32	36.92	0.2	5.206	1.2164	8.838	3.144	0.26	-1.942	3.Normal	2. Low	5.72	2.517	8.47	3.0824
Tb927.5.4330	dihydrolipoamide branched chain transacylase, putative	Mito.pathway	1763	0.914809	1.14	1.24	8.91	0.1	3.156	0.3161	2.464	1.301	0.487	-1.038	3.Normal	2. Low	1.6	0.68	2.26	1.1748
Tb927.3.1000	frataxin	Mito.pathway	1102	1.02215	1.01	0.99	7.13	0.05	2.834	-0.0129	2.211	1.145	0.452	-1.145	3.Normal	2. Low	1.45	0.537	1.85	0.8857
Tb927.2.4240	GTP binding protein, putative	Mito.pathway	2266	0.883868	0.58	0.65	16.08	0.09	4.008	-0.6155	3.917	1.97	0.179	-2.484	2. Low	2. Low	2.53	1.34	3.83	1.9383
Tb927.10.11160	HIRA-interacting protein 5, putative	Mito.pathway	1204	1.28454	1.47	1.14	17.03	0.13	4.09	0.1921	5.113	2.354	0.215	-2.217	2. Low	2. Low	3.35	1.744	4.33	2.116
Tb927.8.5640	Homologue of T. cruzi Complex II subunit SDH6	Mito.pathway	1364	1.01018	2.19	2.17	12.9	0.08	3.689	1.1148	3.818	1.933	0.576	-0.795	3.Normal	3.Normal	2.49	1.319	3.31	1.7272
Tb927.11.9570	hypothetical conserved	Mito.pathway	1099	3.22486	1.59	0.49	10.69	0.1	3.419	-1.0215	3.44	1.782	0.145	-2.782	2. Low	2. Low	2.26	1.174	2.87	1.5227
Tb927.11.9570	hypothetical conserved	Mito.pathway	1099	3.22486	1.59	0.49	10.69	0.1	3.419	-1.0215	3.44	1.782	0.145	-2.782	2. Low	2. Low	2.26	1.174	2.87	1.5227
Tb927.10.3320	hypothetical protein, conserved	Mito.pathway	1867	1.09996	0.57	0.52	30.19	0.14	4.916	-0.9558	7.623	2.93	0.066	-3.93	2. Low	2. Low	4.95	2.307	7.08	2.8242
Tb927.7.3770	hypothetical protein, conserved	Mito.pathway	1950	1.15751	0.7	0.6	34.92	0.21	5.126	-0.7288	8.645	3.112	0.069	-3.849	2. Low	2. Low	5.61	2.487	8.12	3.0216
Tb927.10.4850	hypothetical protein, conserved	Mito.pathway	1657	1.17034	0.73	0.62	15.46	0.14	3.95	-0.6812	4.127	2.045	0.145	-2.782	2. Low	2. Low	2.69	1.426	3.73	1.8982
Tb927.8.2880	hypothetical protein, conserved	Mito.pathway	4552	0.965421	1	1.03	40.76	0.18	5.349	0.0439	6.704	2.745	0.149	-2.745	2. Low	2. Low	4.26	2.092	8.42	3.0736
Tb927.4.1760	hypothetical protein, conserved	Mito.pathway	1163	1.10172	1	0.91	19.08	0.16	4.254	-0.1435	5.736	2.52	0.157	-2.672	2. Low	2. Low	3.76	1.911	4.83	2.2735
Tb927.11.4680	hypothetical protein, conserved	Mito.pathway	2443	1.09494	0.82	0.75	17.88	0.1	4.161	-0.4185	4.25	2.088	0.165	-2.602	2. Low	2. Low	2.74	1.455	4.25	2.088
Tb927.11.10960	hypothetical protein, conserved	Mito.pathway	2449	1.04181	0.73	0.7	16.24	0.1	4.022	-0.5144	3.794	1.924	0.184	-2.438	2. Low	2. Low	2.45	1.291	3.8	1.9252
Tb927.5.3300	hypothetical protein, conserved	Mito.pathway	1760	1.22386	1.46	1.19	23.71	0.25	4.568	0.254	6.321	2.66	0.19	-2.397	2. Low	2. Low	4.11	2.039	5.79	2.5334
Tb927.10.6170	hypothetical protein, conserved	Mito.pathway	4748	1.0275	1.03	1.01	32.42	0.19	5.019	0.0095	5.222	2.385	0.191	-2.385	2. Low	2. Low	3.32	1.73	6.68	2.7396
Tb927.11.240	hypothetical protein, conserved	Mito.pathway	3655	1.01814	0.94	0.92	23.54	0.13	4.557	-0.1187	4.618	2.207	0.195	-2.359	2. Low	2. Low	2.95	1.561	5.3	2.4071
Tb927.1.790	hypothetical protein, conserved	Mito.pathway	2691	0.976281	0.93	0.95	19.51	0.09	4.286	-0.0734	4.506	2.172	0.222	-2.172	2. Low	2. Low	2.9	1.536	4.65	2.2157
Tb927.10.1930	hypothetical protein, conserved	Mito.pathway	2596	1.05885	1.06	1	18.55	0.15	4.214	0.0035	4.36	2.124	0.229	-2.124	2. Low	2. Low	2.81	1.49	4.44	2.1518
Tb927.11.1700	hypothetical protein, conserved	Mito.pathway	2397	1.13275	1.22	1.07	19.95	0.11	4.318	0.1034	4.736	2.244	0.232	-2.106	2. Low	2. Low	3.06	1.612	4.71	2.2357
Tb927.11.14700	hypothetical protein, conserved	Mito.pathway	1814	1.22763	1.47	1.2	19.4	0.19	4.278	0.2623	5.017	2.327	0.239	-2.064	2. Low	2. Low	3.26	1.704	4.63	2.2104
Tb927.10.9810	hypothetical protein, conserved	Mito.pathway	1161	1.04319	0.98	0.94	11.72	0.11	3.551	-0.0854	3.691	1.884	0.244	-2.036	2. Low	2. Low	2.42	1.275	3.11	1.6373
Tb927.9.13580	hypothetical protein, conserved	Mito.pathway	1837	0.92293	1.03	1.12	17.37	0.11	4.118	0.1615	4.492	2.167	0.245	-2.03	2. Low	2. Low	2.92	1.545	4.16	2.0555
Tb927.11.9150	hypothetical protein, conserved	Mito.pathway	5810	1.08482	0.82	0.76	21.65	0.13	4.437	-0.397	3.257	1.704	0.246	-2.026	2. Low	2. Low	2.06	1.042	4.57	2.1917
Tb927.11.16750	hypothetical protein, conserved	Mito.pathway	1020	1.02555	2.46	2.4	32.35	0.18	5.016	1.2625	9.647	3.27	0.249	-2.007	2. Low	2. Low	6.34	2.664	7.97	2.9942
Tb927.7.2630	hypothetical protein, conserved	Mito.pathway	2891	1.07808	1.07	0.99	17.53	0.08	4.131	-0.0102	3.947	1.981	0.253	-1.981	3.Normal	2. Low	2.54	1.343	4.17	2.0585
Tb927.3.950	hypothetical protein, conserved	Mito.pathway	2373	0.968704	1.07	1.11	17.98	0.1	4.169	0.1474	4.302	2.105	0.256	-1.968	3.Normal	2. Low	2.78	1.474	4.27	2.0929
Tb927.1.1730	hypothetical protein, conserved	Mito.pathway	2236	1.18638	1.01	0.85	12.14	0.08	3.601	-0.2362	2.985	1.578	0.268	-1.9	3.Normal	2. Low	1.93	0.948	2.91	1.5407
Tb927.7.2390	hypothetical protein, conserved	Mito.pathway	3280	0.974551	1.4	1.44	25.05	0.12	4.647	0.5226	5.069	2.342	0.276	-1.856	3.Normal	2. Low	3.25	1.699	5.59	2.483
Tb927.10.14860	hypothetical protein, conserved	Mito.pathway	2453	0.865215	0.88	1.02	14.23	0.12	3.831	0.0265	3.335	1.738	0.3	-1.738	3.Normal	2. Low	2.15	1.105	3.34	1.7399
Tb927.5.530	hypothetical protein, conserved	Mito.pathway	2544	1.65838	1.3	0.78	11.49	0.06	3.522	-0.3527	2.601	1.379	0.308	-1.701	3.Normal	2. Low	1.68	0.745	2.63	1.3972
Tb927.2.2940	hypothetical protein, conserved	Mito.pathway	1211	0.969444	0.92	0.94	8.99	0.11	3.168	-0.0833	2.76	1.465	0.326	-1.617	3.Normal	2. Low	1.81	0.854	2.34	1.2282
Tb927.10.9120	hypothetical protein, conserved	Mito.pathway	1626	0.991412	1.43	1.45	14.95	0.14	3.902	0.5319	4.153	2.054	0.337	-1.569	3.Normal	2. Low	2.7	1.435	3.73	1.9009
Tb927.10.430	hypothetical protein, conserved	Mito.pathway	1410	0.991759	0.92	0.93	9.32	0.12	3.221	-0.1083	2.646	1.404	0.34	-1.556	3.Normal	2. Low	1.73	0.789	2.31	1.2075
Tb927.9.3540	hypothetical protein, conserved	Mito.pathway	494	1.32198	3.24	2.45	19.96	0.18	4.319	1.2928	7.062	2.82	0.34	-1.557	3.Normal	2. Low	4.69	2.229	5.42	2.4392
Tb927.3.2010	hypothetical protein, conserved	Mito.pathway	1913	1.01143	1.11	1.1	11.33	0.06	3.502	0.1343	2.911	1.541	0.378	-1.404	3.Normal	2. Low	1.89	0.917	2.72	1.4441
Tb927.11.4850	hypothetical protein, conserved	Mito.pathway	1501	1.04602	1.39	1.33	11.55	0.11	3.529	0.4106	3.434	1.78	0.379	-1.402	3.Normal	2. Low	2.24	1.163	3.04	1.6021
Tb927.5.1130	hypothetical protein, conserved	Mito.pathway	3773	1.70141	1.64	0.96	13.02	0.07	3.703	-0.0519	2.532	1.34	0.395	-1.34	3.Normal	2. Low	1.62	0.693	2.94	1.5578
Tb927.7.5280	hypothetical protein, conserved	Mito.pathway	7275	1.01795	1.15	1.13	20.99	0.07	4.392	0.1814	2.689	1.427	0.409	-1.289	3.Normal	2. Low	1.69	0.759	4.22	2.0758
Tb927.10.5540	hypothetical protein, conserved	Mito.pathway	1554	0.967062	1.3	1.34	11.14	0.17	3.478	0.4275	3.123	1.643	0.416	-1.264	3.Normal	2. Low	2.04	1.025	2.78	1.4754
Tb927.8.4930	hypothetical protein, conserved	Mito.pathway	1231	1.04752	1.44	1.37	10.62	0.14	3.409	0.4551	3.341	1.74	0.419	-1.255	3.Normal	2. Low	2.19	1.13	2.84	1.5078
Tb927.6.1200	hypothetical protein, conserved	Mito.pathway	1635	1.0541	1.41	1.34	11.21	0.11	3.486	0.419	3.072	1.619	0.423	-1.241	3.Normal	2. Low	2	1	2.77	1.4679
Tb927.9.3600	hypothetical protein, conserved	Mito.pathway	1232	1.12157	1.35	1.21	8.74	0.03	3.127	0.2723	2.748	1.458	0.437	-1.195	3.Normal	2. Low	1.8	0.847	2.34	1.2259
Tb927.10.2680	hypothetical protein, conserved	Mito.pathway	1946	1.0511	1.64	1.56	13.84	0.07	3.791	0.6404	3.653	1.869	0.438	-1.191	3.Normal	2. Low	2.37	1.244	3.43	1.7778
Tb927.11.10720	hypothetical protein, conserved	Mito.pathway	3092	1.03999	1.73	1.67	17.61	0.06	4.138	0.7359	3.824	1.935	0.445	-1.17	3.Normal	2. Low	2.45	1.295	4.13	2.0462
Tb927.1.840	hypothetical protein, conserved	Mito.pathway	911	1.19589	1.06	0.89	6.3	0.07	2.656	-0.1727	1.985	0.989	0.453	-1.141	3.Normal	2. Low	1.31	0.386	1.61	0.6907
Tb927.7.5110	hypothetical protein, conserved	Mito.pathway	2090	1.08171	1.45	1.34	10.61	0.2	3.407	0.4255	2.817	1.494	0.462	-1.115	3.Normal	2. Low	1.82	0.867	2.69	1.43
Tb927.8.7040	hypothetical protein, conserved	Mito.pathway	810	1.21732	2.45	2.01	13.07	0.14	3.708	1.0104	4.323	2.112	0.463	-1.112	3.Normal	2. Low	2.85	1.511	3.47	1.7929
Tb927.8.6110	hypothetical protein, conserved	Mito.pathway	2577	0.961997	3.53	3.67	36	0.15	5.17	1.8754	7.936	2.988	0.466	-1.101	3.Normal	2. Low	5.11	2.354	8.07	3.0125
Tb927.1.740	hypothetical protein, conserved	Mito.pathway	2029	1.09687	1.25	1.14	9.47	0.15	3.244	0.1849	2.343	1.228	0.469	-1.091	3.Normal	2. Low	1.52	0.602	2.22	1.1529
Tb927.10.5500	hypothetical protein, conserved	Mito.pathway	1957	0.893488	0.92	1.03	7.75	0.08	2.954	0.0461	2.116	1.082	0.473	-1.082	3.Normal	2. Low	1.37	0.457	1.99	0.9926
Tb927.10.760	hypothetical protein, conserved	Mito.pathway	2122	0.866121	0.86	0.99	8.16	0.03	3.028	-0.0183	2.053	1.038	0.487	-1.038	3.Normal	2. Low	1.33	0.41	1.97	0.9797
Tb927.4.3660	hypothetical protein, conserved	Mito.pathway	1559	1.18118	1.17	0.99	6.72	0.06	2.748	-0.0078	2.006	1.005	0.498	-1.005	3.Normal	2. Low	1.31	0.387	1.79	0.8383
Tb927.10.11520	hypothetical protein, conserved	Mito.pathway	852	1.19568	2.78	2.33	13.78	0.1	3.784	1.2188	4.597	2.201	0.5	-0.999	3.Normal	3.Normal	3.03	1.599	3.71	1.8902
Tb927.4.2360	hypothetical protein, conserved	Mito.pathway	1319	1.09702	1.97	1.8	12.38	0.07	3.63	0.8451	3.567	1.835	0.505	-0.987	3.Normal	3.Normal	2.33	1.222	3.07	1.6202
Tb927.6.2510	hypothetical protein, conserved	Mito.pathway	1289	0.803597	3.27	4.07	28.39	0.09	4.828	2.0235	8.036	3.006	0.51	-0.971	3.Normal	3.Normal	5.26	2.394	6.9	2.7857
Tb927.10.770	hypothetical protein, conserved	Mito.pathway	2599	1.08469	1	0.92	7.07	0.06	2.822	-0.1128	1.657	0.729	0.543	-0.881	3.Normal	3.Normal	1.07	0.095	1.69	0.7568
Tb927.1.730	hypothetical protein, conserved	Mito.pathway	1927	1.12211	1.51	1.35	8.57	0.06	3.1	0.428	2.388	1.256	0.544	-0.877	3.Normal	3.Normal	1.55	0.631	2.24	1.1611
Tb927.6.2010	hypothetical protein, conserved	Mito.pathway	2382	0.924782	1.14	1.24	8.56	0.06	3.097	0.307	2.199	1.137	0.546	-0.874	3.Normal	3.Normal	1.42	0.506	2.18	1.1266
Tb927.8.4000	hypothetical protein, conserved	Mito.pathway	3522	1.57537	2.84	1.81	15.5	0.07	3.954	0.8522	3.204	1.68	0.562	-0.832	3.Normal	3.Normal	2.05	1.035	3.63	1.8593
Tb927.11.570	hypothetical protein, conserved	Mito.pathway	931	1.13138	1.49	1.31	6.74	0.08	2.753	0.3938	2.299	1.201	0.566	-0.822	3.Normal	3.Normal	1.51	0.597	1.87	0.9066
Tb927.9.10070	hypothetical protein, conserved	Mito.pathway	1934	1.05381	2.27	2.16	13.9	0.08	3.797	1.1083	3.661	1.872	0.601	-0.735	3.Normal	3.Normal	2.37	1.248	3.43	1.7788
Tb927.11.8800	hypothetical protein, conserved	Mito.pathway	1276	1.27479	1.46	1.14	6.47	0.08	2.695	0.1942	1.829	0.871	0.601	-0.734	3.Normal	3.Normal	1.2	0.259	1.57	0.6479
Tb927.7.3100	hypothetical protein, conserved	Mito.pathway	2087	1.15533	1.29	1.12	6.51	0.06	2.704	0.1626	1.813	0.858	0.607	-0.721	3.Normal	3.Normal	1.17	0.231	1.73	0.7936
Tb927.3.4260	hypothetical protein, conserved	Mito.pathway	2369	0.987322	1.65	1.67	10.57	0.04	3.402	0.7394	2.68	1.422	0.634	-0.657	3.Normal	3.Normal	1.73	0.791	2.66	1.4093
Tb927.7.4440	hypothetical protein, conserved	Mito.pathway	1609	0.993104	1.75	1.76	9.88	0.06	3.304	0.8165	2.815	1.493	0.639	-0.645	3.Normal	3.Normal	1.83	0.874	2.53	1.3367
Tb927.9.2270	hypothetical protein, conserved	Mito.pathway	2742	1.03306	1.2	1.16	8.18	0.03	3.033	0.2145	1.845	0.884	0.65	-0.621	3.Normal	3.Normal	1.19	0.247	1.91	0.9362
Tb927.3.2130	hypothetical protein, conserved	Mito.pathway	3298	1.1511	0.84	0.73	5.42	0.11	2.438	-0.4554	1.066	0.092	0.657	-0.606	3.Normal	3.Normal	0.68	-0.551	1.18	0.2361
Tb927.10.9830	hypothetical protein, conserved	Mito.pathway	1363	1.22122	4.08	3.34	17.19	0.11	4.103	1.7386	4.941	2.305	0.668	-0.582	3.Normal	3.Normal	3.23	1.691	4.28	2.0992
Tb927.11.1620	hypothetical protein, conserved	Mito.pathway	1113	0.989994	2.7	2.73	13.08	0.09	3.71	1.4494	4.031	2.011	0.67	-0.578	3.Normal	3.Normal	2.64	1.403	3.37	1.7544
Tb927.10.1660	hypothetical protein, conserved	Mito.pathway	958	1.08336	1.18	1.09	4.59	0.17	2.198	0.1234	1.641	0.714	0.67	-0.577	3.Normal	3.Normal	1.08	0.11	1.34	0.4255
Tb927.8.5420	hypothetical protein, conserved	Mito.pathway	1408	0.951625	1.12	1.18	6.04	0.08	2.595	0.2363	1.779	0.831	0.675	-0.568	3.Normal	3.Normal	1.16	0.216	1.55	0.6343
Tb927.4.2580	hypothetical protein, conserved	Mito.pathway	3633	1.08274	1.14	1.05	7.66	0.06	2.937	0.0746	1.611	0.688	0.683	-0.55	3.Normal	3.Normal	1.03	0.042	1.85	0.8839
Tb927.11.15070	hypothetical protein, conserved	Mito.pathway	4208	0.953811	1.36	1.43	11.37	0.04	3.508	0.5162	2.03	1.022	0.69	-0.536	3.Normal	3.Normal	1.29	0.371	2.47	1.3025
Tb927.11.6980	hypothetical protein, conserved	Mito.pathway	1977	1.07022	1.16	1.08	6.4	0.05	2.679	0.1162	1.59	0.669	0.692	-0.531	3.Normal	3.Normal	1.03	0.044	1.5	0.5837
Tb927.8.580	hypothetical protein, conserved	Mito.pathway	1232	1.03921	1.12	1.08	4.61	0.05	2.206	0.1085	1.543	0.626	0.713	-0.488	3.Normal	3.Normal	1.01	0.015	1.31	0.3935
Tb927.10.4550	hypothetical protein, conserved	Mito.pathway	608	1.15513	2.1	1.82	6.83	0.07	2.773	0.8618	2.485	1.313	0.724	-0.465	3.Normal	3.Normal	1.65	0.719	1.94	0.9539
Tb927.10.4240	hypothetical protein, conserved	Mito.pathway	541	1.09815	3.43	3.12	12.08	0.11	3.594	1.6411	4.275	2.096	0.725	-0.464	3.Normal	3.Normal	2.84	1.503	3.3	1.7239
Tb927.11.13910	hypothetical protein, conserved	Mito.pathway	972	1.19051	1.46	1.22	4.97	0.07	2.314	0.2896	1.635	0.71	0.734	-0.447	3.Normal	3.Normal	1.08	0.105	1.34	0.4237
Tb927.10.3590	hypothetical protein, conserved	Mito.pathway	2234	0.963436	1.3	1.35	6.82	0.08	2.77	0.4314	1.765	0.82	0.736	-0.441	3.Normal	3.Normal	1.14	0.191	1.72	0.7825
Tb927.7.910	hypothetical protein, conserved	Mito.pathway	2569	1.03238	1.48	1.43	7.89	0.04	2.98	0.515	1.899	0.925	0.737	-0.44	3.Normal	3.Normal	1.22	0.291	1.93	0.9476
Tb927.9.1380	hypothetical protein, conserved	Mito.pathway	1405	1.3978	3.29	2.36	11.36	0.05	3.506	1.2366	3.22	1.687	0.745	-0.424	3.Normal	3.Normal	2.1	1.072	2.81	1.4898
Tb927.4.1130	hypothetical protein, conserved	Mito.pathway	1207	1.16139	2.71	2.34	10.45	0.07	3.386	1.2235	3.062	1.614	0.751	-0.413	3.Normal	3.Normal	2.01	1.004	2.6	1.3768
Tb927.10.13850	hypothetical protein, conserved	Mito.pathway	1587	1.04627	1.59	1.52	6.83	0.05	2.772	0.5998	1.995	0.996	0.752	-0.412	3.Normal	3.Normal	1.3	0.378	1.78	0.8357
Tb927.3.940	hypothetical protein, conserved	Mito.pathway	1012	1.01326	1.74	1.72	6.69	0.08	2.742	0.7812	2.256	1.174	0.753	-0.408	3.Normal	3.Normal	1.48	0.568	1.86	0.8964
Tb927.11.16530	hypothetical protein, conserved	Mito.pathway	3414	0.969687	0.81	0.84	4.74	0.03	2.244	-0.2572	1.047	0.067	0.764	-0.389	3.Normal	3.Normal	0.67	-0.577	1.17	0.2295
Tb927.10.7610	hypothetical protein, conserved	Mito.pathway	4999	1.06809	1.88	1.76	13.85	0.06	3.792	0.8192	2.322	1.215	0.775	-0.367	3.Normal	3.Normal	1.47	0.559	3.04	1.6029
Tb927.11.6830	hypothetical protein, conserved	Mito.pathway	3046	1.08682	1.62	1.49	8.11	0.06	3.019	0.5775	1.758	0.814	0.853	-0.229	3.Normal	3.Normal	1.13	0.174	1.89	0.9172
Tb927.8.1770	hypothetical protein, conserved	Mito.pathway	4101	0.853979	2.29	2.68	17.37	0.14	4.119	1.4231	3.133	1.647	0.862	-0.214	3.Normal	3.Normal	2	0.998	3.77	1.913
Tb927.11.1950	hypothetical protein, conserved	Mito.pathway	711	0.984475	1.44	1.46	5.11	0.07	2.355	0.55	1.74	0.799	0.862	-0.214	3.Normal	3.Normal	1.15	0.201	1.38	0.4598
Tb927.6.1410	hypothetical protein, conserved	Mito.pathway	971	0.904426	2.04	2.25	8.39	0.06	3.069	1.1726	2.596	1.376	0.886	-0.175	3.Normal	3.Normal	1.71	0.772	2.13	1.0903
Tb927.11.13710	hypothetical protein, conserved	Mito.pathway	689	0.993594	1.88	1.9	5.88	0.06	2.555	0.9238	2.093	1.066	0.908	-0.14	3.Normal	3.Normal	1.38	0.469	1.65	0.7223
Tb927.10.9970	hypothetical protein, conserved	Mito.pathway	3522	1.05888	1.78	1.68	8.65	0.05	3.113	0.7476	1.836	0.877	0.926	-0.111	3.Normal	3.Normal	1.17	0.232	2.08	1.056
Tb927.7.1080	hypothetical protein, conserved	Mito.pathway	2125	1.00591	1.76	1.75	7.31	0.08	2.869	0.8068	1.8	0.848	0.944	-0.083	3.Normal	3.Normal	1.17	0.221	1.73	0.7907
Tb927.3.750	hypothetical protein, conserved	Mito.pathway	1553	0.935603	1.28	1.37	5.05	0.07	2.337	0.4532	1.443	0.529	0.97	-0.043	3.Normal	3.Normal	0.94	-0.089	1.28	0.3612
Tb927.6.4070	hypothetical protein, conserved	Mito.pathway	1008	1.09558	2.71	2.47	8.22	0.07	3.04	1.3044	2.574	1.364	0.971	-0.042	3.Normal	3.Normal	1.69	0.758	2.12	1.0857
Tb927.8.3090	hypothetical protein, conserved	Mito.pathway	588	1.09824	2.3	2.1	6.3	0.11	2.656	1.0685	2.146	1.102	0.978	-0.032	3.Normal	3.Normal	1.42	0.508	1.67	0.7388
Tb927.10.8630	hypothetical protein, conserved	Mito.pathway	935	1.0798	3.79	3.51	10.81	0.03	3.434	1.8104	3.571	1.836	0.98	-0.029	3.Normal	3.Normal	2.35	1.232	2.91	1.5427
Tb927.9.9310	hypothetical protein, conserved	Mito.pathway	3065	1.03323	1.32	1.28	6.21	0.04	2.635	0.357	1.321	0.402	0.984	-0.024	3.Normal	3.Normal	0.85	-0.238	1.42	0.5088
Tb927.10.9000	hypothetical protein, conserved	Mito.pathway	5137	1.03008	1.52	1.47	8.86	0.05	3.148	0.5599	1.488	0.573	1.008	0.012	3.Normal	3.Normal	0.94	-0.084	1.97	0.9787
Tb927.7.5260	hypothetical protein, conserved	Mito.pathway	885	1.07366	2.27	2.11	6.06	0.07	2.599	1.08	1.997	0.998	1.052	0.073	3.Normal	3.Normal	1.32	0.395	1.62	0.6941
Tb927.1.1610	hypothetical protein, conserved	Mito.pathway	1671	0.990058	1.51	1.53	4.77	0.06	2.255	0.6092	1.409	0.495	1.065	0.09	3.Normal	3.Normal	0.92	-0.125	1.27	0.3504
Tb927.4.600	hypothetical protein, conserved	Mito.pathway	1514	0.944471	2.4	2.54	8.18	0.08	3.031	1.3467	2.308	1.207	1.083	0.115	3.Normal	3.Normal	1.51	0.59	2.04	1.0313
Tb927.7.2410	hypothetical protein, conserved	Mito.pathway	2697	0.906057	1.17	1.3	4.89	0.05	2.291	0.3733	1.171	0.228	1.11	0.151	3.Normal	3.Normal	0.75	-0.408	1.21	0.2727
Tb927.11.6660	hypothetical protein, conserved	Mito.pathway	3521	1.15395	1.82	1.58	7.11	0.04	2.83	0.6572	1.436	0.522	1.114	0.156	3.Normal	3.Normal	0.92	-0.123	1.63	0.7012
Tb927.10.9280	hypothetical protein, conserved	Mito.pathway	3116	1.0005	1.51	1.51	5.57	0.05	2.477	0.5958	1.311	0.391	1.144	0.194	3.Normal	3.Normal	0.84	-0.25	1.42	0.5058
Tb927.11.11380	hypothetical protein, conserved	Mito.pathway	2586	1.13857	1.54	1.36	5.45	0.06	2.447	0.4399	1.193	0.254	1.174	0.231	3.Normal	3.Normal	0.77	-0.38	1.21	0.2801
Tb927.5.2150	hypothetical protein, conserved	Mito.pathway	2446	1.18057	3.43	2.9	7.71	0.04	2.946	1.5369	1.939	0.955	1.496	0.581	3.Normal	3.Normal	1.25	0.323	1.94	0.956
Tb927.10.11900	hypothetical protein, conserved	Mito.pathway	601	0.849411	3.15	3.71	6.05	0.07	2.598	1.8896	2.139	1.097	1.729	0.79	3.Normal	3.Normal	1.42	0.503	1.67	0.7365
Tb927.5.3340	hypothetical protein, conserved	Mito.pathway	1177	0.885193	3.09	3.49	5.85	0.06	2.549	1.8049	1.869	0.902	1.873	0.905	3.Normal	3.Normal	1.22	0.293	1.58	0.6586
Tb927.5.2810	hypothetical protein, conserved	Mito.pathway	1043	1.01525	4.91	4.83	6.89	0.06	2.785	2.2733	2.241	1.164	2.142	1.099	3.Normal	1. High	1.47	0.557	1.86	0.8927
Tb927.7.2990	hypothetical protein, conserved	Mito.pathway	2568	1.84814	7.52	4.07	7.59	0.04	2.924	2.0252	1.899	0.925	2.159	1.11	3.Normal	1. High	1.22	0.291	1.93	0.9477
Tb927.6.590	hypothetical protein, conserved	Mito.pathway	839	0.813421	7.03	8.64	11.49	0.12	3.523	3.1112	3.652	1.869	2.355	1.236	3.Normal	1. High	2.41	1.267	2.94	1.5555
Tb927.7.7440	hypothetical protein, conserved	Mito.pathway	795	1.03049	7.28	7.06	5.46	0.05	2.449	2.8202	1.705	0.769	4.165	2.058	1. High	1. High	1.12	0.169	1.36	0.4474
Tb927.3.4210	hypothetical protein, conserved, dsRNA binding domain	Mito.pathway	5647	1.23009	0.82	0.67	30.7	0.07	4.94	-0.587	4.567	2.191	0.153	-2.706	2. Low	2. Low	2.89	1.531	6.32	2.6597
Tb927.11.3300	hypothetical protein, conserved, HA tagged is in mitochondrion, poly(Q), rich in E, K.	Mito.pathway	6201	1.07157	1.67	1.56	36.94	0.18	5.207	0.6409	5.059	2.339	0.316	-1.661	3.Normal	2. Low	3.19	1.675	7.32	2.872
Tb927.10.14020	hypothetical protein, conserved, in mitochondrion	Mito.pathway	1537	1.01057	2.05	2.03	6.22	0.05	2.636	1.0213	1.732	0.793	1.155	0.207	3.Normal	3.Normal	1.13	0.175	1.54	0.6218
Tb927.11.4330	hypothetical protein, conserved, no clear yeast or human matches	Mito.pathway	906	1.24213	1.27	1.02	8.8	0.18	3.137	0.0316	2.957	1.564	0.338	-1.564	3.Normal	2. Low	1.95	0.961	2.4	1.2647
Tb927.4.720	hypothetical protein, conserved, no clear yeast or human matches	Mito.pathway	1118	1.04975	2.04	1.94	12.73	0.2	3.67	0.9552	4.027	2.01	0.472	-1.084	3.Normal	2. Low	2.64	1.401	3.37	1.7538
Tb927.1.5000	hypothetical protein, conserved, possibly mitochondrial, no yeast or human match	Mito.pathway	1473	1.12671	2.06	1.83	6.16	0.07	2.624	0.8725	1.755	0.811	1.026	0.037	3.Normal	3.Normal	1.15	0.195	1.55	0.628
Tb927.11.5820	hypothetical protein, conserved, probably in mitochondrion	Mito.pathway	1370	0.974337	6.01	6.17	24.36	0.08	4.607	2.6258	6.84	2.774	0.906	-0.142	3.Normal	3.Normal	4.47	2.16	5.94	2.5698
Tb927.6.1860	hypothetical protein, conserved, prokaryotic ribosome recycling factor domain, no Sc match	Mito.pathway	1142	1.0509	0.82	0.78	4.96	0.12	2.31	-0.3615	1.574	0.654	0.508	-0.976	3.Normal	3.Normal	1.03	0.045	1.32	0.4034
Tb927.10.3770	hypothetical protein, conserved,predicted TPR repeat protein	Mito.pathway	2549	0.984364	1.03	1.05	9.77	0.08	3.289	0.0659	2.369	1.244	0.422	-1.244	3.Normal	2. Low	1.53	0.61	2.4	1.2632
Tb927.4.2440	hypothetical protein, very weak match to yeast ribosomal protein RSM23	Mito.pathway	1779	0.988089	1.1	1.12	5.77	0.09	2.528	0.1573	1.651	0.723	0.666	-0.586	3.Normal	3.Normal	1.07	0.101	1.52	0.6001
Tb927.8.7170	inositol polyphosphate 1-phosphatase, putative	Mito.pathway	1240	1.20026	1.33	1.11	8.64	0.1	3.111	0.1521	2.743	1.456	0.401	-1.318	3.Normal	2. Low	1.8	0.845	2.34	1.2251
Tb927.5.3350	iron superoxide dismutase, putative	Mito.pathway	1998	0.887845	4.35	4.9	13.11	0.11	3.713	2.2923	3.368	1.752	1.455	0.541	3.Normal	3.Normal	2.18	1.126	3.18	1.6706
Tb927.9.11720	iron-sulfur cluster assembly protein ISCU	Mito.pathway	1766	0.943572	6.8	7.21	14.49	0.14	3.857	2.85	3.78	1.919	1.905	0.929	3.Normal	3.Normal	2.46	1.297	3.46	1.7928
Tb927.10.12000	iron-sulfur cluster assembly protein, ISD11, needed foraconitatase, fumarase & thiolation of mitochodrial and cytosolic tRNA	Mito.pathway	1159	1.00342	3.28	3.27	11.63	0.11	3.539	1.7092	3.693	1.885	0.894	-0.162	3.Normal	3.Normal	2.42	1.276	3.11	1.6375
Tb927.8.5540	ISA1 mitochondrial Iron-Sulfur cluster biosynthesis	Mito.pathway	1448	1.0401	1.5	1.44	7.16	0.04	2.841	0.526	2.053	1.037	0.682	-0.552	3.Normal	3.Normal	1.34	0.422	1.8	0.8489
Tb927.6.2790	L-threonine 3-dehydrogenase, putative	Mito.pathway	1998	0.914649	4.98	5.44	23.87	0.2	4.577	2.4449	6.041	2.595	0.894	-0.162	3.Normal	3.Normal	3.92	1.969	5.71	2.5137
Tb927.8.630	lipoate-protein ligase, lipoyltransferase, lipoate biosynthesis protein, putative	Mito.pathway	1599	0.934663	0.71	0.76	14.51	0.17	3.859	-0.3941	4.175	2.062	0.192	-2.384	2. Low	2. Low	2.72	1.443	3.74	1.9034
Tb927.9.9840	lipoic acid containing carrier protein, putative	Mito.pathway	624	0.9752	8.66	8.89	20.9	0.14	4.385	3.1514	7.156	2.839	1.244	0.315	3.Normal	3.Normal	4.74	2.244	5.59	2.4828
Tb927.10.5050	Mitochondrial ATP synthase epsilon subunit, putative	Mito.pathway	571	1.36691	5.77	4.22	6.42	0.08	2.682	2.0772	2.156	1.108	1.948	0.962	3.Normal	3.Normal	1.43	0.515	1.67	0.7417
Tb927.7.840	Mitochondrial ATP synthase subunit, putative	Mito.pathway	800	0.818764	2.54	3.1	18.54	0.18	4.213	1.6329	6.234	2.64	0.497	-1.008	3.Normal	2. Low	4.11	2.04	4.99	2.3191
Tb927.11.6250	Mitochondrial ATP synthase subunit, putative	Mito.pathway	1389	1.13316	2.4	2.12	13.94	0.17	3.801	1.0833	4.079	2.028	0.515	-0.958	3.Normal	3.Normal	2.66	1.414	3.55	1.8278
Tb927.4.3450	Mitochondrial ATP synthase subunit, putative	Mito.pathway	996	1.33098	4.46	3.35	20.54	0.14	4.361	1.7442	6.547	2.711	0.519	-0.945	3.Normal	3.Normal	4.3	2.106	5.39	2.43
Tb927.10.8030	Mitochondrial ATP synthase subunit, putative	Mito.pathway	1978	1.12972	2.15	1.91	13.72	0.04	3.779	0.9304	3.631	1.86	0.523	-0.934	3.Normal	3.Normal	2.35	1.235	3.42	1.7753
Tb927.3.2180	Mitochondrial ATP synthase subunit, putative	Mito.pathway	1017	1.12165	3.8	3.38	17.11	0.11	4.097	1.7589	5.33	2.414	0.638	-0.649	3.Normal	3.Normal	3.5	1.808	4.4	2.1376
Tb927.8.3320	Mitochondrial ATP synthase subunit, putative	Mito.pathway	1705	1.1713	1.13	0.96	4.5	0.06	2.171	-0.0563	1.4	0.485	0.715	-0.485	3.Normal	3.Normal	0.91	-0.136	1.27	0.3474
Tb927.10.520	Mitochondrial ATP synthase subunit, putative	Mito.pathway	1518	0.962316	3.3	3.43	14.75	0.08	3.883	1.7793	4.244	2.085	0.801	-0.32	3.Normal	3.Normal	2.77	1.469	3.76	1.911
Tb927.3.1690	Mitochondrial ATP synthase subunit, putative	Mito.pathway	745	0.815135	3.15	3.86	14.47	0.16	3.855	1.9493	4.716	2.238	0.827	-0.274	3.Normal	3.Normal	3.11	1.639	3.75	1.9054
Tb927.5.2930	Mitochondrial ATP synthase subunit, putative	Mito.pathway	1300	1.30315	4.35	3.34	11.6	0.06	3.536	1.7402	3.582	1.841	0.921	-0.118	3.Normal	3.Normal	2.34	1.228	3.08	1.6222
Tb927.11.1270	Mitochondrial ATP synthase subunit, putative	Mito.pathway	949	0.874337	3.05	3.49	11.02	0.06	3.461	1.8029	3.559	1.831	0.983	-0.024	3.Normal	3.Normal	2.34	1.227	2.91	1.5409
Tb927.5.3090	Mitochondrial ATP synthase subunit, putative	Mito.pathway	657	1.58542	7.04	4.44	11.73	0.17	3.552	2.1497	4.152	2.054	1.06	0.084	3.Normal	3.Normal	2.75	1.458	3.26	1.7042
Tb927.2.3610	Mitochondrial ATP synthase subunit, putative	Mito.pathway	859	0.907168	3.78	4.16	10.52	0.03	3.395	2.0572	3.635	1.862	1.156	0.209	3.Normal	3.Normal	2.39	1.26	2.93	1.5528
Tb927.10.7620	mitochondrial ATP-dependent zinc metallopeptidase, putative,metallo-peptidase, Clan MA(E) Family M41	Mito.pathway	2669	1.09317	1.24	1.14	13.63	0.06	3.769	0.1865	3.216	1.685	0.342	-1.548	3.Normal	2. Low	2.07	1.05	3.31	1.7253
Tb927.7.7080	mitochondrial glycoprotein-like protein	Mito.pathway	1639	0.987349	1.67	1.69	8.99	0.07	3.168	0.7604	2.525	1.336	0.673	-0.571	3.Normal	3.Normal	1.64	0.717	2.27	1.1858
Tb927.11.16990	Mitochondrial LSU-associated	Mito.pathway	2484	1.02715	1.22	1.19	11.02	0.06	3.463	0.2476	2.627	1.394	0.457	-1.131	3.Normal	2. Low	1.69	0.761	2.64	1.4013
Tb927.11.8040	Mitochondrial LSU-associated	Mito.pathway	670	1.04012	3.36	3.23	11.08	0.14	3.47	1.691	3.804	1.928	0.841	-0.25	3.Normal	3.Normal	2.52	1.331	2.99	1.5804
Tb927.10.9860	Mitochondrial N(5)-glutamine methyltransferase MTQ1, putative	Mito.pathway	1596	0.948392	0.77	0.81	8.52	0.1	3.09	-0.3063	2.547	1.349	0.314	-1.671	3.Normal	2. Low	1.66	0.73	2.28	1.1897
Tb927.7.3520	mitochondrial pyruvate carrier-like protein	Mito.pathway	767	1.08162	1.83	1.69	5.41	0.08	2.435	0.7576	1.716	0.779	0.991	-0.014	3.Normal	3.Normal	1.13	0.18	1.37	0.4514
Tb927.7.5820	Monooxygenase, putative	Mito.pathway	1937	1.03848	0.95	0.91	9.07	0.11	3.181	-0.1289	2.383	1.253	0.378	-1.405	3.Normal	2. Low	1.55	0.629	2.24	1.1603
Tb927.11.6320	MRB1-associated protein???	Mito.pathway	1482	1.02618	2.8	2.73	8.21	0.06	3.037	1.4467	2.323	1.216	1.162	0.217	3.Normal	3.Normal	1.52	0.6	2.05	1.0344
Tb927.4.2520	NAD dependent deacetylase SIR2RP3, nicotinic acid mononucleotide 5,6-dimethylbenzimidazole (cobb) protein	Mito.pathway	936	1.21816	1.78	1.46	9.01	0.1	3.171	0.5479	2.936	1.554	0.511	-0.969	3.Normal	3.Normal	1.93	0.95	2.4	1.2608
Tb927.8.3140	NAD dependent deacetylase, putative, SIR2RP2	Mito.pathway	1196	1.28491	1.14	0.89	8.25	0.12	3.045	-0.1683	2.468	1.304	0.365	-1.456	3.Normal	2. Low	1.62	0.693	2.09	1.0638
Tb927.4.4300	NADH-ubiquinone oxidoreductase complex I subunit, putative	Mito.pathway	2188	1.10036	0.65	0.59	9.18	0.15	3.199	-0.7542	2.276	1.187	0.264	-1.923	3.Normal	2. Low	1.47	0.558	2.2	1.1407
Tb927.8.5560	NADH-ubiquinone oxidoreductase complex I subunit, putative	Mito.pathway	2244	1.05757	1.45	1.37	15.27	0.04	3.932	0.4505	3.696	1.886	0.379	-1.401	3.Normal	2. Low	2.39	1.257	3.61	1.8506
Tb927.10.1160	NADH-ubiquinone oxidoreductase complex I subunit, putative	Mito.pathway	880	1.31483	2.4	1.83	10.2	0.08	3.35	0.8695	3.297	1.721	0.546	-0.873	3.Normal	3.Normal	2.17	1.119	2.67	1.4163
Tb927.8.2530	NADH-ubiquinone oxidoreductase complex I subunit, putative	Mito.pathway	1326	1.07375	6.23	5.8	35.61	0.16	5.154	2.5356	10.046	3.329	0.577	-0.793	3.Normal	3.Normal	6.57	2.716	8.67	3.1154
Tb927.11.15440	NADH-ubiquinone oxidoreductase complex I subunit, putative	Mito.pathway	863	1.20486	1.89	1.57	8.49	0.07	3.086	0.6504	2.662	1.413	0.601	-0.735	3.Normal	3.Normal	1.75	0.811	2.15	1.1044
Tb927.7.3910	NADH-ubiquinone oxidoreductase complex I subunit, putative	Mito.pathway	1702	0.902828	1.59	1.76	7.16	0.07	2.839	0.8137	1.95	0.963	0.923	-0.115	3.Normal	3.Normal	1.27	0.343	1.77	0.8253
Tb927.9.7190	oxidoreductase, putative	Mito.pathway	1891	1.11596	1.13	1.02	8	0.08	3	0.0233	2.143	1.1	0.467	-1.1	3.Normal	2. Low	1.39	0.476	2	0.998
Tb927.7.7410	oxidoreductase, putative	Mito.pathway	1998	1.09884	1.46	1.32	9.76	0.04	3.286	0.4057	2.611	1.385	0.498	-1.006	3.Normal	2. Low	1.69	0.759	2.47	1.3035
Tb927.7.7330	oxidoreductase, putative	Mito.pathway	1749	1.02739	1.9	1.85	7.53	0.04	2.913	0.8865	2.202	1.139	0.817	-0.291	3.Normal	3.Normal	1.43	0.518	2.01	1.01
Tb927.6.2420	p22 protein precursor	Mito.pathway	1115	0.869091	5.53	6.36	16.79	0.11	4.07	2.6699	5.214	2.382	1.227	0.296	3.Normal	3.Normal	3.42	1.774	4.37	2.126
Tb927.11.9900	phytoene synthase, putative, complex I	Mito.pathway	2361	1.13817	1.38	1.21	11.68	0.08	3.546	0.2734	2.92	1.546	0.411	-1.283	3.Normal	2. Low	1.89	0.915	2.89	1.5316
Tb927.11.7780	POMP16	Mito.pathway	1948	1.00901	2.11	2.09	10.28	0.05	3.362	1.0623	2.636	1.398	0.797	-0.328	3.Normal	3.Normal	1.71	0.774	2.48	1.3076
Tb927.8.6080	POMP42	Mito.pathway	2811	0.812028	2.44	3.01	21.92	0.08	4.454	1.5882	4.836	2.274	0.62	-0.689	3.Normal	3.Normal	3.11	1.637	5.06	2.338
Tb927.7.210	proline dehydrogenase	Mito.pathway	2100	0.908034	1.17	1.29	6.07	0.04	2.601	0.3647	1.554	0.636	0.836	-0.258	3.Normal	3.Normal	1.01	0.009	1.49	0.5741
Tb927.9.14160	rieske iron-sulfur protein, mitochondrial precursor (RISP)	Mito.pathway	2305	0.968628	3.32	3.43	8.24	0.06	3.043	1.7793	1.987	0.99	1.711	0.775	3.Normal	3.Normal	1.28	0.36	1.95	0.9661
Tb927.8.6410	short-chain dehydrogenase, putative	Mito.pathway	1786	1.16282	0.58	0.5	5.59	0.05	2.483	-1.0089	1.649	0.721	0.303	-1.721	3.Normal	2. Low	1.07	0.099	1.52	0.5995
Tb927.9.5890	solanesyl-diphosphate synthase, putative (28G16.440)	Mito.pathway	2082	0.986048	2.85	2.89	17.66	0.09	4.142	1.5295	4.531	2.18	0.64	-0.644	3.Normal	3.Normal	2.93	1.553	4.33	2.1145
Tb927.5.520	stomatin-like protein, putative	Mito.pathway	3800	1.63299	1.02	0.63	11.43	0.11	3.514	-0.6734	2.146	1.101	0.28	-1.838	3.Normal	2. Low	1.37	0.454	2.5	1.323
Tb927.6.2490	Succinate dehydrogenase complex component (SDH7 in T cruzi)	Mito.pathway	1662	0.988541	2.49	2.52	9.83	0.07	3.297	1.3345	2.785	1.478	0.898	-0.156	3.Normal	3.Normal	1.81	0.858	2.52	1.3319
Tb927.6.4130	succinate dehydrogenase cytochrome B subunit, SDH3, putative	Mito.pathway	968	0.820656	6.67	8.13	18.16	0.17	4.183	3.0237	5.692	2.509	1.423	0.509	3.Normal	3.Normal	3.74	1.904	4.67	2.2224
Tb927.11.13580	ubiquinone biosynthesis protein-like protein	Mito.pathway	1069	1.1349	1.13	1	7.95	0.08	2.991	-0.001	2.539	1.344	0.394	-1.344	3.Normal	2. Low	1.67	0.737	2.11	1.0783
Tb927.8.3830	ATP-dependent DEAD/H RNA helicase, putative,mitochondrial	Mito.RNA	2965	1.07571	0.75	0.69	20.21	0.1	4.337	-0.5281	4.312	2.108	0.162	-2.623	2. Low	2. Low	2.77	1.469	4.59	2.1984
Tb927.2.2570	GAP2	Mito.RNA	1192	1.09295	3.68	3.37	7.5	0.05	2.907	1.7524	2.471	1.305	1.376	0.461	3.Normal	3.Normal	1.62	0.695	2.09	1.0642
Tb927.7.2570	guide RNA associated protein, GAP2	Mito.RNA	2460	0.892659	4.15	4.65	10.71	0.05	3.421	2.2187	2.638	1.4	1.782	0.833	3.Normal	3.Normal	1.7	0.767	2.64	1.4029
Tb927.11.15850	kinetoplast poly(A) polymerase complex 1 subunit	Mito.RNA	3918	2.16241	3.65	1.69	8.1	0.06	3.017	0.7562	1.548	0.63	1.098	0.135	3.Normal	3.Normal	0.99	-0.018	1.83	0.8691
Tb927.11.1250	kinetoplast poly(A) polymerase complex 1 subunit, MIT ssu-associated	Mito.RNA	2866	0.989861	1.36	1.38	7.88	0.07	2.979	0.4622	1.808	0.855	0.774	-0.369	3.Normal	3.Normal	1.16	0.217	1.9	0.9283
Tb927.11.7960	kPAP kinetoplast poly(A) polymerase 1	Mito.RNA	1648	0.968828	1.47	1.52	5.68	0.05	2.505	0.6058	1.694	0.76	0.886	-0.175	3.Normal	3.Normal	1.1	0.141	1.53	0.6116
Tb927.10.160	KPAP2 Kinetoplast poly(A) polymerase	Mito.RNA	1296	0.828014	1.27	1.54	6.49	0.08	2.699	0.6216	1.821	0.865	0.824	-0.28	3.Normal	3.Normal	1.19	0.253	1.56	0.6458
Tb927.9.4360	KREL1	Mito.RNA	1749	0.971448	1.55	1.59	5.97	0.05	2.577	0.6719	1.661	0.732	0.964	-0.054	3.Normal	3.Normal	1.08	0.11	1.52	0.6027
Tb927.1.3030	KREL2	Mito.RNA	1366	1.17224	2.67	2.28	11.53	0.13	3.527	1.1893	3.532	1.82	0.651	-0.619	3.Normal	3.Normal	2.31	1.207	3.06	1.6154
Tb927.10.8210	KREPA2	Mito.RNA	1835	1.23344	1.41	1.14	8.84	0.08	3.144	0.1881	2.43	1.281	0.453	-1.144	3.Normal	2. Low	1.58	0.658	2.25	1.1687
Tb927.8.620	KREPA3	Mito.RNA	1499	1.01915	1.54	1.51	8.96	0.11	3.163	0.5968	2.597	1.377	0.577	-0.792	3.Normal	3.Normal	1.69	0.761	2.3	1.1988
Tb927.8.680	KREPA5	Mito.RNA	1277	0.851103	2.32	2.72	5.31	0.07	2.408	1.4456	1.528	0.612	1.767	0.821	3.Normal	3.Normal	1	0	1.31	0.3886
Tb927.10.5120	KREPA6	Mito.RNA	963	1.28264	1.52	1.18	14.94	0.15	3.901	0.243	4.787	2.259	0.251	-1.996	3.Normal	2. Low	3.15	1.654	3.92	1.9713
Tb927.11.940	KREPB5	Mito.RNA	1711	1.03301	1.36	1.32	9.66	0.07	3.272	0.401	2.759	1.464	0.471	-1.085	3.Normal	2. Low	1.79	0.843	2.51	1.3275
Tb927.3.3990	KREPB6	Mito.RNA	1636	0.994265	0.82	0.82	4.91	0.05	2.295	-0.2856	1.419	0.505	0.564	-0.827	3.Normal	3.Normal	0.92	-0.115	1.28	0.3536
Tb927.7.1550	KRET2	Mito.RNA	1976	0.996943	1.35	1.35	9.96	0.07	3.316	0.4359	2.622	1.391	0.534	-0.905	3.Normal	3.Normal	1.7	0.766	2.47	1.3053
Tb927.7.1070	KREX1	Mito.RNA	2791	1.01227	0.88	0.86	6.27	0.13	2.649	-0.2096	1.38	0.465	0.652	-0.617	3.Normal	3.Normal	0.89	-0.172	1.44	0.5258
Tb927.11.5780	mitochondrial DNA-directed RNA polymerase (MTRNAP)	Mito.RNA	3889	0.954813	1.31	1.37	7.76	0.05	2.956	0.4545	1.554	0.636	0.901	-0.15	3.Normal	3.Normal	0.99	-0.012	1.83	0.8706
Tb927.1.1330	Mitochondrial Editosome-like Complex TUTase (MEAT1)	Mito.RNA	1474	1.06129	1.61	1.52	4.98	0.04	2.315	0.6015	1.466	0.552	1.023	0.033	3.Normal	3.Normal	0.96	-0.064	1.29	0.3687
Tb927.4.4150	mitochondrial RNA binding complex 1 subunit	Mito.RNA	3192	1.94148	1.77	0.91	4.94	0.04	2.305	-0.1333	1.083	0.115	0.831	-0.267	3.Normal	3.Normal	0.69	-0.526	1.18	0.2422
Tb927.3.1820	mitochondrial RNA binding complex 1 subunit	Mito.RNA	1968	0.972164	3.32	3.41	11.43	0.07	3.514	1.7711	2.881	1.526	1.18	0.239	3.Normal	3.Normal	1.87	0.901	2.71	1.4396
Tb927.11.15640	mitochondrial RNA binding complex 1 subunit, NUDIX hydrolase	Mito.RNA	1722	0.955143	1.47	1.54	16.37	0.09	4.033	0.6192	4.335	2.116	0.346	-1.531	3.Normal	2. Low	2.82	1.495	3.95	1.9817
Tb927.6.2140	Mitochondrial RNA binding complex I component, putative	Mito.RNA	2290	0.815639	2.59	3.18	14.8	0.09	3.888	1.6684	3.666	1.874	0.873	-0.196	3.Normal	3.Normal	2.37	1.244	3.6	1.8472
Tb927.10.11870	mitochondrial RNA binding protein	Mito.RNA	1422	0.988642	2.4	2.43	6.99	0.07	2.804	1.2822	2.064	1.045	1.163	0.218	3.Normal	3.Normal	1.35	0.43	1.8	0.8514
Tb927.8.2740	mitochondrial RNA binding protein (TbRBP38)	Mito.RNA	2790	1.09755	4.76	4.34	18.39	0.1	4.201	2.1168	4.011	2.004	1.072	0.1	3.Normal	3.Normal	2.58	1.367	4.18	2.0649
Tb927.11.5500	mitochondrial RNA binding protein 1 KRIPP1 (PPR)	Mito.RNA	2893	0.910203	0.96	1.05	7.24	0.07	2.855	0.0758	1.58	0.66	0.696	-0.522	3.Normal	3.Normal	1.02	0.022	1.67	0.7379
Tb927.11.1710	mitochondrial RNA binding protein 1,gBP21, MRP1 (GBP21)	Mito.RNA	936	1.06279	5.93	5.58	25.35	0.15	4.664	2.4799	7.822	2.967	0.716	-0.482	3.Normal	3.Normal	5.15	2.364	6.38	2.6743
Tb927.11.13280	mitochondrial RNA binding protein 2 (GBP25)	Mito.RNA	1071	1.06574	5.06	4.75	22.38	0.16	4.484	2.2486	6.726	2.75	0.714	-0.487	3.Normal	3.Normal	4.42	2.143	5.6	2.4843
Tb927.11.16860	mitochondrial RNA binding protein MRB subunit	Mito.RNA	1927	0.998304	1.41	1.41	5.86	0.05	2.551	0.4999	1.605	0.682	0.872	-0.197	3.Normal	3.Normal	1.04	0.058	1.5	0.5878
Tb927.11.7900	mitochondrial RNA binding protein,RBP16	Mito.RNA	1168	1.21633	8.19	6.73	34.45	0.19	5.106	2.7509	9.867	3.303	0.679	-0.558	3.Normal	3.Normal	6.47	2.693	8.32	3.0571
Tb927.10.6850	MItochondrial SSU S18 or kinetoplast poly(A) polymerase complex 1 subunit	Mito.RNA	1498	1.10536	1.9	1.71	9.66	0.1	3.272	0.778	2.879	1.526	0.59	-0.76	3.Normal	3.Normal	1.88	0.909	2.54	1.347
Tb927.10.10130	MRB complex component mitochondrial RNA binding complex 1 subunit	Mito.RNA	1813	1.05605	1.52	1.44	8.18	0.04	3.032	0.5226	2.175	1.121	0.644	-0.636	3.Normal	3.Normal	1.41	0.499	2.01	1.0045
Tb927.5.3010	MRB complex protein	Mito.RNA	2306	1.3846	1.85	1.34	7.73	0.06	2.95	0.4207	1.986	0.99	0.654	-0.612	3.Normal	3.Normal	1.28	0.36	1.95	0.966
Tb927.7.800	MRB complex protein mitochondrial RNA binding complex 1 subunit	Mito.RNA	1990	1.13599	1.16	1.02	10.75	0.05	3.426	0.0284	2.869	1.521	0.349	-1.521	3.Normal	2. Low	1.86	0.895	2.71	1.4378
Tb927.2.1860	MRB complex protein mitochondrial RNA binding complex 1 subunit	Mito.RNA	3814	1.11483	1.09	0.98	6.81	0.05	2.768	-0.0311	1.377	0.462	0.726	-0.462	3.Normal	3.Normal	0.88	-0.185	1.61	0.6856
Tb927.3.1590	MRB complex protein mitochondrial RNA binding complex 1 subunit	Mito.RNA	2598	0.976142	2.17	2.22	13.18	0.03	3.72	1.1496	3.03	1.599	0.726	-0.462	3.Normal	3.Normal	1.95	0.965	3.09	1.6269
Tb927.2.3800	mRNA processing protein, putative GAP1 MRB complex protein	Mito.RNA	3777	0.779142	2.96	3.8	14.28	0.12	3.836	1.9272	2.718	1.443	1.398	0.483	3.Normal	3.Normal	1.74	0.795	3.16	1.6607
Tb927.10.10830	RGG2, MRB complex component	Mito.RNA	1305	1.22959	1.02	0.83	13.2	0.15	3.723	-0.2642	3.866	1.951	0.207	-2.273	2. Low	2. Low	2.53	1.338	3.32	1.7333
Tb927.5.1710	ribonucleoprotein p18, mitochondrial precursor, putative	Mito.RNA	1184	1.29439	9.51	7.34	21.82	0.17	4.447	2.8766	6.56	2.714	1.113	0.154	3.Normal	3.Normal	4.3	2.104	5.55	2.4714
Tb927.4.1500	RNA editing associated helicase 2 (REH2) MRB 1 subunit	Mito.RNA	6930	1.10716	1.69	1.53	19.03	0.05	4.25	0.6124	2.527	1.338	0.594	-0.753	3.Normal	3.Normal	1.59	0.671	3.87	1.9506
Tb927.1.1690	RNA editing endoribonuclease (KREN1)	Mito.RNA	2897	1.06403	1.28	1.2	9.58	0.1	3.26	0.2641	2.237	1.162	0.536	-0.899	3.Normal	3.Normal	1.44	0.524	2.36	1.2406
Tb927.10.5320	RNA editing endoribonuclease (KREN3)	Mito.RNA	2844	0.936426	1.44	1.54	17.98	0.09	4.169	0.6245	3.977	1.992	0.377	-1.407	3.Normal	2. Low	2.56	1.354	4.17	2.0614
Tb927.7.3950	RNA-editing 3' terminal uridylyl transferase 1,KRET1 (KRET1)	Mito.RNA	3241	1.17593	1.12	0.95	7.88	0.05	2.978	-0.0718	1.706	0.771	0.586	-0.771	3.Normal	3.Normal	1.09	0.129	1.87	0.9057
Tb927.2.2470	RNA-editing complex protein,KREPA1 (KREPA1)	Mito.RNA	2534	1.26524	0.75	0.59	10.06	0.07	3.33	-0.7517	2.375	1.248	0.253	-1.985	3.Normal	2. Low	1.53	0.614	2.4	1.2642
Tb927.2.3180	TbPPR1 mitochondrial RNA binding protein 1	Mito.RNA	3184	1.03608	1.62	1.56	6.53	0.03	2.706	0.6442	1.51	0.594	1.06	0.084	3.Normal	3.Normal	0.97	-0.047	1.65	0.7203
Tb927.4.2720	ATP dependent DEAD-box helicase (RH)	Mito.translation	2608	1.01883	0.97	0.95	17.68	0.09	4.144	-0.0779	4.133	2.047	0.218	-2.199	2. Low	2. Low	2.66	1.413	4.22	2.0767
Tb927.6.2480	chaperone protein DNAj, associated with Mitchondrial LSU ribosome	Mito.translation	1316	1.10937	1.49	1.34	10.45	0.03	3.386	0.4209	2.991	1.58	0.435	-1.202	3.Normal	2. Low	1.96	0.968	2.58	1.3652
Tb927.10.5010	EF-G1 Mitochondrial elongation factor G	Mito.translation	4221	0.9336	3.78	4.05	10.64	0.06	3.412	2.0191	2.027	1.019	2.023	1.016	3.Normal	1. High	1.29	0.368	2.47	1.3019
Tb927.3.3630	EF-TS Mitochondrial elongation factor ts	Mito.translation	1346	1.15863	0.89	0.77	42.5	0.18	5.409	-0.3733	11.499	3.523	0.07	-3.845	2. Low	2. Low	7.52	2.91	9.95	3.3143
Tb927.10.13360	EF-Tu Mitochondrial elongation factor Tu	Mito.translation	1854	1.01561	1.98	1.95	18.88	0.2	4.239	0.9646	4.978	2.316	0.402	-1.316	3.Normal	2. Low	3.23	1.693	4.62	2.207
Tb927.11.11630	Mitchondrial LSU ribosomal protein	Mito.translation	1385	1.21983	1.05	0.86	14.32	0.12	3.84	-0.2179	4.083	2.029	0.22	-2.181	2. Low	2. Low	2.67	1.415	3.55	1.8282
Tb927.9.14050	Mitchondrial LSU ribosomal protein	Mito.translation	1925	1.15814	1.17	1.01	16.24	0.14	4.022	0.0118	4.169	2.06	0.24	-2.06	2. Low	2. Low	2.7	1.435	3.9	1.9646
Tb927.10.11050	Mitchondrial LSU ribosomal protein	Mito.translation	1072	1.31011	1.21	0.92	11.19	0.3	3.485	-0.1206	3.461	1.791	0.26	-1.943	3.Normal	2. Low	2.27	1.184	2.88	1.5258
Tb927.10.7380	Mitchondrial LSU ribosomal protein	Mito.translation	2562	1.3405	1.31	0.98	14.7	0.07	3.877	-0.0354	3.498	1.807	0.286	-1.807	3.Normal	2. Low	2.25	1.173	3.55	1.8281
Tb927.11.10570	Mitchondrial LSU ribosomal protein	Mito.translation	1362	1.09048	1.25	1.14	12.69	0.1	3.665	0.1926	3.819	1.933	0.288	-1.796	3.Normal	2. Low	2.5	1.32	3.31	1.7275
Tb927.5.2070	Mitchondrial LSU ribosomal protein	Mito.translation	2189	1.53167	1.49	0.97	11.66	0.05	3.544	-0.0441	3.01	1.59	0.332	-1.59	3.Normal	2. Low	1.95	0.961	2.92	1.5442
Tb927.9.12850	Mitchondrial LSU ribosomal protein	Mito.translation	2021	0.99837	1.03	1.03	11.48	0.07	3.521	0.0494	2.853	1.512	0.351	-1.512	3.Normal	2. Low	1.85	0.886	2.7	1.4354
Tb927.6.1440	Mitchondrial LSU ribosomal protein	Mito.translation	995	1.17793	1	0.85	7.07	0.08	2.822	-0.2354	2.265	1.18	0.353	-1.502	3.Normal	2. Low	1.49	0.574	1.86	0.8985
Tb927.7.4710	Mitchondrial LSU ribosomal protein	Mito.translation	1243	1.13652	1.1	0.97	8.72	0.08	3.124	-0.0447	2.741	1.455	0.365	-1.455	3.Normal	2. Low	1.79	0.844	2.34	1.2247
Tb927.9.3640	Mitchondrial LSU ribosomal protein	Mito.translation	1286	1.32497	2.45	1.85	14.69	0.09	3.876	0.8866	4.455	2.156	0.404	-1.308	3.Normal	2. Low	2.91	1.543	3.82	1.9342
Tb927.11.3640	Mitchondrial LSU ribosomal protein	Mito.translation	2399	0.933313	1.49	1.6	15.42	0.08	3.946	0.6796	3.597	1.847	0.445	-1.169	3.Normal	2. Low	2.32	1.215	3.58	1.8394
Tb927.8.3300	Mitchondrial LSU ribosomal protein	Mito.translation	2356	1.0471	1.14	1.08	9.71	0.08	3.279	0.1164	2.448	1.292	0.449	-1.154	3.Normal	2. Low	1.58	0.661	2.42	1.2766
Tb927.7.7010	Mitchondrial LSU ribosomal protein	Mito.translation	822	0.966373	1.04	1.08	6.77	0.07	2.76	0.1068	2.358	1.238	0.466	-1.1	3.Normal	2. Low	1.56	0.637	1.89	0.9212
Tb927.6.3930	Mitchondrial LSU ribosomal protein	Mito.translation	1665	0.974423	1.27	1.3	10.28	0.06	3.361	0.3789	2.784	1.477	0.467	-1.098	3.Normal	2. Low	1.81	0.857	2.52	1.3316
Tb927.7.4140	Mitchondrial LSU ribosomal protein	Mito.translation	978	1.07451	1.93	1.8	11.26	0.09	3.493	0.8441	3.535	1.822	0.509	-0.974	3.Normal	3.Normal	2.32	1.217	2.9	1.5373
Tb927.8.3170	Mitchondrial LSU ribosomal protein	Mito.translation	3130	1.18901	1.36	1.14	9.69	0.05	3.276	0.1948	2.157	1.109	0.51	-0.972	3.Normal	3.Normal	1.38	0.469	2.34	1.2264
Tb927.7.3510	Mitchondrial LSU ribosomal protein	Mito.translation	1598	1.06479	0.91	0.85	6.42	0.1	2.682	-0.2315	1.711	0.775	0.526	-0.927	3.Normal	3.Normal	1.11	0.156	1.53	0.6162
Tb927.11.870	Mitchondrial LSU ribosomal protein	Mito.translation	1658	1.04677	1.3	1.24	8.44	0.07	3.077	0.3084	2.242	1.165	0.535	-0.902	3.Normal	3.Normal	1.46	0.545	2.03	1.018
Tb927.11.5990	Mitchondrial LSU ribosomal protein	Mito.translation	2260	1.00384	0.97	0.97	6.7	0.04	2.743	-0.045	1.757	0.813	0.569	-0.813	3.Normal	3.Normal	1.14	0.184	1.72	0.7806
Tb927.6.4080	Mitchondrial LSU ribosomal protein	Mito.translation	877	1.04955	1.98	1.88	10.2	0.12	3.351	0.9128	3.299	1.722	0.576	-0.796	3.Normal	3.Normal	2.17	1.12	2.67	1.4167
Tb927.5.3980	Mitchondrial LSU ribosomal protein	Mito.translation	1545	1.01276	1.01	1	5.76	0.08	2.527	0.0028	1.729	0.79	0.578	-0.79	3.Normal	3.Normal	1.13	0.173	1.54	0.6211
Tb927.11.10080	Mitchondrial LSU ribosomal protein	Mito.translation	1677	1.11841	2.27	2.03	12.22	0.09	3.611	1.0195	3.315	1.729	0.603	-0.729	3.Normal	3.Normal	2.16	1.109	3	1.5859
Tb927.6.4200	Mitchondrial LSU ribosomal protein	Mito.translation	1874	0.997999	1.26	1.27	7.65	0.05	2.935	0.3399	2.15	1.104	0.605	-0.726	3.Normal	3.Normal	1.4	0.481	2	0.9994
Tb927.7.3460	Mitchondrial LSU ribosomal protein	Mito.translation	1514	1.01004	1.77	1.75	8.67	0.06	3.115	0.8108	2.59	1.373	0.695	-0.525	3.Normal	3.Normal	1.69	0.756	2.29	1.1974
Tb927.6.3600	Mitchondrial LSU ribosomal protein	Mito.translation	1671	0.937808	2.34	2.5	13.1	0.09	3.711	1.3219	3.586	1.842	0.697	-0.52	3.Normal	3.Normal	2.33	1.222	3.24	1.6981
Tb927.8.1880	Mitchondrial LSU ribosomal protein	Mito.translation	862	1.14667	3.01	2.63	10.72	0.03	3.422	1.3938	3.632	1.861	0.716	-0.482	3.Normal	3.Normal	2.39	1.259	2.93	1.5524
Tb927.10.600	Mitchondrial LSU ribosomal protein	Mito.translation	2145	1.05629	1.42	1.34	6.71	0.06	2.747	0.4259	1.794	0.843	0.725	-0.464	3.Normal	3.Normal	1.16	0.215	1.73	0.7892
Tb927.4.4610	Mitchondrial LSU ribosomal protein	Mito.translation	1116	1.24781	1.54	1.23	5.33	0.06	2.414	0.3039	1.583	0.663	0.758	-0.4	3.Normal	3.Normal	1.04	0.054	1.33	0.4064
Tb927.11.9830	Mitchondrial LSU ribosomal protein	Mito.translation	624	0.946477	2.09	2.21	8.26	0.12	3.045	1.1438	2.821	1.496	0.78	-0.359	3.Normal	3.Normal	1.87	0.901	2.2	1.14
Tb927.9.8290	Mitchondrial LSU ribosomal protein	Mito.translation	992	0.878293	1.6	1.82	6.28	0.09	2.651	0.865	1.948	0.962	0.924	-0.114	3.Normal	3.Normal	1.28	0.357	1.6	0.6804
Tb927.11.5880	Mitchondrial LSU ribosomal protein	Mito.translation	2819	0.992928	1.33	1.34	6.35	0.09	2.666	0.4239	1.374	0.458	0.946	-0.08	3.Normal	3.Normal	0.88	-0.179	1.44	0.524
Tb927.4.4600	Mitchondrial LSU ribosomal protein	Mito.translation	1200	1.15272	1.72	1.5	4.52	0.04	2.176	0.5811	1.554	0.636	0.965	-0.051	3.Normal	3.Normal	1.02	0.026	1.32	0.3969
Tb927.3.1710	Mitchondrial LSU ribosomal protein	Mito.translation	1345	0.777589	2.28	2.94	8.53	0.06	3.093	1.5544	2.682	1.423	1.081	0.113	3.Normal	3.Normal	1.75	0.81	2.32	1.214
Tb927.4.1810	Mitchondrial LSU ribosomal protein	Mito.translation	1307	0.999036	4.45	4.46	9.09	0.1	3.185	2.1564	2.704	1.435	1.664	0.735	3.Normal	3.Normal	1.77	0.822	2.33	1.218
Tb927.8.5860	Mitchondrial LSU ribosomal protein 50S ribosomal protein L17, putative	Mito.translation	1053	1.10443	0.67	0.6	5.25	0.05	2.393	-0.7274	1.605	0.683	0.374	-1.42	3.Normal	2. Low	1.05	0.076	1.33	0.4138
Tb927.5.3360	Mitchondrial LSU ribosomal protein L2, putative	Mito.translation	2022	1.03212	1.57	1.52	7.54	0.07	2.915	0.6024	2.091	1.064	0.717	-0.479	3.Normal	3.Normal	1.35	0.438	1.98	0.9874
Tb927.11.9450	Mitchondrial LSU ribosome-associated cyclophilin type peptidyl-prolyl cis-trans isomerase, putative (PPIase)	Mito.translation	849	1.3044	2.14	1.64	11.4	0.22	3.511	0.7169	3.643	1.865	0.439	-1.187	3.Normal	2. Low	2.4	1.264	2.94	1.5541
Tb927.7.3430	Mitchondrial LSU ribosome-associated cyclophilin type peptidyl-prolyl cis-trans isomerase, putative (PPIase)	Mito.translation	1849	1.12598	1.46	1.3	6.93	0.09	2.793	0.3745	1.895	0.922	0.686	-0.544	3.Normal	3.Normal	1.23	0.299	1.76	0.8127
Tb927.8.5200	Mitchondrial SSU ribosomal associated	Mito.translation	5731	1.0612	1.18	1.12	38.64	0.12	5.272	0.1581	5.579	2.48	0.197	-2.343	2. Low	2. Low	3.53	1.819	7.77	2.9587
Tb927.7.3050	Mitchondrial SSU ribosomal associated	Mito.translation	4482	1.02754	1.17	1.14	15.82	0.11	3.983	0.1859	2.813	1.492	0.391	-1.355	3.Normal	2. Low	1.79	0.839	3.51	1.8111
Tb927.9.11120	Mitchondrial SSU ribosomal associated	Mito.translation	2799	0.962214	1.31	1.36	11.47	0.04	3.519	0.4478	2.493	1.318	0.561	-0.833	3.Normal	3.Normal	1.6	0.681	2.6	1.3804
Tb927.7.3240	Mitchondrial SSU ribosomal associated	Mito.translation	602	1.18564	3.42	2.89	7.49	0.05	2.904	1.5297	2.489	1.315	1.165	0.221	3.Normal	3.Normal	1.65	0.721	1.94	0.9549
Tb927.5.4040	Mitchondrial SSU ribosomal associated (coiled coil)	Mito.translation	2870	0.993929	1.36	1.37	6.34	0.04	2.664	0.45	1.363	0.446	1.027	0.039	3.Normal	3.Normal	0.88	-0.191	1.43	0.5208
Tb927.11.11470	Mitchondrial SSU ribosomal associated KRIPP14 (PPR)	Mito.translation	1651	1.07061	1.1	1.03	11.75	0.07	3.555	0.0405	3.332	1.736	0.3	-1.736	3.Normal	2. Low	2.17	1.117	3.01	1.5882
Tb927.6.2080	Mitchondrial SSU ribosomal associated KRIPP22 (PPR)	Mito.translation	1677	0.986521	1.04	1.06	8.83	0.07	3.143	0.0778	2.506	1.325	0.439	-1.188	3.Normal	2. Low	1.63	0.705	2.27	1.1824
Tb927.3.5240	Mitchondrial SSU ribosomal associated KRIPP8 (PPR)	Mito.translation	2110	0.966433	0.87	0.9	6.88	0.08	2.782	-0.1598	1.805	0.852	0.499	-1.004	3.Normal	2. Low	1.17	0.225	1.73	0.7918
Tb927.8.5280	Mitchondrial SSU ribosomal associated TbMRPS34	Mito.translation	1423	1.08302	2.34	2.16	9.95	0.05	3.314	1.1124	2.924	1.548	0.752	-0.41	3.Normal	3.Normal	1.91	0.933	2.56	1.3543
Tb927.6.4930	Mitchondrial SSU ribosomal associated, rhodanese	Mito.translation	773	0.781309	0.99	1.26	16.08	0.21	4.008	0.337	5.325	2.413	0.244	-2.034	2. Low	2. Low	3.51	1.813	4.25	2.0863
Tb927.7.2620	Mitchondrial SSU ribosomal protein	Mito.translation	1303	1.09679	0.8	0.73	9.58	0.11	3.26	-0.4598	2.999	1.584	0.233	-2.099	2. Low	2. Low	1.96	0.972	2.58	1.3665
Tb927.11.10150	Mitchondrial SSU ribosomal protein	Mito.translation	4003	1.10079	1.28	1.16	27.44	0.17	4.778	0.2145	4.913	2.297	0.244	-2.034	2. Low	2. Low	3.13	1.647	5.85	2.548
Tb927.10.11820	Mitchondrial SSU ribosomal protein	Mito.translation	1599	1.13513	0.95	0.84	9.69	0.15	3.276	-0.255	2.821	1.496	0.284	-1.818	3.Normal	2. Low	1.84	0.877	2.53	1.3376
Tb927.5.1790	Mitchondrial SSU ribosomal protein	Mito.translation	2208	2.89654	4.16	1.44	14.3	0.07	3.838	0.5227	3.481	1.8	0.402	-1.314	3.Normal	2. Low	2.25	1.171	3.38	1.7575
Tb927.9.5280	Mitchondrial SSU ribosomal protein	Mito.translation	1706	1.11532	1.51	1.35	11.28	0.11	3.495	0.4374	3.029	1.599	0.462	-1.114	3.Normal	2. Low	1.97	0.978	2.75	1.4616
Tb927.9.11880	Mitchondrial SSU ribosomal protein	Mito.translation	1681	1.02973	1.59	1.54	10.79	0.07	3.432	0.6235	3.044	1.606	0.493	-1.021	3.Normal	2. Low	1.98	0.986	2.76	1.4638
Tb927.3.970	Mitchondrial SSU ribosomal protein	Mito.translation	1414	1.04927	1.94	1.85	13.2	0.06	3.723	0.889	3.778	1.918	0.503	-0.992	3.Normal	3.Normal	2.47	1.303	3.3	1.7222
Tb927.5.3640	Mitchondrial SSU ribosomal protein	Mito.translation	1270	0.935146	1	1.07	6.92	0.08	2.79	0.1023	2.131	1.092	0.516	-0.954	3.Normal	3.Normal	1.39	0.48	1.82	0.867
Tb927.11.11870	Mitchondrial SSU ribosomal protein	Mito.translation	1197	1.15631	1.32	1.14	5.66	0.04	2.5	0.1938	1.861	0.896	0.591	-0.758	3.Normal	3.Normal	1.22	0.286	1.58	0.6564
Tb927.11.7790	Mitchondrial SSU ribosomal protein	Mito.translation	1129	1.08097	3.82	3.54	18.77	0.05	4.23	1.8223	5.779	2.531	0.606	-0.723	3.Normal	3.Normal	3.79	1.922	4.85	2.2773
Tb927.4.3690	Mitchondrial SSU ribosomal protein	Mito.translation	1478	1.34597	1.21	0.9	5.12	0.05	2.355	-0.1538	1.465	0.551	0.614	-0.703	3.Normal	3.Normal	0.96	-0.065	1.29	0.3683
Tb927.8.1430	Mitchondrial SSU ribosomal protein	Mito.translation	579	1.32289	1.81	1.37	6	0.05	2.584	0.4505	2.151	1.105	0.651	-0.62	3.Normal	3.Normal	1.43	0.511	1.67	0.7403
Tb927.5.1510	Mitchondrial SSU ribosomal protein	Mito.translation	1801	1.49314	1.66	1.11	5.53	0.08	2.468	0.1529	1.644	0.717	0.669	-0.58	3.Normal	3.Normal	1.07	0.095	1.51	0.5982
Tb927.11.5060	Mitchondrial SSU ribosomal protein	Mito.translation	3518	1.08172	1.23	1.14	8.18	0.07	3.031	0.1874	1.637	0.711	0.672	-0.574	3.Normal	3.Normal	1.05	0.067	1.85	0.8902
Tb927.10.3580	Mitchondrial SSU ribosomal protein	Mito.translation	1156	1.1094	1.83	1.65	6.79	0.09	2.763	0.7211	2.185	1.127	0.732	-0.449	3.Normal	3.Normal	1.43	0.518	1.84	0.8795
Tb927.8.4860	Mitchondrial SSU ribosomal protein	Mito.translation	2092	1.04477	1.04	1	5.27	0.04	2.399	-0.0044	1.301	0.379	0.769	-0.379	3.Normal	3.Normal	0.84	-0.248	1.24	0.3156
Tb927.10.13820	Mitchondrial SSU ribosomal protein	Mito.translation	1187	1.09793	1.88	1.71	6.72	0.09	2.749	0.7748	2.17	1.118	0.783	-0.352	3.Normal	3.Normal	1.42	0.508	1.84	0.876
Tb927.10.2800	Mitchondrial SSU ribosomal protein	Mito.translation	847	0.965372	2.49	2.58	6.91	0.16	2.788	1.3667	2.344	1.229	1.109	0.149	3.Normal	3.Normal	1.55	0.628	1.89	0.9178
Tb927.1.1200	Mitchondrial SSU ribosomal protein	Mito.translation	2337	1.02265	2.27	2.22	6.86	0.05	2.778	1.1509	1.733	0.794	1.269	0.344	3.Normal	3.Normal	1.12	0.163	1.71	0.775
Tb927.6.4560	Mitchondrial SSU ribosomal protein	Mito.translation	1282	0.824351	2.25	2.73	7.44	0.05	2.895	1.4465	2.126	1.088	1.27	0.345	3.Normal	3.Normal	1.39	0.476	1.82	0.8658
Tb927.3.2260	Mitchondrial SSU ribosomal protein	Mito.translation	758	0.891264	3.37	3.78	6.77	0.08	2.759	1.9201	2.395	1.26	1.587	0.666	3.Normal	3.Normal	1.58	0.661	1.91	0.9304
Tb927.10.11260	Mitchondrial SSU ribosomal protein	Mito.translation	629	1.16856	4.57	3.91	5.71	0.08	2.512	1.9665	2.125	1.087	1.836	0.876	3.Normal	3.Normal	1.41	0.492	1.66	0.7319
Tb927.10.10400	Mitchondrial SSU ribosomal protein S11	Mito.translation	1156	1.16522	1.12	0.96	9.53	0.09	3.252	-0.0581	3.096	1.63	0.323	-1.63	3.Normal	2. Low	2.03	1.021	2.61	1.3825
Tb927.6.1250	Mitchondrial SSU ribosomal protein S29	Mito.translation	1672	1.07112	0.88	0.82	8.25	0.03	3.044	-0.2915	2.236	1.161	0.358	-1.483	3.Normal	2. Low	1.45	0.541	2.02	1.0168
Tb927.10.6300	Mitchondrial SSU ribosomal protein S5	Mito.translation	1424	1.00753	1.12	1.11	11.31	0.09	3.499	0.1558	3.207	1.681	0.343	-1.544	3.Normal	2. Low	2.09	1.066	2.8	1.4879
Tb927.9.11280	Mitchondrial SSU ribosomal S17, putative	Mito.translation	1259	1.07734	1.19	1.11	8.26	0.08	3.046	0.1495	2.435	1.284	0.452	-1.146	3.Normal	2. Low	1.59	0.672	2.08	1.057
Tb927.2.4740	Mitochondrial LSU ribosomal protein L11	Mito.translation	1344	1.97217	1.95	0.99	17.18	0.14	4.103	-0.0176	4.961	2.311	0.202	-2.311	2. Low	2. Low	3.24	1.697	4.29	2.1011
Tb927.1.2990	PPR2	Mito.translation	3175	1.22208	1.52	1.25	11.04	0.09	3.465	0.3169	2.35	1.233	0.511	-0.97	3.Normal	3.Normal	1.51	0.592	2.56	1.3575
Tb927.10.13200	PPR4	Mito.translation	2810	1.07449	0.79	0.74	21.98	0.07	4.458	-0.4382	4.836	2.274	0.145	-2.788	2. Low	2. Low	3.11	1.637	5.06	2.3381
Tb927.10.380	PPR5 mitochondrial RNA binding protein 1	Mito.translation	1513	0.951347	0.95	1	7.02	0.08	2.811	-0.0047	2.025	1.018	0.494	-1.018	3.Normal	2. Low	1.32	0.401	1.79	0.8426
Tb927.3.5610	ribosomal protein L3 mitochondrial, putative	Mito.translation	1725	0.93793	1.28	1.36	5.62	0.06	2.491	0.4486	1.668	0.738	0.839	-0.253	3.Normal	3.Normal	1.08	0.118	1.52	0.6048
Tb927.9.10310	mitochondrial carrier protein, MCP11	Mito.transport	1223	0.932573	6.12	6.56	27.97	0.12	4.806	2.7142	8.151	3.027	0.81	-0.305	3.Normal	3.Normal	5.34	2.416	6.93	2.7928
Tb927.10.12840	mitochondrial carrier protein, MCP12	Mito.transport	2121	1.03709	1.8	1.74	18.65	0.08	4.221	0.797	4.737	2.244	0.359	-1.478	3.Normal	2. Low	3.07	1.616	4.55	2.1857
Tb927.2.2970	mitochondrial carrier protein, MCP13	Mito.transport	3107	0.943152	1.42	1.51	19.02	0.14	4.249	0.5937	4.017	2.006	0.373	-1.421	3.Normal	2. Low	2.58	1.366	4.35	2.1196
Tb927.10.13120	mitochondrial carrier protein, MCP14	Mito.transport	2098	0.906286	1.04	1.15	5.58	0.05	2.48	0.2032	1.555	0.637	0.772	-0.374	3.Normal	3.Normal	1.01	0.01	1.49	0.5742
Tb927.8.1310	mitochondrial carrier protein, MCP15	Mito.transport	2717	1.03235	2.53	2.45	11.4	0.04	3.511	1.2946	2.527	1.337	0.989	-0.015	3.Normal	3.Normal	1.63	0.702	2.61	1.3857
Tb927.7.3940	mitochondrial carrier protein, MCP16	Mito.transport	1854	1.02714	4.92	4.79	18.6	0.09	4.217	2.2607	4.978	2.316	0.964	-0.053	3.Normal	3.Normal	3.23	1.693	4.62	2.207
Tb927.3.2980	mitochondrial carrier protein, MCP17	Mito.transport	1299	1.14936	1.12	0.98	9.38	0.08	3.23	-0.0332	2.709	1.438	0.369	-1.438	3.Normal	2. Low	1.77	0.825	2.33	1.2188
Tb927.10.14280	mitochondrial carrier protein, MCP20	Mito.transport	1447	1.12659	1.24	1.1	5.37	0.04	2.425	0.1435	1.474	0.56	0.746	-0.423	3.Normal	3.Normal	0.96	-0.055	1.29	0.3713
Tb927.5.1550	mitochondrial carrier protein, MCP23	Mito.transport	1824	1.45139	3.49	2.41	28.15	0.09	4.815	1.2678	7.21	2.85	0.333	-1.587	3.Normal	2. Low	4.68	2.227	6.66	2.7355
Tb927.9.11040	mitochondrial carrier protein, MCP3	Mito.transport	1115	0.919504	1.24	1.35	11.4	0.07	3.511	0.4328	3.428	1.777	0.379	-1.399	3.Normal	2. Low	2.25	1.169	2.87	1.5208
Tb927.10.4910	mitochondrial carrier protein, MCP4	Mito.transport	2870	1.11007	1.36	1.23	9.9	0.05	3.308	0.2979	2.247	1.168	0.534	-0.905	3.Normal	3.Normal	1.44	0.53	2.37	1.2423
Tb927.10.14840	mitochondrial carrier protein, MCP5c	Mito.transport	1069	3.59634	9.64	2.68	18.01	0.09	4.171	1.4232	5.563	2.476	0.485	-1.043	3.Normal	2. Low	3.65	1.869	4.63	2.2101
Tb927.4.1660	mitochondrial carrier protein, MCP6	Mito.transport	3554	1.01858	2.09	2.05	14.71	0.13	3.879	1.0335	2.998	1.584	0.667	-0.584	3.Normal	3.Normal	1.92	0.939	3.41	1.7683
Tb927.10.15710	mitochondrial carrier protein, MCP7	Mito.transport	2349	1.03597	1.23	1.18	11.98	0.09	3.582	0.242	2.926	1.549	0.41	-1.286	3.Normal	2. Low	1.89	0.918	2.89	1.5325
Tb927.11.5290	mitochondrial carrier protein, MCP9	Mito.transport	1367	0.907228	1.39	1.53	13.33	0.1	3.737	0.6178	3.815	1.932	0.393	-1.347	3.Normal	2. Low	2.49	1.318	3.31	1.7269
Tb927.11.14340	exportin 1 (XPO1)	Nuclear.transport	3970	0.871032	2.05	2.36	9.21	0.05	3.203	1.2375	1.724	0.786	1.392	0.477	3.Normal	3.Normal	1.1	0.137	2.05	1.0325
Tb927.10.7630	hypothetical protein, conserved,transportin2- like protein	Nuclear.transport	3116	0.868131	2.01	2.31	4.55	0.03	2.186	1.2108	1.096	0.132	2.099	1.07	3.Normal	1. High	0.7	-0.509	1.19	0.2466
Tb927.10.2900	importin beta-1 subunit, putative	Nuclear.transport	4834	0.865128	3.31	3.82	19.6	0.21	4.293	1.9352	3.33	1.736	1.141	0.19	3.Normal	3.Normal	2.11	1.08	4.29	2.102
Tb927.6.4740	importin-alpha re-exporter protein, putative	Nuclear.transport	3784	0.950376	3.04	3.2	12.46	0.05	3.639	1.6764	2.34	1.226	1.368	0.452	3.Normal	3.Normal	1.49	0.579	2.72	1.4455
Tb927.6.4950	mago nashi-like protein, putative	Nuclear.transport	669	0.960439	7.76	8.08	8.58	0.11	3.101	3.0149	3.13	1.646	2.588	1.372	3.Normal	1. High	2.07	1.05	2.46	1.2988
Tb927.11.2370	MEX67	Nuclear.transport	3518	0.899967	4.71	5.23	22.16	0.07	4.47	2.3876	4.34	2.118	1.198	0.261	3.Normal	3.Normal	2.78	1.473	4.91	2.2964
Tb927.10.2240	NTF2-like domain, in Y14 TAP	Nuclear.transport	2362	1.00493	3.69	3.68	35.16	0.25	5.136	1.8784	8.025	3.004	0.461	-1.117	3.Normal	2. Low	5.18	2.373	7.95	2.9904
Tb927.6.1970	nuclear cap binding protein CBC20	Nuclear.transport	806	1.15575	1.57	1.36	14.38	0.13	3.846	0.4428	4.647	2.216	0.301	-1.731	3.Normal	2. Low	3.07	1.616	3.72	1.8966
Tb927.8.4280	nuclear transport factor 2, putative	Nuclear.transport	1447	0.886984	7.35	8.29	18.23	0.12	4.189	3.0508	5.127	2.358	1.619	0.695	3.Normal	3.Normal	3.35	1.743	4.5	2.1695
Tb927.10.8170	Nucleoporin (NUP155)	Nuclear.transport	4137	1.10752	1.98	1.79	10.91	0.07	3.448	0.8392	2.05	1.035	0.878	-0.187	3.Normal	3.Normal	1.31	0.385	2.47	1.306
Tb927.11.15990	Nucleoporin (TbNup109)	Nuclear.transport	3832	1.04363	2.01	1.93	8.35	0.06	3.061	0.9473	1.566	0.647	1.213	0.279	3.Normal	3.Normal	1	0	1.83	0.8735
Tb927.9.14240	Nucleoporin (Nup82)	Nuclear.transport	2739	1.07704	2.3	2.13	10.36	0.05	3.373	1.0919	2.295	1.199	0.915	-0.128	3.Normal	3.Normal	1.48	0.562	2.38	1.2506
Tb927.11.330	Nucleoporin (TbMlp-1)	Nuclear.transport	3236	1.0461	1.51	1.44	8.18	0.04	3.032	0.5275	1.707	0.772	0.82	-0.286	3.Normal	3.Normal	1.09	0.13	1.87	0.906
Tb927.9.1340	Nucleoporin (TbMlp-2)	Nuclear.transport	2593	1.53856	2.22	1.44	23.75	0.09	4.57	0.5286	5.44	2.443	0.257	-1.958	3.Normal	2. Low	3.5	1.809	5.54	2.4703
Tb927.7.2300	Nucleoporin (TbNup132)	Nuclear.transport	4423	1.00516	2.46	2.45	10.45	0.03	3.385	1.2901	1.8	0.848	1.334	0.415	3.Normal	3.Normal	1.14	0.195	2.23	1.1586
Tb927.4.2880	Nucleoporin (TbNup225)	Nuclear.transport	6690	1.11753	1.68	1.5	33.37	0.23	5.06	0.5875	4.336	2.116	0.346	-1.531	3.Normal	2. Low	2.73	1.451	6.51	2.7037
Tb927.3.3540	Nucleoporin (TbNup53b)	Nuclear.transport	1729	1.26863	2.09	1.64	7.05	0.05	2.817	0.7171	1.94	0.956	0.825	-0.278	3.Normal	3.Normal	1.26	0.335	1.77	0.823
Tb927.11.2670	Nucleoporin (TbNup59)	Nuclear.transport	2383	0.957575	2.04	2.13	8.01	0.05	3.001	1.0918	1.96	0.971	1.071	0.1	3.Normal	3.Normal	1.27	0.339	1.95	0.9605
Tb927.4.4310	Nucleoporin (TbNup64)	Nuclear.transport	2345	1.15112	1.68	1.46	16.17	0.15	4.015	0.546	3.863	1.95	0.388	-1.365	3.Normal	2. Low	2.49	1.319	3.82	1.9326
Tb927.8.8050	Nucleoporin (TbNup75)	Nuclear.transport	2967	1.16415	1.39	1.19	7.68	0.06	2.941	0.2564	1.78	0.832	0.674	-0.568	3.Normal	3.Normal	1.14	0.193	1.89	0.922
Tb927.11.4540	nucleoporin 48 (TbNup48)	Nuclear.transport	1950	1.19616	0.95	0.79	10.21	0.07	3.352	-0.3319	2.635	1.398	0.304	-1.72	3.Normal	2. Low	1.71	0.773	2.47	1.3074
Tb927.10.7060	nucleoporin interacting component (NUP93), putative	Nuclear.transport	3113	1.13426	1.26	1.11	14.79	0.08	3.887	0.153	3.202	1.679	0.344	-1.541	3.Normal	2. Low	2.05	1.038	3.47	1.7933
Tb927.10.8910	nucleoporin, putative (Nup181)	Nuclear.transport	5618	0.983182	1.34	1.37	20.31	0.1	4.344	0.4506	3.04	1.604	0.46	-1.119	3.Normal	2. Low	1.92	0.944	4.2	2.0692
Tb927.9.3760	poly(A) export protein, putative (TbGLE2)	Nuclear.transport	1493	0.927942	2.01	2.17	7.45	0.05	2.897	1.1147	2.034	1.024	1.082	0.113	3.Normal	3.Normal	1.33	0.408	1.8	0.8445
Tb927.11.3380	Ran-binding protein 1, putative	Nuclear.transport	1176	1.09565	5.29	4.83	27.42	0.18	4.777	2.2711	7.962	2.993	0.603	-0.73	3.Normal	3.Normal	5.22	2.383	6.72	2.7492
Tb927.8.3370	Ran-binding protein, putative	Nuclear.transport	1057	0.641753	1.12	1.74	13.13	0.27	3.715	0.8002	4.082	2.029	0.416	-1.264	3.Normal	2. Low	2.68	1.422	3.39	1.761
Tb927.7.1170	Y14	Nuclear.transport	1041	1.13972	3.18	2.79	10.52	0.05	3.395	1.4797	3.485	1.801	0.803	-0.316	3.Normal	3.Normal	2.29	1.195	2.89	1.5295
Tb927.7.1790	Adenine phosphoribosyltransferase, putative	Nucleotides	1946	0.872813	1.48	1.69	6.11	0.07	2.612	0.7603	1.599	0.677	1.063	0.088	3.Normal	3.Normal	1.04	0.053	1.5	0.5862
Tb927.7.4480	adenosine 5'-monophosphoramidase, putative	Nucleotides	889	0.883114	12.11	13.71	50.39	0.18	5.655	3.7773	14.863	3.894	0.922	-0.118	3.Normal	3.Normal	9.79	3.291	12.05	3.5907
Tb927.9.8450	adenylate kinase (ADKG)	Nucleotides	878	1.0552	2.16	2.05	23.89	0.22	4.578	1.034	7.631	2.932	0.262	-1.932	3.Normal	2. Low	5.03	2.329	6.18	2.6267
Tb927.10.830	adenylate kinase, putative	Nucleotides	1930	0.992291	2.35	2.37	32.7	0.19	5.031	1.2432	8.223	3.04	0.292	-1.777	3.Normal	2. Low	5.33	2.415	7.7	2.9456
Tb927.10.2540	adenylate kinase, putative	Nucleotides	1047	1.0301	2.29	2.23	8.89	0.1	3.153	1.1553	2.863	1.517	0.769	-0.38	3.Normal	3.Normal	1.88	0.911	2.37	1.247
Tb927.10.2530	adenylate kinase, putative	Nucleotides	1040	0.892703	4.89	5.48	23.43	0.26	4.551	2.4538	7.063	2.82	0.779	-0.361	3.Normal	3.Normal	4.64	2.214	5.85	2.5484
Tb927.10.5760	adenylate kinase, putative	Nucleotides	2470	0.838865	1.8	2.15	6.13	0.07	2.615	1.105	1.456	0.542	1.511	0.596	3.Normal	3.Normal	0.94	-0.091	1.46	0.5471
Tb927.2.5660	adenylate kinase, putative (ADKA)	Nucleotides	1480	1.04352	5.06	4.85	23.58	0.09	4.559	2.2771	6.685	2.741	0.718	-0.478	3.Normal	3.Normal	4.36	2.125	5.89	2.5589
Tb927.5.3970	adenylate kinase, putative (ADKE)	Nucleotides	1190	0.976352	3.28	3.36	8.28	0.08	3.049	1.7501	2.472	1.305	1.376	0.46	3.Normal	3.Normal	1.62	0.695	2.09	1.0645
Tb927.9.7550	adenylosuccinate lyase, putative	Nucleotides	2547	0.990309	2.2	2.22	19.04	0.12	4.251	1.1529	4.396	2.136	0.5	-0.999	3.Normal	3.Normal	2.83	1.503	4.45	2.1551
Tb927.9.9740	AMP deaminase, putative	Nucleotides	4588	0.967817	1.37	1.42	13.24	0.06	3.727	0.5053	2.273	1.185	0.616	-0.699	3.Normal	3.Normal	1.44	0.531	2.86	1.518
Tb927.5.3820	aspartate carbamoyltransferase, putative	Nucleotides	1698	0.989248	2.79	2.82	18.62	0.07	4.219	1.4972	5.131	2.359	0.546	-0.874	3.Normal	3.Normal	3.34	1.739	4.66	2.2204
Tb927.7.2100	GMP synthase, putative,glutamine amidotransferase, putative	Nucleotides	3004	0.941435	2.4	2.55	9.95	0.05	3.315	1.3523	2.2	1.137	1.182	0.241	3.Normal	3.Normal	1.41	0.498	2.35	1.234
Tb927.5.4560	guanine deaminase, putative	Nucleotides	2602	1.09541	2.22	2.02	21.62	0.15	4.434	1.0169	5.005	2.323	0.4	-1.323	3.Normal	2. Low	3.22	1.689	5.1	2.3517
Tb927.5.2080	guanosine monophosphate reductase, putative	Nucleotides	2482	1.47831	2.32	1.57	13.87	0.07	3.794	0.6489	3.319	1.731	0.482	-1.052	3.Normal	2. Low	2.14	1.098	3.34	1.7379
Tb927.10.11700	guanylate kinase, putative	Nucleotides	857	1.15533	4.6	3.98	34.13	0.19	5.093	1.9928	10.591	3.405	0.378	-1.405	3.Normal	2. Low	6.98	2.803	8.55	3.0954
Tb927.10.6810	guanylate kinase, putative	Nucleotides	1853	1.09583	2.2	2.01	13.53	0.04	3.758	1.004	3.717	1.894	0.538	-0.894	3.Normal	3.Normal	2.41	1.271	3.45	1.7855
Tb927.10.1470	hypoxanthine-guanine phosphoribosyltransferase (HGPRT)	Nucleotides	1305	2.77071	4.31	1.55	25.63	0.14	4.68	0.6368	7.475	2.902	0.214	-2.224	2. Low	2. Low	4.89	2.289	6.43	2.6845
Tb927.4.1720	nucleoside diphosphate kinase, putative	Nucleotides	1269	1.17218	2.23	1.9	10.71	0.08	3.421	0.9247	3.314	1.729	0.573	-0.803	3.Normal	3.Normal	2.17	1.117	2.84	1.5038
Tb927.9.11260	nucleoside diphosphate kinase, putative	Nucleotides	1195	0.982971	2.48	2.52	5.64	0.05	2.495	1.3322	1.862	0.897	1.343	0.425	3.Normal	3.Normal	1.22	0.287	1.58	0.6566
Tb927.8.3800	nucleoside phosphatase, putative,guanosine diphosphatase, putative	Nucleotides	2458	1.01787	1.94	1.9	16.84	0.09	4.074	0.9272	4.014	2.005	0.473	-1.079	3.Normal	2. Low	2.59	1.373	4.02	2.0083
Tb927.9.7470	purine nucleoside transporter NT10	Nucleotides	1924	0.835124	1.02	1.22	5.14	0.26	2.361	0.2913	1.342	0.424	0.894	-0.161	3.Normal	3.Normal	0.87	-0.2	1.26	0.3289
Tb927.4.3320	uracil phosphoribosyltransferase, putative	Nucleotides	868	0.810122	4.22	5.21	25.38	0.15	4.665	2.3823	7.947	2.99	0.654	-0.612	3.Normal	3.Normal	5.24	2.388	6.42	2.6832
Tb927.8.4430	uridine phosphorylase	Nucleotides	1176	1.06	14.57	13.75	59.3	0.29	5.89	3.7814	16.084	4.008	0.852	-0.231	3.Normal	3.Normal	10.54	3.398	13.58	3.7637
Tb927.10.180	ATP synthase F1 subunit gamma protein, putative	Ox.phosphorylation	1084	1.09006	2.84	2.6	11.49	0.07	3.522	1.3798	3.451	1.787	0.753	-0.409	3.Normal	3.Normal	2.27	1.18	2.88	1.5244
Tb927.7.7420	ATP synthase F1, alpha subunit	Ox.phosphorylation	2056	2.24018	3.81	1.7	22	0.15	4.459	0.7677	5.507	2.461	0.309	-1.696	3.Normal	2. Low	3.57	1.835	5.25	2.391
Tb927.3.1380	ATP synthase F1, alpha subunit	Ox.phosphorylation	2763	1.11494	4.46	4	27.12	0.15	4.761	1.9991	5.905	2.562	0.677	-0.562	3.Normal	3.Normal	3.8	1.925	6.14	2.618
Tb927.6.4990	ATP synthase, epsilon chain, putative	Ox.phosphorylation	747	1.13392	4.57	4.03	11.14	0.14	3.478	2.0102	3.733	1.9	1.071	0.1	3.Normal	3.Normal	2.47	1.302	2.97	1.5686
Tb927.10.730	ATP synthase, putative	Ox.phosphorylation	2959	1.01308	2.33	2.3	10.06	0.07	3.331	1.2019	2.215	1.148	1.038	0.054	3.Normal	3.Normal	1.42	0.509	2.36	1.2367
Tb927.11.9420	ATP synthase, putative	Ox.phosphorylation	1598	1.17481	7.78	6.62	17.72	0.09	4.147	2.7267	4.972	2.314	1.327	0.409	3.Normal	3.Normal	3.24	1.695	4.45	2.1552
Tb927.5.610	acidic phosphatase, putative	Phosphatase	2694	1.52369	5.95	3.9	39.16	0.13	5.291	1.9646	8.369	3.065	0.466	-1.102	3.Normal	2. Low	5.39	2.43	8.63	3.1095
Tb927.5.630	acidic phosphatase, putative	Phosphatase	2329	1.41248	11.6	8.21	47.16	0.28	5.56	3.0381	10.523	3.395	0.779	-0.36	3.Normal	3.Normal	6.8	2.765	10.38	3.3754
Tb927.11.14260	atypical dual specificity phosphatase, putative	Phosphatase	1437	1.12011	0.91	0.81	19.58	0.17	4.291	-0.2955	5.679	2.506	0.141	-2.828	2. Low	2. Low	3.71	1.89	4.98	2.315
Tb927.9.8250	atypical dual specificity phosphatase, putative	Phosphatase	1616	0.951081	1.24	1.3	7.61	0.05	2.927	0.3814	2.261	1.177	0.575	-0.798	3.Normal	3.Normal	1.47	0.558	2.03	1.0218
Tb927.11.7320	dual specificity phopshatase, putative	Phosphatase	2135	0.881043	0.65	0.74	15.16	0.14	3.922	-0.431	3.769	1.914	0.186	-2.429	2. Low	2. Low	2.44	1.287	3.63	1.8587
Tb927.3.2840	inorganic pyrophosphatase, putative	Phosphatase	1292	1.12117	2.49	2.22	9.19	0.1	3.199	1.1534	2.713	1.44	0.811	-0.302	3.Normal	3.Normal	1.77	0.827	2.33	1.2195
Tb927.11.12570	kinetoplastid-specific dual specificity phosphatase, putative	Phosphatase	1039	1.15722	1.83	1.58	21.47	0.14	4.424	0.6595	6.484	2.697	0.247	-2.019	2. Low	2. Low	4.26	2.09	5.37	2.4248
Tb927.10.3490	kinetoplastid-specific dual specificity phosphatase, putative	Phosphatase	2552	1.03562	1.39	1.35	16.01	0.1	4.001	0.429	3.728	1.898	0.349	-1.52	3.Normal	2. Low	2.4	1.265	3.78	1.9181
Tb927.2.4280	kinetoplastid-specific dual specificity phosphatase, putative	Phosphatase	4542	0.932329	1.3	1.39	21.04	0.13	4.395	0.4794	3.616	1.855	0.387	-1.369	3.Normal	2. Low	2.3	1.201	4.54	2.1818
Tb927.2.4870	kinetoplastid-specific dual specificity phosphatase, putative	Phosphatase	1002	0.972451	1.67	1.71	9.37	0.07	3.227	0.7778	2.892	1.532	0.588	-0.767	3.Normal	3.Normal	1.9	0.927	2.38	1.2525
Tb927.11.4170	kinetoplastid-specific dual specificity phosphatase, putative	Phosphatase	2059	0.922741	1.47	1.59	8.8	0.05	3.137	0.6682	2.33	1.22	0.687	-0.542	3.Normal	3.Normal	1.51	0.594	2.22	1.1506
Tb927.9.9990	kinetoplastid-specific dual specificity phosphatase, putative	Phosphatase	1075	0.994849	1.85	1.86	8.12	0.08	3.022	0.8919	2.535	1.342	0.749	-0.416	3.Normal	3.Normal	1.66	0.735	2.11	1.0776
Tb927.5.3620	kinetoplastid-specific dual specificity phosphatase, putative	Phosphatase	5308	0.809921	4	4.94	28.72	0.11	4.844	2.3041	4.461	2.157	1.098	0.135	3.Normal	3.Normal	2.83	1.499	6	2.5845
Tb927.7.7160	kinetoplastid-specific dual specificity phosphatase, putative	Phosphatase	6022	1.03301	1.84	1.78	10.25	0.04	3.357	0.834	1.494	0.579	1.205	0.269	3.Normal	3.Normal	0.94	-0.084	2.13	1.0915
Tb927.11.13130	membrane-bound acid phosphatase 1 precursor (MBAP1)	Phosphatase	5326	2.25014	5.59	2.49	8.12	0.02	3.022	1.3141	1.297	0.376	1.927	0.946	3.Normal	3.Normal	0.82	-0.283	1.75	0.8048
Tb927.10.7140	membrane-bound acid phosphatase 2 (MBAP2)	Phosphatase	1853	1.08058	4.37	4.05	27.12	0.05	4.761	2.0174	6.931	2.793	0.577	-0.793	3.Normal	3.Normal	4.5	2.17	6.43	2.6843
Tb927.8.5780	phosphatase, putative	Phosphatase	1167	1.05454	4.05	3.84	16.81	0.12	4.071	1.9419	5.154	2.366	0.737	-0.44	3.Normal	3.Normal	3.38	1.756	4.35	2.1201
Tb927.9.12110	6-phosphogluconate dehydrogenase, decarboxylating (gnD)	PPP	2323	1.00965	6.6	6.53	50.33	0.24	5.653	2.7077	11.125	3.476	0.584	-0.775	3.Normal	3.Normal	7.19	2.845	10.96	3.4546
Tb927.11.3030	phosphoribosylpyrophosphate synthetase, putative (PRS)	PPP	1902	1.00974	3.13	3.1	37.13	0.18	5.214	1.6315	9.176	3.198	0.338	-1.566	3.Normal	2. Low	5.95	2.574	8.57	3.0985
Tb927.10.9430	phosphoribosylpyrophosphate synthetase, putative (PRS)	PPP	1421	1.1121	3.65	3.29	34.53	0.13	5.11	1.7165	9.598	3.263	0.344	-1.54	3.Normal	2. Low	6.27	2.648	8.39	3.0687
Tb927.5.2960	phosphoribosylpyrophosphate synthetase, putative (PRS)	PPP	1694	1.32965	6.21	4.67	15.87	0.08	3.988	2.2224	4.359	2.124	1.078	0.109	3.Normal	3.Normal	2.84	1.504	3.96	1.9842
Tb927.11.1020	ribokinase, putative	PPP	2397	0.879598	4.81	5.47	20.92	0.15	4.387	2.4523	4.959	2.31	1.109	0.149	3.Normal	3.Normal	3.2	1.679	4.93	2.3024
Tb927.11.8970	ribose 5-phosphate isomerase, putative	PPP	1125	0.998108	11.54	11.56	51.3	0.27	5.681	3.5309	14.331	3.841	0.809	-0.305	3.Normal	3.Normal	9.4	3.233	12.01	3.5867
Tb927.10.12210	ribulose-5-phosphate 3-epimerase, putative	PPP	1023	0.999628	0.82	0.82	14.2	0.16	3.828	-0.2904	4.418	2.143	0.181	-2.465	2. Low	2. Low	2.9	1.537	3.65	1.8682
Tb927.7.5880	cis-prenyltransferase-like protein	Prenylation	1574	0.842283	1.57	1.86	12.69	0.09	3.666	0.8966	3.656	1.87	0.52	-0.944	3.Normal	3.Normal	2.38	1.252	3.26	1.7069
Tb927.7.3360	Farnesyl-pyrophosphate synthase	Prenylation	1922	1.04891	1.5	1.43	7.72	0.09	2.949	0.5136	2.13	1.091	0.657	-0.606	3.Normal	3.Normal	1.38	0.467	1.99	0.9955
Tb927.6.4540	HMG-CoA reductase	Prenylation	3255	0.989382	1.89	1.91	6.6	0.04	2.723	0.9354	1.494	0.579	1.272	0.347	3.Normal	3.Normal	0.96	-0.063	1.64	0.7162
Tb927.4.2700	HMG-CoA synthase	Prenylation	2032	1.01111	1.59	1.57	9.32	0.09	3.221	0.6538	2.342	1.228	0.683	-0.549	3.Normal	3.Normal	1.52	0.601	2.22	1.1527
Tb927.9.9000	isopentenyl-diphosphate delta-isomerase, type II	Prenylation	1364	1.02404	2.67	2.61	11.87	0.06	3.57	1.382	3.534	1.821	0.736	-0.443	3.Normal	3.Normal	2.31	1.207	3.06	1.6156
Tb927.4.4070	Mevalonate kinase	Prenylation	1695	1.16313	1.43	1.23	5.56	0.06	2.476	0.2969	1.678	0.747	0.715	-0.484	3.Normal	3.Normal	1.09	0.127	1.52	0.6074
Tb927.11.9360	prenyltransferase, putative	Prenylation	2191	1.03338	1.24	1.2	12.25	0.1	3.615	0.2662	3.009	1.589	0.399	-1.326	3.Normal	2. Low	1.95	0.961	2.92	1.544
Tb927.3.4490	protein farnesyltransferase alpha subunit, putative	Prenylation	2694	1.0499	0.69	0.66	9.07	0.09	3.181	-0.6071	2.086	1.061	0.336	-1.576	3.Normal	2. Low	1.34	0.426	2.15	1.1054
Tb927.7.460	protein farnesyltransferase beta subunit	Prenylation	1891	1.01743	1.66	1.63	6.63	0.05	2.729	0.7031	1.88	0.911	0.851	-0.233	3.Normal	3.Normal	1.22	0.287	1.75	0.8092
Tb927.9.6430	Rab geranylgeranyl transferase component A, putative	Prenylation	3263	1.06017	1.06	1	23.59	0.07	4.56	0.0057	4.891	2.29	0.204	-2.29	2. Low	2. Low	3.13	1.648	5.38	2.4288
Tb927.8.1910	acetylornithine deacetylase, putative. metallo-peptidase, Clan MH, Family M18	Protease	2181	0.994568	2.38	2.39	13.07	0.04	3.709	1.2595	3.257	1.703	0.737	-0.44	3.Normal	3.Normal	2.11	1.075	3.15	1.6564
Tb927.8.2410	amidase, putative	Protease	1108	1.06585	1.49	1.4	10.24	0.08	3.356	0.4834	3.129	1.646	0.447	-1.16	3.Normal	2. Low	2.05	1.038	2.62	1.388
Tb927.9.13490	aminopeptidase P, putative,metallo-peptidase, Clan MG, Family M24	Protease	2404	1.0163	1.79	1.76	12.42	0.07	3.634	0.8193	2.898	1.535	0.621	-0.687	3.Normal	3.Normal	1.87	0.903	2.88	1.5286
Tb927.3.2090	aminopeptidase P1, putative,metallo-peptidase, Clan MG, Family M24	Protease	2583	1.00795	1.27	1.26	11.53	0.08	3.527	0.3373	2.811	1.491	0.462	-1.113	3.Normal	2. Low	1.81	0.857	2.86	1.5162
Tb927.3.4750	aminopeptidase, putative,metallo-peptidase, Clan MA(E) Family M1	Protease	2845	1.79537	5.59	3.11	23.62	0.07	4.562	1.6383	5.219	2.384	0.594	-0.752	3.Normal	3.Normal	3.36	1.747	5.48	2.454
Tb927.11.3570	aminopeptidase, putative,metallo-peptidase, Clan MA(E) Family M1	Protease	3068	0.949589	5.32	5.61	17.62	0.11	4.139	2.4873	3.838	1.94	1.459	0.545	3.Normal	3.Normal	2.46	1.301	4.13	2.0477
Tb927.10.14790	aminopeptidase, putative,metallo-peptidase, Clan MG, Family M24	Protease	1718	0.996939	7.58	7.6	33.29	0.17	5.057	2.9261	8.565	3.098	0.887	-0.172	3.Normal	3.Normal	5.57	2.478	7.8	2.9634
Tb927.3.3410	aspartyl aminopeptidase, putative,metallo-peptidase, Clan MH, Family M20	Protease	1554	0.884293	6.3	7.13	13.07	0.04	3.708	2.8335	3.671	1.876	1.934	0.952	3.Normal	3.Normal	2.39	1.258	3.27	1.7087
Tb927.10.16150	ATP-dependent zinc metallopeptidase, putative,metallo-peptidase, Clan MA(E) Family M41	Protease	2019	1.23583	1.12	0.91	5.11	0.05	2.354	-0.1426	1.318	0.399	0.683	-0.551	3.Normal	3.Normal	0.85	-0.227	1.25	0.3213
Tb927.9.10970	Bem46-like serine peptidase,Serine peptidase, Clan SC, Family S09X	Protease	1455	0.907485	0.88	0.97	10.55	0.07	3.399	-0.0439	3.187	1.672	0.314	-1.672	3.Normal	2. Low	2.08	1.056	2.8	1.4848
Tb927.9.8950	CAAX prenyl protease 1, putative,metallo- peptidase, Clan M- Family M48	Protease	1539	1.09688	9.23	8.42	28.91	0.12	4.853	3.073	7.88	2.978	1.066	0.092	3.Normal	3.Normal	5.14	2.361	7	2.8079
Tb927.3.1540	CAAX prenyl protease 2, putative,peptidase with unknown catalytic mechanism (family U48)	Protease	1855	0.883096	1.33	1.5	5.42	0.07	2.439	0.587	1.359	0.443	1.103	0.142	3.Normal	3.Normal	0.88	-0.18	1.26	0.3346
Tb927.6.3310	calpain-like cysteine peptidase, putative,cysteine peptidase, Clan CA, family C2, putative	Protease	3319	0.827136	1.56	1.89	5.14	0.05	2.363	0.917	1.062	0.087	1.789	0.839	3.Normal	3.Normal	0.68	-0.555	1.18	0.2349
Tb927.4.3940	calpain-like cysteine peptidase, putative,cysteine peptidase, Clan CA, family C2, putative (TbCALP2)	Protease	3366	0.924046	0.8	0.87	5.17	0.04	2.37	-0.1995	1.055	0.077	0.853	-0.229	3.Normal	3.Normal	0.68	-0.566	1.17	0.2322
Tb927.11.4640	calpain-like protein, putative	Protease	3466	0.994858	1.07	1.08	12.64	0.04	3.66	0.1092	2.646	1.404	0.416	-1.266	3.Normal	2. Low	1.69	0.759	2.98	1.5742
Tb927.10.1890	calpain, putative,cysteine peptidase, Clan CA, family C2, putative	Protease	5360	1.01856	1.32	1.3	20.24	0.18	4.339	0.3788	3.13	1.646	0.415	-1.268	3.Normal	2. Low	1.98	0.987	4.23	2.0796
Tb927.1.2120	calpain, putative,cysteine peptidase, Clan CA, family C2, putative	Protease	2553	0.9444	2.18	2.31	10.16	0.06	3.344	1.206	2.367	1.243	0.972	-0.041	3.Normal	3.Normal	1.53	0.609	2.4	1.2629
Tb927.11.2500	carboxypeptidase, putative,metallo-peptidase, Clan MA(E) Family M32	Protease	2284	0.95002	3.28	3.45	28.95	0.12	4.856	1.7887	6.843	2.775	0.511	-0.967	3.Normal	3.Normal	4.42	2.145	6.71	2.7465
Tb927.6.1010	cysteine peptidase precursor, Clan CA, family C1, Cathepsin L-like (CP)	Protease	1641	9.58385	48.71	5.08	24.59	0.14	4.62	2.3456	6.723	2.749	0.759	-0.399	3.Normal	3.Normal	4.38	2.13	6.06	2.5991
Tb927.8.3060	cytosolic leucyl aminopeptidase, putative,metallo-peptidase, Clan MF, Family M17	Protease	3259	1.09957	2.44	2.22	28.32	0.14	4.824	1.1512	5.651	2.499	0.389	-1.361	3.Normal	2. Low	3.62	1.857	6.22	2.6367
Tb927.10.12260	cytosolic nonspecific dipeptidase, putative,peptidase (M20/M25/M40 family), putative	Protease	1982	1.18834	1.44	1.21	6.43	0.04	2.684	0.28	1.588	0.668	0.755	-0.405	3.Normal	3.Normal	1.03	0.042	1.5	0.5833
Tb927.11.10240	hslVU complex proteolytic subunit, in mitochondrion	Protease	2181	1.11931	4.06	3.63	17.12	0.15	4.098	1.8602	4.214	2.075	0.854	-0.227	3.Normal	3.Normal	2.73	1.447	4.08	2.0283
Tb927.5.1880	inhibitor of serine peptidase (ISP), putative,ecotin family (I11), putative	Protease	932	1.55171	10.99	7.08	13.24	0.11	3.727	2.8245	4.2	2.071	1.69	0.757	3.Normal	3.Normal	2.76	1.467	3.43	1.7765
Tb927.9.14220	metacaspase 5, putative	Protease	1813	1.31046	2.41	1.84	14.02	0.12	3.809	0.8814	3.746	1.905	0.481	-1.057	3.Normal	2. Low	2.43	1.283	3.46	1.7888
Tb927.10.2440	metacaspase MCA4 (MCA4)	Protease	1821	0.846459	7.41	8.76	80.37	0.3	6.329	3.1307	18.202	4.186	0.483	-1.049	3.Normal	2. Low	11.82	3.563	16.81	4.071
Tb927.5.1870	metalloprotease, putative	Protease	2893	1.58251	2.34	1.48	10.8	0.07	3.432	0.5636	2.456	1.296	0.611	-0.711	3.Normal	3.Normal	1.58	0.658	2.59	1.3745
Tb927.11.14730	metalloprotease, putative,cell division protein FtsH homologue, putative	Protease	2692	0.969171	1.86	1.92	10.86	0.07	3.441	0.9382	2.537	1.343	0.749	-0.417	3.Normal	3.Normal	1.63	0.708	2.62	1.3873
Tb927.10.1420	methionine aminopeptidase 2, (MetAP2)	Protease	2533	1.03475	3.66	3.54	16.71	0.06	4.063	1.8244	3.963	1.987	0.883	-0.179	3.Normal	3.Normal	2.56	1.353	4.01	2.0031
Tb927.10.3080	methionine biosynthetic protein, putative	Protease	1235	0.893385	1.85	2.07	6.65	0.1	2.733	1.0526	2.147	1.103	0.978	-0.032	3.Normal	3.Normal	1.41	0.492	1.83	0.8708
Tb927.7.6470	O-sialoglycoprotein endopeptidase, putative, Clan MK, Family M67	Protease	3001	0.993906	1.95	1.96	6.12	0.12	2.614	0.9737	1.335	0.417	1.498	0.583	3.Normal	3.Normal	0.86	-0.223	1.43	0.5127
Tb927.11.12850	oligopeptidase b,serine peptidase, clan SC, family S9A-like protein (OPB)	Protease	2461	1.16233	3.47	2.99	27.38	0.11	4.775	1.5793	6.21	2.635	0.483	-1.05	3.Normal	2. Low	4.01	2.002	6.23	2.6382
Tb927.5.2700	otubain, putative,otubain cysteine peptidase, Clan CA, family C65, putative	Protease	1314	1.35217	2.67	1.97	8.88	0.05	3.151	0.9809	2.7	1.433	0.741	-0.433	3.Normal	3.Normal	1.77	0.82	2.32	1.2172
Tb927.6.400	peptidase M20/M25/M40, putative	Protease	4937	0.976056	6.06	6.21	12.33	0.04	3.624	2.6354	2.015	1.011	3.076	1.621	3.Normal	1. High	1.28	0.355	2.62	1.3908
Tb927.7.6270	peptidase t, putative,aminotripeptidase, putative	Protease	1826	1.01462	0.9	0.89	13.61	0.09	3.766	-0.1758	3.737	1.902	0.241	-2.054	2. Low	2. Low	2.43	1.279	3.45	1.7877
Tb927.8.7020	peptidase, putative,metallo-peptidase, Clan ME, Family M16	Protease	3440	1.11058	2.35	2.12	15.35	0.06	3.94	1.0819	3.048	1.608	0.689	-0.537	3.Normal	3.Normal	1.95	0.964	3.42	1.7745
Tb927.8.550	peptide methionine sulfoxide reductase, putative,peptide Met(O) reductase, putative,methionine-S-sulfoxide reductase, putative	Protease	969	0.828417	1.79	2.16	19.14	0.2	4.259	1.1081	5.992	2.583	0.367	-1.445	3.Normal	2. Low	3.94	1.978	4.91	2.2965
Tb927.8.1860	pitrilysin-like metalloprotease,metallo-peptidase, Clan ME, Family M16C	Protease	3384	1.11568	1.19	1.07	13.62	0.05	3.767	0.0991	2.876	1.524	0.382	-1.387	3.Normal	2. Low	1.84	0.881	3.21	1.6819
Tb927.9.4940	presenilin-like aspartic peptidase, clan AD, family A22A, putative	Protease	1175	1.0313	2.03	1.97	12.56	0.12	3.651	0.9797	3.976	1.991	0.503	-0.991	3.Normal	3.Normal	2.61	1.382	3.36	1.7474
Tb927.5.4300	prolyl oligopeptidase, putative,Serine peptidase, Clan SC, Family S9A	Protease	3376	1.02463	0.83	0.81	10.25	0.12	3.358	-0.3089	2.079	1.056	0.385	-1.378	3.Normal	2. Low	1.33	0.412	2.32	1.2123
Tb927.10.8020	prolyl oligopeptidase, serine peptidase clan SC, family S9A, putative (POP)	Protease	2414	1.07903	3.65	3.38	17.34	0.09	4.116	1.7588	4.045	2.016	0.841	-0.251	3.Normal	3.Normal	2.61	1.384	4.03	2.0113
Tb927.4.2670	pyroglutamyl-peptidase I (PGP), putative,cysteine peptidase, Clan CF, family C15, putative	Protease	1195	1.05749	1.69	1.6	4.66	0.04	2.221	0.6737	1.556	0.637	1.029	0.041	3.Normal	3.Normal	1.02	0.027	1.32	0.3975
Tb927.9.8260	rhomboid-like protein,serine peptidase, Clan S- , family S54, putative	Protease	1625	0.902564	3.28	3.63	14.68	0.11	3.876	1.8605	4.153	2.054	0.867	-0.206	3.Normal	3.Normal	2.7	1.435	3.73	1.901
Tb927.7.190	thimet oligopeptidase A, putative,metallo- peptidase, Clan MA(E) Family M3, putative (OPA)	Protease	2467	0.904946	5.64	6.23	38.89	0.1	5.281	2.6391	8.694	3.12	0.713	-0.488	3.Normal	3.Normal	5.61	2.488	8.72	3.1248
Tb927.4.1840	zinc carboxypeptidase, putative,metallo-peptidase, Clan MC, Family M14	Protease	3130	1.02569	1.75	1.71	20.79	0.16	4.378	0.7711	4.401	2.138	0.386	-1.372	3.Normal	2. Low	2.82	1.497	4.77	2.2551
Tb927.8.2450	AMPK beta subunit	Protein.kinase	1652	1.00337	1.05	1.05	8.46	0.06	3.081	0.0654	2.245	1.167	0.446	-1.167	3.Normal	2. Low	1.46	0.547	2.03	1.0185
Tb927.3.1630	casein kinase 1, putative (CK1)	Protein.kinase	4595	0.70643	1.86	2.63	15.25	0.06	3.93	1.3959	2.607	1.382	0.997	-0.004	3.Normal	3.Normal	1.66	0.728	3.29	1.7165
Tb927.2.2430	casein kinase II, alpha chain (CK2A2)	Protein.kinase	3245	0.962203	2.26	2.34	14.17	0.16	3.824	1.2293	2.936	1.554	0.783	-0.352	3.Normal	3.Normal	1.88	0.912	3.23	1.6898
Tb927.9.14430	casein kinase II, putative	Protein.kinase	1458	1.02205	4.7	4.6	10.26	0.04	3.36	2.2012	2.903	1.537	1.585	0.664	3.Normal	3.Normal	1.89	0.922	2.55	1.3509
Tb927.3.4670	cdc2-related kinase, putative,cell division control protein, putative (CRK10)	Protein.kinase	2458	0.921448	1.47	1.6	10.71	0.15	3.421	0.678	2.639	1.4	0.606	-0.722	3.Normal	3.Normal	1.7	0.768	2.64	1.4031
Tb927.2.4510	cdc2-related kinase, putative,protein kinase, putative (CRK9)	Protein.kinase	4660	1.03184	1.43	1.39	17.07	0.07	4.093	0.4711	2.915	1.543	0.48	-1.058	3.Normal	2. Low	1.85	0.889	3.7	1.8866
Tb927.4.2500	eIF2K2 eukaryotic translation initiation factor 2-alpha kinase	Protein.kinase	6090	0.957711	1.53	1.59	25.84	0.12	4.692	0.6718	3.698	1.887	0.433	-1.209	3.Normal	2. Low	2.34	1.224	5.3	2.4072
Tb927.6.2980	eIF2K3, invovled in SLRNA silencing	Protein.kinase	3142	0.844582	0.96	1.14	9.19	0.04	3.2	0.19	1.943	0.958	0.566	-0.821	3.Normal	3.Normal	1.25	0.318	2.11	1.0776
Tb927.10.16030	mitogen activated protein kinase 4, putative;with=GeneDB:LmxM19.1440 (MAPK2)	Protein.kinase	1201	0.857238	1.31	1.52	9.35	0.1	3.224	0.6079	2.766	1.468	0.542	-0.883	3.Normal	3.Normal	1.81	0.858	2.34	1.2293
Tb927.8.3770	mitogen-activated protein kinase, putative	Protein.kinase	2496	0.923357	3.68	3.99	16.43	0.09	4.038	1.9949	3.764	1.912	1.063	0.088	3.Normal	3.Normal	2.43	1.279	3.79	1.922
Tb927.7.5770	Nuclear Dbf2-related kinase (PK53)	Protein.kinase	3737	0.921272	2.13	2.31	11.71	0.1	3.549	1.2095	2.355	1.236	0.977	-0.034	3.Normal	3.Normal	1.5	0.589	2.73	1.448
Tb927.7.6310	polo-like protein kinase,protein kinase (PLK)	Protein.kinase	4980	0.797801	1.11	1.39	47.57	0.2	5.572	0.4783	7.321	2.872	0.191	-2.387	2. Low	2. Low	4.64	2.216	9.56	3.2573
Tb927.5.3150	protein kinase , putative	Protein.kinase	6067	1.24808	1.3	1.05	10.14	0.06	3.342	0.0641	1.486	0.572	0.673	-0.572	3.Normal	3.Normal	0.94	-0.091	2.13	1.0898
Tb927.11.8940	protein kinase (LDK)	Protein.kinase	2658	1.19999	1.07	0.89	8.16	0.1	3.028	-0.1702	1.871	0.904	0.481	-1.056	3.Normal	2. Low	1.2	0.268	1.92	0.9417
Tb927.7.940	protein kinase C substrate protein, heavy chain, putative,glucosidase II beta subunit, putative	Protein.kinase	1486	0.826428	7	8.47	17.52	0.12	4.131	3.0823	5.086	2.347	1.671	0.741	3.Normal	3.Normal	3.32	1.73	4.49	2.1657
Tb927.2.4200	protein kinase, putative	Protein.kinase	6387	1.00004	0.4	0.4	80.54	0.2	6.332	-1.3155	9.791	3.292	0.041	-4.613	2. Low	2. Low	6.18	2.627	14.38	3.8456
Tb927.8.6490	protein kinase, putative	Protein.kinase	7185	0.968628	0.53	0.55	37.72	0.11	5.237	-0.873	4.7	2.233	0.106	-3.233	2. Low	2. Low	2.96	1.565	7.32	2.8722
Tb927.8.1780	protein kinase, putative	Protein.kinase	5993	0.917874	1.16	1.26	58.71	0.19	5.876	0.3327	7.818	2.967	0.166	-2.588	2. Low	2. Low	4.94	2.304	11.13	3.4761
Tb927.7.6220	protein kinase, putative	Protein.kinase	3535	1.05344	1.1	1.04	29.27	0.25	4.871	0.0562	5.605	2.487	0.178	-2.487	2. Low	2. Low	3.58	1.842	6.36	2.6682
Tb927.3.2060	protein kinase, putative	Protein.kinase	2959	0.94128	1.3	1.38	31.64	0.13	4.984	0.4611	6.696	2.743	0.209	-2.258	2. Low	2. Low	4.3	2.105	7.12	2.8325
Tb927.5.4430	protein kinase, putative	Protein.kinase	1745	1.08868	1.2	1.1	18.14	0.09	4.181	0.1384	4.829	2.272	0.228	-2.134	2. Low	2. Low	3.14	1.651	4.41	2.1421
Tb927.11.5340	protein kinase, putative	Protein.kinase	3027	0.884594	0.8	0.9	16.69	0.08	4.061	-0.1471	3.658	1.871	0.246	-2.023	2. Low	2. Low	2.35	1.232	3.92	1.9714
Tb927.11.8150	protein kinase, putative	Protein.kinase	4583	1.08485	1.18	1.08	25.14	0.12	4.652	0.1155	4.239	2.084	0.259	-1.946	3.Normal	2. Low	2.69	1.43	5.34	2.4166
Tb927.9.12880	protein kinase, putative	Protein.kinase	2329	0.921468	0.98	1.06	14.82	0.1	3.889	0.0824	3.641	1.864	0.302	-1.727	3.Normal	2. Low	2.35	1.234	3.59	1.8444
Tb927.3.3290	protein kinase, putative	Protein.kinase	1982	1.03623	0.9	0.87	10.19	0.11	3.349	-0.2032	2.619	1.389	0.344	-1.541	3.Normal	2. Low	1.7	0.764	2.47	1.3048
Tb927.7.5220	protein kinase, putative	Protein.kinase	5622	0.99727	1.12	1.12	21.18	0.08	4.404	0.1677	3.183	1.67	0.346	-1.533	3.Normal	2. Low	2.01	1.01	4.39	2.1357
Tb927.4.4590	protein kinase, putative	Protein.kinase	2914	1.11407	1.24	1.11	13.67	0.09	3.773	0.1533	3.091	1.628	0.356	-1.49	3.Normal	2. Low	1.99	0.99	3.27	1.7096
Tb927.4.1700	protein kinase, putative	Protein.kinase	3081	1.07684	1.23	1.14	12.69	0.09	3.666	0.1895	2.803	1.487	0.392	-1.35	3.Normal	2. Low	1.8	0.847	3.02	1.5964
Tb927.10.3900	protein kinase, putative	Protein.kinase	4382	0.923553	1.38	1.49	19.56	0.16	4.29	0.5748	3.524	1.817	0.426	-1.232	3.Normal	2. Low	2.24	1.165	4.35	2.1226
Tb927.11.5860	protein kinase, putative	Protein.kinase	1847	0.86076	1.48	1.72	14.77	0.12	3.885	0.783	3.977	1.992	0.427	-1.226	3.Normal	2. Low	2.58	1.369	3.69	1.8817
Tb927.6.2030	protein kinase, putative	Protein.kinase	5939	1.02518	1.89	1.84	25.73	0.09	4.686	0.8825	3.758	1.91	0.479	-1.062	3.Normal	2. Low	2.37	1.248	5.33	2.4129
Tb927.7.3650	protein kinase, putative	Protein.kinase	3001	0.890966	1.4	1.57	15.22	0.1	3.928	0.6541	3.258	1.704	0.491	-1.026	3.Normal	2. Low	2.09	1.065	3.48	1.8
Tb927.10.3230	protein kinase, putative	Protein.kinase	1674	0.872492	1.68	1.92	13.91	0.11	3.798	0.9443	3.849	1.945	0.494	-1.019	3.Normal	2. Low	2.5	1.325	3.48	1.8009
Tb927.2.2720	protein kinase, putative	Protein.kinase	6458	1.00883	0.76	0.75	10.65	0.08	3.413	-0.4065	1.566	0.647	0.511	-0.969	3.Normal	3.Normal	0.99	-0.018	2.31	1.2091
Tb927.9.12400	protein kinase, putative	Protein.kinase	6469	0.911633	0.7	0.77	10.95	0.04	3.453	-0.3777	1.564	0.645	0.511	-0.967	3.Normal	3.Normal	0.99	-0.019	2.31	1.2087
Tb927.5.2820	protein kinase, putative	Protein.kinase	4529	1.40917	1.45	1.03	11.49	0.05	3.522	0.0425	1.948	0.962	0.513	-0.962	3.Normal	3.Normal	1.24	0.309	2.44	1.2874
Tb927.10.14770	protein kinase, putative	Protein.kinase	2675	1.09917	2.25	2.04	15.54	0.06	3.958	1.0313	3.652	1.869	0.548	-0.869	3.Normal	3.Normal	2.35	1.234	3.76	1.9099
Tb927.8.5500	protein kinase, putative	Protein.kinase	2502	1.06718	1.24	1.17	8.88	0.17	3.151	0.2222	2.155	1.107	0.557	-0.844	3.Normal	3.Normal	1.39	0.474	2.17	1.1182
Tb927.5.3320	protein kinase, putative	Protein.kinase	5649	1.18042	1.58	1.34	14.75	0.06	3.883	0.4171	2.302	1.203	0.565	-0.825	3.Normal	3.Normal	1.46	0.543	3.19	1.6718
Tb927.8.5730	protein kinase, putative	Protein.kinase	1752	1.06769	1.86	1.74	10.58	0.09	3.403	0.7975	3.002	1.586	0.566	-0.82	3.Normal	3.Normal	1.95	0.965	2.75	1.4576
Tb927.3.1610	protein kinase, putative	Protein.kinase	3786	0.849352	1.22	1.44	11.98	0.07	3.583	0.5271	2.339	1.226	0.599	-0.741	3.Normal	3.Normal	1.49	0.579	2.72	1.4454
Tb927.5.3160	protein kinase, putative	Protein.kinase	5599	1.28153	1.38	1.08	11.09	0.05	3.471	0.1046	1.716	0.779	0.641	-0.641	3.Normal	3.Normal	1.09	0.119	2.36	1.2416
Tb927.10.1460	protein kinase, putative	Protein.kinase	3704	0.95174	1.58	1.66	13.04	0.04	3.705	0.7298	2.557	1.354	0.665	-0.589	3.Normal	3.Normal	1.63	0.708	2.95	1.5614
Tb927.9.4910	protein kinase, putative	Protein.kinase	1325	1.0033	1.79	1.79	8.73	0.07	3.125	0.839	2.694	1.43	0.668	-0.582	3.Normal	3.Normal	1.76	0.817	2.32	1.2161
Tb927.10.15020	protein kinase, putative	Protein.kinase	5253	0.963726	1.16	1.2	11.13	0.06	3.476	0.2647	1.785	0.836	0.672	-0.573	3.Normal	3.Normal	1.13	0.177	2.39	1.2557
Tb927.7.6680	protein kinase, putative	Protein.kinase	6122	0.982482	0.78	0.8	7.83	0.09	2.968	-0.3275	1.189	0.249	0.673	-0.571	3.Normal	3.Normal	0.75	-0.414	1.71	0.7735
Tb927.11.850	protein kinase, putative	Protein.kinase	999	0.852519	2.91	3.41	16.02	0.11	4.002	1.7708	5.05	2.336	0.673	-0.571	3.Normal	3.Normal	3.32	1.731	4.16	2.0562
Tb927.10.350	protein kinase, putative	Protein.kinase	3205	0.982385	1.55	1.58	11.45	0.05	3.517	0.6596	2.34	1.226	0.684	-0.548	3.Normal	3.Normal	1.5	0.585	2.56	1.3557
Tb927.3.1570	protein kinase, putative	Protein.kinase	3208	0.9158	1.12	1.23	8.24	0.1	3.043	0.2954	1.714	0.778	0.7	-0.515	3.Normal	3.Normal	1.1	0.136	1.88	0.9077
Tb927.10.2040	protein kinase, putative	Protein.kinase	3588	1.04665	1.1	1.05	7.37	0.17	2.881	0.0693	1.422	0.508	0.703	-0.508	3.Normal	3.Normal	0.91	-0.137	1.62	0.6976
Tb927.7.960	protein kinase, putative	Protein.kinase	5598	1.05141	3.3	3.14	28.1	0.19	4.812	1.6511	4.179	2.063	0.742	-0.431	3.Normal	3.Normal	2.64	1.403	5.76	2.5257
Tb927.10.10350	protein kinase, putative	Protein.kinase	3531	0.988396	2.07	2.09	14.38	0.05	3.846	1.0634	2.815	1.493	0.746	-0.423	3.Normal	3.Normal	1.8	0.848	3.19	1.6738
Tb927.8.1100	protein kinase, putative	Protein.kinase	4787	1.12953	2.55	2.26	18.3	0.07	4.194	1.1735	3.03	1.6	0.759	-0.398	3.Normal	3.Normal	1.92	0.944	3.89	1.9596
Tb927.6.3430	protein kinase, putative	Protein.kinase	3829	0.839624	1.14	1.35	9.34	0.06	3.223	0.4368	1.758	0.814	0.796	-0.328	3.Normal	3.Normal	1.12	0.166	2.06	1.0397
Tb927.7.3210	protein kinase, putative	Protein.kinase	3790	1.0618	1.08	1.02	5.64	0.05	2.495	0.0271	1.188	0.248	0.842	-0.248	3.Normal	3.Normal	0.76	-0.399	1.38	0.4684
Tb927.3.690	protein kinase, putative	Protein.kinase	2692	0.866236	1.67	1.93	9.25	0.1	3.209	0.9487	2.087	1.061	0.91	-0.135	3.Normal	3.Normal	1.34	0.426	2.15	1.1055
Tb927.10.15300	protein kinase, putative	Protein.kinase	7438	0.944203	1.48	1.57	13.11	0.07	3.713	0.6518	1.674	0.743	0.956	-0.065	3.Normal	3.Normal	1.05	0.075	2.66	1.4088
Tb927.10.3340	protein kinase, putative	Protein.kinase	5385	0.990568	1.07	1.08	6.96	0.07	2.8	0.1053	1.131	0.177	0.973	-0.04	3.Normal	3.Normal	0.72	-0.482	1.53	0.6136
Tb927.11.8170	protein kinase, putative	Protein.kinase	4091	1.00346	2.77	2.76	13.89	0.1	3.796	1.4663	2.604	1.381	1.075	0.105	3.Normal	3.Normal	1.66	0.731	3.13	1.6447
Tb927.7.3580	protein kinase, putative	Protein.kinase	6092	0.937093	1.44	1.53	8.44	0.08	3.078	0.6156	1.192	0.254	1.258	0.331	3.Normal	3.Normal	0.75	-0.409	1.71	0.7747
Tb927.7.2750	protein kinase, putative	Protein.kinase	1569	0.943876	2.05	2.17	5.2	0.06	2.379	1.1195	1.438	0.524	1.53	0.613	3.Normal	3.Normal	0.94	-0.094	1.28	0.3597
Tb927.4.3770	protein kinase, putative	Protein.kinase	2993	0.936903	2.58	2.75	8.48	0.05	3.085	1.4607	1.772	0.826	1.58	0.66	3.Normal	3.Normal	1.14	0.187	1.89	0.9205
Tb927.1.1530	protein kinase, putative	Protein.kinase	9634	0.912806	1.79	1.96	9.76	0.05	3.287	0.9684	1.079	0.11	1.853	0.89	3.Normal	3.Normal	0.68	-0.566	1.97	0.9766
Tb927.9.9320	protein kinase, putative	Protein.kinase	2693	0.747998	3.2	4.27	10.07	0.06	3.332	2.0951	2.312	1.209	1.86	0.895	3.Normal	3.Normal	1.49	0.574	2.38	1.2536
Tb927.10.14420	protein kinase, putative AMPK alpa-like	Protein.kinase	7494	1.01475	1.23	1.21	17.02	0.08	4.089	0.2757	2.155	1.108	0.557	-0.845	3.Normal	3.Normal	1.36	0.439	3.43	1.7788
Tb927.6.3110	protein kinase, putative,cdc2-related kinase, putative (CRK11)	Protein.kinase	1697	0.865823	1.63	1.89	12.12	0.06	3.6	0.9149	3.302	1.723	0.575	-0.797	3.Normal	3.Normal	2.15	1.103	3	1.5841
Tb927.7.1900	protein kinase, putative,cdc2-related related kinase, putative (CRK7)	Protein.kinase	1036	0.987546	0.98	1	5.73	0.23	2.518	-0.0041	1.929	0.948	0.518	-0.948	3.Normal	3.Normal	1.27	0.341	1.6	0.675
Tb927.11.3140	protein kinase, putative,dual-specificity protein kinase, putative	Protein.kinase	2745	0.917524	1.46	1.59	9.07	0.04	3.181	0.6654	2.069	1.049	0.773	-0.371	3.Normal	3.Normal	1.33	0.413	2.15	1.1021
Tb927.10.12040	protein kinase, putative,mitogen-activated protein kinase 11, putative	Protein.kinase	1805	0.870502	2.44	2.81	20.3	0.17	4.343	1.489	5.276	2.4	0.531	-0.914	3.Normal	3.Normal	3.43	1.777	4.86	2.2814
Tb927.10.5140	protein kinase, putative,mitogen-activated protein kinase 2, putative	Protein.kinase	4237	1.12089	1.06	0.95	27.96	0.26	4.805	-0.0759	4.926	2.3	0.183	-2.452	2. Low	2. Low	3.14	1.649	6	2.5852
Tb927.10.14800	protein kinase, putative,mitogen-activated protein kinase 9, putative	Protein.kinase	2497	0.970939	1.57	1.62	13.95	0.05	3.802	0.6961	3.31	1.727	0.483	-1.049	3.Normal	2. Low	2.13	1.094	3.33	1.7368
Tb927.10.14780	protein kinase, putative,mitogen-activated protein kinase kinase kinase, putative	Protein.kinase	2379	1.00254	4.81	4.8	23.68	0.18	4.566	2.2623	5.642	2.496	0.851	-0.233	3.Normal	3.Normal	3.64	1.865	5.6	2.4851
Tb927.2.2120	protein kinase, putative,NIMA/Nek Serine/threonine-protein kinase family, putative (25N14.205)	Protein.kinase	3101	0.963779	3.15	3.26	10.66	0.1	3.414	1.7066	2.377	1.249	1.388	0.473	3.Normal	3.Normal	1.53	0.609	2.57	1.3618
Tb927.6.2450	protein kinase, putative,protein kinase B kinase, putative	Protein.kinase	3291	0.943811	0.73	0.77	8.29	0.08	3.052	-0.3792	1.693	0.76	0.472	-1.082	3.Normal	2. Low	1.08	0.117	1.87	0.9029
Tb927.11.11110	protein kinase, putative,serine/threonine kinase, putative	Protein.kinase	1523	0.962967	1.09	1.13	7.38	0.07	2.884	0.1741	2.021	1.015	0.544	-0.878	3.Normal	3.Normal	1.32	0.398	1.79	0.8417
Tb927.11.6990	protein kinase, putative,serine/threonine protein kinase, putative	Protein.kinase	3827	0.972932	0.8	0.82	11.9	0.07	3.573	-0.2885	2.326	1.218	0.344	-1.54	3.Normal	2. Low	1.48	0.57	2.72	1.4433
Tb927.3.5650	protein kinase, putative,serine/threonine protein kinase, putative	Protein.kinase	4383	0.814929	0.7	0.86	5.49	0.07	2.456	-0.2239	0.917	-0.125	0.982	-0.027	3.Normal	3.Normal	0.58	-0.778	1.13	0.1799
Tb927.11.4470	protein kinase, putative,serine/threonine protein kinase, putative	Protein.kinase	3392	0.918372	1.21	1.31	5.24	0.05	2.39	0.3945	1.051	0.072	1.237	0.307	3.Normal	3.Normal	0.67	-0.572	1.17	0.2307
Tb927.11.9270	protein kinase,zinc finger protein kinase (ZFK)	Protein.kinase	3020	1.05166	0.77	0.73	19.66	0.13	4.297	-0.4589	4.274	2.096	0.164	-2.61	2. Low	2. Low	2.74	1.456	4.58	2.195
Tb927.6.4970	serine/arginine-rich protein specific kinase SRPK, putative	Protein.kinase	2718	0.847037	3.55	4.19	17.21	0.05	4.105	2.0661	3.843	1.942	1.093	0.128	3.Normal	3.Normal	2.47	1.307	3.97	1.9908
Tb927.8.870	serine/threonine kinase, putative,protein kinase, putative	Protein.kinase	5945	0.715931	4.66	6.51	53.76	0.17	5.748	2.7032	7.278	2.863	0.893	-0.163	3.Normal	3.Normal	4.6	2.201	10.32	3.3673
Tb927.1.1380	serine/threonine protein phosphatase 2A regulatory subunit, putative	Protein.kinase	4116	1.01797	1.53	1.5	13.92	0.09	3.8	0.5858	2.595	1.376	0.578	-0.791	3.Normal	3.Normal	1.65	0.726	3.12	1.6435
Tb927.3.3080	serine/threonine-protein kinase Nek1, putative,protein kinase, putative	Protein.kinase	1986	1.05907	1.13	1.07	8.23	0.24	3.04	0.0988	2.105	1.074	0.523	-0.936	3.Normal	3.Normal	1.36	0.448	1.99	0.9903
Tb927.10.1380	serine/threonine-protein kinase, putative	Protein.kinase	4560	1.10323	0.8	0.72	22.01	0.12	4.46	-0.466	3.77	1.915	0.186	-2.429	2. Low	2. Low	2.4	1.261	4.74	2.2443
Tb927.11.15010	serine/threonine-protein kinase, putative	Protein.kinase	3935	0.83786	0.79	0.94	20	0.09	4.322	-0.0833	3.74	1.903	0.241	-2.055	2. Low	2. Low	2.39	1.254	4.42	2.1444
Tb927.10.1940	serine/threonine-protein kinase, putative	Protein.kinase	1159	1.00966	1.06	1.05	12.19	0.1	3.608	0.0659	3.693	1.885	0.271	-1.885	3.Normal	2. Low	2.42	1.276	3.11	1.6375
Tb927.8.1670	serine/threonine-protein kinase, putative	Protein.kinase	2715	1.07946	1	0.92	5.82	0.1	2.54	-0.1159	1.397	0.483	0.644	-0.635	3.Normal	3.Normal	0.9	-0.153	1.44	0.5307
Tb927.6.5100	serine/threonine-protein kinase, putative	Protein.kinase	4000	0.940872	1.87	1.98	14.76	0.07	3.884	0.9889	2.817	1.494	0.71	-0.494	3.Normal	3.Normal	1.8	0.845	3.35	1.745
Tb927.8.1690	serine/threonine-protein kinase, putative	Protein.kinase	2616	1.21783	1.43	1.18	6.94	0.06	2.796	0.2354	1.653	0.725	0.726	-0.462	3.Normal	3.Normal	1.06	0.09	1.69	0.7557
Tb927.7.4090	serine/threonine-protein kinase, putative	Protein.kinase	4469	0.907837	1.61	1.77	12.28	0.06	3.619	0.826	2.136	1.095	0.843	-0.247	3.Normal	3.Normal	1.36	0.442	2.66	1.4119
Tb927.5.1650	serine/threonine-protein kinase, putative,protein kinase, putative	Protein.kinase	6585	1.25223	1.96	1.57	10.48	0.07	3.389	0.6474	1.409	0.495	1.135	0.183	3.Normal	3.Normal	0.89	-0.17	2.1	1.0709
Tb927.3.2440	serine/threonine-protein kinase, putative,protein kinase, putative	Protein.kinase	1582	0.695966	3.11	4.47	11.86	0.07	3.568	2.1616	3.378	1.756	1.332	0.414	3.Normal	3.Normal	2.2	1.138	3.02	1.5945
Tb927.6.1230	kinetoplastid-specific phospho-protein phosphatase	Protein.phosphatase	1821	1.02406	0.71	0.69	9.03	0.09	3.175	-0.5317	2.437	1.285	0.287	-1.799	3.Normal	2. Low	1.58	0.662	2.25	1.1699
Tb927.10.6540	kinetoplastid-specific phospho-protein phosphatase, putative	Protein.phosphatase	3162	1.08225	0.96	0.88	19.56	0.08	4.289	-0.1777	4.182	2.064	0.215	-2.216	2. Low	2. Low	2.68	1.423	4.55	2.1866
Tb927.11.12480	kinetoplastid-specific phospho-protein phosphatase, putative	Protein.phosphatase	2899	1.1658	1.56	1.34	11.14	0.04	3.478	0.4185	2.454	1.295	0.53	-0.916	3.Normal	3.Normal	1.58	0.657	2.59	1.3741
Tb927.4.1870	kinetoplastid-specific phospho-protein phosphatase, putative	Protein.phosphatase	4276	0.79548	1.54	1.93	16.28	0.11	4.025	0.9504	2.889	1.53	0.658	-0.604	3.Normal	3.Normal	1.84	0.879	3.53	1.8208
Tb927.6.4630	kinetoplastid-specific phospho-protein phosphatase, putative	Protein.phosphatase	1837	1.08893	2.84	2.61	9.85	0.04	3.3	1.3839	2.692	1.429	0.966	-0.05	3.Normal	3.Normal	1.75	0.806	2.49	1.3167
Tb927.6.750	kinetoplastid-specific phospho-protein phosphatase, putative	Protein.phosphatase	2721	0.919426	4.14	4.5	12.94	0.04	3.694	2.17	2.969	1.57	1.516	0.6	3.Normal	3.Normal	1.91	0.934	3.07	1.6188
Tb927.5.590	protein phosphatase 1, regulatory subunit, putative	Protein.phosphatase	1380	1.41679	3.2	2.26	5.96	0.03	2.576	1.1755	1.789	0.839	1.285	0.362	3.Normal	3.Normal	1.17	0.225	1.56	0.6371
Tb927.9.6150	protein phosphatase 2A regulatory subunit, putative	Protein.phosphatase	2788	1.07917	1.38	1.28	6.31	0.09	2.657	0.351	1.381	0.466	0.941	-0.087	3.Normal	3.Normal	0.89	-0.171	1.44	0.526
Tb927.11.11940	protein phosphatase 2A, putative	Protein.phosphatase	1497	1.00226	1.97	1.96	5.75	0.14	2.524	0.9714	1.746	0.804	1.145	0.196	3.Normal	3.Normal	1.14	0.188	1.54	0.6256
Tb927.8.1710	protein phosphatase 2A, regulatory subunit B, putative,phosphotyrosyl phosphate activator protein, putative	Protein.phosphatase	2070	1.0452	2.13	2.04	10.56	0.1	3.4	1.0299	2.827	1.499	0.707	-0.499	3.Normal	3.Normal	1.83	0.873	2.7	1.4315
Tb927.10.6460	protein phosphatase 2B, putative	Protein.phosphatase	1260	0.90392	1.6	1.77	10.07	0.12	3.333	0.823	3.027	1.598	0.595	-0.75	3.Normal	3.Normal	1.98	0.986	2.59	1.3711
Tb927.3.2150	protein phosphatase 2C, putative	Protein.phosphatase	1445	1.1141	0.77	0.69	28.42	0.2	4.829	-0.5307	7.776	2.959	0.09	-3.474	2. Low	2. Low	5.08	2.344	6.82	2.7699
Tb927.4.2110	protein phosphatase 2C, putative	Protein.phosphatase	3551	1.072	1.29	1.2	27.4	0.16	4.776	0.2646	5.233	2.388	0.229	-2.125	2. Low	2. Low	3.35	1.743	5.94	2.5715
Tb927.4.4510	protein phosphatase 2C, putative	Protein.phosphatase	7931	0.971324	1.25	1.29	11.78	0.05	3.558	0.3649	1.482	0.567	0.877	-0.189	3.Normal	3.Normal	0.93	-0.103	2.43	1.2814
Tb927.2.5050	protein phosphatase 2C, putative	Protein.phosphatase	1362	0.96829	1.99	2.06	8.1	0.08	3.018	1.0409	2.382	1.252	0.882	-0.182	3.Normal	3.Normal	1.56	0.638	2.07	1.0462
Tb927.11.16970	protein phosphatase 4, putative	Protein.phosphatase	2477	0.937503	2.62	2.79	14.96	0.06	3.903	1.4825	3.549	1.828	0.789	-0.342	3.Normal	3.Normal	2.29	1.195	3.57	1.834
Tb927.8.1130	protein phosphatase with EF-Hand domains, putative	Protein.phosphatase	6939	1.0663	0.47	0.44	44.89	0.16	5.488	-1.1932	5.601	2.486	0.071	-3.808	2. Low	2. Low	3.53	1.819	8.57	3.0996
Tb927.10.10610	protein tyrosine phosphatase, putative	Protein.phosphatase	1499	1.18397	3.21	2.71	16.03	0.09	4.002	1.4398	4.533	2.18	0.596	-0.747	3.Normal	3.Normal	2.96	1.564	4.01	2.0021
Tb927.4.820	TFIIF-stimulated CTD phosphatase, putative	Protein.phosphatase	1645	1.1313	0.83	0.74	28.83	0.26	4.85	-0.4438	7.714	2.947	0.091	-3.462	2. Low	2. Low	5.02	2.328	6.96	2.7981
Tb927.10.14270	TFIIF-stimulated CTD phosphatase, putative	Protein.phosphatase	6384	0.940479	0.49	0.52	32.75	0.17	5.033	-0.955	4.472	2.161	0.112	-3.161	2. Low	2. Low	2.82	1.497	6.56	2.7146
Tb927.3.2820	TFIIF-stimulated CTD phosphatase, putative	Protein.phosphatase	2269	1.10383	0.85	0.77	19.87	0.21	4.312	-0.37	4.843	2.276	0.165	-2.598	2. Low	2. Low	3.13	1.646	4.74	2.2449
Tb927.11.5010	TFIIF-stimulated CTD phosphatase, putative	Protein.phosphatase	2523	1.02739	1.5	1.46	32.7	0.17	5.031	0.549	7.397	2.887	0.203	-2.302	2. Low	2. Low	4.77	2.254	7.47	2.9015
Tb927.2.4830	TFIIF-stimulated CTD phosphatase, putative	Protein.phosphatase	2012	1.07246	1.65	1.54	12.21	0.09	3.61	0.6249	3.109	1.636	0.482	-1.051	3.Normal	2. Low	2.01	1.011	2.94	1.5578
Tb927.3.2110	TFIIF-stimulated CTD phosphatase, putative	Protein.phosphatase	3221	1.10204	1.41	1.28	7.82	0.08	2.968	0.3592	1.711	0.775	0.76	-0.396	3.Normal	3.Normal	1.1	0.133	1.88	0.9069
Tb927.7.3750	TFIIF-stimulated CTD phosphatase, putative	Protein.phosphatase	1228	1.06914	4.58	4.29	11.87	0.06	3.57	2.0997	3.638	1.863	1.182	0.241	3.Normal	3.Normal	2.38	1.252	3.09	1.6299
Tb927.9.13150	TFIIF-stimulated CTD phosphatase, putative	Protein.phosphatase	1450	1.0041	2.07	2.06	6.28	0.07	2.651	1.0459	1.763	0.818	1.191	0.252	3.Normal	3.Normal	1.15	0.203	1.55	0.6302
Tb927.10.4180	TFIIF-stimulated CTD phosphatase, putative	Protein.phosphatase	2691	0.902852	8.24	9.13	30.28	0.13	4.92	3.1901	6.588	2.72	1.381	0.466	3.Normal	3.Normal	4.24	2.084	6.79	2.7637
Tb927.3.4940	5-histidylcysteine sulfoxide synthase, 1st step ovothiol s/s	Redox	3568	1.11048	0.9	0.81	22.76	0.12	4.509	-0.296	4.493	2.168	0.178	-2.49	2. Low	2. Low	2.87	1.523	5.11	2.3541
Tb927.11.15920	glutathione peroxidase, putative	Redox	570	1.15515	1.78	1.54	9.19	0.07	3.201	0.627	3.208	1.682	0.468	-1.097	3.Normal	2. Low	2.13	1.088	2.49	1.3152
Tb927.7.4000	glutathione synthetase, putative	Redox	2709	1.04227	1.4	1.34	8.52	0.04	3.091	0.4215	2.081	1.057	0.625	-0.679	3.Normal	3.Normal	1.34	0.422	2.15	1.1044
Tb927.7.3500	glutathione-S-transferase/glutaredoxin, putative	Redox	1588	0.977459	2.32	2.38	5.64	0.04	2.495	1.2501	1.714	0.778	1.4	0.485	3.Normal	3.Normal	1.12	0.159	1.53	0.6171
Tb927.11.8820	glutathionylspermidine synthetase, putative	Redox	3074	0.919138	5.45	5.93	10.05	0.08	3.33	2.568	2.176	1.122	2.712	1.439	3.Normal	1. High	1.4	0.482	2.35	1.2298
Tb927.4.1350	glyoxalase II (glx2-2)	Redox	1621	1.07636	3.02	2.81	8.55	0.06	3.096	1.488	2.534	1.341	1.105	0.144	3.Normal	3.Normal	1.65	0.723	2.28	1.1874
Tb927.6.1080	glyoxalase II (glxII)	Redox	1276	0.98171	1.99	2.03	10.55	0.12	3.4	1.0213	3.309	1.726	0.604	-0.726	3.Normal	3.Normal	2.17	1.115	2.83	1.503
Tb927.9.3590	monothiol glutaredoxin, putative	Redox	977	1.10862	0.88	0.79	14.94	0.1	3.901	-0.3376	4.771	2.254	0.168	-2.576	2. Low	2. Low	3.14	1.649	3.92	1.9696
Tb927.10.10420	monothiol glutaredoxin, putative	Redox	607	1.27263	1.95	1.53	6.32	0.08	2.66	0.6166	2.136	1.095	0.702	-0.51	3.Normal	3.Normal	1.41	0.5	1.67	0.7355
Tb927.11.13730	ornithine decarboxylase (ODC)	Redox	4181	1.01016	3	2.97	23.89	0.17	4.578	1.5718	4.297	2.103	0.698	-0.518	3.Normal	3.Normal	2.74	1.453	5.21	2.3803
Tb927.6.4470	prozyme,S-adenosylmethionine decarboxylaseregulator	Redox	4665	0.965912	3.09	3.2	26.84	0.22	4.746	1.679	4.509	2.173	0.71	-0.495	3.Normal	3.Normal	2.86	1.518	5.72	2.5165
Tb927.6.4410	S-adenosylmethionine decarboxylase (AdoMetDC)	Redox	1507	1.81809	3.74	2.06	6.59	0.09	2.72	1.0395	2.028	1.02	1.036	0.05	3.Normal	3.Normal	1.32	0.403	1.79	0.8432
Tb927.9.7770	spermidine synthase (SpSyn)	Redox	1156	1.02929	6.91	6.71	30.42	0.08	4.927	2.7471	8.818	3.14	0.76	-0.396	3.Normal	3.Normal	5.78	2.531	7.43	2.8924
Tb927.5.950	thioredoxin-like protein	Redox	1300	1.638	4.82	2.94	16.69	0.11	4.061	1.5575	5.008	2.324	0.579	-0.788	3.Normal	3.Normal	3.28	1.712	4.3	2.1057
Tb927.4.2450	thioredoxin, putative	Redox	1721	1.13608	8.36	7.36	59.54	0.22	5.896	2.8789	14.574	3.865	0.508	-0.978	3.Normal	3.Normal	9.48	3.245	13.28	3.7309
Tb927.2.4370	trypanothione synthetase (TRYS)	Redox	3377	0.948042	2.1	2.22	16.32	0.1	4.028	1.1506	3.273	1.711	0.672	-0.573	3.Normal	3.Normal	2.1	1.067	3.65	1.8674
Tb927.9.5750	tryparedoxin peroxidase (TRYP1)	Redox	1095	1.58022	29.37	18.59	62.33	0.28	5.962	4.2163	17.087	4.095	1.089	0.122	3.Normal	3.Normal	11.21	3.487	14.26	3.8343
Tb927.10.3940	40S ribosomal protein S3A	Ribosome	894	1.76798	44.22	25.01	63.65	0.24	5.992	4.6445	18.381	4.2	1.36	0.444	3.Normal	3.Normal	12.1	3.597	14.91	3.8983
Tb927.10.7710	40S ribosomal protein S8	Ribosome	1278	1.30824	4.1	3.13	8.96	0.02	3.163	1.6482	2.721	1.444	1.139	0.188	3.Normal	3.Normal	1.78	0.832	2.33	1.221
Tb927.10.10010	60S acidic ribosomal subunit	Ribosome	752	1.08061	3.4	3.14	11.16	0.09	3.48	1.6524	3.729	1.899	0.831	-0.266	3.Normal	3.Normal	2.46	1.3	2.96	1.5679
Tb927.10.8200	60S Ribosomal protein L1	Ribosome	932	1.15924	2.88	2.48	7.92	0.09	2.986	1.3131	2.62	1.389	0.954	-0.067	3.Normal	3.Normal	1.72	0.786	2.14	1.0952
Tb927.9.8070	60S ribosomal protein L10	Ribosome	722	2.14637	33.85	15.77	75.37	0.25	6.236	3.9793	21.883	4.452	0.722	-0.47	3.Normal	3.Normal	14.46	3.854	17.33	4.1149
Tb927.11.6360	60S ribosomal protein L24	Ribosome	1118	1.22509	2.28	1.86	8.51	0.13	3.089	0.8958	2.818	1.494	0.674	-0.568	3.Normal	3.Normal	1.85	0.886	2.36	1.2387
Tb927.3.5050	60S ribosomal protein L4	Ribosome	1233	2.31209	31.42	13.59	81.79	0.3	6.354	3.7643	20.941	4.388	0.649	-0.623	3.Normal	3.Normal	13.71	3.777	17.83	4.1561
Tb927.10.13730	60S ribosomal protein L7	Ribosome	1377	0.946442	1.46	1.55	11.6	0.09	3.536	0.6287	3.524	1.817	0.426	-1.232	3.Normal	2. Low	2.3	1.203	3.06	1.6143
Tb927.7.1740	60S ribosomal protein L7	Ribosome	930	3.00082	34.36	11.45	69.81	0.22	6.125	3.5173	19.662	4.297	0.585	-0.774	3.Normal	3.Normal	12.94	3.694	16.03	4.0028
Tb927.6.5140	ribosomal P protein AGP2beta-1, putative	Ribosome	1479	1.11371	1.42	1.28	7.34	0.07	2.876	0.3544	2.039	1.028	0.637	-0.65	3.Normal	3.Normal	1.33	0.412	1.8	0.8459
Tb927.6.1610	ribosomal RNA adenine dimethylase family protein, conserved	Ribosome	1592	0.913883	1.73	1.89	6.54	0.03	2.708	0.9192	1.993	0.995	0.953	-0.069	3.Normal	3.Normal	1.3	0.377	1.78	0.8352
Tb927.6.4350	ribosomal RNA assembly protein, putative	Ribosome	1079	1.58545	2.35	1.48	7.17	0.05	2.842	0.5665	2.222	1.152	0.675	-0.567	3.Normal	3.Normal	1.46	0.545	1.85	0.8884
Tb927.10.14680	ribosome biogenesis protein, putative	Ribosome	1401	1.17136	1.54	1.32	11.06	0.08	3.467	0.3962	3.223	1.688	0.403	-1.31	3.Normal	2. Low	2.1	1.074	2.81	1.4902
Tb927.7.270	ribosome biogenesis protein, putative	Ribosome	1723	1.05794	2.28	2.15	12.98	0.04	3.698	1.1067	3.549	1.828	0.62	-0.69	3.Normal	3.Normal	2.31	1.207	3.23	1.6935
Tb927.6.2050	ribosome biogenesis regulatory protein (RRS1), putative	Ribosome	1279	1.13344	1.89	1.67	9.73	0.1	3.283	0.7397	3.014	1.592	0.564	-0.826	3.Normal	3.Normal	1.97	0.98	2.58	1.369
Tb927.5.760	cell cycle sequence binding phosphoprotein (RBP33), CSBP2	RNA.binding	5732	1.8421	2.51	1.36	40.05	0.28	5.324	0.4485	5.708	2.513	0.245	-2.027	2. Low	2. Low	3.61	1.852	7.95	2.9916
Tb927.11.16020	DRBD10	RNA.binding	1626	1.16481	1.85	1.59	10.78	0.07	3.43	0.6712	3.078	1.622	0.52	-0.944	3.Normal	3.Normal	2	1.003	2.77	1.4688
Tb927.8.6650	DRBD13	RNA.binding	5067	1.07874	0.48	0.45	28.22	0.23	4.819	-1.1613	4.442	2.151	0.09	-3.473	2. Low	2. Low	2.82	1.494	5.85	2.5476
Tb927.11.14100	DRBD4 (PTB2)	RNA.binding	3137	0.983274	5.67	5.77	26.28	0.14	4.716	2.5289	5.373	2.426	1.079	0.11	3.Normal	3.Normal	3.45	1.785	5.83	2.5442
Tb927.3.3960	DRBD6A	RNA.binding	3823	1.73522	1.01	0.58	35.23	0.27	5.139	-0.7878	6.397	2.677	0.094	-3.414	2. Low	2. Low	4.08	2.03	7.48	2.9024
Tb927.4.400	DRBD7	RNA.binding	1231	0.928073	4.71	5.08	15.93	0.1	3.994	2.3436	4.796	2.262	1.063	0.089	3.Normal	3.Normal	3.14	1.651	4.08	2.0293
Tb927.9.13280	DRBD9	RNA.binding	1592	1.1604	1.23	1.06	12.56	0.15	3.651	0.0784	3.643	1.865	0.302	-1.728	3.Normal	2. Low	2.37	1.247	3.26	1.7052
Tb927.11.14090	hypothetical protein, conserved, 2 very weak RRMs	RNA.binding	2040	1.04544	6.5	6.22	45.66	0.24	5.513	2.636	10.874	3.443	0.57	-0.811	3.Normal	3.Normal	7.05	2.817	10.34	3.3696
Tb927.5.1960	hypothetical protein, conserved, dsRNA binding domain	RNA.binding	1554	1.2867	0.94	0.73	10.98	0.05	3.456	-0.4466	3.123	1.643	0.224	-2.157	2. Low	2. Low	2.04	1.025	2.78	1.4754
Tb927.3.1910	hypothetical protein, conserved, histone RNA binding domain 259-326	RNA.binding	6571	0.885011	1.83	2.07	22.72	0.11	4.506	1.0501	3.137	1.649	0.669	-0.579	3.Normal	3.Normal	1.98	0.984	4.67	2.2238
Tb927.3.870	hypothetical protein, conserved, match to histone RNA hairpin binding proteins	RNA.binding	1375	0.878811	2.35	2.68	15.01	0.13	3.908	1.422	4.372	2.128	0.618	-0.695	3.Normal	3.Normal	2.86	1.514	3.8	1.925
Tb927.10.11990	hypothetical protein, conserved,RNA-binding protein	RNA.binding	1120	0.976066	2.74	2.81	9.38	0.06	3.23	1.4893	2.816	1.494	0.994	-0.008	3.Normal	3.Normal	1.85	0.885	2.36	1.2384
Tb927.11.3500	hypothetical protein, RBD	RNA.binding	3380	1.07014	2.12	1.98	16.74	0.08	4.065	0.9869	3.467	1.794	0.577	-0.794	3.Normal	3.Normal	2.22	1.15	3.87	1.9509
Tb927.10.4430	PUF1	RNA.binding	2618	1.03861	2.93	2.82	14.87	0.09	3.894	1.4977	3.466	1.793	0.808	-0.308	3.Normal	3.Normal	2.23	1.159	3.54	1.8244
Tb927.10.310	PUF3	RNA.binding	3749	0.979731	2.71	2.77	11.46	0.09	3.518	1.4694	2.161	1.112	1.296	0.374	3.Normal	3.Normal	1.38	0.465	2.51	1.3257
Tb927.10.11760	PUF6	RNA.binding	6453	1.11567	1.97	1.77	32.47	0.28	5.021	0.82	4.317	2.11	0.417	-1.262	3.Normal	2. Low	2.72	1.445	6.37	2.6714
Tb927.8.4450	RBP11	RNA.binding	1770	1.06217	2.1	1.98	12.54	0.11	3.649	0.9847	3.517	1.814	0.569	-0.814	3.Normal	3.Normal	2.29	1.193	3.23	1.6894
Tb927.10.13540	RBP12	RNA.binding	3613	0.952805	1.66	1.74	7.42	0.09	2.891	0.8028	1.417	0.503	1.2	0.263	3.Normal	3.Normal	0.91	-0.143	1.62	0.6962
Tb927.8.6440	RBP20	RNA.binding	3011	0.762912	3.07	4.03	43.68	0.25	5.449	2.0092	8.864	3.148	0.451	-1.148	3.Normal	2. Low	5.69	2.509	9.49	3.2458
Tb927.3.2000	RBP21	RNA.binding	1205	1.10086	1.39	1.26	6.55	0.08	2.712	0.3364	2.161	1.112	0.601	-0.733	3.Normal	3.Normal	1.42	0.502	1.83	0.874
Tb927.5.1080	RBP22	RNA.binding	1258	1.77913	1.59	0.89	8.38	0.06	3.066	-0.1604	2.435	1.284	0.37	-1.436	3.Normal	2. Low	1.59	0.673	2.08	1.0571
Tb927.10.11270	RBP23	RNA.binding	970	0.993548	1.99	2.01	9.81	0.12	3.294	1.0043	3.228	1.691	0.619	-0.691	3.Normal	3.Normal	2.12	1.086	2.65	1.4046
Tb927.3.1030	RBP28	RNA.binding	1780	0.929142	2.63	2.83	21.24	0.13	4.409	1.5021	5.552	2.473	0.504	-0.988	3.Normal	3.Normal	3.61	1.851	5.1	2.3502
Tb927.11.530	RBP3	RNA.binding	2500	0.839554	3.94	4.69	43.23	0.21	5.434	2.2308	9.439	3.239	0.498	-1.006	3.Normal	2. Low	6.09	2.606	9.51	3.2491
Tb927.5.2100	RBP30	RNA.binding	1721	1.61299	3.32	2.06	9.2	0.03	3.202	1.0405	2.484	1.313	0.845	-0.243	3.Normal	3.Normal	1.62	0.692	2.26	1.1785
Tb927.4.4230	RBP31, in silico screen suggests component of motile flagellae.	RNA.binding	6606	1.09132	1	0.92	11.46	0.12	3.519	-0.1209	1.543	0.626	0.583	-0.778	3.Normal	3.Normal	0.97	-0.04	2.3	1.2038
Tb927.8.990	RBP33	RNA.binding	2750	1.081	4.22	3.91	24.84	0.2	4.635	1.9661	5.507	2.461	0.708	-0.498	3.Normal	3.Normal	3.54	1.825	5.72	2.5152
Tb927.11.3340	RBP34	RNA.binding	1033	1.1537	1.45	1.26	10.32	0.06	3.368	0.3321	3.182	1.67	0.408	-1.292	3.Normal	2. Low	2.09	1.064	2.63	1.3968
Tb927.11.16590	RBP37	RNA.binding	1716	1.04146	1.07	1.03	7.53	0.09	2.913	0.0357	2.216	1.148	0.451	-1.148	3.Normal	2. Low	1.44	0.528	2.02	1.0129
Tb927.11.5850	RBP38	RNA.binding	3299	1.00805	4.66	4.62	21.25	0.1	4.41	2.2074	4.29	2.101	1.072	0.101	3.Normal	3.Normal	2.75	1.458	4.74	2.2453
Tb927.11.15350	RBP39	RNA.binding	1095	1.21278	1.36	1.12	4.88	0.06	2.286	0.1648	1.59	0.669	0.692	-0.532	3.Normal	3.Normal	1.04	0.062	1.33	0.4088
Tb927.6.4440	RBP42	RNA.binding	2013	1.1418	5.13	4.5	31.27	0.22	4.967	2.1684	7.644	2.934	0.589	-0.764	3.Normal	3.Normal	4.95	2.309	7.24	2.856
Tb927.10.12090	RBP7A	RNA.binding	875	1.38598	4.32	3.12	20.54	0.19	4.36	1.64	6.734	2.751	0.46	-1.119	3.Normal	2. Low	4.44	2.149	5.45	2.4456
Tb927.10.12100	RBP7B	RNA.binding	905	1.37184	2.08	1.52	18.25	0.1	4.19	0.5999	5.776	2.53	0.26	-1.945	3.Normal	2. Low	3.8	1.927	4.69	2.2305
Tb927.3.3970	RNA binding protein, putative, LYAR-type C2HC zinc finger domain	RNA.binding	1292	0.804172	3.58	4.46	10.5	0.13	3.392	2.1555	3.006	1.588	1.497	0.582	3.Normal	3.Normal	1.97	0.976	2.58	1.3677
Tb927.11.7310	RNA binding protein, putative, RBD	RNA.binding	1027	0.960367	1.89	1.97	9	0.05	3.169	0.976	2.876	1.524	0.695	-0.524	3.Normal	3.Normal	1.89	0.918	2.38	1.2494
Tb927.10.15870	RNA binding protein, putative, SWAP domain	RNA.binding	1060	1.05955	1.96	1.85	5.05	0.1	2.335	0.886	1.603	0.681	1.123	0.167	3.Normal	3.Normal	1.05	0.074	1.33	0.413
Tb927.6.2550	TRRM2	RNA.binding	5206	0.984687	1.54	1.56	25.43	0.2	4.669	0.6408	3.932	1.975	0.407	-1.297	3.Normal	2. Low	2.49	1.317	5.24	2.3893
Tb927.3.3670	TRRM3	RNA.binding	2185	1.23129	1.24	1	9.01	0.08	3.171	0.0064	2.277	1.187	0.439	-1.187	3.Normal	2. Low	1.47	0.559	2.21	1.141
Tb927.4.1680	ZC3H10	RNA.binding	2050	0.949284	3.05	3.22	15.53	0.05	3.957	1.6855	4.073	2.026	0.786	-0.348	3.Normal	3.Normal	2.64	1.4	3.88	1.9546
Tb927.5.1570	ZC3H12	RNA.binding	3325	1.41956	3.7	2.61	32.47	0.14	5.021	1.3822	6.331	2.662	0.411	-1.284	3.Normal	2. Low	4.05	2.02	7.02	2.8109
Tb927.5.1580	ZC3H13	RNA.binding	3340	1.27069	3.17	2.49	7.71	0.04	2.947	1.3185	1.681	0.749	1.487	0.573	3.Normal	3.Normal	1.08	0.106	1.87	0.9001
Tb927.6.4050	ZC3H14	RNA.binding	2232	0.906894	1.16	1.28	12.92	0.14	3.692	0.3566	3.227	1.69	0.403	-1.312	3.Normal	2. Low	2.09	1.061	3.14	1.6526
Tb927.7.930	ZC3H17	RNA.binding	1923	0.905456	2.09	2.3	8.51	0.08	3.089	1.2045	2.39	1.257	0.962	-0.055	3.Normal	3.Normal	1.55	0.633	2.24	1.1614
Tb927.7.2140	ZC3H18	RNA.binding	7384	0.691299	5.56	8.05	34.8	0.14	5.121	3.0084	4.281	2.098	1.869	0.902	3.Normal	3.Normal	2.69	1.429	6.76	2.7578
Tb927.7.2580	ZC3H19	RNA.binding	4805	1.05414	1.28	1.21	28.12	0.12	4.813	0.2771	4.584	2.197	0.262	-1.934	3.Normal	2. Low	2.91	1.541	5.89	2.559
Tb927.7.2660	ZC3H20	RNA.binding	6611	1.07253	1.34	1.25	5.68	0.1	2.506	0.322	0.852	-0.23	1.525	0.609	3.Normal	3.Normal	0.54	-0.896	1.27	0.3485
Tb927.7.2670	ZC3H21	RNA.binding	5257	0.900659	0.78	0.87	4.55	0.07	2.185	-0.2046	0.824	-0.279	1.092	0.127	3.Normal	3.Normal	0.52	-0.938	1.1	0.1412
Tb927.7.2680	ZC3H22	RNA.binding	6906	1.02677	0.87	0.85	7.71	0.06	2.947	-0.2329	1.098	0.135	0.82	-0.287	3.Normal	3.Normal	0.69	-0.532	1.68	0.7454
Tb927.7.4980	ZC3H23 POMP35	RNA.binding	1267	0.889702	1.61	1.81	11.19	0.09	3.484	0.8566	3.315	1.729	0.543	-0.881	3.Normal	3.Normal	2.17	1.118	2.84	1.504
Tb927.8.4020	ZC3H24	RNA.binding	862	2.89114	1.85	0.64	8.49	0.08	3.085	-0.6452	2.663	1.413	0.225	-2.15	2. Low	2. Low	1.75	0.811	2.15	1.1045
Tb927.8.4070	ZC3H25	RNA.binding	862	3.25159	2	0.61	8.84	0.08	3.145	-0.7033	2.988	1.579	0.201	-2.316	2. Low	2. Low	1.97	0.977	2.41	1.2706
Tb927.8.4120	ZC3H26	RNA.binding	862	3.81112	2	0.52	8.84	0.08	3.145	-0.9324	2.988	1.579	0.167	-2.579	2. Low	2. Low	1.97	0.977	2.41	1.2706
Tb927.9.9450	ZC3H28	RNA.binding	3254	1.11293	1.8	1.62	39.79	0.28	5.314	0.6927	7.84	2.971	0.204	-2.293	2. Low	2. Low	5.02	2.329	8.62	3.1081
Tb927.10.1540	ZC3H30	RNA.binding	5394	1.02475	1.1	1.07	27.82	0.28	4.798	0.1011	4.276	2.096	0.257	-1.959	3.Normal	2. Low	2.71	1.437	5.79	2.534
Tb927.10.5250	ZC3H32	RNA.binding	6393	1.02088	1.88	1.84	58.89	0.28	5.88	0.8814	7.498	2.906	0.24	-2.058	2. Low	2. Low	4.73	2.242	11.01	3.4612
Tb927.10.12330	ZC3H34	RNA.binding	802	1.18615	4	3.37	26.53	0.25	4.73	1.7538	8.674	3.117	0.392	-1.351	3.Normal	2. Low	5.72	2.516	6.95	2.796
Tb927.10.12740	ZC3H35	RNA.binding	2941	0.969384	0.63	0.65	7.53	0.09	2.912	-0.6219	1.787	0.837	0.336	-1.574	3.Normal	2. Low	1.15	0.199	1.9	0.9236
Tb927.10.14930	ZC3H39	RNA.binding	4308	0.90161	2.3	2.55	18.74	0.11	4.228	1.3503	3.389	1.761	0.738	-0.439	3.Normal	3.Normal	2.16	1.109	4.16	2.0558
Tb927.10.14950	ZC3H40	RNA.binding	1613	0.995758	2.23	2.24	11.13	0.1	3.477	1.1646	3.086	1.626	0.713	-0.488	3.Normal	3.Normal	2.01	1.007	2.77	1.4699
Tb927.11.7450	ZC3H43	RNA.binding	5581	1.02611	1.36	1.32	7.74	0.03	2.953	0.4016	1.26	0.334	1.031	0.045	3.Normal	3.Normal	0.8	-0.326	1.73	0.7945
Tb927.3.740	ZC3H5	RNA.binding	2260	0.907307	3.22	3.55	23.25	0.22	4.539	1.8286	5.535	2.469	0.65	-0.621	3.Normal	3.Normal	3.58	1.839	5.41	2.436
Tb927.3.790	ZC3H6	RNA.binding	1100	1.0372	1.28	1.24	4.81	0.07	2.267	0.3075	1.589	0.668	0.755	-0.405	3.Normal	3.Normal	1.04	0.06	1.33	0.4083
Tb927.3.1340	ZC3H7=CBP66, nuclear cap-binding complex	RNA.binding	2127	0.998819	1.78	1.78	7.07	0.05	2.821	0.835	1.799	0.848	1	0	3.Normal	3.Normal	1.16	0.22	1.73	0.7905
Tb927.4.1310	ZC3H9	RNA.binding	1616	1.1207	2.49	2.22	7.5	0.07	2.907	1.1521	2.261	1.177	0.973	-0.039	3.Normal	3.Normal	1.47	0.558	2.03	1.0218
Tb927.10.10850	AGO1	RNA.degradation	3387	1.43148	2.31	1.62	23.39	0.14	4.548	0.6928	4.613	2.206	0.347	-1.528	3.Normal	2. Low	2.95	1.562	5.15	2.3641
Tb927.6.600	CAF1	RNA.degradation	3643	1.53634	2.19	1.43	16.47	0.07	4.041	0.5145	3.149	1.655	0.445	-1.169	3.Normal	2. Low	2.01	1.009	3.61	1.8528
Tb927.4.410	CAF40	RNA.degradation	1462	0.912924	5.76	6.31	22.69	0.07	4.504	2.6572	6.447	2.689	0.977	-0.033	3.Normal	3.Normal	4.21	2.073	5.67	2.5029
Tb927.1.2580	EAP1 exosome complex PH subunit	RNA.degradation	1469	1.15047	1.37	1.19	16.57	0.14	4.05	0.2516	4.833	2.273	0.248	-2.01	2. Low	2. Low	3.15	1.657	4.25	2.0887
Tb927.11.16600	EAP2 exosome-associated protein 2	RNA.degradation	1257	1.03203	0.84	0.82	12.04	0.1	3.59	-0.2893	3.615	1.854	0.221	-2.176	2. Low	2. Low	2.37	1.243	3.09	1.6267
Tb927.7.5460	EAP3 exosome-associated protein 3	RNA.degradation	1094	0.709094	2.3	3.24	6.18	0.06	2.628	1.695	1.904	0.929	1.681	0.749	3.Normal	3.Normal	1.25	0.321	1.59	0.6681
Tb927.11.11030	EAP4 exosome-associated protein 4	RNA.degradation	845	1.29166	1.44	1.11	5.99	0.08	2.582	0.155	2.016	1.011	0.546	-0.874	3.Normal	3.Normal	1.33	0.41	1.62	0.6995
Tb927.8.3220	exonuclease, putative	RNA.degradation	3802	1.10922	0.82	0.74	47.34	0.27	5.565	-0.4415	8.364	3.064	0.084	-3.579	2. Low	2. Low	5.34	2.417	9.75	3.2861
Tb927.3.5150	exonuclease, putative	RNA.degradation	1428	1.01231	1.07	1.06	15.54	0.14	3.958	0.0857	4.6	2.202	0.239	-2.064	2. Low	2. Low	3	1.586	4.03	2.009
Tb927.11.16000	exonuclease, putative	RNA.degradation	1222	1.00411	1.45	1.45	6.92	0.09	2.79	0.5323	2.153	1.107	0.65	-0.621	3.Normal	3.Normal	1.41	0.496	1.83	0.8722
Tb927.8.3710	hypothetical protein, conserved, RNAse H ExoIII domain	RNA.degradation	2965	1.08444	1.85	1.71	8.74	0.03	3.128	0.7703	1.997	0.998	0.851	-0.233	3.Normal	3.Normal	1.28	0.359	2.13	1.0882
Tb927.9.9060	LSM12	RNA.degradation	851	1.07336	7.2	6.71	28.46	0.18	4.831	2.7465	8.868	3.149	0.756	-0.404	3.Normal	3.Normal	5.84	2.547	7.15	2.838
Tb927.10.8720	NOT10	RNA.degradation	3035	1.14858	1.6	1.39	25.31	0.23	4.661	0.4763	5.262	2.396	0.266	-1.91	3.Normal	2. Low	3.38	1.756	5.65	2.4974
Tb927.8.1960	NOT11	RNA.degradation	1373	1.02879	3.83	3.72	15.52	0.04	3.957	1.8959	4.653	2.218	0.795	-0.331	3.Normal	3.Normal	3.04	1.604	4.04	2.0145
Tb927.6.850	NOT2	RNA.degradation	4107	0.954477	1.16	1.22	11.73	0.11	3.553	0.2824	2.239	1.163	0.536	-0.9	3.Normal	3.Normal	1.43	0.513	2.69	1.4292
Tb927.3.1920	NOT5	RNA.degradation	2762	0.948959	1.71	1.8	33.39	0.17	5.061	0.8458	7.109	2.83	0.253	-1.982	3.Normal	2. Low	4.57	2.193	7.39	2.8857
Tb927.11.13970	PAN3	RNA.degradation	1742	0.997713	1.87	1.87	9.42	0.06	3.235	0.9045	2.474	1.307	0.768	-0.381	3.Normal	3.Normal	1.61	0.686	2.26	1.1767
Tb927.10.2220	piwi-like protein 1	RNA.degradation	3632	0.939373	0.71	0.75	13.87	0.09	3.794	-0.4093	2.774	1.472	0.288	-1.794	3.Normal	2. Low	1.77	0.826	3.18	1.6683
Tb927.10.8880	RIF4 involved in RNAi	RNA.degradation	1893	0.824974	1.93	2.34	9.31	0.06	3.219	1.2282	2.403	1.265	0.957	-0.063	3.Normal	3.Normal	1.56	0.641	2.24	1.1639
Tb927.7.4670	RRP4 exosome complex PH subunit	RNA.degradation	1113	0.827658	2.08	2.52	5.39	0.05	2.43	1.3306	1.584	0.664	1.578	0.658	3.Normal	3.Normal	1.04	0.055	1.33	0.4068
Tb927.2.2180	RRP41B exosome protein PH subunit	RNA.degradation	1223	1.16725	1.5	1.29	10.11	0.07	3.337	0.3644	3.051	1.609	0.426	-1.231	3.Normal	2. Low	2	0.999	2.59	1.3751
Tb927.4.1630	RRP6	RNA.degradation	2326	1.02581	2.1	2.05	9.42	0.09	3.236	1.0333	2.221	1.151	0.901	-0.151	3.Normal	3.Normal	1.43	0.521	2.19	1.1306
Tb927.7.4900	XRNA	RNA.degradation	8681	0.950942	2.53	2.66	27.55	0.1	4.784	1.411	3.111	1.637	0.868	-0.204	3.Normal	3.Normal	1.95	0.964	5.36	2.4212
Tb927.8.2810	XRNC	RNA.degradation	2719	1.23327	1.35	1.09	5.91	0.04	2.562	0.1286	1.396	0.482	0.788	-0.344	3.Normal	3.Normal	0.9	-0.154	1.44	0.5304
Tb927.10.6220	XRND	RNA.degradation	2888	1.08699	1.55	1.42	9.29	0.07	3.216	0.5103	2.022	1.016	0.692	-0.53	3.Normal	3.Normal	1.3	0.378	2.13	1.093
Tb927.1.4220	Ydr279p,RNaseH2 domain like,Winged Helix DNA binding	RNA.degradation	1455	1.07111	1.12	1.05	13.13	0.06	3.715	0.0655	3.746	1.905	0.267	-1.905	3.Normal	2. Low	2.44	1.29	3.29	1.7182
Tb927.8.6690	ATP-dependent DEAD/H DNA helicase recQ, putative	RNA.helicase	5566	1.09479	0.81	0.74	27.2	0.07	4.765	-0.4293	4.054	2.02	0.173	-2.534	2. Low	2. Low	2.57	1.36	5.57	2.4782
Tb927.6.3580	ATP-dependent DEAD/H DNA helicase recQ, putative	RNA.helicase	3016	0.887475	1.08	1.22	11.66	0.08	3.544	0.2897	2.621	1.39	0.458	-1.127	3.Normal	2. Low	1.68	0.751	2.81	1.4886
Tb927.7.7300	ATP-dependent DEAD/H RNA helicase, putative, no clear yeast homologue	RNA.helicase	3165	1.12383	0.71	0.63	23.82	0.04	4.574	-0.6619	4.964	2.312	0.121	-3.049	2. Low	2. Low	3.18	1.671	5.41	2.4345
Tb927.11.15460	ATP-dependent DEAD/H RNA helicase, putative, no clear yeast homologue	RNA.helicase	2848	1.0181	0.95	0.94	18.51	0.14	4.21	-0.0968	4.184	2.065	0.215	-2.217	2. Low	2. Low	2.69	1.427	4.39	2.1354
Tb927.9.10960	ATP-dependent DEAD/H RNA helicase, putative, no clear yeast homologue	RNA.helicase	2717	0.998083	0.79	0.79	13.29	0.08	3.732	-0.3366	2.971	1.571	0.269	-1.893	3.Normal	2. Low	1.91	0.935	3.07	1.619
Tb927.11.14630	ATP-dependent DEAD/H RNA helicase, putative, no clear yeast homologue	RNA.helicase	4420	1.04459	0.76	0.73	8.4	0.05	3.071	-0.4594	1.448	0.534	0.483	-1.049	3.Normal	2. Low	0.92	-0.118	1.8	0.8446
Tb927.11.7070	ATP-dependent DEAD/H RNA helicase, putative, no clear yeast homologue	RNA.helicase	2909	1.50802	2.46	1.63	13.11	0.09	3.713	0.7077	2.88	1.526	0.556	-0.848	3.Normal	3.Normal	1.85	0.888	3.05	1.6068
Tb927.5.1560	ATP-dependent DEAD/H RNA helicase, putative, no clear yeast homologue	RNA.helicase	2596	1.5646	2	1.28	8.92	0.04	3.156	0.3525	2.121	1.084	0.613	-0.706	3.Normal	3.Normal	1.37	0.45	2.16	1.1119
Tb927.1.1620	ATP-dependent DEAD/H RNA helicase, putative, no clear yeast homologue	RNA.helicase	2715	1.01473	2.15	2.12	11.62	0.07	3.538	1.086	2.75	1.46	0.764	-0.389	3.Normal	3.Normal	1.77	0.824	2.84	1.5075
Tb927.6.740	ATP-dependent DEAD/H RNA helicase, putative, no clear yeast homologue, DRBD3 interaction	RNA.helicase	5695	1.03605	1.78	1.71	8.58	0.04	3.1	0.778	1.396	0.482	1.217	0.284	3.Normal	3.Normal	0.88	-0.179	1.94	0.956
Tb927.4.3890	ATP-dependent DEAD/H RNA helicase, weak match to HsDDX39 (translation of structured mRNAs) no clear yeast homologue	RNA.helicase	5389	1.11831	1.25	1.12	27.15	0.22	4.763	0.1573	4.136	2.048	0.266	-1.911	3.Normal	2. Low	2.62	1.389	5.6	2.4854
Tb927.11.12110	RNA helicase, putative homologue of yeast YLR419W, which is in mitochondria	RNA.helicase	3993	1.11403	1.79	1.61	8.52	0.04	3.091	0.6881	1.719	0.781	0.931	-0.103	3.Normal	3.Normal	1.1	0.132	2.04	1.0313
Tb927.5.3600	ATP-dependent DEAD/H RNA helicase, putative Prp5, splicing?	RNA.processing	3159	0.924941	1.35	1.46	12.81	0.05	3.679	0.5425	2.77	1.47	0.542	-0.885	3.Normal	3.Normal	1.78	0.829	3.01	1.5917
Tb927.10.7080	ATP-dependent DEAD/H RNA helicase, putative Sub2 ,TREX complex mRNA export, homologue of UAP56, splicing factor	RNA.processing	2295	1.15568	1.13	0.98	6.24	0.05	2.642	-0.0315	1.501	0.586	0.666	-0.586	3.Normal	3.Normal	0.97	-0.044	1.47	0.5595
Tb927.4.2390	ATP-dependent DEAD/H RNA helicase, putative, no clear yeast homologue, resembles Prp43 and Prp22	RNA.processing	2652	0.942315	1.61	1.71	10.46	0.05	3.386	0.7761	2.328	1.219	0.73	-0.454	3.Normal	3.Normal	1.5	0.584	2.39	1.2563
Tb927.5.1150	ATP-dependent RNA helicase, Prp43, splicing & rRNA processing	RNA.processing	3603	1.49599	3.72	2.49	13.05	0.06	3.706	1.3147	2.594	1.375	0.964	-0.053	3.Normal	3.Normal	1.66	0.729	2.96	1.5668
Tb927.11.4380	ATP-dependent RNA helicase, putative Brr2 homologue, disruption of U4/U6 pairing, also resembles Slh1	RNA.processing	6718	0.970845	1.51	1.55	21.75	0.09	4.443	0.633	2.965	1.568	0.54	-0.89	3.Normal	3.Normal	1.87	0.902	4.46	2.1582
Tb927.10.9400	branch point binding protein SF1, putative	RNA.processing	990	1.12684	2.96	2.62	9.04	0.08	3.176	1.3915	2.9	1.536	0.897	-0.158	3.Normal	3.Normal	1.91	0.931	2.38	1.254
Tb927.11.6720	cap guanine methyltransferase domain, capping-enzyme like	RNA.processing	3395	0.877208	1.89	2.15	5.88	0.04	2.557	1.1063	1.257	0.33	1.75	0.807	3.Normal	3.Normal	0.8	-0.313	1.4	0.4897
Tb927.3.1930	CDC40 / PRP17	RNA.processing	1850	1.07393	1.33	1.24	6.04	0.03	2.594	0.3116	1.628	0.704	0.737	-0.441	3.Normal	3.Normal	1.06	0.08	1.51	0.5941
Tb927.5.2060	cell division control protein CDC5f, part of PRP19 complex	RNA.processing	2396	1.63748	2.92	1.78	12.11	0.08	3.598	0.8352	2.902	1.537	0.62	-0.689	3.Normal	3.Normal	1.87	0.906	2.89	1.5291
Tb927.4.1340	cleavage and polyadenylation specificity factor subunit (CPSF3)	RNA.processing	2725	1.07856	2.56	2.37	12.76	0.05	3.674	1.2452	2.967	1.569	0.809	-0.306	3.Normal	3.Normal	1.91	0.933	3.07	1.6185
Tb927.11.12750	cleavage and polyadenylation specificity factor subunit CPSF 30	RNA.processing	1209	1.36589	1.83	1.34	10.28	0.1	3.362	0.4233	3.06	1.614	0.425	-1.235	3.Normal	2. Low	2	1.003	2.6	1.3766
Tb927.11.14560	cleavage and polyadenylation specificity factor-like protein, putative	RNA.processing	4557	0.932141	1.79	1.92	11.95	0.06	3.579	0.9392	2.112	1.079	0.9	-0.153	3.Normal	3.Normal	1.34	0.425	2.65	1.4078
Tb927.11.230	cleavage and polyadenylation specificity factor, putative	RNA.processing	2582	0.991599	1.82	1.83	12.46	0.08	3.64	0.8728	2.812	1.491	0.64	-0.643	3.Normal	3.Normal	1.81	0.857	2.86	1.5163
Tb927.7.3560	CMF7, possible component of motile flagella but PTP tagged is in nuclear speckles	RNA.processing	5502	1.00817	2.35	2.33	24.52	0.15	4.616	1.222	3.801	1.926	0.605	-0.725	3.Normal	3.Normal	2.41	1.267	5.2	2.3771
Tb927.5.1340	component of PRP19 complex, putative	RNA.processing	2610	1.41385	1.65	1.17	7.29	0.04	2.866	0.2205	1.654	0.726	0.725	-0.463	3.Normal	3.Normal	1.07	0.092	1.69	0.7561
Tb927.10.9660	CRN/SYF3 part of splicing PRP19 complex, putative	RNA.processing	2439	1.14402	1.22	1.07	13.87	0.05	3.794	0.0936	3.343	1.741	0.329	-1.604	3.Normal	2. Low	2.16	1.109	3.34	1.7409
Tb927.8.2090	cyclophilin type peptidyl-prolyl cis-trans isomerase, copurifed with splicing complexes	RNA.processing	723	1.04732	1.55	1.48	8.44	0.21	3.076	0.5684	2.753	1.461	0.545	-0.876	3.Normal	3.Normal	1.82	0.863	2.18	1.1244
Tb927.1.1820	hypothetical PIN domain-containing protein	RNA.processing	1340	0.851166	2.62	3.07	7.83	0.05	2.969	1.6199	2.393	1.259	1.295	0.373	3.Normal	3.Normal	1.56	0.646	2.07	1.0485
Tb927.8.1930	ISY1 component of PRP19 splicing complex, putative	RNA.processing	906	1.0565	1.33	1.26	7.9	0.16	2.981	0.3353	2.635	1.398	0.493	-1.02	3.Normal	2. Low	1.74	0.795	2.14	1.0986
Tb927.11.13960	LSm4	RNA.processing	635	1.17022	2.46	2.11	7.86	0.1	2.975	1.0743	2.813	1.492	0.746	-0.422	3.Normal	3.Normal	1.86	0.897	2.2	1.1382
Tb927.9.3530	LSm6	RNA.processing	467	1.03142	3.63	3.52	10.5	0.1	3.392	1.8155	3.651	1.868	0.959	-0.061	3.Normal	3.Normal	2.42	1.278	2.79	1.4824
Tb927.5.4030	LSm7	RNA.processing	463	1.20408	2.08	1.73	8.29	0.15	3.052	0.7867	2.939	1.555	0.578	-0.79	3.Normal	3.Normal	1.95	0.965	2.25	1.169
Tb927.3.1780	LSm8	RNA.processing	661	1.02366	2.21	2.16	9.45	0.08	3.24	1.1079	3.136	1.649	0.701	-0.512	3.Normal	3.Normal	2.07	1.053	2.46	1.3
Tb927.10.4500	mRNA capping methyltransferase, putative	RNA.processing	1202	1.08994	1.88	1.72	10.58	0.11	3.403	0.7856	3.363	1.75	0.506	-0.984	3.Normal	3.Normal	2.2	1.139	2.85	1.511
Tb927.11.4890	MT48 or MTr2 cap methyltransferase	RNA.processing	1389	1.05625	0.94	0.89	8.28	0.08	3.05	-0.1692	2.368	1.244	0.38	-1.396	3.Normal	2. Low	1.55	0.63	2.06	1.0435
Tb927.11.16490	MTAP associated with MTr1 cap methyltransferase	RNA.processing	1620	1.02979	0.72	0.7	5.04	0.07	2.334	-0.5145	1.423	0.509	0.492	-1.024	3.Normal	2. Low	0.93	-0.11	1.28	0.355
Tb927.10.2990	nuclear cap binding complex subunit CBP110 (CBP110)	RNA.processing	3298	2.64137	3.13	1.18	8.72	0.09	3.124	0.2447	1.898	0.924	0.632	-0.661	3.Normal	3.Normal	1.22	0.282	2.1	1.0685
Tb927.7.3780	poly(A) polymerase, ncPAP1, associated with MTR4 complex	RNA.processing	2435	1.11931	1.89	1.69	8.66	0.04	3.115	0.7586	2.179	1.124	0.78	-0.358	3.Normal	3.Normal	1.41	0.492	2.18	1.1229
Tb927.3.3160	poly(A) polymerase,polynucleotide adenylyltransferase (PAP). Cis-spliced.	RNA.processing	2063	1.00612	7.41	7.37	14.38	0.08	3.846	2.8813	3.574	1.838	2.071	1.05	3.Normal	1. High	2.31	1.211	3.41	1.7685
Tb927.10.7280	pre-mRNA splicing factor ATP-dependent RNA helicase, putative	RNA.processing	3347	1.1829	0.96	0.81	16.32	0.14	4.029	-0.3029	3.288	1.717	0.243	-2.039	2. Low	2. Low	2.11	1.074	3.65	1.8691
Tb927.6.4600	pre-mRNA splicing factor ATP-dependent RNA helicase, putative	RNA.processing	3100	0.880348	1.38	1.57	12.3	0.08	3.621	0.6508	2.587	1.371	0.619	-0.693	3.Normal	3.Normal	1.66	0.731	2.8	1.4836
Tb927.11.5730	pre-mRNA splicing factor, putative,ATP- dependent RNA helicase, putative	RNA.processing	4464	0.867211	1.85	2.14	13.24	0.03	3.727	1.0956	2.309	1.207	0.91	-0.137	3.Normal	3.Normal	1.47	0.554	2.88	1.5237
Tb927.11.10750	Pre-mRNA-splicing factor CWC22, putative (TbCWC22)	RNA.processing	2183	1.07263	1.49	1.39	6.79	0.05	2.763	0.4782	1.781	0.833	0.786	-0.348	3.Normal	3.Normal	1.15	0.205	1.72	0.7863
Tb927.2.5240	PRP19-like protein, putative (TbPRP19)	RNA.processing	1866	1.11348	1.57	1.41	13.07	0.09	3.708	0.4992	3.452	1.788	0.406	-1.302	3.Normal	2. Low	2.24	1.164	3.21	1.6813
Tb927.9.11110	PRP8 protein homologue,U5 snRNA-associated splicing factor	RNA.processing	8125	0.962464	2.67	2.77	16.38	0.06	4.033	1.4717	1.922	0.943	1.457	0.543	3.Normal	3.Normal	1.21	0.271	3.19	1.6752
Tb927.10.11950	Putative Cwc15, copurified with splicing complex	RNA.processing	1217	1.20086	1.52	1.26	7.76	0.19	2.956	0.338	2.457	1.297	0.529	-0.918	3.Normal	3.Normal	1.61	0.686	2.09	1.0615
Tb927.8.6280	Putative cyclophilin, copurified with splicing complexes	RNA.processing	828	1.31598	0.7	0.53	7.45	0.13	2.897	-0.9153	2.355	1.236	0.212	-2.236	2. Low	2. Low	1.55	0.635	1.89	0.9204
Tb927.9.6870	RBSR1	RNA.processing	1563	0.986677	4.1	4.15	5.97	0.05	2.577	2.0548	1.723	0.785	2.438	1.285	3.Normal	1. High	1.12	0.167	1.54	0.6194
Tb927.3.5460	RBSR3	RNA.processing	2207	0.963509	1.9	1.98	8.59	0.02	3.103	0.9827	2.268	1.182	0.882	-0.182	3.Normal	3.Normal	1.47	0.553	2.2	1.1393
Tb927.10.3500	RBSR4 = U2AF65	RNA.processing	3436	1.06376	1.49	1.4	20.9	0.2	4.386	0.4831	4.203	2.072	0.333	-1.586	3.Normal	2. Low	2.69	1.428	4.72	2.2376
Tb927.9.14410	RNA 3'-terminal phosphate cyclase-like protein, CE1	RNA.processing	1229	1.15009	1.31	1.14	10.19	0.06	3.349	0.1908	3.047	1.607	0.361	-1.47	3.Normal	2. Low	2	0.997	2.59	1.3744
Tb927.11.14580	RNA guanylyltransferase	RNA.processing	2090	0.919173	2.06	2.24	7.35	0.06	2.878	1.1656	1.812	0.857	1.214	0.28	3.Normal	3.Normal	1.17	0.23	1.73	0.7934
Tb927.3.2190	RNA triphosphatase (TbCET1) forms CAP0 on SL	RNA.processing	985	1.1761	2.5	2.13	9.03	0.07	3.175	1.0904	2.903	1.538	0.723	-0.467	3.Normal	3.Normal	1.91	0.933	2.39	1.2546
Tb927.11.14310	small nuclear ribonucleoprotein Sm-G	RNA.processing	1052	0.856482	7.32	8.55	18.7	0.21	4.225	3.0952	5.879	2.556	1.446	0.532	3.Normal	3.Normal	3.86	1.949	4.88	2.2863
Tb927.7.3120	small nuclear ribonucleoprotein SmD1	RNA.processing	936	1.07013	6.1	5.7	18.38	0.06	4.2	2.5112	5.735	2.52	0.994	-0.009	3.Normal	3.Normal	3.77	1.916	4.68	2.2265
Tb927.2.5850	small nuclear ribonucleoprotein SmD2	RNA.processing	638	1.15169	6.4	5.56	13.85	0.07	3.792	2.4741	4.842	2.276	1.157	0.21	3.Normal	3.Normal	3.2	1.68	3.79	1.922
Tb927.3.1090	small nuclear RNA (snRNA) U1-binding protein (TbU1-24K)	RNA.processing	2319	1.00221	3.08	3.08	8.92	0.04	3.157	1.6207	2.224	1.153	1.394	0.479	3.Normal	3.Normal	1.44	0.523	2.19	1.1311
Tb927.9.9970	Small nuclear RNA gene activation protein (SNAP) 50 (SNAP50)	RNA.processing	1808	1.02278	1.09	1.07	8.79	0.08	3.136	0.0947	2.443	1.289	0.45	-1.151	3.Normal	2. Low	1.59	0.666	2.25	1.171
Tb927.5.3910	small nuclear RNA-activating protein (SNAP2)	RNA.processing	1458	0.917676	1.47	1.6	11.87	0.14	3.57	0.6818	3.465	1.793	0.462	-1.115	3.Normal	2. Low	2.26	1.177	3.04	1.6062
Tb927.10.7070	small nuclear RNA-activating protein (SNAP3)	RNA.processing	792	1.21311	1.41	1.17	12.68	0.14	3.664	0.221	4.341	2.118	0.276	-1.855	3.Normal	2. Low	2.86	1.518	3.47	1.7954
Tb927.8.2560	spliceosomal U5 snRNP-specific U5-15K protein, putative	RNA.processing	950	0.95998	2.57	2.67	18.23	0.11	4.188	1.4183	5.716	2.515	0.472	-1.082	3.Normal	2. Low	3.76	1.911	4.67	2.2247
Tb927.6.2000	spliceosome-associated protein, SF3b(SAP)145	RNA.processing	1906	1.72612	1.14	0.66	6.94	0.04	2.796	-0.5986	1.875	0.907	0.373	-1.421	3.Normal	2. Low	1.22	0.283	1.75	0.808
Tb927.6.3160	splicing factor 3a, SF3a60	RNA.processing	2068	0.866694	1.58	1.82	8.49	0.04	3.086	0.8655	2.073	1.052	0.868	-0.204	3.Normal	3.Normal	1.34	0.425	1.98	0.9838
Tb927.11.11850	splicing factor 3B subunit 1, SF3b(SAP)155	RNA.processing	3963	1.04162	1.98	1.9	14.19	0.05	3.827	0.9238	2.649	1.406	0.717	-0.48	3.Normal	3.Normal	1.69	0.757	3.14	1.6511
Tb927.10.10700	splicing factor Prp31	RNA.processing	1385	1.2057	1.9	1.58	10.21	0.14	3.352	0.6596	2.947	1.559	0.543	-0.881	3.Normal	3.Normal	1.93	0.945	2.56	1.3581
Tb927.10.2910	splicing factor PTSR1 interacting protein (TSR1IP)	RNA.processing	2894	1.16101	0.74	0.64	10.6	0.08	3.406	-0.6446	2.456	1.296	0.244	-2.033	2. Low	2. Low	1.58	0.658	2.59	1.3744
Tb927.11.15000	survival of motor neuron (SMN)-like protein (TbSMN)	RNA.processing	1789	0.972918	4.13	4.25	14.13	0.15	3.82	2.0863	3.763	1.912	1.116	0.158	3.Normal	3.Normal	2.45	1.29	3.46	1.7909
Tb927.10.5640	TbGemin2	RNA.processing	2565	1.09301	2.14	1.96	7.8	0.06	2.964	0.9683	1.9	0.926	1.053	0.074	3.Normal	3.Normal	1.22	0.292	1.93	0.9479
Tb927.10.4950	U2 small nuclear ribonucleoprotein 16.5K SSm2-2/Sm16.5K	RNA.processing	526	1.23847	5.11	4.13	4.99	0.06	2.319	2.0457	1.822	0.866	2.25	1.17	3.Normal	1. High	1.21	0.273	1.41	0.4906
Tb927.10.14360	U2 small nuclear ribonucleoprotein 40K (U2_40K)	RNA.processing	1370	1.13287	2.17	1.92	13.51	0.06	3.755	0.938	4.095	2.034	0.464	-1.108	3.Normal	2. Low	2.68	1.42	3.55	1.8297
Tb927.3.3480	U2 small nuclear ribonucleoprotein B, putative (RBP36 U2SNRNPB, U2B''	RNA.processing	1655	1.32207	1.94	1.47	10.27	0.11	3.36	0.5539	2.789	1.48	0.538	-0.895	3.Normal	3.Normal	1.82	0.86	2.52	1.3325
Tb927.7.6980	U2 splicing factor putative, SF3b(SAP)130	RNA.processing	7290	1.27016	1.9	1.5	14.45	0.05	3.853	0.5848	1.823	0.866	0.823	-0.281	3.Normal	3.Normal	1.15	0.198	2.86	1.5168
Tb927.9.10850	U2 splicing factor SF3b(SAP)10, putative	RNA.processing	535	1.0685	3.28	3.07	6.94	0.08	2.795	1.6193	2.531	1.34	1.225	0.292	3.Normal	3.Normal	1.68	0.747	1.95	0.9666
Tb927.10.7470	U2 splicing factor SF3b14 (p14), putative. RBP15	RNA.processing	498	1.27758	3.93	3.07	10.45	0.16	3.385	1.6198	3.621	1.857	0.856	-0.224	3.Normal	3.Normal	2.4	1.265	2.78	1.4764
Tb927.11.13930	U3 small nucleolar ribonucleoprotein protein IMP3, putative	RNA.processing	1161	0.830035	2.51	3.02	6.65	0.09	2.733	1.594	2.182	1.126	1.375	0.459	3.Normal	3.Normal	1.43	0.517	1.84	0.8789
Tb927.3.3590	U3 small nucleolar ribonucleoprotein protein MPP10, putative	RNA.processing	2771	1.28182	1.61	1.26	9.48	0.07	3.245	0.331	2.06	1.043	0.631	-0.664	3.Normal	3.Normal	1.33	0.406	2.14	1.1004
Tb927.7.6380	U4-specific Sm protein Ssm4, SmD3 paralogue	RNA.processing	725	1.29907	1.83	1.41	6.08	0.04	2.604	0.4977	2.075	1.053	0.675	-0.568	3.Normal	3.Normal	1.37	0.455	1.64	0.7168
Tb927.10.960	U4/U6-specific protein PRP4	RNA.processing	2030	1.18262	1.2	1.01	16.77	0.06	4.067	0.019	4.332	2.115	0.231	-2.115	2. Low	2. Low	2.81	1.489	4.11	2.0399
Tb927.9.3480	U5 Cwc21 small nuclear ribonucleoprotein (TbCWC21)	RNA.processing	838	1.16636	2.03	1.74	4.65	0.04	2.217	0.8018	1.687	0.755	1.008	0.011	3.Normal	3.Normal	1.11	0.153	1.36	0.4414
Tb927.11.1390	class I transcription factor A, subunit 1 (CITFA-1)	RNA.synthesis	2052	0.876109	1.57	1.79	10.82	0.06	3.435	0.8393	2.836	1.504	0.635	-0.656	3.Normal	3.Normal	1.84	0.878	2.7	1.433
Tb927.9.12450	class I transcription factor A, subunit 2 (CITFA-2)	RNA.synthesis	1403	0.861992	1.32	1.53	10.15	0.05	3.343	0.6109	2.936	1.554	0.511	-0.969	3.Normal	3.Normal	1.92	0.939	2.56	1.3563
Tb927.11.8310	class I transcription factor A, subunit 4 (CITFA-4)	RNA.synthesis	2783	0.887899	3.17	3.57	13.19	0.11	3.721	1.8371	2.939	1.555	1.225	0.293	3.Normal	3.Normal	1.89	0.919	3.06	1.6148
Tb927.5.970	class I transcription factor A, subunit 6 (CITFA-6)	RNA.synthesis	628	1.64485	7.05	4.29	14.14	0.03	3.821	2.1002	4.854	2.279	0.886	-0.175	3.Normal	3.Normal	3.21	1.684	3.79	1.9236
Tb927.11.8890	DNA-dependent RNA polymerases, putative (RPC19)	RNA.synthesis	746	1.11911	4.72	4.22	14.42	0.14	3.85	2.0762	4.715	2.237	0.891	-0.167	3.Normal	3.Normal	3.11	1.639	3.75	1.9052
Tb927.11.7280	DNA-direcetd RNA polymerase II, subunit 9, putative (RPB9)	RNA.synthesis	906	1.15599	2.75	2.38	9.33	0.06	3.222	1.2496	2.957	1.564	0.812	-0.301	3.Normal	3.Normal	1.95	0.961	2.4	1.2647
Tb927.8.5090	DNA-directed RNA polymerase I largest subunit (RPA190)	RNA.synthesis	6161	1.06724	2.53	2.37	39.78	0.29	5.314	1.2437	5.451	2.447	0.44	-1.184	3.Normal	2. Low	3.44	1.783	7.86	2.9752
Tb927.3.5500	DNA-directed RNA polymerase II subunit 3, putative, (RPB3)	RNA.synthesis	1381	0.893028	3.44	3.85	8.94	0.07	3.161	1.9445	2.662	1.412	1.428	0.514	3.Normal	3.Normal	1.74	0.798	2.31	1.2104
Tb927.11.2200	DNA-directed RNA polymerase II, putative (RPB11)	RNA.synthesis	1220	1.01406	3.01	2.96	10.05	0.12	3.33	1.5678	3.053	1.61	0.983	-0.025	3.Normal	3.Normal	2	1	2.59	1.3754
Tb927.10.13310	DNA-directed RNA polymerase II, putative,(RPB5z)	RNA.synthesis	1217	1.02221	1.41	1.38	13.61	0.08	3.767	0.4677	4.232	2.081	0.331	-1.596	3.Normal	2. Low	2.77	1.471	3.59	1.8458
Tb927.10.2780	DNA-directed RNA polymerase iii largest subunit,t (RPC160)	RNA.synthesis	5257	0.952716	1.51	1.59	8.38	0.03	3.067	0.6691	1.308	0.387	1.224	0.291	3.Normal	3.Normal	0.83	-0.271	1.75	0.8077
Tb927.4.3490	DNA-directed RNA polymerase subunit, putative, (RPB6)	RNA.synthesis	573	1.94424	4.56	2.34	9.81	0.09	3.294	1.2288	3.553	1.829	0.647	-0.627	3.Normal	3.Normal	2.35	1.235	2.76	1.4628
Tb927.10.15370	DNA-directed RNA polymerase, alpha subunit, putative, (RPC40)	RNA.synthesis	1654	1.1403	1.87	1.64	9.89	0.06	3.305	0.7111	2.79	1.48	0.574	-0.802	3.Normal	3.Normal	1.82	0.861	2.52	1.3326
Tb927.11.10420	DNA-directed RNA polymerase, putative (RPA12)	RNA.synthesis	848	1.17216	2.13	1.82	15.87	0.05	3.988	0.8625	5.231	2.387	0.344	-1.539	3.Normal	2. Low	3.45	1.786	4.22	2.0758
Tb927.3.5270	DNA-directed RNA polymerases II subunit, putative (RPB4)	RNA.synthesis	955	0.735122	3.08	4.18	7.31	0.07	2.87	2.065	2.286	1.193	1.837	0.878	3.Normal	3.Normal	1.5	0.589	1.87	0.9035
Tb927.3.5620	FACT complex subunit SPT16, involved in pol II trasncription initiation, histone H2A/B dissociation from chromatin	RNA.synthesis	3944	0.959602	3.75	3.91	26.73	0.05	4.74	1.9658	4.952	2.308	0.787	-0.345	3.Normal	3.Normal	3.16	1.66	5.86	2.5509
Tb927.9.5710	general transcription factor IIB (28G16.400)	RNA.synthesis	1222	1.22768	1.76	1.43	8.09	0.06	3.016	0.5176	2.454	1.295	0.57	-0.81	3.Normal	3.Normal	1.61	0.685	2.09	1.061
Tb927.2.3480	hypothetical protein, conserved,transcription elongation factor s-II, putative (TFIIS2-2)	RNA.synthesis	1822	0.900874	2.71	3	8.57	0.05	3.1	1.5873	2.436	1.285	1.231	0.3	3.Normal	3.Normal	1.58	0.662	2.25	1.1698
Tb927.7.1770	MCM-BP, binds MCM complex, needed for VSG and EP silencing	RNA.synthesis	2173	0.951097	1.17	1.23	6.41	0.04	2.68	0.3018	1.534	0.617	0.782	-0.354	3.Normal	3.Normal	0.99	-0.011	1.48	0.5685
Tb927.10.15170	NRG1, nucleolar regulator of GPEET expression	RNA.synthesis	2202	1.01404	1.7	1.68	12.97	0.08	3.697	0.7458	3.245	1.698	0.524	-0.933	3.Normal	3.Normal	2.1	1.069	3.15	1.6549
Tb927.3.5640	nuclear transcription factor, putative	RNA.synthesis	1905	0.893216	1.1	1.23	15.05	0.21	3.912	0.3045	3.933	1.976	0.305	-1.713	3.Normal	2. Low	2.55	1.352	3.67	1.8769
Tb927.11.7930	RNA polymerase B subunit RPB8, putative (RPB8)	RNA.synthesis	578	1.09834	4.24	3.86	12.16	0.08	3.604	1.9495	4.235	2.082	0.921	-0.119	3.Normal	3.Normal	2.81	1.489	3.29	1.7173
Tb927.4.5020	RNA polymerase IIA largest subunit (RPB1)	RNA.synthesis	5761	2.11649	3.58	1.69	26.08	0.1	4.705	0.7574	3.831	1.938	0.444	-1.172	3.Normal	2. Low	2.42	1.277	5.35	2.4198
Tb927.11.14490	RNA polymerase subunit, putative (RPB7)	RNA.synthesis	857	0.98536	1.21	1.23	13.59	0.22	3.765	0.2938	4.591	2.199	0.261	-1.936	3.Normal	2. Low	3.03	1.597	3.71	1.8895
Tb927.11.13240	RNA polymerase subunit, putative (RPC25)	RNA.synthesis	1239	1.00762	6.56	6.51	31.03	0.15	4.956	2.7031	8.925	3.158	0.728	-0.457	3.Normal	3.Normal	5.84	2.547	7.6	2.9269
Tb927.11.10230	RNA polymerase-associated protein CDC73, putative	RNA.synthesis	1724	1.10237	2.64	2.39	12.46	0.07	3.639	1.2575	3.284	1.716	0.731	-0.453	3.Normal	3.Normal	2.14	1.095	2.99	1.5817
Tb927.10.5210	TFIIH basal transcription factor subunit (p52)	RNA.synthesis	2906	1.02231	0.65	0.63	12.06	0.1	3.592	-0.6621	2.667	1.415	0.225	-2.152	2. Low	2. Low	1.71	0.777	2.82	1.4954
Tb927.11.9430	TFIIH basal transcription factor subunit (p62)	RNA.synthesis	2252	1.10949	1.72	1.55	8.26	0.05	3.047	0.6297	2.006	1.004	0.748	-0.419	3.Normal	3.Normal	1.3	0.375	1.96	0.9699
Tb927.10.14210	TFIIH basal transcription factor subunit (TFB5)	RNA.synthesis	657	1.22005	3.17	2.6	9.98	0.07	3.32	1.3766	3.479	1.799	0.747	-0.42	3.Normal	3.Normal	2.3	1.202	2.73	1.4488
Tb927.1.1080	TFIIH basal transcription factor subunit (TSP1)	RNA.synthesis	1529	1.04467	1.08	1.04	7.38	0.08	2.884	0.052	2.019	1.013	0.495	-1.013	3.Normal	2. Low	1.32	0.396	1.79	0.8411
Tb927.3.5100	TFIIH basal transcription factor subunit XPB	RNA.synthesis	3235	1.00903	1.17	1.16	7.78	0.06	2.961	0.2184	1.707	0.772	0.703	-0.509	3.Normal	3.Normal	1.09	0.13	1.87	0.9061
Tb927.3.2140	transcription activator, putative	RNA.synthesis	3032	1.03505	2.44	2.36	18.18	0.09	4.184	1.2384	3.86	1.949	0.622	-0.686	3.Normal	3.Normal	2.48	1.309	4.14	2.0498
Tb927.1.1680	Transcription elongation factor 1 domain-containing protein	RNA.synthesis	1118	1.04327	1.88	1.8	6.06	0.06	2.6	0.8461	1.894	0.921	0.951	-0.073	3.Normal	3.Normal	1.24	0.313	1.59	0.6653
Tb927.11.4960	transcription elongation factor s-II, putative (TFIIS1)	RNA.synthesis	1995	0.75108	3.56	4.75	8.99	0.09	3.168	2.2467	2.358	1.237	1.993	0.995	3.Normal	3.Normal	1.53	0.612	2.23	1.1556
Tb927.2.3580	transcription elongation factor s-II, putative (TFIIS2-1)	RNA.synthesis	7491	0.878331	5.27	6	50.24	0.16	5.651	2.5842	5.836	2.545	1.028	0.04	3.Normal	3.Normal	3.67	1.876	9.29	3.2157
Tb927.10.4840	transcription factor IIa, putative (TFIIA-2)	RNA.synthesis	1046	1.20218	2.35	1.95	16.44	0.18	4.039	0.9652	4.997	2.321	0.4	-1.321	3.Normal	2. Low	3.28	1.714	4.14	2.0504
Tb927.2.5030	transcription initiation protein, putative (30M24.65)	RNA.synthesis	2431	1.02909	1.3	1.26	34.17	0.16	5.095	0.3322	7.722	2.949	0.168	-2.571	2. Low	2. Low	4.98	2.317	7.71	2.9473
Tb927.11.16920	VEX1	RNA.synthesis	4322	1.02462	1.1	1.08	9.5	0.08	3.248	0.1088	1.823	0.867	0.603	-0.729	3.Normal	3.Normal	1.16	0.215	2.24	1.1634
Tb927.10.10380	ATP-dependent DEAD/H RNA helicase, putative Dbp8, ribosome biogenesis?	rRNA.tRNA.process	1690	1.07426	1.77	1.64	9.11	0.06	3.188	0.7169	2.5	1.322	0.64	-0.644	3.Normal	3.Normal	1.63	0.702	2.27	1.1812
Tb927.11.13810	ATP-dependent DEAD/H RNA helicase, putative Rok1, ribosome biogenesis?	rRNA.tRNA.process	2453	1.03001	2.16	2.1	6.86	0.04	2.778	1.0706	1.699	0.765	1.236	0.306	3.Normal	3.Normal	1.1	0.132	1.7	0.7668
Tb927.4.2630	ATP-dependent DEAD/H RNA helicase, putative Dbp10, ribosome biogenesis?	rRNA.tRNA.process	3056	1.11268	1.63	1.47	11.78	0.06	3.558	0.5534	2.604	1.381	0.576	-0.796	3.Normal	3.Normal	1.67	0.741	2.8	1.4862
Tb927.3.620	ATP-dependent DEAD/H RNA helicase, putative Dbp7, ribosome biogenesis?	rRNA.tRNA.process	2635	0.928347	1.71	1.84	9.18	0.11	3.198	0.8783	2.107	1.075	0.854	-0.227	3.Normal	3.Normal	1.36	0.44	2.16	1.1093
Tb927.10.6260	ATP-dependent DEAD/H RNA helicase, putative Has1, ribosome biogenesis?	rRNA.tRNA.process	2300	1.10112	2.17	1.97	11.54	0.06	3.529	0.9781	2.951	1.561	0.678	-0.561	3.Normal	3.Normal	1.91	0.931	2.9	1.536
Tb927.10.9780	ATP-dependent DEAD/H RNA helicase, putative Mak5, ribosome biogenesis?	rRNA.tRNA.process	3641	1.07826	1.6	1.48	14.56	0.08	3.864	0.5675	2.961	1.566	0.507	-0.981	3.Normal	3.Normal	1.89	0.92	3.4	1.7636
Tb927.11.6790	BOP1/Erb1p	rRNA.tRNA.process	2722	1.07487	1.28	1.19	16.83	0.15	4.073	0.2467	3.841	1.941	0.312	-1.678	3.Normal	2. Low	2.47	1.306	3.97	1.9905
Tb927.7.1500	CFD1 Cytosolic iron-sulphur cluster biogenesis, Thiomodification of cytiosolic tRNAs (NBP 2)	rRNA.tRNA.process	1255	1.11505	1.74	1.56	13.3	0.09	3.733	0.644	3.908	1.966	0.409	-1.288	3.Normal	2. Low	2.56	1.355	3.34	1.7386
Tb927.10.7190	D-tyrosyl-tRNA deacylase, putative	rRNA.tRNA.process	823	1.15816	3.14	2.71	10.81	0.09	3.435	1.44	3.666	1.874	0.737	-0.441	3.Normal	3.Normal	2.42	1.273	2.94	1.5577
Tb927.11.8770	eIF4AIII or ATP-dependent RNA helicase FAL1 - was	rRNA.tRNA.process	1724	0.953168	3.35	3.51	15.77	0.04	3.979	1.8112	4.333	2.115	0.808	-0.308	3.Normal	3.Normal	2.82	1.495	3.95	1.9815
Tb927.10.7500	fibrillarin (NOP1)	rRNA.tRNA.process	1105	1.37144	2.41	1.76	31.33	0.22	4.97	0.8149	9.192	3.2	0.196	-2.352	2. Low	2. Low	6.03	2.592	7.68	2.9419
Tb927.10.14750	fibrillarin, putative	rRNA.tRNA.process	1308	1.71635	5.4	3.15	42.82	0.16	5.42	1.6536	11.839	3.565	0.262	-1.933	3.Normal	2. Low	7.74	2.953	10.19	3.3486
Tb927.5.4410	hypothetical protein, conserved, Rrp15 like domain, required for 60s ribosomal subunit formation	rRNA.tRNA.process	783	1.09211	1.85	1.7	8.38	0.06	3.067	0.7627	2.713	1.44	0.627	-0.675	3.Normal	3.Normal	1.79	0.84	2.17	1.1155
Tb927.11.5480	N-terminus homologue of human histone mRNA 3' exoribonuclease, C-terminus Homologue of yeast TPT1, tRNA 2'-phosphotransferase involved in last step ot tRNA splicing	rRNA.tRNA.process	1672	0.880192	1.3	1.47	5.63	0.04	2.492	0.5597	1.686	0.754	0.89	-0.169	3.Normal	3.Normal	1.1	0.134	1.53	0.6095
Tb927.11.3890	N(2), N(2)-dimethylguanosine tRNA methyltransferase, putative	rRNA.tRNA.process	2474	0.985628	1.42	1.44	10.32	0.12	3.367	0.5219	2.399	1.262	0.584	-0.777	3.Normal	3.Normal	1.55	0.63	2.41	1.2683
Tb927.11.7150	NGG1 interacting factor 3-like	rRNA.tRNA.process	1031	0.940438	1.98	2.11	18.33	0.16	4.196	1.0756	5.611	2.488	0.374	-1.418	3.Normal	2. Low	3.69	1.882	4.64	2.2146
Tb927.7.970	NMD3 (rRNA processing)	rRNA.tRNA.process	1978	1.01661	2.17	2.14	13.89	0.03	3.796	1.0954	3.631	1.86	0.578	-0.79	3.Normal	3.Normal	2.35	1.235	3.42	1.7753
Tb927.7.1440	non-canonical poly (A) polymerase (ncPAP2)	rRNA.tRNA.process	1814	0.925918	1.46	1.58	15.35	0.05	3.941	0.6611	4.002	2.001	0.4	-1.323	3.Normal	2. Low	2.6	1.378	3.69	1.8845
Tb927.8.1090	NPAPL or ncPAP1	rRNA.tRNA.process	3435	1.05542	1.5	1.42	11.38	0.16	3.508	0.5047	2.261	1.177	0.619	-0.691	3.Normal	3.Normal	1.45	0.533	2.54	1.3426
Tb927.11.3120	nucleolar GTP-binding protein 1 (NOG1)	rRNA.tRNA.process	2340	1.05078	2.54	2.41	16.98	0.1	4.085	1.2709	4.097	2.035	0.586	-0.772	3.Normal	3.Normal	2.65	1.404	4.05	2.0166
Tb927.8.3750	nucleolar protein (Nop56 homologue)	rRNA.tRNA.process	2354	1.04304	4.18	4.01	39.01	0.27	5.286	2.003	8.866	3.148	0.451	-1.148	3.Normal	2. Low	5.73	2.517	8.77	3.1327
Tb927.4.3840	nucleolar protein, putative	rRNA.tRNA.process	2008	1.03852	2.87	2.77	12.66	0.07	3.662	1.4685	3.361	1.749	0.833	-0.264	3.Normal	3.Normal	2.18	1.123	3.18	1.6698
Tb927.9.5320	nucleolar RNA binding protein, putative (28G16.220)	rRNA.tRNA.process	2185	1.01578	3.61	3.56	35.49	0.18	5.149	1.8306	8.28	3.05	0.435	-1.202	3.Normal	2. Low	5.36	2.421	8.02	3.0033
Tb927.5.4420	nucleolar RNA helicase 2 human, DDX50 Mouse	rRNA.tRNA.process	2428	1.09489	4.49	4.1	29.78	0.14	4.896	2.0353	6.886	2.784	0.595	-0.748	3.Normal	3.Normal	4.44	2.152	6.88	2.7815
Tb927.9.8200	PES1	rRNA.tRNA.process	2421	1.10891	2.23	2.01	17.43	0.1	4.124	1.0095	4.04	2.014	0.495	-1.014	3.Normal	2. Low	2.61	1.382	4.03	2.0108
Tb927.9.11840	Pre-rRNA-processing protein PNO1, putative (PNO1)	rRNA.tRNA.process	1379	0.821857	2.66	3.24	8.58	0.05	3.101	1.6971	2.663	1.413	1.202	0.265	3.Normal	3.Normal	1.74	0.799	2.31	1.2106
Tb927.8.1410	pre-rrna-processing protein tsr1 homolog	rRNA.tRNA.process	2746	0.860876	2.43	2.82	11.26	0.05	3.493	1.4951	2.515	1.331	1.113	0.155	3.Normal	3.Normal	1.62	0.694	2.61	1.3838
Tb927.10.9050	pseudouridine synthase PUS7	rRNA.tRNA.process	2268	1.00548	1.33	1.32	5.51	0.05	2.463	0.404	1.508	0.593	0.862	-0.214	3.Normal	3.Normal	0.97	-0.037	1.48	0.5615
Tb927.10.170	pseudouridine synthase, Cbf5p	rRNA.tRNA.process	1424	1.00706	4.75	4.72	17.83	0.08	4.156	2.2386	5.152	2.365	0.912	-0.132	3.Normal	3.Normal	3.36	1.75	4.51	2.1718
Tb927.7.1510	pseudouridylate synthase I, putative	rRNA.tRNA.process	2025	1.09702	1.19	1.08	5.67	0.05	2.503	0.1131	1.576	0.656	0.698	-0.519	3.Normal	3.Normal	1.02	0.03	1.49	0.5799
Tb927.11.14960	PUF7	rRNA.tRNA.process	3258	0.88093	1.42	1.61	19.42	0.1	4.28	0.6859	3.925	1.973	0.408	-1.295	3.Normal	2. Low	2.52	1.331	4.32	2.1107
Tb927.3.2470	PUF8	rRNA.tRNA.process	3944	0.881183	2.41	2.73	11.42	0.1	3.514	1.4509	2.104	1.073	1.284	0.36	3.Normal	3.Normal	1.34	0.424	2.49	1.3156
Tb927.5.3520	queuine tRNA-ribosyltransferase, putative	rRNA.tRNA.process	1072	0.957867	3.57	3.73	9.05	0.04	3.178	1.8974	2.847	1.509	1.3	0.378	3.Normal	3.Normal	1.87	0.902	2.37	1.244
Tb927.8.2500	ribosomal RNA methyltransferase, putative	rRNA.tRNA.process	904	1.28221	0.99	0.77	20.42	0.2	4.352	-0.3792	6.386	2.675	0.125	-2.997	2. Low	2. Low	4.2	2.072	5.19	2.3751
Tb927.1.1120	Ribosomal RNA-processing protein 8, putative (RRP8)	rRNA.tRNA.process	1423	1.04429	1.52	1.46	8.97	0.1	3.165	0.5416	2.639	1.4	0.568	-0.815	3.Normal	3.Normal	1.72	0.785	2.31	1.2062
Tb927.6.3230	RNA pseudouridylate synthase, putative	rRNA.tRNA.process	2030	0.830912	1	1.2	14.12	0.11	3.82	0.2617	3.596	1.846	0.334	-1.583	3.Normal	2. Low	2.33	1.22	3.41	1.7711
Tb927.8.4170	RNA-binding protein MRD1	rRNA.tRNA.process	3897	1.03517	1.5	1.45	12.62	0.07	3.657	0.5391	2.489	1.315	0.603	-0.731	3.Normal	3.Normal	1.59	0.667	2.93	1.5514
Tb927.11.3070	RRB1 homologue, involved in early stages of ribosome biogenesis.	rRNA.tRNA.process	1809	1.06306	3.1	2.92	19.03	0.13	4.25	1.5442	5.022	2.328	0.578	-0.792	3.Normal	3.Normal	3.26	1.706	4.63	2.2108
Tb927.9.15060	rRNA processing protein EBP2, putative	rRNA.tRNA.process	1125	1.16385	2.63	2.26	10.7	0.06	3.419	1.176	3.42	1.774	0.673	-0.572	3.Normal	3.Normal	2.24	1.166	2.87	1.5197
Tb927.4.470	snoRNP protein GAR1, putative	rRNA.tRNA.process	933	1.08949	2.6	2.39	26.06	0.24	4.704	1.2548	8.119	3.021	0.296	-1.758	3.Normal	2. Low	5.34	2.418	6.62	2.7275
Tb927.2.4550	SPB1 rRNA methyltransferase	rRNA.tRNA.process	3581	1.01291	2.12	2.09	17.58	0.07	4.136	1.0645	3.555	1.83	0.591	-0.76	3.Normal	3.Normal	2.27	1.185	4.05	2.0185
Tb927.3.4900	tRNA isopentenyltransferase, putative	rRNA.tRNA.process	1438	0.869104	0.8	0.92	6.4	0.1	2.678	-0.1214	1.768	0.822	0.509	-0.974	3.Normal	3.Normal	1.15	0.207	1.55	0.6314
Tb927.6.3510	tRNA modification enzyme, putative	rRNA.tRNA.process	1941	0.906232	1.33	1.46	10.54	0.1	3.397	0.5493	2.895	1.534	0.518	-0.949	3.Normal	3.Normal	1.88	0.909	2.72	1.4418
Tb927.9.8780	tRNA nucleotidyltransferase, putative	rRNA.tRNA.process	1425	0.984976	1.53	1.56	5.7	0.12	2.51	0.6393	1.773	0.826	0.903	-0.148	3.Normal	3.Normal	1.16	0.211	1.55	0.6326
Tb927.10.6090	tRNA pseudouridine synthase A, putative	rRNA.tRNA.process	2356	1.03389	1.07	1.04	12.78	0.1	3.676	0.0558	3.158	1.659	0.317	-1.659	3.Normal	2. Low	2.04	1.028	3.12	1.6436
Tb927.11.9310	tRNA pseudouridine synthase, putative	rRNA.tRNA.process	2814	1.04045	0.79	0.76	17.61	0.15	4.138	-0.4013	3.996	1.998	0.2	-2.32	2. Low	2. Low	2.57	1.361	4.18	2.0633
Tb927.10.4870	tRNA-dihydrouridine synthase 2, putative	rRNA.tRNA.process	2326	1.13545	0.51	0.45	7.04	0.2	2.815	-1.1633	1.737	0.796	0.23	-2.118	2. Low	2. Low	1.12	0.166	1.71	0.7758
Tb927.7.6450	tRNA-dihydrouridine synthase 3, putative	rRNA.tRNA.process	2220	0.999775	2.21	2.21	18.13	0.06	4.181	1.1443	4.42	2.144	0.498	-1.006	3.Normal	2. Low	2.86	1.515	4.3	2.104
Tb927.4.3110	tRNA-dihydrouridine synthase 4, putative	rRNA.tRNA.process	1471	1.2184	1.44	1.18	5.96	0.08	2.575	0.2445	1.756	0.812	0.683	-0.549	3.Normal	3.Normal	1.15	0.196	1.55	0.6281
Tb927.8.4180	tRNA-specific adenosine deaminase (ADAT2)	rRNA.tRNA.process	1693	0.943734	1.11	1.18	7.42	0.08	2.891	0.2345	1.953	0.966	0.614	-0.703	3.Normal	3.Normal	1.27	0.346	1.77	0.8261
Tb927.6.1900	U3/U14 snoRNA-associated small subunit rRNA processing protein, putative	rRNA.tRNA.process	1778	1.04613	1.71	1.63	9.89	0.07	3.305	0.7083	2.723	1.445	0.588	-0.767	3.Normal	3.Normal	1.77	0.823	2.5	1.3217
Tb927.4.3850	WDR12	rRNA.tRNA.process	2608	1.05864	1.72	1.62	15.64	0.12	3.967	0.6995	3.693	1.885	0.433	-1.207	3.Normal	2. Low	2.38	1.251	3.77	1.9144
Tb927.5.3850	XRNE	rRNA.tRNA.process	3074	1.01469	1.29	1.27	12.52	0.08	3.646	0.3438	2.806	1.489	0.463	-1.11	3.Normal	2. Low	1.8	0.849	3.02	1.5968
Tb927.10.13000	cAMP phosphodiesterase A, putative (PDEA)	Signalling	2229	0.874041	1.5	1.72	12.58	0.04	3.653	0.7801	3.229	1.691	0.526	-0.926	3.Normal	3.Normal	2.09	1.062	3.14	1.6528
Tb927.11.16210	CARP1 cyclic nucleotide-binding protein, putative	Signalling	2925	1.02683	1.14	1.11	6.73	0.07	2.75	0.1465	1.572	0.652	0.7	-0.515	3.Normal	3.Normal	1.01	0.014	1.67	0.7359
Tb927.11.12860	CARP2	Signalling	1518	1.04239	0.77	0.74	14.53	0.1	3.861	-0.4336	4.244	2.085	0.165	-2.6	2. Low	2. Low	2.77	1.469	3.76	1.911
Tb927.7.3420	FKBP12 (TOR complex)	Signalling	820	1.12842	10.12	8.97	17.48	0.1	4.128	3.1644	5.58	2.48	1.613	0.69	3.Normal	3.Normal	3.68	1.88	4.48	2.1633
Tb927.1.3220	GTPase activating protein of Rab-like GTPase, putative	Signalling	2362	0.967023	1.5	1.56	8.86	0.06	3.148	0.6377	2.207	1.142	0.725	-0.464	3.Normal	3.Normal	1.43	0.511	2.19	1.128
Tb927.6.2830	GTPase activating protein, conserved	Signalling	2529	0.81105	1.43	1.77	10.83	0.07	3.437	0.8206	2.607	1.383	0.69	-0.535	3.Normal	3.Normal	1.68	0.749	2.64	1.3982
Tb927.6.4120	GTPase activating protein, putative	Signalling	1549	0.914622	0.93	1.02	11.88	0.07	3.571	0.0241	3.401	1.766	0.294	-1.766	3.Normal	2. Low	2.22	1.148	3.03	1.5976
Tb927.9.4370	GTPase activating protein, putative	Signalling	4664	1.07367	1.1	1.03	7.36	0.1	2.879	0.0412	1.232	0.301	0.812	-0.301	3.Normal	3.Normal	0.78	-0.353	1.56	0.6446
Tb927.7.2470	GTPase activating protein, putative	Signalling	2656	0.956292	1.19	1.24	5.95	0.07	2.574	0.3143	1.411	0.497	0.85	-0.234	3.Normal	3.Normal	0.91	-0.138	1.45	0.5345
Tb927.10.7680	GTPase activating protein, putative	Signalling	2607	1.18476	3.93	3.32	13.17	0.09	3.719	1.7313	3.025	1.597	1.091	0.125	3.Normal	3.Normal	1.95	0.963	3.09	1.6263
Tb927.10.8770	GTPase activating protein, putative, in Tc vacuolar proteome	Signalling	2074	0.972523	1.3	1.34	13.64	0.05	3.77	0.4177	3.567	1.835	0.364	-1.456	3.Normal	2. Low	2.31	1.208	3.41	1.7677
Tb927.11.4900	guanine nucleotide-binding beta subunit-like protein,G-protein (beta)-like protein,beta transducin-like protein	Signalling	2090	0.877474	3.1	3.54	13.07	0.07	3.708	1.8227	3.311	1.727	1.057	0.08	3.Normal	3.Normal	2.14	1.1	3.17	1.6634
Tb927.8.1530	hypothetical protein, conserved	Signalling	2502	2.0748	1.43	0.69	9.97	0.11	3.318	-0.5356	2.388	1.256	0.293	-1.77	3.Normal	2. Low	1.54	0.623	2.41	1.2664
Tb927.7.4400	inositol polyphosphate kinase-like protein, putative	Signalling	4082	0.984778	0.93	0.94	11.3	0.08	3.499	-0.0865	2.065	1.046	0.436	-1.198	3.Normal	2. Low	1.32	0.396	2.48	1.3087
Tb927.9.6350	inositol-1(or 4)-monophosphatase, putative (IMPase)	Signalling	2512	0.978462	2.11	2.16	9.6	0.04	3.263	1.1118	2.383	1.253	0.923	-0.116	3.Normal	3.Normal	1.54	0.62	2.4	1.2657
Tb927.10.7110	Inositol-3-phosphate synthase	Signalling	2244	0.992047	2.03	2.05	19.76	0.11	4.305	1.0348	4.864	2.282	0.411	-1.282	3.Normal	2. Low	3.14	1.653	4.75	2.2467
Tb927.8.2770	IP3 inositol trisphosphate receptor.	Signalling	10955	1.08876	0.92	0.85	43.12	0.14	5.43	-0.2394	3.871	1.953	0.207	-2.275	2. Low	2. Low	2.42	1.274	7.59	2.925
Tb927.11.1460	phosphatidylinositol (3,5) kinase, putative	Signalling	4714	0.963585	1.32	1.37	10.49	0.04	3.391	0.4507	1.735	0.795	0.807	-0.31	3.Normal	3.Normal	1.1	0.14	2.21	1.1453
Tb927.11.15330	phosphatidylinositol 3-kinase catalytic subunit, putative	Signalling	4185	0.972327	1.03	1.06	14.97	0.07	3.904	0.082	2.748	1.458	0.4	-1.321	3.Normal	2. Low	1.75	0.808	3.33	1.7359
Tb927.4.1620	phosphatidylinositol 4-phosphate 5-kinase alpha, putative (PIP5KII-alpha)	Signalling	2146	1.20343	0.74	0.61	26.01	0.1	4.701	-0.7108	6.337	2.664	0.095	-3.401	2. Low	2. Low	4.1	2.036	6.11	2.6103
Tb927.10.4770	phosphatidylinositol-4-phosphate 5-kinase, putative	Signalling	1799	1.04348	2.43	2.33	13.62	0.1	3.768	1.2185	3.756	1.909	0.612	-0.708	3.Normal	3.Normal	2.44	1.287	3.46	1.79
Tb927.10.3890	phosphatidylinositol-4-phosphate 5-kinase, putative (PIP5KII-alpha)	Signalling	3215	0.930423	0.85	0.91	9.31	0.05	3.218	-0.1332	1.922	0.942	0.468	-1.094	3.Normal	2. Low	1.23	0.301	2.1	1.0733
Tb927.2.2260	PIK-related	Signalling	14808	1.14996	1.12	0.97	22.7	0.09	4.505	-0.0367	1.716	0.779	0.583	-0.779	3.Normal	3.Normal	1.07	0.093	4.03	2.0098
Tb927.3.4680	RAB GDP dissociation inhibitor alpha, putative	Signalling	2135	0.953453	4.56	4.78	20.13	0.13	4.331	2.2582	4.96	2.31	0.968	-0.047	3.Normal	3.Normal	3.21	1.683	4.77	2.2549
Tb927.10.12170	RAB-interacting protein, putative	Signalling	1215	1.13167	1.52	1.34	7.57	0.07	2.92	0.4271	2.458	1.298	0.529	-0.919	3.Normal	3.Normal	1.61	0.687	2.09	1.0617
Tb927.1.2190	RAPTOR-like (TOR complexes)	Signalling	6320	1.11848	1.64	1.47	10.17	0.09	3.347	0.5522	1.448	0.534	1.036	0.051	3.Normal	3.Normal	0.91	-0.13	2.11	1.0804
Tb927.7.1640	ras-like small GTPase, putative (TbEAR)	Signalling	2138	0.886962	0.99	1.11	8.21	0.08	3.037	0.1528	2.047	1.033	0.537	-0.896	3.Normal	3.Normal	1.32	0.406	1.97	0.9785
Tb927.11.3320	ras-like small GTPase, putative (TbGTR)	Signalling	1732	0.863359	1.95	2.26	7.84	0.04	2.972	1.174	2.21	1.144	1.041	0.058	3.Normal	3.Normal	1.44	0.523	2.02	1.0115
Tb927.11.6030	ras-like small GTPase, putative (TbRLP)	Signalling	841	0.89193	0.85	0.95	6.82	0.09	2.769	-0.0721	2.348	1.231	0.426	-1.231	3.Normal	2. Low	1.55	0.63	1.89	0.9186
Tb927.9.5680	Rho GAP	Signalling	2927	0.946841	2.52	2.66	14.34	0.06	3.842	1.4104	3.084	1.625	0.875	-0.192	3.Normal	3.Normal	1.98	0.987	3.27	1.7088
Tb927.3.5550	small GTP-binding protein, putative (TbRX1)	Signalling	1156	0.885449	6.11	6.9	19.16	0.1	4.26	2.7869	5.745	2.522	1.201	0.264	3.Normal	3.Normal	3.77	1.913	4.84	2.2742
Tb927.10.8920	TbGRP ras-like small GTPase	Signalling	1750	0.948845	2.79	2.94	10.86	0.11	3.44	1.5535	3.003	1.587	0.966	-0.05	3.Normal	3.Normal	1.95	0.965	2.75	1.4578
Tb927.11.12950	TbRLJ ras-like small GTPase	Signalling	1072	1.11453	2.47	2.22	17.73	0.14	4.148	1.149	5.559	2.475	0.396	-1.337	3.Normal	2. Low	3.65	1.868	4.63	2.2097
Tb927.4.420	TbTOR2	Signalling	7943	0.960136	1.61	1.68	12.99	0.07	3.699	0.7459	1.599	0.678	1.063	0.088	3.Normal	3.Normal	1	0.007	2.63	1.3927
Tb927.1.1930	TbTOR4 = TOR-like 2	Signalling	10562	0.99029	1.11	1.13	24.3	0.18	4.603	0.1703	2.33	1.221	0.472	-1.083	3.Normal	2. Low	1.46	0.542	4.48	2.1624
Tb927.8.2480	3-oxo-5-alpha-steroid 4-dehydrogenase-like, putative	Sterols	1715	1.04367	0.96	0.92	25.14	0.06	4.652	-0.1165	6.626	2.728	0.136	-2.88	2. Low	2. Low	4.31	2.107	6.03	2.5925
Tb927.2.5200	hypothetical protein, conserved, resembles human cholesterol esterase	Sterols	2337	3.63661	0.78	0.22	55.17	0.26	5.786	-2.2164	12.062	3.592	0.017	-5.914	2. Low	2. Low	7.79	2.962	11.91	3.5738
Tb927.7.5230	lanosterol synthase	Sterols	3621	1.00647	1.83	1.82	11.58	0.09	3.533	0.8658	2.394	1.26	0.752	-0.412	3.Normal	3.Normal	1.53	0.614	2.74	1.4542
Tb927.7.4950	NAD(p)-dependent steroid dehydrogenase-like protein	Sterols	1633	0.994585	0.81	0.81	18.98	0.1	4.247	-0.3014	5.198	2.378	0.154	-2.7	2. Low	2. Low	3.38	1.759	4.68	2.2262
Tb927.11.3270	squalene monooxygenase, putative	Sterols	3204	0.991754	0.7	0.71	19.12	0.1	4.257	-0.5041	3.958	1.985	0.177	-2.499	2. Low	2. Low	2.54	1.343	4.33	2.1139
Tb927.8.7120	Squalene synthase	Sterols	2718	1.00278	0.75	0.74	12.77	0.14	3.675	-0.4271	2.97	1.57	0.236	-2.085	2. Low	2. Low	1.91	0.935	3.07	1.619
Tb927.11.6210	sterol 14-alpha-demethylase (CYP51)	Sterols	3200	0.932352	0.63	0.68	18.07	0.05	4.176	-0.567	3.761	1.911	0.186	-2.426	2. Low	2. Low	2.41	1.27	4.11	2.0399
Tb927.10.6950	sterol 24-c-methyltransferase, putative	Sterols	2403	2.55977	1.74	0.68	12.18	0.14	3.606	-0.5584	2.899	1.535	0.241	-2.05	2. Low	2. Low	1.87	0.904	2.89	1.5286
Tb927.7.3300	Possible homologue of yeast DAL81, which affects pol II transcription in yeast but also has unrelated interactions, e.g. TOR1	Transcription	3264	1.11409	0.39	0.35	11.21	0.1	3.487	-1.5238	2.319	1.213	0.129	-2.95	2. Low	2. Low	1.49	0.571	2.55	1.3523
Tb927.9.2580	deoxyhypusine hydroxylase, putative	Translation	1717	0.931825	5.36	5.75	12.36	0.05	3.627	2.5238	3.289	1.718	1.764	0.819	3.Normal	3.Normal	2.14	1.097	2.99	1.5823
Tb927.7.1710	DOM34, releases stalled ribosomes	Translation	1258	0.946998	0.87	0.92	16.2	0.12	4.018	-0.1186	4.768	2.254	0.189	-2.406	2. Low	2. Low	3.12	1.642	4.07	2.0264
Tb927.3.2900	EF-2 alpha, elongation initiation factor 2 alpha subunit,	Translation	1623	0.992674	5.03	5.06	24.1	0.1	4.591	2.3401	6.494	2.699	0.785	-0.349	3.Normal	3.Normal	4.23	2.08	5.84	2.5455
Tb927.3.2170	EF2 translation elongation factor EF-2, putative	Translation	2987	1.05424	2.24	2.12	10.94	0.05	3.451	1.0854	2.42	1.275	0.868	-0.204	3.Normal	3.Normal	1.55	0.636	2.58	1.3687
Tb927.11.13250	eIF-2-gamma	Translation	2259	1.18613	4.99	4.21	39.53	0.24	5.305	2.0741	9.223	3.205	0.455	-1.135	3.Normal	2. Low	5.96	2.576	9.02	3.1725
Tb927.8.4390	eIF-2B GDP-GTP exchange factor, putative	Translation	1901	1.11261	1.94	1.75	5.32	0.04	2.412	0.8039	1.348	0.43	1.261	0.335	3.Normal	3.Normal	0.87	-0.194	1.26	0.3308
Tb927.10.4640	eIF-3L	Translation	1676	1.0987	3.24	2.95	21.74	0.13	4.442	1.562	5.921	2.566	0.507	-0.981	3.Normal	3.Normal	3.85	1.946	5.36	2.4226
Tb927.8.5880	eIF1A	Translation	661	0.971213	9.22	9.5	17.82	0.12	4.155	3.2474	6.125	2.615	1.551	0.633	3.Normal	3.Normal	4.05	2.018	4.81	2.2657
Tb927.5.3120	eIF2 beta	Translation	1695	1.24072	3.99	3.22	25.79	0.17	4.689	1.6861	6.9	2.787	0.464	-1.109	3.Normal	2. Low	4.49	2.166	6.26	2.6471
Tb927.6.1280	eIF2B GDP-GTP exchange factor	Translation	1154	0.913407	1.95	2.14	6.74	0.06	2.753	1.0967	2.186	1.128	0.961	-0.058	3.Normal	3.Normal	1.43	0.519	1.84	0.8797
Tb927.11.11570	eIF2B subunit (epsilon)	Translation	3126	1.06013	2.01	1.9	8.49	0.03	3.085	0.9257	1.736	0.796	1.094	0.13	3.Normal	3.Normal	1.11	0.155	1.88	0.9125
Tb927.7.6090	eIF3a	Translation	2778	0.873659	7.7	8.82	36.4	0.14	5.186	3.1403	7.677	2.941	1.146	0.197	3.Normal	3.Normal	4.94	2.304	8	2.9993
Tb927.5.2570	EIF3B translation initiation factor	Translation	2473	1.31658	8.39	6.38	27.5	0.15	4.781	2.6725	6.197	2.632	1.033	0.046	3.Normal	3.Normal	4	1.999	6.22	2.6374
Tb927.10.8290	eIF3c	Translation	2343	1.44398	6.04	4.18	18.47	0.09	4.207	2.0645	4.325	2.113	0.971	-0.042	3.Normal	3.Normal	2.79	1.482	4.27	2.0951
Tb927.7.2720	eIF3c	Translation	2065	0.819983	2.52	3.08	6.19	0.03	2.631	1.6208	1.564	0.645	1.982	0.987	3.Normal	3.Normal	1.01	0.019	1.49	0.5768
Tb927.6.4370	eIF3d	Translation	2002	0.981669	4.84	4.93	18.21	0.1	4.187	2.3016	4.599	2.201	1.066	0.092	3.Normal	3.Normal	2.98	1.576	4.35	2.1208
Tb927.11.11590	eIF3E	Translation	2153	1.02588	4.94	4.82	27.5	0.2	4.781	2.2682	6.781	2.762	0.708	-0.498	3.Normal	3.Normal	4.39	2.134	6.54	2.7093
Tb927.3.1680	eIF3F	Translation	1619	0.87852	6.82	7.76	32.12	0.17	5.005	2.956	8.491	3.086	0.919	-0.123	3.Normal	3.Normal	5.53	2.467	7.63	2.9315
Tb927.4.1930	EIF3G	Translation	1110	1.12099	4.35	3.88	20.6	0.15	4.364	1.9573	6.381	2.674	0.611	-0.71	3.Normal	3.Normal	4.19	2.066	5.34	2.4164
Tb927.8.1170	eIF3H	Translation	1389	1.71974	6.17	3.59	21.76	0.03	4.444	1.8441	6.278	2.65	0.573	-0.802	3.Normal	3.Normal	4.1	2.036	5.46	2.4498
Tb927.11.9610	eIF3I	Translation	1379	0.922374	7.39	8.02	17.52	0.11	4.131	3.003	5.201	2.379	1.538	0.621	3.Normal	3.Normal	3.4	1.765	4.52	2.1762
Tb927.3.2220	eIF3j	Translation	857	1.17906	4.17	3.54	7.72	0.05	2.948	1.8217	2.666	1.415	1.313	0.393	3.Normal	3.Normal	1.76	0.813	2.15	1.1052
Tb927.11.15420	eIF3K	Translation	968	1.1878	6.32	5.32	24.21	0.09	4.597	2.411	7.473	2.902	0.709	-0.496	3.Normal	3.Normal	4.91	2.297	6.13	2.615
Tb927.11.2260	eIF4E1	Translation	3198	0.82135	2.59	3.15	17.13	0.09	4.098	1.6566	3.563	1.833	0.898	-0.155	3.Normal	3.Normal	2.28	1.192	3.89	1.9613
Tb927.11.11770	eIF4E3	Translation	3784	1.04238	1.77	1.69	31.14	0.21	4.961	0.7602	5.754	2.525	0.295	-1.759	3.Normal	2. Low	3.67	1.878	6.7	2.7438
Tb927.10.5020	eIF4E5	Translation	1427	1.01486	2.46	2.42	7.48	0.11	2.903	1.2772	2.062	1.044	1.164	0.219	3.Normal	3.Normal	1.35	0.429	1.8	0.851
Tb927.7.1670	eIF4E6	Translation	1007	0.907724	4.7	5.17	21.05	0.11	4.396	2.3714	6.531	2.707	0.796	-0.329	3.Normal	3.Normal	4.29	2.102	5.38	2.4287
Tb927.9.5460	eIF4G2	Translation	3214	1.02076	0.62	0.61	29.76	0.19	4.895	-0.722	6.065	2.601	0.099	-3.338	2. Low	2. Low	3.89	1.959	6.64	2.7315
Tb927.8.4820	eIF4G3	Translation	2563	1.1585	4.02	3.47	28.12	0.14	4.814	1.7952	6.313	2.658	0.554	-0.851	3.Normal	3.Normal	4.07	2.025	6.41	2.68
Tb927.11.10560	eIF4G4	Translation	4445	0.917813	3.71	4.04	20.75	0.19	4.375	2.0146	3.661	1.872	1.093	0.128	3.Normal	3.Normal	2.33	1.22	4.55	2.1863
Tb927.8.4500	eIF4G5	Translation	5771	1.04745	2.98	2.85	33.74	0.28	5.076	1.5097	4.904	2.294	0.571	-0.808	3.Normal	3.Normal	3.1	1.633	6.86	2.7772
Tb927.11.190	elongation factor, putative	Translation	2690	0.933352	2.08	2.23	8.86	0.08	3.148	1.1583	2.088	1.062	1.054	0.076	3.Normal	3.Normal	1.34	0.427	2.15	1.1056
Tb927.11.2300	ERF1 eukaryotic peptide chain release factor subunit 1, putative	Translation	2550	1.01661	3.69	3.62	20.57	0.25	4.363	1.858	4.831	2.272	0.745	-0.424	3.Normal	3.Normal	3.11	1.639	4.9	2.2918
Tb927.11.15290	eRF1 methyltransferase catalytic subunit, putative	Translation	1119	1.09112	1.85	1.7	9.18	0.2	3.198	0.7636	2.817	1.494	0.604	-0.729	3.Normal	3.Normal	1.85	0.886	2.36	1.2385
Tb927.11.6160	ERF3 eukaryotic release factor 3, putative	Translation	2556	1.07402	1.63	1.51	27.37	0.26	4.774	0.5976	6.111	2.611	0.245	-2.026	2. Low	2. Low	3.94	1.978	6.2	2.6317
Tb927.11.14590	G5-IP eIF4G5 interacting protein	Translation	2667	0.850979	3.66	4.3	24.54	0.12	4.617	2.1031	5.583	2.481	0.77	-0.377	3.Normal	3.Normal	3.59	1.846	5.74	2.5206
Tb927.2.3620	GTP-binding elongation factor Tu family, putative	Translation	3328	0.949522	1.26	1.32	9.48	0.04	3.244	0.4045	1.889	0.918	0.688	-0.539	3.Normal	3.Normal	1.21	0.275	2.09	1.0668
Tb927.10.2960	GTP-binding protein, putative,elongation factor, putative	Translation	3281	1.00617	1.24	1.23	6.72	0.05	2.749	0.3043	1.488	0.573	0.807	-0.31	3.Normal	3.Normal	0.95	-0.069	1.64	0.7147
Tb927.7.3280	IF2 translation initiation factor IF-2, putative	Translation	3019	1.12089	1.57	1.4	5.99	0.02	2.583	0.4869	1.331	0.412	1.052	0.073	3.Normal	3.Normal	0.85	-0.227	1.43	0.5116
Tb927.9.9290	PABP1	Translation	2541	1.05878	6.25	5.9	22.62	0.21	4.499	2.5608	5.272	2.398	1.119	0.162	3.Normal	3.Normal	3.4	1.765	5.34	2.4162
Tb927.11.5840	Protein translation factor SUI1 homolog, putative	Translation	1283	0.96176	7.81	8.12	26.44	0.23	4.725	3.0218	7.51	2.909	1.079	0.109	3.Normal	3.Normal	4.91	2.297	6.44	2.6868
Tb927.10.6800	RBG1, associated with translating ribosomes	Translation	1577	1.03185	3.63	3.52	18.06	0.11	4.175	1.8142	4.993	2.32	0.701	-0.513	3.Normal	3.Normal	3.25	1.702	4.46	2.1571
Tb927.9.9020	ribosome-interacting GTPase 2, putative	Translation	1223	0.926946	1.94	2.09	5.77	0.07	2.528	1.0661	1.85	0.888	1.135	0.183	3.Normal	3.Normal	1.21	0.277	1.57	0.6536
Tb927.10.1630	RLI translation termination & ribosome recycling	Translation	2246	0.839878	3.6	4.29	10.72	0.04	3.423	2.1008	2.738	1.453	1.57	0.651	3.Normal	3.Normal	1.77	0.824	2.67	1.4182
Tb927.4.1820	selenocysteine-tRNA-specific elongation factor, putative	Translation	2202	1.15452	1.23	1.06	7.62	0.04	2.929	0.0898	2.023	1.017	0.544	-0.879	3.Normal	3.Normal	1.31	0.388	1.96	0.9736
Tb927.6.3870	SGN1	Translation	1188	0.962528	4.22	4.38	11.53	0.05	3.527	2.1317	3.67	1.876	1.199	0.262	3.Normal	3.Normal	2.4	1.266	3.1	1.6343
Tb927.11.1900	T-complex protein 1, beta subunit, putative (TCP-1-beta)	Translation	1976	1.00653	9.27	9.21	35.4	0.22	5.146	3.2036	8.603	3.105	1.069	0.097	3.Normal	3.Normal	5.58	2.48	8.11	3.0195
Tb927.10.1060	T-complex protein 1, delta subunit, putative (TCP-1-delta)	Translation	2219	1.02036	7.14	6.99	56.8	0.23	5.828	2.806	12.704	3.667	0.551	-0.86	3.Normal	3.Normal	8.21	3.038	12.36	3.6271
Tb927.11.14250	T-complex protein 1, epsilon subunit, putative (TCP-1-epsilon)	Translation	1816	0.947419	7.11	7.5	28.68	0.11	4.842	2.9077	7.46	2.899	1.005	0.008	3.Normal	3.Normal	4.85	2.277	6.88	2.7832
Tb927.8.3150	T-complex protein 1, gamma subunit, putative (TCP-1-gamma)	Translation	2471	1.14425	6.55	5.72	36.49	0.25	5.189	2.516	8.08	3.014	0.705	-0.503	3.Normal	3.Normal	5.21	2.382	8.11	3.0198
Tb927.10.8190	T-complex protein 1, theta subunit, (TCP-1-theta)	Translation	1897	1.14719	8.58	7.48	29.22	0.11	4.869	2.9022	7.345	2.877	1.021	0.03	3.Normal	3.Normal	4.77	2.253	6.85	2.7764
Tb927.11.4400	TMA22, associates woth TMA20 in yeast	Translation	2188	1.07636	1.47	1.36	9.16	0.04	3.196	0.445	2.276	1.187	0.615	-0.701	3.Normal	3.Normal	1.47	0.558	2.2	1.1407
Tb927.8.4220	TMA46, putative	Translation	1511	1.26033	8.68	6.89	18.24	0.09	4.189	2.7842	5.06	2.339	1.364	0.447	3.Normal	3.Normal	3.3	1.722	4.48	2.1633
Tb927.11.12670	TYW3 homologue, phe-tRNA modification, reading frame maintenance	Translation	1155	1.07326	1.99	1.86	7.87	0.08	2.976	0.8938	2.491	1.317	0.763	-0.391	3.Normal	3.Normal	1.63	0.707	2.1	1.0684
Tb927.6.700	alanyl-tRNA synthetase, putative	Translation.tRNA	3728	1.23545	4.09	3.31	47.66	0.22	5.575	1.7284	8.61	3.106	0.383	-1.384	3.Normal	2. Low	5.5	2.459	9.96	3.3168
Tb927.10.1260	aspartyl-tRNA synthetase, putative	Translation.tRNA	1892	1.08583	0.97	0.9	4.92	0.05	2.298	-0.1561	1.35	0.433	0.667	-0.585	3.Normal	3.Normal	0.88	-0.191	1.26	0.3315
Tb927.6.1880	aspartyl-tRNA synthetase, putative	Translation.tRNA	1961	1.01347	2.45	2.41	11.02	0.07	3.461	1.2707	2.885	1.528	0.832	-0.265	3.Normal	3.Normal	1.87	0.903	2.71	1.4402
Tb927.6.950	cysteinyl-tRNA synthetase, putative	Translation.tRNA	3014	0.960681	4.43	4.61	26.49	0.12	4.727	2.2058	5.477	2.453	0.84	-0.252	3.Normal	3.Normal	3.52	1.814	5.86	2.5516
Tb927.9.5210	glutaminyl-tRNA synthetase, putative (28G16.175)	Translation.tRNA	1955	1.09174	3.57	3.27	18.06	0.06	4.174	1.7103	4.639	2.214	0.711	-0.491	3.Normal	3.Normal	3.01	1.589	4.36	2.1245
Tb927.6.4590	glutamyl-tRNA synthetase, putative	Translation.tRNA	2152	0.910791	5.81	6.38	25.39	0.07	4.666	2.6725	6.102	2.609	1.049	0.069	3.Normal	3.Normal	3.95	1.981	5.88	2.5569
Tb927.11.9640	glycyl-tRNA synthetase, putative	Translation.tRNA	2229	1.12597	4.48	3.97	25	0.13	4.644	1.9907	6.018	2.589	0.665	-0.589	3.Normal	3.Normal	3.89	1.96	5.86	2.5512
Tb927.6.2060	histidyl-tRNA synthetase	Translation.tRNA	1688	1.03033	2.54	2.47	11.16	0.04	3.48	1.3017	3.04	1.604	0.822	-0.282	3.Normal	3.Normal	1.98	0.984	2.76	1.4632
Tb927.6.1510	lysyl-tRNA synthetase, putative	Translation.tRNA	2831	0.957384	0.58	0.6	5.6	0.08	2.486	-0.7282	1.371	0.456	0.438	-1.192	3.Normal	2. Low	0.88	-0.182	1.44	0.5232
Tb927.8.1600	lysyl-tRNA synthetase, putative	Translation.tRNA	2001	0.919616	5.81	6.32	27.08	0.15	4.759	2.6591	6.741	2.753	0.935	-0.098	3.Normal	3.Normal	4.37	2.127	6.37	2.6723
Tb927.10.1250	MCP3, Ybak homogue, deacylation of misaminoacylated tRNA Pro	Translation.tRNA	1102	1.14096	2.05	1.8	13.04	0.06	3.705	0.8483	4.041	2.015	0.445	-1.167	3.Normal	2. Low	2.65	1.407	3.38	1.7557
Tb927.10.1500	methionyl-tRNA synthetase, putative (MetRS)	Translation.tRNA	3477	0.987619	3.01	3.05	24.37	0.15	4.607	1.6079	4.738	2.244	0.633	-0.659	3.Normal	3.Normal	3.03	1.6	5.34	2.4168
Tb927.11.2360	phenylalanyl-tRNA synthetase (beta subunit), putative	Translation.tRNA	3544	0.919599	3.88	4.22	17.45	0.07	4.125	2.076	3.385	1.759	1.241	0.311	3.Normal	3.Normal	2.16	1.114	3.84	1.9418
Tb927.11.14120	phenylalanyl-tRNA synthetase alpha chain, putative	Translation.tRNA	2253	0.936349	3.25	3.47	12.03	0.04	3.589	1.7946	2.976	1.573	1.176	0.234	3.Normal	3.Normal	1.92	0.944	2.91	1.5394
Tb927.9.4950	Radical SAM domain, Similar to TYW1 though one better match	Translation.tRNA	1305	1.05056	2.24	2.14	17.29	0.06	4.112	1.0947	5.002	2.323	0.42	-1.252	3.Normal	2. Low	3.27	1.71	4.3	2.1052
Tb927.11.7170	seryl-tRNA synthetase, putative	Translation.tRNA	1942	1.04938	4.83	4.6	30.41	0.11	4.926	2.2025	7.515	2.91	0.612	-0.708	3.Normal	3.Normal	4.87	2.285	7.05	2.818
Tb927.5.1090	threonyl-tRNA synthetase, putative	Translation.tRNA	4554	1.46501	5.61	3.83	42.05	0.27	5.394	1.9369	6.849	2.776	0.555	-0.85	3.Normal	3.Normal	4.35	2.123	8.6	3.1048
Tb927.3.5580	tryptophanyl-tRNA synthetase, putative	Translation.tRNA	1541	0.808361	3.72	4.6	12.98	0.08	3.698	2.2028	3.681	1.88	1.25	0.322	3.Normal	3.Normal	2.4	1.263	3.27	1.71
Tb927.7.3620	tyrosyl-tRNA synthetase, putative	Translation.tRNA	3241	1.04132	3.49	3.35	24.22	0.09	4.598	1.7459	4.907	2.295	0.693	-0.529	3.Normal	3.Normal	3.14	1.653	5.39	2.4301
Tb927.6.4480	valyl-tRNA synthetase, putative (ValRS)	Translation.tRNA	3439	1.04336	4.6	4.41	32.8	0.17	5.035	2.14	6.403	2.679	0.687	-0.541	3.Normal	3.Normal	4.1	2.035	7.19	2.8453
Tb927.10.15530	ABC transport system ATP-binding protein, putative	Transporter	2443	0.891111	2.35	2.64	18.49	0.09	4.209	1.3997	4.25	2.088	0.612	-0.709	3.Normal	3.Normal	2.74	1.455	4.25	2.088
Tb927.10.7700	ABC transporter, putative	Transporter	2127	1.10288	0.7	0.63	16.22	0.1	4.02	-0.6593	4.016	2.006	0.149	-2.743	2. Low	2. Low	2.6	1.378	3.86	1.9487
Tb927.10.3170	ABC transporter, putative	Transporter	2399	0.969487	1.37	1.41	14.69	0.05	3.877	0.4958	3.597	1.847	0.389	-1.361	3.Normal	2. Low	2.32	1.215	3.58	1.8394
Tb927.2.6130	ABC transporter, putative	Transporter	3275	0.940562	1.14	1.21	10.96	0.07	3.455	0.2759	2.315	1.211	0.518	-0.948	3.Normal	3.Normal	1.48	0.569	2.55	1.3517
Tb927.11.540	ABC transporter, putative	Transporter	3124	0.854911	3.21	3.75	34.76	0.14	5.119	1.908	7.085	2.825	0.536	-0.899	3.Normal	3.Normal	4.54	2.184	7.68	2.941
Tb927.10.10880	ABC transporter, putative	Transporter	2150	1.19947	2.06	1.72	11.25	0.08	3.491	0.7823	2.786	1.478	0.61	-0.713	3.Normal	3.Normal	1.8	0.85	2.69	1.4254
Tb927.9.6310	ABC transporter, putative	Transporter	3741	0.960387	1.12	1.16	8.77	0.13	3.132	0.217	1.78	0.832	0.674	-0.569	3.Normal	3.Normal	1.14	0.185	2.06	1.0443
Tb927.11.16930	ABC transporter, putative	Transporter	2579	0.889448	1.04	1.17	6.35	0.09	2.668	0.2257	1.429	0.515	0.84	-0.252	3.Normal	3.Normal	0.92	-0.119	1.45	0.5397
Tb927.8.2380	ABC transporter, putative	Transporter	4117	1.09581	2.35	2.14	12.78	0.07	3.675	1.1005	2.416	1.272	0.869	-0.202	3.Normal	3.Normal	1.54	0.622	2.91	1.5403
Tb927.10.11940	ABC1 protein, putative	Transporter	2339	1.00174	0.75	0.74	9.58	0.09	3.26	-0.4252	2.456	1.296	0.285	-1.811	3.Normal	2. Low	1.59	0.665	2.42	1.2778
Tb927.10.9900	ABC1 protein, putative	Transporter	1888	1.11831	1.53	1.37	8.97	0.06	3.166	0.452	2.406	1.266	0.582	-0.781	3.Normal	3.Normal	1.56	0.643	2.24	1.1643
Tb927.5.2430	membrane transporter protein, putative	Transporter	2201	3.11534	5.59	1.79	11.62	0.05	3.538	0.8426	3.004	1.587	0.599	-0.739	3.Normal	3.Normal	1.94	0.958	2.91	1.5433
Tb927.9.11790	membrane transporter protein, putative	Transporter	1663	2.5677	4.78	1.86	7.87	0.03	2.976	0.895	2.24	1.163	0.848	-0.237	3.Normal	3.Normal	1.46	0.544	2.02	1.0176
Tb927.9.11810	membrane transporter protein, putative	Transporter	2255	0.872123	1.75	2	5.29	0.05	2.405	1.0013	1.263	0.337	1.584	0.663	3.Normal	3.Normal	0.82	-0.293	1.23	0.3033
Tb927.7.950	MLP mucoplipin-like protein. Transport of iron from lysosome to cytosol	Transporter	1730	0.946044	1.97	2.08	8.12	0.1	3.021	1.0595	2.21	1.144	0.95	-0.074	3.Normal	3.Normal	1.44	0.523	2.02	1.0116
Tb927.4.4490	multidrug resistance protein E,p-glycoprotein (MRPE)	Transporter	7624	1.06244	1.47	1.38	16.53	0.1	4.047	0.4689	2.13	1.091	0.657	-0.605	3.Normal	3.Normal	1.34	0.421	3.42	1.7746
Tb927.4.2510	multidrug resistance-associated protein, putative,p-glycoprotein (PGPA)	Transporter	5529	1.03289	1.01	0.98	23.12	0.09	4.531	-0.0353	3.504	1.809	0.285	-1.809	3.Normal	2. Low	2.22	1.149	4.8	2.2632
Tb927.8.1650	protein associated with differentiation 4, PAD4	Transporter	3106	1.13748	0.57	0.5	14.65	0.12	3.873	-1.009	3.205	1.68	0.156	-2.68	2. Low	2. Low	2.06	1.04	3.47	1.7937
Tb927.7.3110	transporter protein, putative	Transporter	2470	1.10198	0.81	0.74	8.14	0.09	3.024	-0.4406	1.931	0.949	0.363	-1.464	3.Normal	2. Low	1.25	0.317	1.94	0.9544
Tb927.8.5570	transporter, putative	Transporter	2327	1.08111	2.18	2.02	13.75	0.07	3.781	1.0122	3.409	1.769	0.587	-0.769	3.Normal	3.Normal	2.2	1.139	3.36	1.7488
Tb927.10.15480	transporter, putative	Transporter	2080	0.956477	2.16	2.26	11.29	0.07	3.497	1.1741	2.822	1.497	0.815	-0.295	3.Normal	3.Normal	1.83	0.87	2.7	1.4308
Tb927.9.12960	transporter, putative	Transporter	3947	0.898146	1.76	1.96	10.48	0.05	3.39	0.9699	1.917	0.939	1.043	0.061	3.Normal	3.Normal	1.22	0.29	2.27	1.1818
Tb927.11.6570	transporter, putative. 14 TM domains, SSF103473 general substrate transporter family	Transporter	2866	0.991582	3.95	3.99	24.53	0.13	4.616	1.9946	5.405	2.434	0.74	-0.434	3.Normal	3.Normal	3.47	1.797	5.69	2.5078
Tb927.3.800	Vacuolar iron transporter (TbVIT1	Transporter	1792	0.958865	2.78	2.9	9.92	0.07	3.31	1.5382	2.715	1.441	1.068	0.095	3.Normal	3.Normal	1.76	0.819	2.5	1.3205
Tb927.11.10780	Voltage-dependent anion channel (VDAC), putative	Transporter	1307	1.09919	2.25	2.05	10.76	0.06	3.427	1.034	3.287	1.717	0.608	-0.717	3.Normal	3.Normal	2.15	1.104	2.83	1.4998
Tb927.10.14810	Homologue of yeast MBF1 - Transcriptional coactivator that bridges the DNA-binding region of Gcn4p and TATA-binding protein Spt15p; suppressor of frameshift mutations. Pedominantly in yeast cytosol. multiprotein binding factor and helix-turn-helix domain. (in UPF1-TAP)	Transription	833	1.11543	7.16	6.42	29.07	0.11	4.861	2.6824	9.201	3.202	0.696	-0.524	3.Normal	3.Normal	6.07	2.601	7.4	2.8874
Tb927.7.4790	20S proteasome beta 6 subunit, putative (BETA6)	Ubiquitin.proteasome	968	1.01112	5.46	5.4	16.58	0.15	4.052	2.4316	5.39	2.43	1.002	0.003	3.Normal	3.Normal	3.54	1.826	4.42	2.1437
Tb927.10.6030	20S proteasome subunit alpha-6, (putative) (TbPSA6)	Ubiquitin.proteasome	1510	1.03574	3.43	3.31	19.23	0.11	4.265	1.7263	5.329	2.414	0.619	-0.691	3.Normal	3.Normal	3.47	1.797	4.72	2.2377
Tb927.9.9670	20S proteasome subunit alpha-6, (putative) (TbPSA6)	Ubiquitin.proteasome	1295	1.0956	5.44	4.96	12.04	0.05	3.59	2.3112	3.586	1.842	1.394	0.48	3.Normal	3.Normal	2.35	1.23	3.08	1.6227
Tb927.3.5520	26S proteasome regulatory non-ATPase subunit (RPN1)	Ubiquitin.proteasome	4599	0.918941	5.14	5.59	28.63	0.12	4.839	2.4838	4.858	2.28	1.153	0.205	3.Normal	3.Normal	3.09	1.627	6.13	2.6152
Tb927.11.11430	cullin 1, putative	Ubiquitin.proteasome	6495	0.974022	2.12	2.18	8.63	0.07	3.11	1.1223	1.283	0.36	1.714	0.778	3.Normal	3.Normal	0.81	-0.305	1.9	0.9259
Tb927.3.1290	cullin 4B, putative	Ubiquitin.proteasome	3282	0.94288	1.03	1.09	20.48	0.11	4.356	0.1291	4.106	2.038	0.268	-1.9	3.Normal	2. Low	2.63	1.396	4.53	2.1796
Tb927.8.5970	cullin, putative	Ubiquitin.proteasome	2422	0.923606	1.07	1.15	21.48	0.04	4.425	0.2061	4.938	2.304	0.243	-2.041	2. Low	2. Low	3.19	1.672	4.93	2.3006
Tb927.8.7000	E1-like ubiquitin-activating enzyme, putative (ATG10)	Ubiquitin.proteasome	678	1.11947	2.33	2.08	15.05	0.1	3.911	1.0578	5.123	2.357	0.41	-1.287	3.Normal	2. Low	3.39	1.76	4.03	2.0113
Tb927.10.10190	Homologue of GRR1, and F-box component of the SCF ubiquitin ligase complex.	Ubiquitin.proteasome	3039	1.09674	1	0.91	6.02	0.11	2.591	-0.1394	1.327	0.408	0.678	-0.56	3.Normal	3.Normal	0.85	-0.232	1.42	0.5104
Tb927.11.3390	hypothetical protein, conserved, HECT E3 ligase at C-terminus	Ubiquitin.proteasome	13719	1.05265	1.68	1.6	27.01	0.1	4.755	0.6784	2.121	1.085	0.754	-0.407	3.Normal	3.Normal	1.32	0.401	4.75	2.2485
Tb927.3.5320	hypothetical protein, conserved, UBX5 of yeast 3e-4, blast-back +ve, interaction with ubiquitinated proteins	Ubiquitin.proteasome	1542	0.84512	2.84	3.36	10.51	0.05	3.394	1.7489	3.13	1.646	1.086	0.119	3.Normal	3.Normal	2.04	1.029	2.78	1.4765
Tb927.10.3520	protease regulatory ATPase subunit 4, putative (RPT4)	Ubiquitin.proteasome	2371	0.941723	2.59	2.75	10.96	0.05	3.454	1.4617	2.679	1.422	1.045	0.064	3.Normal	3.Normal	1.73	0.79	2.66	1.4092
Tb927.10.3710	proteasome activator protein PA26	Ubiquitin.proteasome	1025	1.16215	5.5	4.74	14.55	0.06	3.863	2.2438	4.719	2.239	0.996	-0.006	3.Normal	3.Normal	3.1	1.632	3.9	1.9637
Tb927.10.290	proteasome alpha 2 subunit, putative	Ubiquitin.proteasome	1016	1.17117	5.57	4.76	14.17	0.11	3.825	2.251	4.425	2.146	1.085	0.117	3.Normal	3.Normal	2.91	1.54	3.65	1.869
Tb927.7.4420	proteasome alpha 3 subunit, putative	Ubiquitin.proteasome	2039	1.06755	5.24	4.91	19.38	0.1	4.277	2.2946	4.808	2.266	1.019	0.027	3.Normal	3.Normal	3.12	1.639	4.57	2.1921
Tb927.10.230	proteasome alpha 5 subunit, putative,20S proteasome subunit alpha 5	Ubiquitin.proteasome	839	1.0531	5.34	5.07	12.45	0.04	3.638	2.3428	3.973	1.99	1.284	0.36	3.Normal	3.Normal	2.62	1.389	3.2	1.6772
Tb927.3.780	proteasome alpha 7 subunit (TbPSA7)	Ubiquitin.proteasome	1032	1.11592	4.97	4.45	11.54	0.06	3.529	2.1546	3.799	1.926	1.184	0.244	3.Normal	3.Normal	2.5	1.32	3.14	1.6523
Tb927.11.7020	proteasome alpha 7 subunit, putative (PSA4)	Ubiquitin.proteasome	956	1.00442	6.55	6.52	17.85	0.07	4.158	2.7052	5.708	2.513	1.139	0.187	3.Normal	3.Normal	3.75	1.909	4.67	2.2239
Tb927.9.11310	proteasome beta 2 subunit, putative,20S proteasome subunit	Ubiquitin.proteasome	1105	0.952381	5.83	6.12	12.86	0.08	3.685	2.6131	4.038	2.014	1.511	0.595	3.Normal	3.Normal	2.65	1.406	3.38	1.7553
Tb927.10.4710	proteasome beta 2 subunit, putative,20S proteasome subunit (PSB4)	Ubiquitin.proteasome	1158	1.05819	3.77	3.57	21.23	0.06	4.408	1.8344	6.314	2.658	0.57	-0.81	3.Normal	3.Normal	4.14	2.049	5.32	2.4109
Tb927.11.7270	proteasome beta 3 subunit, putative (PSB3)	Ubiquitin.proteasome	1151	1.09616	4.28	3.9	14.37	0.1	3.844	1.9648	4.293	2.102	0.908	-0.139	3.Normal	3.Normal	2.81	1.493	3.61	1.8532
Tb927.10.6080	proteasome beta 5 subunit, putative,proteasome beta 5 subunit (PRCE)	Ubiquitin.proteasome	1374	1.02755	5.08	4.95	15.98	0.07	3.998	2.3064	4.652	2.218	1.053	0.075	3.Normal	3.Normal	3.04	1.604	4.04	2.0144
Tb927.4.430	proteasome beta 7 subunit	Ubiquitin.proteasome	1107	0.743819	6.2	8.33	25.66	0.2	4.682	3.0591	7.805	2.964	1.063	0.089	3.Normal	3.Normal	5.12	2.356	6.53	2.7063
Tb927.6.1260	proteasome beta-1 subunit, putative (TbPSB1)	Ubiquitin.proteasome	1022	1.10466	5	4.53	14.8	0.14	3.887	2.1787	4.722	2.24	0.953	-0.07	3.Normal	3.Normal	3.1	1.634	3.9	1.964
Tb927.7.2500	proteasome regulatory ATPase subunit 1 (RPT1)	Ubiquitin.proteasome	2713	0.852045	3.51	4.12	13.4	0.04	3.744	2.0441	2.972	1.572	1.379	0.464	3.Normal	3.Normal	1.91	0.936	3.07	1.6193
Tb927.11.3740	proteasome regulatory ATPase subunit 2 (RPT2)	Ubiquitin.proteasome	1891	1.00963	4.2	4.16	10.7	0.03	3.419	2.0558	2.923	1.547	1.437	0.523	3.Normal	3.Normal	1.9	0.924	2.72	1.4459
Tb927.6.1090	proteasome regulatory ATPase subunit 3 (RPT3)	Ubiquitin.proteasome	1737	0.875814	4.62	5.28	11.04	0.05	3.465	2.4006	3.011	1.59	1.76	0.816	3.Normal	3.Normal	1.96	0.969	2.75	1.4589
Tb927.7.2550	proteasome regulatory ATPase subunit 5 (RPT5)	Ubiquitin.proteasome	2972	1.0564	2.82	2.67	18.22	0.17	4.188	1.418	3.896	1.962	0.693	-0.529	3.Normal	3.Normal	2.5	1.323	4.15	2.0535
Tb927.11.14430	proteasome regulatory non-ATP-ase subunit (RPN1)	Ubiquitin.proteasome	1116	0.968902	3.98	4.11	8.83	0.05	3.142	2.0391	2.819	1.495	1.455	0.541	3.Normal	3.Normal	1.85	0.887	2.36	1.2389
Tb927.8.570	proteasome regulatory non-ATP-ase subunit 10 (RPN10)	Ubiquitin.proteasome	1587	1.03715	3.17	3.05	13.14	0.06	3.716	1.6102	3.646	1.866	0.85	-0.234	3.Normal	3.Normal	2.38	1.248	3.26	1.7057
Tb927.11.2130	proteasome regulatory non-ATP-ase subunit 3 (RPN3)	Ubiquitin.proteasome	1599	1.06293	2.96	2.78	11.82	0.03	3.563	1.4763	3.367	1.751	0.832	-0.266	3.Normal	3.Normal	2.19	1.133	3.02	1.5929
Tb927.10.1550	proteasome regulatory non-ATP-ase subunit 5,)RPN5)	Ubiquitin.proteasome	2799	1.07875	2.5	2.31	11	0.05	3.459	1.2105	2.493	1.318	0.922	-0.116	3.Normal	3.Normal	1.6	0.681	2.6	1.3804
Tb927.10.14530	proteasome regulatory non-ATPase subunit 8 RPN8)	Ubiquitin.proteasome	1565	1.05871	2.5	2.36	10.45	0.04	3.385	1.24	2.84	1.506	0.845	-0.243	3.Normal	3.Normal	1.85	0.888	2.53	1.3407
Tb927.10.15720	Proteasome regulatory subunit (RPN9)	Ubiquitin.proteasome	2163	0.956852	1.81	1.89	25.98	0.22	4.699	0.9165	6.318	2.659	0.301	-1.733	3.Normal	2. Low	4.09	2.031	6.1	2.609
Tb927.10.9740	Proteasome regulatory subunit (RPT6)	Ubiquitin.proteasome	2028	1.03096	2.72	2.63	20.92	0.13	4.387	1.3972	5.298	2.405	0.491	-1.027	3.Normal	2. Low	3.43	1.779	5.03	2.3298
Tb927.9.5260	Ring finger domain, possible E3 ubiquitin ligase, possible homologue of yeast HRD1	Ubiquitin.proteasome	1892	1.06981	3.13	2.93	10.65	0.03	3.413	1.5501	2.922	1.547	0.992	-0.011	3.Normal	3.Normal	1.9	0.923	2.72	1.4458
Tb927.11.6130	Skp1 family protein, putative,Cyclin A/CDK2-associated protein,Cyclin A/CDK2- associated protein	Ubiquitin.proteasome	2372	0.928025	11.89	12.82	30.41	0.14	4.926	3.6799	6.953	2.798	1.841	0.88	3.Normal	3.Normal	4.49	2.167	6.89	2.7854
Tb927.5.3210	small ubiquitin-related modifier, putative (TbSUMO)	Ubiquitin.proteasome	585	1.0209	12.43	12.18	41.81	0.2	5.386	3.6061	13.706	3.777	0.89	-0.168	3.Normal	3.Normal	9.08	3.183	10.65	3.413
Tb927.11.5170	ubiquitin activating enzyme, putative	Ubiquitin.proteasome	1148	1.14424	1.02	0.89	15.86	0.1	3.987	-0.1704	4.884	2.288	0.184	-2.44	2. Low	2. Low	3.2	1.679	4.11	2.0385
Tb927.2.4020	ubiquitin activating enzyme, putative	Ubiquitin.proteasome	2075	1.04797	1.28	1.22	9.94	0.19	3.313	0.2921	2.574	1.364	0.466	-1.101	3.Normal	2. Low	1.67	0.737	2.46	1.2975
Tb927.10.2210	ubiquitin carboxyl-terminal hydrolase, Clan CA cysteine peptidase, family C12, putative	Ubiquitin.proteasome	3465	0.889657	0.43	0.48	37.91	0.2	5.244	-1.0611	7.254	2.859	0.069	-3.859	2. Low	2. Low	4.64	2.215	8.16	3.0294
Tb927.5.2400	ubiquitin carboxyl-terminal hydrolase, Clan CA cysteine peptidase, family C12, putative	Ubiquitin.proteasome	6032	1.13611	2.55	2.24	36.66	0.16	5.196	1.1646	5.15	2.364	0.427	-1.227	3.Normal	2. Low	3.25	1.702	7.35	2.8783
Tb927.6.2690	ubiquitin carboxyl-terminal hydrolase, Clan CA cysteine peptidase, family C12, putative	Ubiquitin.proteasome	3432	0.855391	2.16	2.53	16.51	0.08	4.045	1.3389	3.44	1.783	0.727	-0.461	3.Normal	3.Normal	2.2	1.139	3.86	1.948
Tb927.11.250	ubiquitin carboxyl-terminal hydrolase, Clan CA cysteine peptidase, family C12, putative	Ubiquitin.proteasome	1273	1.03704	3.11	3	11.62	0.1	3.538	1.5837	3.603	1.849	0.833	-0.264	3.Normal	3.Normal	2.36	1.237	3.08	1.625
Tb927.11.12240	ubiquitin carboxyl-terminal hydrolase, Clan CA cysteine peptidase, family C12, putative	Ubiquitin.proteasome	3470	0.977728	2.21	2.27	12.63	0.06	3.659	1.1798	2.644	1.403	0.87	-0.201	3.Normal	3.Normal	1.69	0.759	2.98	1.574
Tb927.4.3790	ubiquitin carboxyl-terminal hydrolase, Clan CA cysteine peptidase, family C12, putative	Ubiquitin.proteasome	1754	0.977505	3.5	3.58	13.87	0.08	3.794	1.8406	3.789	1.922	0.95	-0.074	3.Normal	3.Normal	2.46	1.301	3.47	1.7939
Tb927.9.14470	ubiquitin carboxyl-terminal hydrolase, Clan CA cysteine peptidase, family C12, putative	Ubiquitin.proteasome	3633	0.944259	2.29	2.42	7.42	0.04	2.892	1.278	1.413	0.499	1.698	0.764	3.Normal	3.Normal	0.9	-0.147	1.62	0.6952
Tb927.11.16100	ubiquitin carboxyl-terminal hydrolase, putative	Ubiquitin.proteasome	4513	1.08827	1.12	1.03	15.53	0.09	3.957	0.0372	2.802	1.486	0.357	-1.486	3.Normal	2. Low	1.78	0.833	3.51	1.8096
Tb927.8.5380	ubiquitin fold modifier protein UFM1	Ubiquitin.proteasome	662	1.14475	6.8	5.94	13.31	0.07	3.734	2.5699	4.481	2.164	1.317	0.397	3.Normal	3.Normal	2.96	1.567	3.52	1.815
Tb927.6.2460	ubiquitin fusion degradation protein 2 ubiquitin conjugation factor E4 B, putative	Ubiquitin.proteasome	3833	0.925336	1.83	1.98	12.3	0.07	3.62	0.9825	2.324	1.217	0.861	-0.217	3.Normal	3.Normal	1.48	0.569	2.72	1.443
Tb927.10.7790	ubiquitin fusion degradation protein, putative	Ubiquitin.proteasome	1235	1.12639	1.6	1.42	14.3	0.06	3.838	0.5049	4.215	2.076	0.332	-1.59	3.Normal	2. Low	2.76	1.465	3.59	1.8439
Tb927.11.12770	ubiquitin ligase, putative	Ubiquitin.proteasome	6360	2.08125	2.68	1.29	24.42	0.06	4.61	0.3633	3.336	1.738	0.39	-1.359	3.Normal	2. Low	2.11	1.074	4.89	2.2891
Tb927.5.3430	ubiquitin-activating enzyme e1, putative	Ubiquitin.proteasome	2936	0.913016	1.19	1.3	7.04	0.09	2.815	0.3824	1.569	0.65	0.829	-0.271	3.Normal	3.Normal	1.01	0.011	1.66	0.7352
Tb927.8.2640	ubiquitin-activating enzyme e1, putative (UBA1)	Ubiquitin.proteasome	4189	1.02509	4.29	4.18	30.1	0.18	4.912	2.0648	5.284	2.402	0.795	-0.331	3.Normal	3.Normal	3.37	1.751	6.41	2.6798
Tb927.7.6960	ubiquitin-conjugating enzyme ,non-canonical, putative	Ubiquitin.proteasome	1469	0.963944	6.09	6.32	17.02	0.08	4.089	2.6604	4.833	2.273	1.303	0.382	3.Normal	3.Normal	3.15	1.657	4.25	2.0887
Tb927.2.2460	ubiquitin-conjugating enzyme e2, putative	Ubiquitin.proteasome	2594	1.1295	1.97	1.74	21.22	0.18	4.407	0.8024	4.796	2.262	0.354	-1.496	3.Normal	2. Low	3.09	1.628	4.89	2.2888
Tb927.11.14200	ubiquitin-conjugating enzyme e2, putative	Ubiquitin.proteasome	1033	0.957734	3.14	3.28	16.13	0.13	4.012	1.7127	5.012	2.325	0.658	-0.603	3.Normal	3.Normal	3.29	1.719	4.15	2.052
Tb927.11.13940	ubiquitin-conjugating enzyme e2, putative	Ubiquitin.proteasome	3766	0.81839	1.67	2.04	14.53	0.08	3.861	1.0277	2.909	1.541	0.688	-0.541	3.Normal	3.Normal	1.86	0.894	3.38	1.757
Tb927.8.6510	ubiquitin-conjugating enzyme e2, putative	Ubiquitin.proteasome	826	1.04702	1.89	1.8	5.51	0.06	2.462	0.8488	2.025	1.018	0.889	-0.17	3.Normal	3.Normal	1.34	0.417	1.63	0.7022
Tb927.7.2540	ubiquitin-conjugating enzyme e2, putative	Ubiquitin.proteasome	1200	0.846633	3.52	4.16	14.86	0.13	3.893	2.0572	4.539	2.182	0.925	-0.112	3.Normal	3.Normal	2.97	1.572	3.85	1.9434
Tb927.4.2710	ubiquitin-conjugating enzyme e2, putative	Ubiquitin.proteasome	708	0.817631	2.51	3.07	9.41	0.1	3.234	1.6175	3.1	1.632	1	0	3.Normal	3.Normal	2.05	1.035	2.45	1.2927
Tb927.8.920	ubiquitin-conjugating enzyme e2, putative	Ubiquitin.proteasome	945	0.974752	2.48	2.55	5.33	0.02	2.413	1.348	1.646	0.719	1.519	0.603	3.Normal	3.Normal	1.08	0.114	1.34	0.4272
Tb927.10.4980	ubiquitin-like protein DSK2, putative (DSK2)	Ubiquitin.proteasome	1110	0.97222	3.83	3.94	19.59	0.16	4.292	1.9765	6.093	2.607	0.64	-0.644	3.Normal	3.Normal	4	1.999	5.1	2.3497
Tb927.11.4130	ubiquitin-like protein, putative	Ubiquitin.proteasome	2117	1.15487	2.2	1.91	9.55	0.09	3.255	0.9327	2.555	1.353	0.744	-0.427	3.Normal	3.Normal	1.65	0.726	2.45	1.2943
Tb927.10.9750	ubiquitin-protein ligase, putative (upl3)	Ubiquitin.proteasome	8359	1.00142	1.4	1.4	22.18	0.12	4.471	0.4822	2.55	1.351	0.549	-0.865	3.Normal	3.Normal	1.6	0.678	4.3	2.105
Tb927.4.770	ubiquitin-protein ligase, putative (upl3)	Ubiquitin.proteasome	5091	0.965213	1.55	1.6	13.7	0.1	3.776	0.6789	2.296	1.199	0.697	-0.521	3.Normal	3.Normal	1.46	0.542	3.03	1.599
Tb927.9.13360	ubiquitin-protein ligase, putative (upl3)	Ubiquitin.proteasome	7580	0.951478	1.6	1.69	12.68	0.06	3.665	0.7539	1.652	0.725	1.029	0.041	3.Normal	3.Normal	1.04	0.055	2.65	1.4042
Tb927.4.2540	ubiquitin, putative	Ubiquitin.proteasome	857	0.67755	5.74	8.47	11.84	0.13	3.565	3.0823	3.956	1.984	2.148	1.103	3.Normal	1. High	2.61	1.382	3.19	1.6747
Tb927.11.10870	32 kDa ER-associated protein (ERAP32)	Vesicular.transport	1133	1.14785	1.06	0.93	12.96	0.11	3.697	-0.1123	4.013	2.005	0.224	-2.157	2. Low	2. Low	2.63	1.396	3.37	1.7521
Tb927.10.8040	adaptin complex AP1 beta subunit (BAD1)	Vesicular.transport	2541	1.20257	3.05	2.54	17.29	0.12	4.112	1.3422	3.958	1.985	0.632	-0.663	3.Normal	3.Normal	2.55	1.351	4.01	2.0026
Tb927.4.760	adaptin complex AP1 gamma subunit	Vesicular.transport	3372	1.06334	3.35	3.15	22.86	0.12	4.515	1.6572	4.623	2.209	0.692	-0.531	3.Normal	3.Normal	2.96	1.566	5.15	2.3649
Tb927.3.4000	Adaptin complex AP1 sigma subunit	Vesicular.transport	635	1.05233	7.37	7	30.82	0.22	4.946	2.8076	10.268	3.36	0.682	-0.553	3.Normal	3.Normal	6.8	2.765	8.03	3.006
Tb927.11.10650	adaptin complex AP3 beta subunit	Vesicular.transport	3319	1.07105	1.26	1.18	9.85	0.05	3.301	0.2331	2.096	1.068	0.572	-0.805	3.Normal	3.Normal	1.34	0.425	2.32	1.2155
Tb927.5.3610	adaptin complex AP3 delta subunit	Vesicular.transport	4124	0.934266	1.45	1.55	10.98	0.05	3.456	0.6316	2.053	1.038	0.731	-0.453	3.Normal	3.Normal	1.31	0.388	2.47	1.3066
Tb927.4.2020	adaptin complex AP3 mu subunit	Vesicular.transport	1560	0.956172	2.72	2.84	23.64	0.12	4.563	1.506	6.577	2.717	0.426	-1.232	3.Normal	2. Low	4.29	2.1	5.86	2.5513
Tb927.8.7050	adaptin complex AP4 mu subunit	Vesicular.transport	1467	1.22575	1.05	0.86	15.5	0.13	3.954	-0.2227	4.289	2.101	0.21	-2.253	2. Low	2. Low	2.8	1.485	3.77	1.9159
Tb927.10.14260	adaptin complex AP4 sigma subunit	Vesicular.transport	1275	0.89308	2.37	2.66	7.17	0.08	2.841	1.411	2.129	1.09	1.268	0.343	3.Normal	3.Normal	1.39	0.478	1.82	0.8665
Tb927.10.8580	ADP-ribosylation factor 3, putative (ARL3)	Vesicular.transport	1675	1.18393	1.39	1.17	7.61	0.05	2.928	0.2322	2.234	1.16	0.537	-0.897	3.Normal	3.Normal	1.45	0.54	2.02	1.0165
Tb927.11.14460	ADP-ribosylation factor GTPase activating protein 1, putative	Vesicular.transport	1203	0.927177	2.22	2.39	10.82	0.06	3.435	1.2576	3.362	1.749	0.714	-0.486	3.Normal	3.Normal	2.2	1.139	2.85	1.5109
Tb927.11.9180	ADP-ribosylation factor GTPase activating protein, centaurin beta 5 (Cnt-b5)	Vesicular.transport	1626	1.09402	2.71	2.48	15.35	0.07	3.94	1.3088	4.153	2.054	0.602	-0.732	3.Normal	3.Normal	2.7	1.435	3.73	1.9009
Tb927.3.5330	ADP-ribosylation factor GTPase activating protein, centaurin beta 5 (Cnt-b5)	Vesicular.transport	1072	0.910599	1.86	2.04	8.65	0.04	3.113	1.0288	2.847	1.509	0.703	-0.509	3.Normal	3.Normal	1.87	0.902	2.37	1.244
Tb927.11.9470	ADP-ribosylation factor GTPase activating protein, putative	Vesicular.transport	1298	1.25923	1.39	1.1	10.65	0.12	3.413	0.138	3.294	1.72	0.334	-1.582	3.Normal	2. Low	2.15	1.107	2.83	1.5007
Tb927.10.4250	ADP-ribosylation factor-like 2, arl2 (ARL2)	Vesicular.transport	674	0.843208	1.87	2.22	6.65	0.05	2.734	1.1487	2.445	1.29	0.9	-0.152	3.Normal	3.Normal	1.62	0.693	1.92	0.9431
Tb927.3.3450	ADP-ribosylation factor-like protein 3A, putative	Vesicular.transport	695	1.12701	16.49	14.63	90.49	0.25	6.5	3.8708	25.562	4.676	0.571	-0.808	3.Normal	3.Normal	16.9	4.079	20.16	4.3337
Tb927.6.3650	ADP-ribosylation factor, putative	Vesicular.transport	1747	1.08638	4.98	4.59	56.67	0.18	5.824	2.1972	13.873	3.794	0.332	-1.593	3.Normal	2. Low	9.02	3.173	12.68	3.6649
Tb927.10.5230	ADP-ribosylation factor, putative	Vesicular.transport	1456	1.08048	3.29	3.05	12.85	0.09	3.683	1.6082	3.745	1.905	0.801	-0.32	3.Normal	3.Normal	2.44	1.289	3.29	1.7181
Tb927.9.7650	ADP-ribosylation factor, putative	Vesicular.transport	1348	0.946188	4.18	4.42	9.77	0.1	3.288	2.1427	2.97	1.571	1.481	0.567	3.Normal	3.Normal	1.94	0.957	2.57	1.3619
Tb927.9.13650	ADP-ribosylation factor, putative	Vesicular.transport	1532	2.9502	33.43	11.33	20.79	0.05	4.378	3.5022	5.833	2.544	1.937	0.954	3.Normal	3.Normal	3.8	1.927	5.18	2.3725
Tb927.7.6230	ADP-ribosylation factor, putative (ARF3)	Vesicular.transport	1919	1.09308	1.9	1.74	7.36	0.06	2.88	0.7984	1.87	0.903	0.909	-0.138	3.Normal	3.Normal	1.21	0.279	1.75	0.8069
Tb927.10.13740	calcium-dependent lipid binding protein, putative,synaptotagmin, putative (CaLB)	Vesicular.transport	2963	0.962854	1.68	1.74	11.93	0.09	3.577	0.8013	2.643	1.402	0.643	-0.636	3.Normal	3.Normal	1.7	0.763	2.81	1.4919
Tb927.10.2130	CAP100 Clathrin-associated protein	Vesicular.transport	2832	0.970974	1.12	1.15	13.34	0.07	3.737	0.2076	2.916	1.544	0.412	-1.281	3.Normal	2. Low	1.87	0.907	3.06	1.6117
Tb927.11.14240	CAP116 Clathrin-associated protein	Vesicular.transport	3378	0.993891	0.7	0.7	15.44	0.05	3.949	-0.5084	3.076	1.621	0.228	-2.136	2. Low	2. Low	1.97	0.978	3.43	1.778
Tb927.10.720	CAP118 Clathrin-associated protein	Vesicular.transport	4502	1.15627	1.05	0.91	12.29	0.08	3.62	-0.1367	2.127	1.089	0.423	-1.241	3.Normal	2. Low	1.35	0.436	2.66	1.4103
Tb927.9.8620	CAP125 Clathrin-associated protein	Vesicular.transport	3905	1.08677	0.87	0.8	27.29	0.16	4.77	-0.3235	4.979	2.316	0.161	-2.638	2. Low	2. Low	3.18	1.668	5.87	2.5529
Tb927.7.3930	CAP161 Clathrin-associated protein	Vesicular.transport	6392	1.12278	1.15	1.03	16.24	0.09	4.021	0.0386	2.263	1.178	0.442	-1.178	3.Normal	2. Low	1.43	0.514	3.32	1.733
Tb927.9.15400	CAP334 ankyrin-repeat protein, clathrin-associated	Vesicular.transport	9397	1.03125	1.09	1.06	27.59	0.09	4.786	0.0794	2.936	1.554	0.375	-1.417	3.Normal	2. Low	1.84	0.879	5.28	2.4008
Tb927.11.4800	clathrin coat assembly protein, putative	Vesicular.transport	2900	0.828835	3.17	3.83	11.09	0.08	3.471	1.9374	2.453	1.295	1.549	0.631	3.Normal	3.Normal	1.58	0.657	2.59	1.3741
Tb927.2.6050	coatamer beta-prime subunit beta prime COP	Vesicular.transport	3169	0.910666	2.76	3.04	17.72	0.16	4.147	1.6021	3.779	1.918	0.794	-0.333	3.Normal	3.Normal	2.42	1.277	4.12	2.0417
Tb927.1.2570	coatomer beta subunit (beta-coP)	Vesicular.transport	3720	1.10479	4.46	4.04	16.01	0.07	4.001	2.0142	3.115	1.639	1.284	0.361	3.Normal	3.Normal	1.99	0.993	3.6	1.8487
Tb927.11.14900	coatomer epsilon subunit, epsilon-COP	Vesicular.transport	1131	1.07799	4.09	3.79	10.67	0.05	3.415	1.9239	3.415	1.772	1.113	0.154	3.Normal	3.Normal	2.24	1.163	2.87	1.519
Tb927.11.11900	coatomer gamma subunit, (Gamma-COP)	Vesicular.transport	3775	1.14026	2.48	2.18	36.14	0.27	5.176	1.1234	6.607	2.724	0.333	-1.587	3.Normal	2. Low	4.22	2.077	7.68	2.9419
Tb927.10.4270	coatomer zeta subunit, (zeta-CoP)	Vesicular.transport	1030	1.01999	2.2	2.16	8.09	0.06	3.016	1.1094	2.561	1.357	0.859	-0.219	3.Normal	3.Normal	1.68	0.751	2.12	1.083
Tb927.10.6640	COP-coated vesicle membrane protein erv25 precursor,	Vesicular.transport	2101	0.953057	3.85	4.04	36.43	0.26	5.187	2.0137	8.626	3.109	0.464	-1.109	3.Normal	2. Low	5.58	2.481	8.26	3.0467
Tb927.3.2320	COP9 signalosome complex subunit 2, putative	Vesicular.transport	2457	1.00701	1.54	1.53	11.17	0.09	3.481	0.6144	2.639	1.4	0.568	-0.815	3.Normal	3.Normal	1.7	0.768	2.64	1.4032
Tb927.10.7800	cop9 signalosome complex subunit, putative,predicted PCI domain protein	Vesicular.transport	1885	1.14725	1.2	1.05	10.44	0.09	3.384	0.0656	2.667	1.415	0.375	-1.415	3.Normal	2. Low	1.73	0.792	2.48	1.3127
Tb927.9.15090	cytosolic coat protein, putative	Vesicular.transport	1139	1.09184	5.4	4.94	25.14	0.16	4.652	2.3051	7.47	2.901	0.656	-0.608	3.Normal	3.Normal	4.9	2.292	6.28	2.6497
Tb927.11.15230	cytosolic coat protein, putative	Vesicular.transport	1260	0.646484	6.71	10.39	16.37	0.09	4.033	3.3765	4.766	2.253	2.182	1.126	3.Normal	1. High	3.12	1.641	4.07	2.0262
Tb927.3.4720	dynamin, putative,vacuolar sortin protein 1, putative	Vesicular.transport	2953	2.05054	8.66	4.22	26.89	0.05	4.749	2.0789	5.727	2.518	0.733	-0.447	3.Normal	3.Normal	3.68	1.879	6.09	2.6061
Tb927.3.4760	dynamin, putative,vacuolar sortin protein 1, putative	Vesicular.transport	3974	1.87145	7.75	4.14	24.24	0.05	4.599	2.0492	4.418	2.143	0.928	-0.108	3.Normal	3.Normal	2.82	1.495	5.24	2.3906
Tb927.7.3160	dynein heavy chain, cytosolic, Dynein DYNC1HI Cyto1 clathrin-associated	Vesicular.transport	16256	1.04725	1.46	1.4	36.67	0.14	5.197	0.4829	2.468	1.303	0.567	-0.818	3.Normal	3.Normal	1.53	0.616	6.13	2.6168
Tb927.8.8030	emp24/gp25L/p24 family/GOLD	Vesicular.transport	1433	0.854622	5.94	6.96	25.8	0.13	4.689	2.7982	7.276	2.863	0.962	-0.056	3.Normal	3.Normal	4.75	2.248	6.37	2.6715
Tb927.7.2510	endoplasmatic reticulum retrieval protein, putative	Vesicular.transport	1293	0.951101	8.2	8.63	31.85	0.25	4.993	3.1088	9.084	3.183	0.947	-0.079	3.Normal	3.Normal	5.94	2.571	7.8	2.9634
Tb927.8.4890	endoplasmic reticulum oxidoreductin, Ero1, oxidises PDI	Vesicular.transport	1603	0.912883	7.63	8.36	42.11	0.13	5.396	3.0629	10.906	3.447	0.77	-0.377	3.Normal	3.Normal	7.1	2.828	9.78	3.2894
Tb927.4.1090	endosomal integral membrane protein, putative	Vesicular.transport	2405	0.980995	1.48	1.51	18.08	0.14	4.176	0.5922	4.278	2.097	0.351	-1.512	3.Normal	2. Low	2.76	1.465	4.26	2.0907
Tb927.8.1940	endosomal integral membrane protein, putative	Vesicular.transport	2084	1.01391	3.13	3.09	14.98	0.07	3.905	1.6255	3.805	1.928	0.815	-0.295	3.Normal	3.Normal	2.46	1.301	3.64	1.8626
Tb927.11.8140	ER lumen retaining receptor protein, putative	Vesicular.transport	1978	0.918315	3.96	4.32	25.07	0.09	4.648	2.1102	6.3	2.655	0.682	-0.551	3.Normal	3.Normal	4.08	2.03	5.94	2.5705
Tb927.11.4200	ERGIC53 paralogue, lectin-like, ER quality control	Vesicular.transport	2590	1.03382	2.66	2.57	20.93	0.24	4.388	1.3622	4.799	2.263	0.542	-0.884	3.Normal	3.Normal	3.09	1.629	4.89	2.2891
Tb927.9.9730	FP45	Vesicular.transport	2056	0.969691	1.13	1.17	16.39	0.21	4.034	0.2246	4.068	2.024	0.295	-1.761	3.Normal	2. Low	2.64	1.398	3.87	1.9541
Tb927.11.2660	Golgi reassembly stacking protein (GRASP homologue), putative	Vesicular.transport	2175	0.983984	1.44	1.47	9.08	0.11	3.183	0.5515	2.281	1.19	0.658	-0.605	3.Normal	3.Normal	1.48	0.562	2.21	1.1417
Tb927.11.10270	golgi SNARE protein-like,GOLGI SNAP receptor complex member, putative	Vesicular.transport	1679	1.25366	1.18	0.94	6.28	0.14	2.651	-0.0894	1.684	0.752	0.535	-0.904	3.Normal	3.Normal	1.1	0.132	1.53	0.6089
Tb927.11.6840	Golgin	Vesicular.transport	2155	1.08653	0.91	0.83	12.43	0.06	3.636	-0.2629	3.029	1.599	0.264	-1.921	3.Normal	2. Low	1.96	0.971	2.92	1.5467
Tb927.6.440	haptoglobin-hemoglobin receptor (HpHbR)	Vesicular.transport	6079	1.01492	4.55	4.48	33.41	0.12	5.062	2.165	4.616	2.207	0.975	-0.037	3.Normal	3.Normal	2.92	1.544	6.62	2.7259
Tb927.10.15220	hypothetical protein, conserved, potential ER localized	Vesicular.transport	1030	1.01841	1.84	1.81	11.74	0.11	3.553	0.8559	3.801	1.926	0.474	-1.078	3.Normal	2. Low	2.5	1.32	3.14	1.6526
Tb927.3.3850	hypothetical protein, conserved, Sec23-binding domain of Sec16, matsche yeast proline-rich domain proteins associated with actin organisation	Vesicular.transport	4740	1.27207	0.81	0.63	26.63	0.16	4.735	-0.6591	4.467	2.159	0.134	-2.896	2. Low	2. Low	2.84	1.505	5.71	2.5131
Tb927.8.2860	hypothetical protein, conserved, t-snare motif	Vesicular.transport	10538	1.13959	1.18	1.04	5.35	0.05	2.419	0.05	0.511	-0.968	1.956	0.968	3.Normal	3.Normal	0.32	-1.646	0.98	-0.0278
Tb927.9.9750	hypothetical protein, conserved,membrane- trafficking protein, putative	Vesicular.transport	1085	0.955215	3.91	4.09	11.82	0.1	3.563	2.0327	3.754	1.909	1.092	0.127	3.Normal	3.Normal	2.46	1.301	3.13	1.646
Tb927.10.6230	hypothetical protein, conserved,MORN repeat containing protein	Vesicular.transport	3078	1.01882	1.14	1.12	15.43	0.09	3.948	0.1663	3.219	1.687	0.342	-1.549	3.Normal	2. Low	2.07	1.046	3.47	1.7954
Tb927.6.4670	MORN repeat-containing protein,flagellar component (TbMORN1)	Vesicular.transport	1827	1.04568	4.96	4.75	43.14	0.26	5.431	2.2465	10.659	3.414	0.441	-1.181	3.Normal	2. Low	6.92	2.791	9.85	3.3001
Tb927.4.3380	MYO1 myosin IB heavy chain, in Tc vacuolar proteome and clathrin-associated	Vesicular.transport	3941	1.12366	1.85	1.64	13.16	0.06	3.718	0.716	2.474	1.307	0.647	-0.629	3.Normal	3.Normal	1.58	0.658	2.93	1.5491
Tb927.7.4940	oligopeptidase B protein, clathrin-associated	Vesicular.transport	3287	0.97997	1.66	1.69	10.92	0.06	3.449	0.7568	2.311	1.208	0.736	-0.443	3.Normal	3.Normal	1.48	0.566	2.55	1.351
Tb927.10.1620	PIPKA phosphatidylinositol phosphate kinase	Vesicular.transport	3440	1.04763	1.4	1.34	8.99	0.05	3.169	0.4225	1.858	0.894	0.7	-0.515	3.Normal	3.Normal	1.19	0.25	2.09	1.0605
Tb927.10.12420	predicted S. cerevisiae Got1 homologue, predicted to be involved in ER-Golgi transport	Vesicular.transport	595	1.17136	2.48	2.12	8.01	0.09	3.003	1.0817	2.842	1.507	0.739	-0.436	3.Normal	3.Normal	1.88	0.912	2.21	1.1448
Tb927.11.12680	prefoldin subunit 2, also clathrin associated	Vesicular.transport	742	1.32084	4.62	3.49	15.14	0.11	3.92	1.8052	5.043	2.334	0.694	-0.527	3.Normal	3.Normal	3.33	1.736	4	2.0016
Tb927.11.8120	protein transport protein Sec13, putative	Vesicular.transport	1357	1.19085	0.95	0.8	28.05	0.23	4.81	-0.3304	7.921	2.986	0.101	-3.308	2. Low	2. Low	5.18	2.372	6.86	2.7787
Tb927.10.14180	protein transport protein Sec13, putative	Vesicular.transport	1633	1.10252	1.98	1.8	14.34	0.13	3.842	0.8442	3.881	1.956	0.464	-1.108	3.Normal	2. Low	2.53	1.337	3.49	1.8046
Tb927.8.3660	protein transport protein Sec23 (SEC23.1)	Vesicular.transport	3250	0.972665	1.63	1.68	13.24	0.06	3.727	0.7483	2.732	1.45	0.622	-0.684	3.Normal	3.Normal	1.75	0.808	3	1.5864
Tb927.10.7740	protein transport protein Sec23 (SEC23.2)	Vesicular.transport	3662	1.1461	2.34	2.04	9.63	0.06	3.267	1.0279	1.994	0.996	1.003	0.004	3.Normal	3.Normal	1.27	0.35	2.29	1.1966
Tb927.3.1210	protein transport protein Sec24 (SEC24.1)	Vesicular.transport	3854	0.979359	1.81	1.85	18.39	0.05	4.201	0.8872	3.421	1.775	0.526	-0.927	3.Normal	3.Normal	2.18	1.127	4.01	2.0041
Tb927.11.6170	protein transport protein Sec31, putative,cytosolic coat protein, putative	Vesicular.transport	5399	1.10871	2.32	2.1	25.69	0.11	4.683	1.0671	3.989	1.996	0.526	-0.926	3.Normal	3.Normal	2.53	1.337	5.4	2.4342
Tb927.1.1980	Protein transport protein yif1, putative	Vesicular.transport	1204	0.899099	1.84	2.05	6.43	0.07	2.685	1.0369	1.858	0.894	1.13	0.177	3.Normal	3.Normal	1.22	0.283	1.58	0.6556
Tb927.9.13030	QA-SNARE protein putative	Vesicular.transport	1423	0.92339	2.03	2.19	6.9	0.09	2.786	1.1337	2.063	1.045	1.066	0.093	3.Normal	3.Normal	1.35	0.43	1.8	0.8513
Tb927.11.16830	Rab-like 5, small G protein (RABL5) (in UPF1-TAP)	Vesicular.transport	1965	1.00954	4.31	4.27	13.81	0.11	3.787	2.0938	3.64	1.864	1.181	0.241	3.Normal	3.Normal	2.36	1.239	3.43	1.7763
Tb927.10.12960	ras-related protein rab-5,small GTPase, putative (RAB5A)	Vesicular.transport	1080	1.15516	6.56	5.68	18.37	0.13	4.199	2.5056	5.549	2.472	1.027	0.039	3.Normal	3.Normal	3.64	1.865	4.62	2.2088
Tb927.7.7140	Related to vacuolar sorting proteins, possibly involved in endosomal sorting. Top match for humanNP_057569, related to yeast vacuolar sorting protein VTA1 but not the best match.	Vesicular.transport	1238	1.11302	1.57	1.41	7.81	0.09	2.965	0.4927	2.446	1.29	0.572	-0.805	3.Normal	3.Normal	1.6	0.679	2.08	1.0592
Tb927.6.3500	RME8 endosomal trafficking protein, clathrin-associated	Vesicular.transport	7430	0.885618	2.7	3.05	29.24	0.23	4.87	1.6104	3.586	1.842	0.865	-0.21	3.Normal	3.Normal	2.26	1.173	5.68	2.5068
Tb927.9.1780	sec1 family transport protein, putative (SLY1)	Vesicular.transport	3361	1.04999	1.62	1.54	13.89	0.03	3.796	0.6224	2.886	1.529	0.52	-0.944	3.Normal	3.Normal	1.85	0.886	3.21	1.6832
Tb927.1.3850	Sec61 beta family and TM domain	Vesicular.transport	1090	1.31631	49.77	37.81	73.96	0.26	6.209	5.2408	19.858	4.312	1.903	0.929	3.Normal	3.Normal	13.03	3.704	16.57	4.0501
Tb927.9.10010	Sec63 homologue, chaperone protein DNAj	Vesicular.transport	2206	0.983682	4.26	4.33	48.05	0.3	5.586	2.1132	10.957	3.454	0.392	-1.349	3.Normal	2. Low	7.09	2.825	10.64	3.4113
Tb927.5.3220	signal peptidase type I, putative	Vesicular.transport	1741	1.17487	9.01	7.67	29.9	0.21	4.902	2.9387	7.81	2.965	0.986	-0.021	3.Normal	3.Normal	5.08	2.344	7.13	2.8349
Tb927.11.5400	signal recognition particle 54 kDa (SRP54)	Vesicular.transport	2020	0.883338	1.57	1.78	10.65	0.09	3.412	0.8284	2.853	1.513	0.631	-0.665	3.Normal	3.Normal	1.85	0.887	2.7	1.4355
Tb927.10.15520	signal recognition particle protein, putative	Vesicular.transport	2617	1.02358	2.3	2.25	20.19	0.06	4.335	1.1687	4.562	2.19	0.482	-1.052	3.Normal	2. Low	2.94	1.555	4.66	2.2206
Tb927.11.9890	signal recognition particle receptor alpha subunit, putative	Vesicular.transport	2671	1.12747	2.01	1.78	6.82	0.05	2.77	0.834	1.638	0.712	1.099	0.136	3.Normal	3.Normal	1.05	0.076	1.68	0.7521
Tb927.8.4610	small GTP-binding protein Rab1 (Trab1)	Vesicular.transport	1332	1.08951	2.58	2.37	11.2	0.1	3.485	1.2448	3.27	1.709	0.734	-0.446	3.Normal	3.Normal	2.14	1.096	2.82	1.4972
Tb927.8.890	small GTP-binding protein Rab1, putative	Vesicular.transport	2243	0.599818	20.24	33.74	46.94	0.29	5.553	5.0765	10.684	3.417	3.154	1.657	3.Normal	1. High	6.91	2.788	10.42	3.3816
Tb927.8.4330	small GTP-binding protein Rab11 (RAB11)	Vesicular.transport	1966	0.945023	7.76	8.22	30.37	0.17	4.925	3.0385	7.482	2.903	1.096	0.132	3.Normal	3.Normal	4.85	2.278	7.04	2.8161
Tb927.8.4770	small GTP-binding protein Rab18 (TbRAB18)	Vesicular.transport	946	1.05781	3.12	2.95	9.07	0.06	3.181	1.5597	2.93	1.551	0.99	-0.015	3.Normal	3.Normal	1.93	0.947	2.39	1.2595
Tb927.6.3040	small GTP-binding protein Rab28, putative,Ras- related protein Rab-26 (Rab26), putative	Vesicular.transport	1558	0.710269	2.76	3.89	10.01	0.01	3.323	1.96	2.844	1.508	1.371	0.456	3.Normal	3.Normal	1.85	0.89	2.53	1.3414
Tb927.2.2130	small GTP-binding protein RAB6, putative (25N14.200)	Vesicular.transport	1775	0.732978	1.69	2.31	6.76	0.09	2.757	1.2064	1.922	0.943	1.196	0.259	3.Normal	3.Normal	1.25	0.321	1.76	0.819
Tb927.8.4620	small GTP-binding protein Rab7, putative (Trab7)	Vesicular.transport	944	1.15864	1.63	1.4	12.64	0.09	3.66	0.4895	4.189	2.067	0.334	-1.581	3.Normal	2. Low	2.76	1.462	3.42	1.7749
Tb927.4.4220	small GTP-binding rab protein, putative (TbRX2)	Vesicular.transport	3411	0.886301	1.12	1.26	17.9	0.07	4.162	0.332	3.644	1.866	0.357	-1.487	3.Normal	2. Low	2.33	1.222	4.08	2.0278
Tb927.11.15030	small GTPase (X3)	Vesicular.transport	2025	0.908211	3.69	4.07	21.22	0.05	4.407	2.0239	5.301	2.406	0.773	-0.371	3.Normal	3.Normal	3.43	1.78	5.03	2.3301
Tb927.11.4570	small GTPase, putative, Rab5b, putative (RAB5B)	Vesicular.transport	2908	0.914762	2	2.18	9.15	0.12	3.193	1.126	2.015	1.011	1.092	0.126	3.Normal	3.Normal	1.29	0.373	2.13	1.0917
Tb927.9.11000	small GTPase, putative,GTP-binding protein, putative (RAB7)	Vesicular.transport	1125	0.766562	8.65	11.29	20.93	0.1	4.387	3.497	6.36	2.669	1.777	0.829	3.Normal	3.Normal	4.17	2.061	5.33	2.4147
[truncated: 2,089 more rows]

## Sheet: 2. Reliable PC
2013 TritrypDB Gene ID	Annotation	Class	mRNA length	PC2060 Gene copy no	PC RNAs /cell	PC RNAs /cell/gene	PC mRNA half-life (min)	PC decay error	log2.HLmRNA.	log2.RNA.cell.gene.	Sim RNA/cell PC-A	Sim log2 mRNA/cell PC-A	PC real amount/sim amount PC-A	PC real amount/sim amount LOG2 PC-A	Within 4x boundary?	Within 2x boundary?	Sim RNA/cell PC-B	Sim log2 mRNA/cell PC-B
Tb927.9.3280	acidocalcisomal exopolyphosphatase, putative (3C4.175)	Acidocalcisome	1226	0.920912	4.1143	4.46764	11.8213	0.073734	3.5633	2.1595	2.383	1.253	1.888	0.917	3. Normal	3. Normal	2.642	1.401
Tb927.11.7060	acidocalcisomal pyrophosphatase (VSP1)	Acidocalcisome	1846	2.04541	7.7889	3.808	33.0281	0.0832633	5.0456	1.929	5.425	2.44	0.7	-0.514	3. Normal	3. Normal	6.493	2.699
Tb927.11.12220	catalytic subunit of the vacuolar transporter chaperone 4, polyphosphate polymerase, Vtc4	Acidocalcisome	2904	1.05739	2.4303	2.29839	15.9512	0.0615854	3.9956	1.2006	2.261	1.177	1.017	0.024	3. Normal	3. Normal	2.867	1.519
Tb927.4.3930	amino acid transporter, putative	Amino.acid.transport	2496	1.0087	5.2083	5.16339	53.2839	0.203478	5.7356	2.3683	7.328	2.873	0.71	-0.495	3. Normal	3. Normal	9.4	3.233
Tb927.10.9850	amino acid transporter, putative	Amino.acid.transport	2155	0.928668	0.9341	1.00585	6.42396	0.0294226	2.6835	0.0084	0.996	-0.006	1.004	0.006	3. Normal	3. Normal	1.184	0.243
Tb927.8.5450	amino acid transporter, putative (AAT6)	Amino.acid.transport	2682	0.919881	7.7189	8.3912	29.1001	0.0767953	4.863	3.0689	4.116	2.041	2.041	1.029	3. Normal	1. High	5.217	2.383
Tb927.6.4660	cationic amino acid transporter, putative	Amino.acid.transport	2307	1.53945	3.026	1.96563	9.21789	0.0123277	3.2044	0.975	1.44	0.526	1.389	0.474	3. Normal	3. Normal	1.737	0.797
Tb927.11.15840	L-Lysine transport protein, putative	Amino.acid.transport	2343	2.95226	18.0226	6.10468	70.5624	0.258544	6.1408	2.6099	9.677	3.275	0.63	-0.666	3. Normal	3. Normal	12.493	3.643
Tb927.9.10340	Polyamine transporter 1 (TbPOT1)	Amino.acid.transport	2686	0.948945	1.2512	1.31852	30.9976	0.100101	4.9541	0.3989	4.375	2.129	0.297	-1.751	3. Normal	2. Low	5.559	2.475
Tb927.11.6680	Polyamine transporter 2 (TbPOT2)	Amino.acid.transport	2360	1.05463	1.445	1.37015	25.0516	0.0691365	4.6468	0.4543	3.798	1.925	0.369	-1.44	3. Normal	2. Low	4.685	2.228
Tb927.11.1560	1,2-Dihydroxy-3-keto-5-methylthiopentene dioxygenase, putative	Amino.acids	1243	0.852316	8.4589	9.9246	45.1609	0.103122	5.497	3.311	8.185	3.033	1.21	0.274	3. Normal	3. Normal	9.42	3.236
Tb927.8.6060	2-amino-3-ketobutyrate coenzyme A ligase, putative,glycine acetyltransferase, putative	Amino.acids	2101	0.948267	15.6337	16.4866	135.457	0.244891	7.0817	4.0432	16.794	4.07	0.982	-0.026	3. Normal	3. Normal	22.455	4.489
Tb927.11.6630	3-methylcrotonoyl-CoA carboxylase beta subunit, putative	Amino.acids	2672	0.986273	1.7516	1.77598	29.7764	0.105423	4.8961	0.8286	4.255	2.089	0.423	-1.241	3. Normal	2. Low	5.395	2.432
Tb927.8.2020	agmatinase, putative	Amino.acids	1305	1.09908	5.2953	4.81792	20.7404	0.0593934	4.3744	2.2684	4	2	1.2	0.263	3. Normal	3. Normal	4.512	2.174
Tb927.5.1280	alanine racemase, putative	Amino.acids	1286	1.15723	4.6036	3.97812	13.7477	0.0306135	3.7811	1.9921	2.728	1.448	1.466	0.552	3. Normal	3. Normal	3.047	1.607
Tb927.1.3000	aminoacylase, putative,N-acyl-L-amino acid amidohydrolase, zinc binding	Amino.acids	1643	1.34409	2.3093	1.71811	12.6787	0.063906	3.6643	0.7808	2.347	1.231	0.724	-0.465	3. Normal	3. Normal	2.702	1.434
Tb927.9.6170	arginine kinase (AK) in cytosol and flagellum	Amino.acids	1510	1.88389	35.0331	18.5962	165.037	0.278279	7.3666	4.2169	21.862	4.45	0.851	-0.233	3. Normal	3. Normal	28.461	4.831
Tb927.7.1110	asparagine synthetase a, putative	Amino.acids	2256	0.999465	10.1307	10.1361	75.3686	0.0924548	6.2359	3.3414	10.295	3.364	0.981	-0.028	3. Normal	3. Normal	13.254	3.728
Tb927.10.3660	aspartate aminotransferase	Amino.acids	1696	0.998456	6.6238	6.63405	106.33	0.246198	6.7324	2.7299	15.188	3.925	0.435	-1.202	3. Normal	2. Low	19.224	4.265
Tb927.11.5090	aspartate aminotransferase, mitochondrial	Amino.acids	3593	0.803773	1.6518	2.05506	31.9269	0.0699573	4.9967	1.0392	3.892	1.96	0.54	-0.89	3. Normal	3. Normal	5.237	2.389
Tb927.2.4590	branched-chain amino acid aminotransferase, putative	Amino.acids	2926	2.62693	10.4831	3.99063	33.4202	0.157406	5.0626	1.9966	4.448	2.153	0.899	-0.153	3. Normal	3. Normal	5.755	2.525
Tb927.11.2230	carnitine O-acetyltransferase, putative (CAT)	Amino.acids	4916	0.861858	2.2609	2.62329	29.3829	0.131981	4.8769	1.3914	2.965	1.568	0.877	-0.19	3. Normal	3. Normal	4.256	2.089
Tb927.10.2750	deoxyhypusine synthase	Amino.acids	2379	1.11377	3.1543	2.8321	12.3728	0.0383262	3.6291	1.5019	1.879	0.91	1.49	0.575	3. Normal	3. Normal	2.288	1.194
Tb927.1.870	deoxyhypusine synthase, putative	Amino.acids	1455	1.01892	1.9441	1.90801	25.112	0.0509098	4.6503	0.9321	4.557	2.188	0.417	-1.262	3. Normal	2. Low	5.232	2.387
Tb927.7.5560	glucosamine-fructose-6-phosphate aminotransferase, putative	Amino.acids	4093	0.691332	1.4379	2.0799	24.159	0.0345479	4.5945	1.0565	2.771	1.47	0.758	-0.4	3. Normal	3. Normal	3.799	1.926
Tb927.7.4970	glutamine synthetase, putative	Amino.acids	1648	0.772892	18.118	23.4418	75.2297	0.224461	6.2332	4.551	11.621	3.539	2.014	1.01	3. Normal	1. High	14.263	3.834
Tb927.7.6940	glutaminyl cyclase, putative	Amino.acids	2716	1.04173	1.5711	1.50817	12.5295	0.034611	3.6473	0.5928	1.912	0.935	0.784	-0.35	3. Normal	3. Normal	2.386	1.254
Tb927.11.9670	glycine synthase, putative (GCVT1)	Amino.acids	2393	1.24564	3.3978	2.72775	16.3729	0.0618933	4.0332	1.4477	2.473	1.306	1.092	0.127	3. Normal	3. Normal	3.027	1.598
Tb927.6.4430	homoserine kinase	Amino.acids	1382	1.38854	13.7887	9.93033	31.3136	0.173758	4.9687	3.3118	5.656	2.5	1.75	0.808	3. Normal	3. Normal	6.495	2.699
Tb927.11.1670	ISCS2, NFS cysteine desulfurase	Amino.acids	2295	0.925883	3.6021	3.89045	12.2422	0.0600055	3.6138	1.9599	1.909	0.932	2.043	1.031	3. Normal	1. High	2.309	1.207
Tb927.11.1540	isovaleryl-coA dehydrogenase, putative	Amino.acids	2322	0.931103	3.6278	3.89624	58.0581	0.137695	5.8594	1.9621	8.18	3.032	0.477	-1.069	3. Normal	2. Low	10.415	3.381
Tb927.9.2010	kynureninase, putative	Amino.acids	1965	0.89097	1.8606	2.08829	64.3959	0.15107	6.0089	1.0623	9.531	3.253	0.22	-2.182	2. Low	2. Low	11.88	3.57
Tb927.10.4000	methylglutaconyl-CoA hydratase, mitochondrial precursor, putative	Amino.acids	1260	1.15231	4.5103	3.91414	31.6202	0.0338475	4.9828	1.9687	5.988	2.582	0.651	-0.618	3. Normal	3. Normal	6.808	2.767
Tb927.7.7040	methylthioadenosine phosphorylase, putative (MTAP)	Amino.acids	1650	1.35004	10.2003	7.55557	99.977	0.174885	6.6435	2.9175	14.655	3.873	0.519	-0.947	3. Normal	3. Normal	18.387	4.201
Tb927.7.1910	pyridoxal phosphate containing glycine decarboxylase, putative	Amino.acids	3742	0.937065	3.9647	4.23098	37.1186	0.171262	5.2141	2.081	4.347	2.12	0.966	-0.05	3. Normal	3. Normal	5.93	2.568
Tb927.9.12910	selenocysteine lyase	Amino.acids	1574	0.970995	2.8242	2.90856	27.016	0.0704402	4.7557	1.5403	4.771	2.254	0.608	-0.718	3. Normal	3. Normal	5.546	2.471
Tb927.7.4390	threonine synthase, putative	Amino.acids	2490	1.02773	6.4417	6.26791	120.437	0.201499	6.9121	2.648	14.314	3.839	0.44	-1.184	3. Normal	2. Low	19.468	4.283
Tb927.1.4690	arginine N-methyltransferase (PRMT1)	Arg.methylation	1822	0.847964	5.6435	6.65535	61.0312	0.197668	5.9315	2.7345	9.415	3.235	0.712	-0.491	3. Normal	3. Normal	11.57	3.532
Tb927.10.3560	arginine N-methyltransferase, putative	Arg.methylation	2440	0.869343	5.8907	6.77604	54.7969	0.0583224	5.776	2.7604	7.645	2.935	0.889	-0.169	3. Normal	3. Normal	9.788	3.291
Tb927.5.3960	arginine N-methyltransferase, type I (PRMT6)	Arg.methylation	1204	0.832762	2.742	3.29266	9.77253	0.0389917	3.2887	1.7193	2.007	1.005	1.644	0.718	3. Normal	3. Normal	2.215	1.147
Tb927.10.640	arginine N-methyltransferase, type II (PRMT5)	Arg.methylation	2761	1.07665	3.4067	3.16417	14.1173	0.0234911	3.8194	1.6618	2.038	1.027	1.57	0.651	3. Normal	3. Normal	2.553	1.352
Tb927.6.2720	calcium-binding protein, putative	Calcium	1536	1.1629	5.3741	4.62131	22.259	0.0842491	4.4763	2.2083	3.97	1.989	1.159	0.213	3. Normal	3. Normal	4.575	2.194
Tb927.6.4710	calmodulin, putative	Calcium	2883	1.44161	3.5295	2.4483	14.6302	0.0789134	3.8709	1.2918	2.133	1.093	1.125	0.17	3. Normal	3. Normal	2.697	1.432
Tb927.11.3680	calmodulin, putative	Calcium	1126	0.628875	2.2436	3.56764	11.1419	0.0333256	3.4779	1.835	2.243	1.165	1.605	0.683	3. Normal	3. Normal	2.46	1.299
Tb927.4.3330	hypothetical protein, conserved, EF hand	Calcium	1471	0.767012	4.24	5.52794	14.0706	0.0705267	3.8146	2.4667	2.617	1.388	2.102	1.072	3. Normal	1. High	2.971	1.571
Tb927.10.6960	hypothetical protein, conserved, EF hand superfamily (E-4)	Calcium	1661	2.87228	5.0989	1.77521	31.5528	0.123553	4.9797	0.828	5.48	2.454	0.328	-1.606	3. Normal	2. Low	6.453	2.69
Tb927.11.8220	aurora B kinase (AUK1)	Cell.cycle	1886	0.777684	1.5943	2.05006	22.7376	0.0266964	4.507	1.0357	3.847	1.944	0.546	-0.874	3. Normal	3. Normal	4.569	2.192
Tb927.10.1070	cdc2- like protein kinase (CRK1)	Cell.cycle	1965	1.11489	5.5296	4.95977	29.8058	0.0685304	4.8975	2.3103	4.852	2.279	1.03	0.043	3. Normal	3. Normal	5.843	2.547
Tb927.10.4990	cdc2- like protein kinase 2 (CRK3)	Cell.cycle	1270	0.806418	4.9875	6.18476	16.5068	0.0421154	4.045	2.6287	3.298	1.722	1.88	0.911	3. Normal	3. Normal	3.692	1.884
Tb927.7.5580	cell cycle associated protein MOB1-B (MOB1B)	Cell.cycle	1150	1.16243	9.0245	7.76347	24.0387	0.0755544	4.5873	2.9567	4.702	2.233	1.659	0.73	3. Normal	3. Normal	5.247	2.392
Tb927.7.7360	cell division control protein 2 homolog 2,cdc2-related kinase (CRK2)	Cell.cycle	1530	1.47587	4.5406	3.07657	26.6602	0.0579846	4.7366	1.6213	4.816	2.268	0.644	-0.636	3. Normal	3. Normal	5.578	2.48
Tb927.8.6500	cell division cycle protein, putative	Cell.cycle	4098	0.763491	1.4741	1.93074	54.0794	0.199183	5.757	0.9492	5.784	2.532	0.328	-1.606	3. Normal	2. Low	8.185	3.033
Tb927.4.2260	Centrin1	Cell.cycle	5668	0.966206	4.809	4.9772	33.129	0.0625497	5.05	2.3153	3.053	1.61	1.638	0.712	3. Normal	3. Normal	4.546	2.185
Tb927.8.1080	Centrin2	Cell.cycle	1285	1.17881	7.0857	6.01087	21.3251	0.0499491	4.4145	2.5876	4.018	2.007	1.493	0.578	3. Normal	3. Normal	4.524	2.178
Tb927.7.3410	Centrin4 - basal bodies and bilobe	Cell.cycle	752	0.843766	12.9134	15.3045	87.3016	0.116711	6.4479	3.9359	16.196	4.018	0.945	-0.082	3. Normal	3. Normal	18.51	4.21
Tb927.8.6340	CYC2-like cyclin, putative (CYC10)	Cell.cycle	5182	0.875627	1.6146	1.84393	52.2093	0.136325	5.7062	0.8828	4.862	2.281	0.37	-1.433	3. Normal	2. Low	7.232	2.854
Tb927.8.6350	CYC2-like cyclin, putative (CYC11)	Cell.cycle	5620	0.85455	1.0071	1.17851	22.18	0.0716249	4.4712	0.237	2.105	1.074	0.57	-0.811	3. Normal	3. Normal	3.091	1.628
Tb927.7.7170	CYC2-like cyclin, putative (CYC4)	Cell.cycle	5481	1.10692	1.2776	1.15419	32.2073	0.139614	5.0093	0.2069	3.033	1.601	0.396	-1.338	3. Normal	2. Low	4.477	2.162
Tb927.10.11440	CYC2-like cyclin, putative,G1 cyclin CycE4, putative (CYC5)	Cell.cycle	4833	1.28325	2.4651	1.92098	60.3149	0.257507	5.9144	0.9418	5.747	2.523	0.331	-1.597	3. Normal	2. Low	8.482	3.084
Tb927.11.12610	cyclin 1,serine peptidase family S51, peptidase E, putative	Cell.cycle	1386	1.16875	2.4499	2.09617	16.6816	0.0777177	4.0602	1.0678	3.212	1.684	0.654	-0.613	3. Normal	3. Normal	3.633	1.861
Tb927.11.16720	cyclin 6,mitotic cyclin (CYC6)	Cell.cycle	4074	1.03734	1.6915	1.63061	45.331	0.18117	5.5024	0.7054	4.943	2.305	0.324	-1.627	3. Normal	2. Low	6.922	2.791
Tb927.11.11500	cyclin dependent kinase-binding protein, putative	Cell.cycle	3129	1.17996	4.8262	4.09014	42.8399	0.160129	5.4209	2.0322	5.469	2.451	0.75	-0.416	3. Normal	3. Normal	7.243	2.856
Tb927.11.16390	cyclin dependent kinases regulatory subunit, putative (CKS1)	Cell.cycle	1947	0.677342	3.6798	5.43271	39.3394	0.132292	5.2979	2.4417	6.189	2.63	0.872	-0.197	3. Normal	3. Normal	7.514	2.91
Tb927.10.6330	KKT1 kinetochore protein	Cell.cycle	6004	1.09046	0.9467	0.868162	39.847	0.120188	5.3164	-0.204	3.502	1.808	0.257	-1.96	3. Normal	2. Low	5.325	2.413
Tb927.7.2110	KKT11 Kinetochore protein	Cell.cycle	1737	0.604864	2.0507	3.39035	38.8729	0.122389	5.2807	1.7614	6.46	2.691	0.526	-0.926	3. Normal	3. Normal	7.711	2.947
Tb927.8.1680	KKT12 Kinetochore protein	Cell.cycle	1044	1.02695	8.1255	7.9123	37.4407	0.12606	5.2265	2.9841	7.196	2.847	1.098	0.135	3. Normal	3. Normal	8.063	3.011
Tb927.7.4860	KKT13 Kinetochore protein	Cell.cycle	1578	1.03996	2.8831	2.77233	56.5842	0.21396	5.8223	1.4711	9.347	3.225	0.3	-1.739	3. Normal	2. Low	11.213	3.487
Tb927.10.7240	KKT14 Kinetochore protein	Cell.cycle	2589	1.09502	1.7186	1.56947	17.4404	0.0404615	4.1244	0.6503	2.53	1.339	0.632	-0.661	3. Normal	3. Normal	3.144	1.652
Tb927.6.3760	KKT15 Kinetochore protein	Cell.cycle	2381	1.5721	3.6241	2.30526	13.7676	0.0374965	3.7832	1.2049	2.18	1.124	1.055	0.077	3. Normal	3. Normal	2.66	1.412
Tb927.11.10000	KKT16 Kinetochore protein	Cell.cycle	1683	1.12911	2.4826	2.19873	9.57552	0.0341945	3.2594	1.1367	1.805	0.852	1.219	0.286	3. Normal	3. Normal	2.077	1.054
Tb927.3.2330	KKT17 Kinetochore protein	Cell.cycle	3211	0.950573	2.6513	2.78916	8.68862	0.0167244	3.1191	1.4798	1.233	0.302	2.272	1.184	3. Normal	1. High	1.58	0.66
Tb927.6.1210	KKT6 kinetochore protein	Cell.cycle	1793	1.06121	4.0718	3.83696	29.3466	0.0777656	4.8751	1.94	4.869	2.283	0.781	-0.358	3. Normal	3. Normal	5.776	2.53
Tb927.11.1030	KKT7 Kinetochore protein	Cell.cycle	2885	0.849213	2.0556	2.42059	70.4158	0.2857	6.1378	1.2754	8.693	3.12	0.276	-1.857	3. Normal	2. Low	11.637	3.541
Tb927.4.5110	KKT8 Kinetochore protein	Cell.cycle	1650	0.987722	5.3646	5.43129	37.0126	0.0747555	5.2099	2.4413	6.272	2.649	0.861	-0.216	3. Normal	3. Normal	7.418	2.891
Tb927.8.4810	prohibitin 1 (PHB1)	Cell.cycle	1126	1.04925	20.2836	19.3315	88.0159	0.205057	6.4597	4.2729	14.89	3.896	1.296	0.374	3. Normal	3. Normal	17.655	4.142
Tb927.10.4310	prohibitin 2, putative (PHB2)	Cell.cycle	1288	0.988198	18.3847	18.6043	54.0236	0.10288	5.7555	4.2176	9.512	3.25	1.955	0.968	3. Normal	3. Normal	11.091	3.471
Tb927.4.3420	Putative Wee1 kinase	Cell.cycle	2426	1.17936	0.8418	0.713779	8.62552	0.0524085	3.1086	-0.4865	1.409	0.494	0.497	-1.009	3. Normal	2. Low	1.714	0.778
Tb927.7.1210	regulator of chromosome condensation, putative	Cell.cycle	4345	1.15771	0.9297	0.803051	9.39943	0.0504382	3.2326	-0.3164	1.044	0.062	0.766	-0.384	3. Normal	3. Normal	1.425	0.511
Tb927.7.1190	regulator of chromosome condensation, putative	Cell.cycle	4787	0.968117	1.1134	1.15007	10.4923	0.0461944	3.3913	0.2017	1.092	0.127	1.099	0.136	3. Normal	3. Normal	1.525	0.609
Tb927.2.5980	ATP-dependent Clp protease subunit, heat shock protein 104 (HSP104)	Chaperone	3281	1.25815	1.5745	1.25144	29.4507	0.0993555	4.8802	0.3236	3.728	1.899	0.349	-1.52	3. Normal	2. Low	4.91	2.296
Tb927.10.2290	chaperone protein DNAj, endoplasmatic reticulum	Chaperone	2036	1.19626	3.6513	3.05227	26.5631	0.185433	4.7314	1.6099	4.339	2.117	0.714	-0.485	3. Normal	3. Normal	5.237	2.389
Tb927.4.3980	chaperone protein DNAj, putative	Chaperone	2558	0.956442	0.8864	0.926768	18.3187	0.0586932	4.1952	-0.1097	2.686	1.426	0.335	-1.578	3. Normal	2. Low	3.335	1.738
Tb927.7.990	chaperone protein DNAj, putative	Chaperone	2867	0.854414	1.2257	1.43455	23.4635	0.11509	4.5523	0.5206	3.212	1.683	0.436	-1.198	3. Normal	2. Low	4.094	2.034
Tb927.7.740	chaperone protein DNAj, putative	Chaperone	2103	1.05509	2.4979	2.36747	34.8672	0.131003	5.1238	1.2433	5.441	2.444	0.441	-1.181	3. Normal	2. Low	6.658	2.735
Tb927.11.5220	chaperone protein DNAj, putative	Chaperone	2755	0.908508	2.3098	2.54241	34.6861	0.0863905	5.1163	1.3462	4.832	2.273	0.517	-0.951	3. Normal	3. Normal	6.195	2.631
Tb927.10.9840	chaperone protein DNAj, putative	Chaperone	1326	1.02489	3.4946	3.40973	35.9371	0.11791	5.1674	1.7697	6.569	2.716	0.518	-0.95	3. Normal	3. Normal	7.546	2.916
Tb927.7.540	chaperone protein DNAj, putative	Chaperone	1457	0.93185	2.0644	2.21538	22.832	0.0485676	4.513	1.1476	4.212	2.074	0.522	-0.937	3. Normal	3. Normal	4.826	2.271
Tb927.7.4590	chaperone protein DNAj, putative	Chaperone	1743	1.06899	0.9878	0.924046	8.92613	0.0357344	3.158	-0.114	1.608	0.686	0.56	-0.838	3. Normal	3. Normal	1.858	0.894
Tb927.9.10950	chaperone protein DNAj, putative	Chaperone	1981	0.893477	2.5021	2.80041	30.7496	0.0505099	4.9425	1.4856	4.985	2.318	0.562	-0.832	3. Normal	3. Normal	6.017	2.589
Tb927.7.680	chaperone protein DNAj, putative	Chaperone	2961	0.873031	2.5641	2.93701	37.9789	0.210566	5.2471	1.5543	5.03	2.33	0.577	-0.794	3. Normal	3. Normal	6.556	2.713
Tb927.8.4470	chaperone protein DNAj, putative	Chaperone	870	1.07406	2.6771	2.4925	15.0069	0.0449776	3.9076	1.3176	3.222	1.688	0.776	-0.366	3. Normal	3. Normal	3.466	1.793
Tb927.10.12640	chaperone protein DNAj, putative	Chaperone	3413	1.03902	1.2243	1.17832	11.2953	0.0335801	3.4977	0.2367	1.452	0.538	0.827	-0.275	3. Normal	3. Normal	1.888	0.917
Tb927.8.1010	chaperone protein DNAj, putative	Chaperone	1871	1.30637	1.4714	1.12633	6.81599	0.0294981	2.7689	0.1716	1.225	0.293	0.898	-0.155	3. Normal	3. Normal	1.427	0.513
Tb927.8.1030	chaperone protein DNAj, putative	Chaperone	1512	1.01164	2.5112	2.4823	15.0579	0.0184738	3.9125	1.3117	2.771	1.47	0.902	-0.149	3. Normal	3. Normal	3.162	1.661
Tb927.2.5160	chaperone protein DNAj, putative	Chaperone	1523	0.995817	17.8919	17.9671	136.35	0.141273	7.0912	4.1673	19.009	4.249	0.947	-0.079	3. Normal	3. Normal	24.272	4.601
Tb927.9.8160	chaperone protein DNAj, putative	Chaperone	2568	0.606988	4.8496	7.98962	59.0078	0.130537	5.8828	2.9981	7.939	2.989	1.008	0.011	3. Normal	3. Normal	10.296	3.364
Tb927.3.1760	chaperone protein DNAj, putative	Chaperone	1105	0.979466	7.2439	7.39576	37.0058	0.143455	5.2097	2.8867	7.091	2.826	1.044	0.062	3. Normal	3. Normal	7.991	2.998
Tb927.10.12380	chaperone protein DNAj, putative	Chaperone	2466	0.960321	3.7061	3.85923	22.1594	0.0454977	4.4698	1.9483	3.303	1.724	1.181	0.24	3. Normal	3. Normal	4.093	2.033
Tb927.5.2880	chaperone protein DNAj, putative	Chaperone	1350	1.22771	2.9115	2.37148	9.98493	0.043231	3.3198	1.2458	1.941	0.957	1.237	0.307	3. Normal	3. Normal	2.17	1.118
Tb927.7.6660	chaperone protein DNAj, putative	Chaperone	1122	0.825624	7.3902	8.95105	36.8833	0.117075	5.2049	3.1621	7.062	2.82	1.274	0.35	3. Normal	3. Normal	7.971	2.995
Tb927.1.1230	chaperone protein DNAj, putative	Chaperone	2214	1.05387	1.1282	1.07054	4.83871	0.014144	2.2746	0.0983	0.823	-0.282	1.337	0.419	3. Normal	3. Normal	0.981	-0.027
Tb927.3.1430	chaperone protein DNAj, putative	Chaperone	1679	0.823961	1.6803	2.0393	7.67393	0.0331885	2.94	1.0281	1.453	0.539	1.377	0.461	3. Normal	3. Normal	1.667	0.738
Tb927.10.5040	chaperone protein DNAj, putative	Chaperone	1371	0.958701	3.8696	4.03629	14.5453	0.0557902	3.8625	2.013	2.859	1.516	1.399	0.484	3. Normal	3. Normal	3.222	1.688
Tb927.11.16740	chaperone protein DNAj, putative	Chaperone	1882	0.942887	4.3167	4.57818	19.3646	0.0570999	4.2754	2.1948	3.214	1.684	1.431	0.517	3. Normal	3. Normal	3.798	1.925
Tb927.11.16980	chaperone protein DNAj, putative	Chaperone	1618	0.875013	3.4982	3.99788	14.7002	0.0423445	3.8778	1.9992	2.708	1.437	1.477	0.563	3. Normal	3. Normal	3.118	1.641
Tb927.10.13830	chaperone protein DNAj, putative	Chaperone	1901	1.21698	10.37	8.52107	31.3826	0.0745961	4.9719	3.091	5.066	2.341	1.678	0.747	3. Normal	3. Normal	6.076	2.603
Tb927.8.8310	chaperone protein DNAj, putative	Chaperone	1493	0.906719	4.9618	5.47226	17.3451	0.0302228	4.1165	2.4521	3.137	1.649	1.753	0.81	3. Normal	3. Normal	3.581	1.841
Tb927.2.3960	chaperone protein DNAj, putative	Chaperone	897	0.851404	3.249	3.81605	8.61652	0.0455195	3.1071	1.9321	1.951	0.964	1.948	0.962	3. Normal	3. Normal	2.089	1.063
Tb927.8.7010	chaperone protein DNAj, putative	Chaperone	853	1.35	6.5378	4.84282	11.2267	0.0827574	3.4889	2.2758	2.399	1.262	2.001	1.001	3. Normal	1. High	2.564	1.358
Tb927.7.6200	chaperone protein DNAj, putative	Chaperone	1861	0.872953	3.8663	4.42899	10.7497	0.0824229	3.4262	2.147	1.908	0.932	2.306	1.205	3. Normal	1. High	2.231	1.158
Tb927.9.14180	chaperone protein DNAj, putative	Chaperone	1396	0.966576	4.59	4.74872	10.0067	0.0396218	3.3229	2.2475	1.921	0.942	2.447	1.291	3. Normal	1. High	2.157	1.109
Tb927.2.1560	cyclophilin type peptidyl-prolyl cis-trans isomerase, putative (PPIase)	Chaperone	775	2.47189	16.619	6.72319	74.6182	0.185876	6.2215	2.7491	14.257	3.834	0.47	-1.089	3. Normal	2. Low	16.157	4.014
Tb927.9.14420	cyclophilin type peptidyl-prolyl cis-trans isomerase, putative (PPIase)	Chaperone	1571	1.1608	4.8455	4.17427	13.8942	0.0307062	3.7964	2.0615	2.56	1.356	1.64	0.714	3. Normal	3. Normal	2.932	1.552
Tb927.8.5230	cyclophilin-type peptidyl-prolyl cis-trans isomerase, putative (PPIase)	Chaperone	1165	0.884213	3.5994	4.07074	15.1458	0.056367	3.9208	2.0253	2.998	1.584	1.368	0.452	3. Normal	3. Normal	3.316	1.729
Tb927.8.6910	cyclophilin-type peptidyl-prolyl cis-trans isomerase, putative (PPIase)	Chaperone	670	0.992513	3.6905	3.71834	8.3052	0.104487	3.054	1.8947	1.844	0.883	2.006	1.004	3. Normal	1. High	1.929	0.948
Tb927.8.2000	cyclophilin, putative (NCP1) (in PUF7-TAP)	Chaperone	1073	1.01127	10.1029	9.99036	72.082	0.114335	6.1716	3.3205	12.79	3.677	0.782	-0.355	3. Normal	3. Normal	14.876	3.895
Tb927.5.1020	disulfide isomerase, putative	Chaperone	2187	1.12914	3.7084	3.28428	17.9229	0.0260919	4.1637	1.7156	2.876	1.524	1.148	0.198	3. Normal	3. Normal	3.476	1.797
Tb927.10.16100	FK506-binding protein (FKBP)-type peptidyl-prolyl isomerase	Chaperone	3552	1.13221	14.2101	12.5508	176.084	0.191649	7.4601	3.6497	15.803	3.982	0.797	-0.327	3. Normal	3. Normal	23.934	4.581
Tb927.10.15590	FKBP-type peptidyl-prolyl cis-trans isomerase, conserved	Chaperone	1071	0.958737	2.9252	3.0511	31.2378	0.109524	4.9652	1.6093	6.08	2.604	0.51	-0.972	3. Normal	3. Normal	6.787	2.763
Tb927.9.9860	GRP170, HSP70 and actin-like ATPase domains	Chaperone	3008	0.671378	4.6491	6.92471	44.9585	0.108473	5.4905	2.7918	5.809	2.538	1.188	0.248	3. Normal	3. Normal	7.65	2.935
Tb927.7.1030	heat shock 70 kDa protein, putative (HSP70b)	Chaperone	3024	1.10811	1.8261	1.64794	17.4915	0.0832943	4.1286	0.7207	2.349	1.232	0.681	-0.554	3. Normal	3. Normal	3.005	1.587
Tb927.7.2070	heat shock protein DNAJ, putative	Chaperone	1361	0.958317	3.0333	3.16524	18.1941	0.0677387	4.1854	1.6623	3.412	1.77	0.938	-0.092	3. Normal	3. Normal	3.854	1.947
Tb927.5.1520	heat shock protein HslU1, in mitochondrion	Chaperone	2965	1.01126	5.0255	4.96953	87.2364	0.291276	6.4469	2.3131	10.259	3.359	0.487	-1.037	3. Normal	2. Low	14.019	3.809
Tb927.11.12230	heat shock protein HslU2, in mitochondrion	Chaperone	2015	1.06593	3.7747	3.54121	17.9114	0.0852266	4.1628	1.8242	2.973	1.572	1.177	0.235	3. Normal	3. Normal	3.547	1.826
Tb927.10.5660	heat shock protein, putative	Chaperone	1786	0.804847	2.186	2.71604	14.4632	0.0240096	3.8543	1.4415	2.447	1.291	1.103	0.142	3. Normal	3. Normal	2.853	1.513
Tb927.3.5340	Hsc70-interacting protein (Hip), putative	Chaperone	1497	1.05447	25.547	24.2273	138.916	0.248965	7.1181	4.5986	19.422	4.28	1.246	0.317	3. Normal	3. Normal	24.799	4.632
Tb927.10.2620	HSP20 cold-shock domain (p23-like)	Chaperone	1113	0.950088	17.4093	18.3239	62.4774	0.200742	5.9653	4.1957	11.164	3.481	1.639	0.713	3. Normal	3. Normal	12.911	3.691
Tb927.9.10230	HSP20 domain (p23-like)	Chaperone	1190	1.07439	72.0712	67.0812	171.388	0.260581	7.4211	6.0678	24.085	4.59	2.786	1.478	3. Normal	1. High	30.597	4.935
Tb927.10.14740	hypothetical protein, conserved, DnaJ domain	Chaperone	1595	2.22575	6.9812	3.13656	14.1145	0.0360054	3.8191	1.6492	2.547	1.349	1.217	0.283	3. Normal	3. Normal	2.923	1.548
Tb927.11.15480	hypothetical, HSP20-like chaperone	Chaperone	1003	0.936144	8.6419	9.23138	75.8682	0.156433	6.2454	3.2065	13.608	3.766	0.676	-0.565	3. Normal	3. Normal	15.78	3.98
Tb927.8.3580	mitochondrial chaperone BCS1, putative	Chaperone	2165	1.22703	2.1879	1.78308	20.1095	0.102891	4.3298	0.8344	3.192	1.675	0.564	-0.827	3. Normal	3. Normal	3.86	1.949
Tb927.10.9420	mitochondrial chaperone BCS1, putative	Chaperone	1859	1.045	1.5945	1.52584	8.41373	0.0200744	3.0727	0.6096	1.4	0.485	1.072	0.1	3. Normal	3. Normal	1.63	0.705
Tb927.9.9780	peptidyl-prolyl cis-trans isomerase (cyclophilin- 40), putative	Chaperone	1261	0.93449	8.6727	9.28067	27.2951	0.0388726	4.7706	3.2142	5.115	2.355	1.818	0.862	3. Normal	3. Normal	5.785	2.532
Tb927.3.3100	peptidyl-prolyl cis-trans isomerase NIMA-interacting 4, putative	Chaperone	990	0.693771	12.4173	17.8983	57.7187	0.200692	5.851	4.1617	10.862	3.441	1.648	0.721	3. Normal	3. Normal	12.369	3.629
Tb927.7.2480	peptidyl-prolyl cis-trans isomerase, putative (PAR45)	Chaperone	1441	1.08704	2.6691	2.45539	10.5767	0.0276722	3.4028	1.296	2.086	1.061	1.198	0.261	3. Normal	3. Normal	2.354	1.235
Tb927.5.580	prefoldin subunit, putative	Chaperone	603	1.0312	8.8183	8.5515	79.4181	0.186548	6.3114	3.0962	15.579	3.962	0.552	-0.857	3. Normal	3. Normal	17.419	4.123
Tb927.7.570	prefoldin, putative	Chaperone	1056	0.873788	11.1571	12.7687	81.5708	0.230802	6.35	3.6745	14.3	3.838	0.895	-0.16	3. Normal	3. Normal	16.755	4.067
Tb927.7.2590	prefoldin, putative	Chaperone	1128	1.03474	15.2421	14.7303	63.6363	0.104607	5.9918	3.8807	11.43	3.515	1.286	0.363	3. Normal	3. Normal	13.262	3.729
Tb927.10.8230	protein disulfide isomerase,ERp57-like, cofactor wth calnexin, putative	Chaperone	1891	0.958761	9.1178	9.50998	70.6067	0.10451	6.1417	3.2494	10.558	3.4	0.9	-0.152	3. Normal	3. Normal	13.17	3.719
Tb927.10.4450	stress-inducible protein STI1-like, putative	Chaperone	1109	1.08634	11.2468	10.3529	36.7337	0.101535	5.199	3.372	7.084	2.825	1.468	0.554	3. Normal	3. Normal	7.986	2.997
Tb927.4.2220	TPR-repeat-containing chaperone protein DNAJ, putative	Chaperone	4116	1.08476	1.1272	1.03912	45.8514	0.199904	5.5189	0.0554	5.011	2.325	0.2	-2.325	2. Low	2. Low	7.04	2.816
Tb927.4.880	TPR-repeat-containing chaperone protein DNAJ, putative	Chaperone	2137	1.08425	1.2107	1.11663	8.56138	0.0471317	3.0978	0.1591	1.487	0.572	0.74	-0.435	3. Normal	3. Normal	1.772	0.825
Tb927.8.5890	Anti-silencing function ASF1B	Chromatin	802	0.545842	2.2211	4.06912	20.873	0.10662	4.3836	2.0247	4.519	2.176	0.907	-0.14	3. Normal	3. Normal	4.862	2.281
Tb927.10.7420	bromodomain factor 2 protein, putative	Chromatin	2092	1.44618	2.24	1.54891	41.109	0.0979925	5.3614	0.6313	6.293	2.654	0.238	-2.069	2. Low	2. Low	7.742	2.953
Tb927.10.7510	chromatin binding protein, putative	Chromatin	1613	1.12447	1.7975	1.59853	10.8831	0.0170701	3.444	0.6767	2.009	1.007	0.796	-0.329	3. Normal	3. Normal	2.302	1.203
Tb927.6.4820	CPC1, chromosomal passenger complex	Chromatin	1142	1.32525	2.8718	2.16698	11.0904	0.0842016	3.4712	1.1157	2.234	1.16	0.985	-0.022	3. Normal	3. Normal	2.454	1.295
Tb927.11.14840	CPC2, chromosomal passenger complex	Chromatin	1878	0.608481	5.218	8.57546	67.3544	0.214745	6.0737	3.1002	10.082	3.334	0.853	-0.229	3. Normal	3. Normal	12.516	3.646
Tb927.8.1920	DOT1A	Chromatin	1014	0.886805	4.3293	4.88191	11.746	0.0479796	3.5541	2.2874	2.507	1.326	1.955	0.967	3. Normal	3. Normal	2.724	1.446
Tb927.8.5770	Elongator-like Protein 3a ELP3a	Chromatin	2296	0.886517	2.8352	3.19813	8.95378	0.0500597	3.1625	1.6772	1.443	0.529	2.218	1.149	3. Normal	1. High	1.74	0.799
Tb927.3.3490	high mobility group protein, putative (TDP1)	Chromatin	2065	1.14031	17.973	15.7615	117.865	0.298704	6.881	3.9783	15.303	3.936	1.032	0.046	3. Normal	3. Normal	20.142	4.332
Tb927.7.4560	histone acetyltransferase HAT1	Chromatin	1921	1.0643	1.7982	1.68957	10.4289	0.0400799	3.3825	0.7567	1.719	0.781	0.989	-0.016	3. Normal	3. Normal	2.016	1.012
Tb927.11.11530	histone acetyltransferase HAT2	Chromatin	2963	1.01944	2.2324	2.18983	14.2242	0.0487198	3.8303	1.1308	1.97	0.978	1.117	0.16	3. Normal	3. Normal	2.501	1.322
Tb927.11.15600	histone deacetylase 2 (DAC2 or HDAC2)	Chromatin	2561	0.923477	1.6929	1.83318	9.03752	0.0299975	3.1759	0.8743	1.375	0.459	1.309	0.389	3. Normal	3. Normal	1.689	0.756
Tb927.2.2190	histone deacetylase 3 (DAC3 or HDAC3)	Chromatin	4031	1.1799	1.4901	1.2629	40.7987	0.23131	5.3505	0.3367	4.575	2.194	0.284	-1.815	3. Normal	2. Low	6.367	2.671
Tb927.11.7350	histone H2B variant (H2BVAR)	Chromatin	946	1.00507	14.7786	14.7041	57.4079	0.107057	5.8432	3.8781	10.817	3.435	1.359	0.442	3. Normal	3. Normal	12.254	3.615
Tb927.1.570	Histone-lysine N-methyltransferase, (DOT1B)	Chromatin	1225	1.09312	7.8942	7.22172	27.1168	0.0741441	4.7611	2.8523	5.158	2.367	1.396	0.481	3. Normal	3. Normal	5.815	2.54
Tb927.10.1440	Pob3	Chromatin	1296	0.964684	4.6647	4.83547	33.9772	0.0674253	5.0865	2.2737	6.278	2.65	0.765	-0.387	3. Normal	3. Normal	7.177	2.843
Tb927.10.8150	predicted bromodomain protein	Chromatin	1252	1.14405	1.8836	1.64643	21.3564	0.111297	4.4166	0.7193	4.049	2.018	0.395	-1.339	3. Normal	2. Low	4.545	2.184
Tb927.11.6780	regulator of chromatin condensation, putative (RCC1)	Chromatin	1786	1.10995	3.1223	2.813	19.6167	0.0543764	4.294	1.4921	3.441	1.783	0.814	-0.297	3. Normal	3. Normal	4.04	2.014
Tb927.11.370	repressor activator protein 1 (RAP1)	Chromatin	2759	1.12273	3.2257	2.87308	28.6046	0.151683	4.8382	1.5226	4.062	2.022	0.714	-0.486	3. Normal	3. Normal	5.175	2.372
Tb927.10.10340	structural maintenance of chromosome 2 (SMC2)	Chromatin	3989	1.13347	0.9084	0.801431	19.0943	0.171294	4.2551	-0.3193	2.255	1.173	0.355	-1.495	3. Normal	2. Low	3.057	1.612
Tb927.8.3690	isocitrate dehydrogenase [NADP], mitochondrial precursor, putative (IDH)	Citric.acid.cycle	3550	0.913858	3.8479	4.21061	56.1744	0.135828	5.8118	2.074	6.464	2.692	0.65	-0.622	3. Normal	3. Normal	8.893	3.153
Tb927.11.900	isocitrate dehydrogenase, putative (IDH)	Citric.acid.cycle	2071	0.919832	4.1853	4.55007	46.1695	0.20484	5.5289	2.1859	7.003	2.808	0.657	-0.606	3. Normal	3. Normal	8.646	3.112
Tb927.10.3650	NADH-dependent fumarate reductase, putative	Citric.acid.cycle	6150	1.00868	1.5948	1.58108	37.9086	0.126919	5.2445	0.6609	3.29	1.718	0.486	-1.04	3. Normal	2. Low	5.021	2.328
Tb927.10.11800	33 kDa inner dynein arm light chain, axonemal, putative,dynein light chain, putative	Cytoskeleton	1861	1.01211	1.9868	1.96303	9.39731	0.025818	3.2322	0.9731	1.57	0.651	1.274	0.349	3. Normal	3. Normal	1.831	0.873
Tb927.9.8850	actin A	Cytoskeleton	1343	2.608	23.2808	8.92668	32.8094	0.0854162	5.036	3.1581	6.043	2.595	1.473	0.558	3. Normal	3. Normal	6.931	2.793
Tb927.10.15800	actin related protein 2, putative	Cytoskeleton	1438	0.910627	2.686	2.94962	8.21967	0.0397444	3.0391	1.5605	1.53	0.614	1.895	0.922	3. Normal	3. Normal	1.721	0.783
Tb927.10.2000	actin-like protein, putative	Cytoskeleton	1839	0.988915	2.7296	2.7602	11.9174	0.0534731	3.575	1.4648	2.086	1.061	1.342	0.425	3. Normal	3. Normal	2.437	1.285
Tb927.4.980	actin, putative	Cytoskeleton	1720	1.23596	2.0067	1.62359	26.3253	0.0502001	4.7184	0.6992	4.465	2.159	0.358	-1.481	3. Normal	2. Low	5.249	2.392
Tb927.9.5440	actin, putative	Cytoskeleton	1532	0.967661	2.9906	3.09055	7.79601	0.0138911	2.9627	1.6279	1.499	0.584	2.068	1.048	3. Normal	1. High	1.699	0.765
Tb927.9.13100	ankyrin repeat protein, putative	Cytoskeleton	609	0.941195	5.0216	5.33534	64.513	0.081117	6.0115	2.4156	13.214	3.724	0.401	-1.318	3. Normal	2. Low	14.594	3.867
Tb927.11.12360	ankyrin repeat protein, putative	Cytoskeleton	1535	1.12337	3.1856	2.83574	7.90338	0.020426	2.9825	1.5037	1.498	0.583	1.869	0.902	3. Normal	3. Normal	1.699	0.764
Tb927.4.1170	ankyrin, putative	Cytoskeleton	1083	1.06016	4.048	3.81829	8.46027	0.0156785	3.0807	1.9329	1.661	0.732	2.288	1.194	3. Normal	1. High	1.809	0.855
Tb927.10.13190	ARP2/3 complex subunit, putative	Cytoskeleton	1754	0.961085	1.1797	1.22747	12.6086	0.0488863	3.6563	0.2957	2.293	1.197	0.523	-0.934	3. Normal	3. Normal	2.664	1.414
Tb927.9.10670	Bardet-Biedl syndrome 1 protein homolog (BBS1-like protein 1), putative	Cytoskeleton	1888	0.906003	1.2299	1.3575	8.41781	0.0396287	3.0734	0.441	1.392	0.477	1.006	0.009	3. Normal	3. Normal	1.624	0.7
Tb927.8.6070	basal body component,ML protein (TBBC)	Cytoskeleton	5602	1.05559	0.8816	0.835176	37.4209	0.24367	5.2258	-0.2598	3.415	1.772	0.234	-2.094	2. Low	2. Low	5.093	2.348
Tb927.4.3440	BB50	Cytoskeleton	1753	1.40838	2.1935	1.55746	10.7574	0.0367609	3.4273	0.6392	1.951	0.964	0.82	-0.286	3. Normal	3. Normal	2.261	1.177
Tb927.10.14890	C-terminal motor kinesin KIFC1	Cytoskeleton	4074	1.12225	1.8482	1.64688	32.1501	0.139597	5.0068	0.7197	3.63	1.86	0.441	-1.182	3. Normal	2. Low	5.015	2.326
Tb927.4.2080	CC2D is a FAZ-ER protein, also present on the basal bodies. CC2D is required for FAZ filament assembly.	Cytoskeleton	4259	0.744554	5.8352	7.83717	58.1194	0.255355	5.8609	2.9703	6.019	2.589	1.296	0.374	3. Normal	3. Normal	8.622	3.108
Tb927.10.16110	CMF1, possible component of motile flagella	Cytoskeleton	1733	1.17804	5.6181	4.76902	20.3026	0.0587659	4.3436	2.2537	3.479	1.799	1.38	0.464	3. Normal	3. Normal	4.067	2.024
Tb927.10.9870	CMF12, possible component of motile flagella	Cytoskeleton	1310	0.915783	8.0943	8.83867	36.5413	0.120462	5.1915	3.1438	6.759	2.757	1.302	0.381	3. Normal	3. Normal	7.761	2.956
Tb927.10.10090	CMF14, possible component of motile flagella	Cytoskeleton	3681	1.10768	1.3107	1.18328	20.5818	0.127894	4.3633	0.2428	2.593	1.374	0.463	-1.111	3. Normal	2. Low	3.464	1.792
Tb927.5.2950	CMF3, T. brucei components of motile flagella (TbCMF3)	Cytoskeleton	2695	0.91407	2.2959	2.51173	32.374	0.0880086	5.0168	1.3287	4.498	2.169	0.556	-0.847	3. Normal	3. Normal	5.724	2.517
Tb927.3.4230	CMF33 subtilisin-like serine peptidase	Cytoskeleton	5729	1.08436	0.8392	0.773914	16.9884	0.0922848	4.0865	-0.3698	1.627	0.702	0.492	-1.024	3. Normal	2. Low	2.387	1.255
Tb927.2.4810	CMF5, T. brucei components of motile flagella (TbCMF5)	Cytoskeleton	4617	1.12231	1.0516	0.936994	30.782	0.188275	4.944	-0.0939	3.276	1.712	0.275	-1.864	3. Normal	2. Low	4.647	2.216
Tb927.3.5180	cofilin/actin depolymerizing factor, putative	Cytoskeleton	629	0.792811	21.638	27.2927	99.4011	0.216564	6.6352	4.7704	18.55	4.213	1.472	0.557	3. Normal	3. Normal	21.159	4.403
Tb927.8.3100	coronin (CRN12)	Cytoskeleton	2464	1.14765	2.9697	2.58764	32.707	0.107788	5.0315	1.3716	4.82	2.269	0.539	-0.89	3. Normal	3. Normal	6.043	2.595
Tb927.2.4060	dynein intermediate chain IC 138	Cytoskeleton	3406	1.08899	2.3041	2.11581	27.2999	0.189624	4.7708	1.0812	3.422	1.775	0.614	-0.704	3. Normal	3. Normal	4.53	2.18
Tb927.11.5000	dynein intermediate chain IC78, putative	Cytoskeleton	2685	0.93987	2.8516	3.03404	38.6902	0.238387	5.2739	1.6012	5.396	2.432	0.556	-0.847	3. Normal	3. Normal	6.914	2.789
Tb927.11.5510	dynein light chain p28, axonemal, putative	Cytoskeleton	1259	0.799134	4.9899	6.24413	26.513	0.0572595	4.7286	2.6425	5.118	2.355	1.211	0.277	3. Normal	3. Normal	5.787	2.533
Tb927.5.4440	dynein light chain, putative	Cytoskeleton	578	1.0635	6.5381	6.14774	54.4244	0.0882807	5.7662	2.6201	11.362	3.506	0.537	-0.897	3. Normal	3. Normal	12.377	3.63
Tb927.10.4690	dynein light chain, putative	Cytoskeleton	721	1.11614	6.7388	6.03759	26.1581	0.0884173	4.7092	2.594	5.641	2.496	1.064	0.089	3. Normal	3. Normal	6.054	2.598
Tb927.10.6670	dynein light chain, putative	Cytoskeleton	789	1.2531	20.7062	16.524	55.7132	0.127337	5.7999	4.0465	11.086	3.471	1.488	0.574	3. Normal	3. Normal	12.356	3.627
Tb927.11.5680	dynein light chain, putative	Cytoskeleton	1433	0.690574	7.0109	10.1523	33.5426	0.147769	5.0679	3.3437	6.087	2.606	1.676	0.745	3. Normal	3. Normal	7.044	2.816
Tb927.10.13110	dynein light chain, putative,dynein light chain 2B, redicted dynein modulator,roadblock/LC7 family member	Cytoskeleton	568	0.973965	8.8543	9.09098	118.599	0.275558	6.89	3.1844	21.734	4.442	0.419	-1.256	3. Normal	2. Low	25.043	4.646
Tb927.10.10320	dynein light chain, putative,dynein Tctex1 family, putative	Cytoskeleton	755	1.22092	5.0907	4.16955	25.2219	0.0730162	4.6566	2.0599	5.39	2.43	0.779	-0.36	3. Normal	3. Normal	5.798	2.535
Tb927.10.13370	dynein light chain, putative,dynein Tctex1 family, putative	Cytoskeleton	890	1.21104	7.1255	5.88379	20.4113	0.0552235	4.3513	2.5567	4.219	2.077	1.398	0.484	3. Normal	3. Normal	4.573	2.193
Tb927.11.3660	dynein light chain, putative,dynein Tctex1 family, putative	Cytoskeleton	1243	0.812788	5.8736	7.22649	26.4367	0.0908222	4.7245	2.8533	4.959	2.31	1.452	0.538	3. Normal	3. Normal	5.593	2.484
Tb927.9.12820	dynein light chain, putative,dynein Tctex2 family, putative	Cytoskeleton	958	0.75571	8.1137	10.7365	37.3975	0.196067	5.2249	3.4245	7.349	2.878	1.456	0.542	3. Normal	3. Normal	8.168	3.03
Tb927.11.16810	dynein light intermediate chain D1bLIC, putative	Cytoskeleton	3132	0.791817	2.8126	3.55208	33.418	0.19906	5.0626	1.8287	4.301	2.105	0.837	-0.257	3. Normal	3. Normal	5.637	2.495
Tb927.9.14480	dynein-associated protein, putative	Cytoskeleton	678	0.699851	16.3291	23.3323	49.5817	0.245923	5.6317	4.5443	10.338	3.37	2.254	1.172	3. Normal	1. High	11.33	3.502
Tb927.11.670	epsinR	Cytoskeleton	1764	1.19864	1.4897	1.24283	43.5038	0.20083	5.4431	0.3136	7.158	2.84	0.168	-2.577	2. Low	2. Low	8.609	3.106
Tb927.3.5540	FAP133, Component of the IFT dynein motor	Cytoskeleton	2217	0.885811	1.4778	1.6683	21.4211	0.05391	4.421	0.7384	3.31	1.727	0.514	-0.961	3. Normal	3. Normal	4.023	2.008
Tb927.7.6460	FG-GAP repeat protein, putative,intergrin alpha chain protein, putative	Cytoskeleton	3663	1.20073	1.6368	1.36317	31.2513	0.233483	4.9658	0.447	3.74	1.903	0.374	-1.418	3. Normal	2. Low	5.048	2.336
Tb927.11.16110	FG-GAP repeat protein, putative,intergrin alpha chain protein, putative	Cytoskeleton	2346	1.16493	4.8145	4.13286	27.5641	0.0550451	4.7847	2.0471	4.232	2.081	0.969	-0.046	3. Normal	3. Normal	5.233	2.388
Tb927.11.11720	FG-GAP repeat protein, putative,intergrin alpha chain protein, putative	Cytoskeleton	2604	1.00091	3.8631	3.8596	17.1262	0.0272086	4.0981	1.9485	2.523	1.335	1.546	0.628	3. Normal	3. Normal	3.139	1.65
Tb927.3.2310	flagellar component,PACRGA	Cytoskeleton	1289	1.08051	2.8246	2.61414	58.7915	0.143696	5.8775	1.3863	10.268	3.36	0.253	-1.982	3. Normal	2. Low	12.032	3.589
Tb927.10.13960	flagellar protein PF20	Cytoskeleton	2121	1.09603	3.0984	2.82692	17.6848	0.0416968	4.1444	1.4992	2.912	1.542	0.961	-0.057	3. Normal	3. Normal	3.503	1.808
Tb927.8.4640	flagellar protofilament ribbon protein, putative	Cytoskeleton	1568	0.944353	8.945	9.47209	43.4464	0.139273	5.4412	3.2437	7.309	2.87	1.3	0.378	3. Normal	3. Normal	8.638	3.111
Tb927.3.1110	flagellar transport protein, putative (PIFTA1)	Cytoskeleton	2955	0.934875	7.156	7.6545	29.691	0.0987107	4.892	2.9363	4.055	2.02	1.899	0.925	3. Normal	3. Normal	5.239	2.389
Tb927.3.5490	flagellar transport protein, putative (PIFTB2)	Cytoskeleton	3002	0.725367	2.2931	3.1613	33.5464	0.130369	5.0681	1.6605	4.515	2.175	0.709	-0.497	3. Normal	3. Normal	5.875	2.555
Tb927.3.3000	flagellar transport protein, putative (PIFTC3)	Cytoskeleton	2443	1.10756	2.8788	2.59923	30.9958	0.0733203	4.954	1.3781	4.568	2.191	0.569	-0.813	3. Normal	3. Normal	5.706	2.513
Tb927.4.2350	G-actin binding protein, putative, twinfilin, putative	Cytoskeleton	1422	1.0634	2.3626	2.22174	13.1454	0.029415	3.7165	1.1517	2.463	1.3	0.893	-0.163	3. Normal	3. Normal	2.781	1.476
Tb927.11.11340	gamma-tubulin complex subunit or spindle pole body component alp6, putative	Cytoskeleton	2947	0.971156	2.1091	2.17174	13.0606	0.057803	3.7072	1.1189	1.839	0.879	1.196	0.259	3. Normal	3. Normal	2.329	1.22
Tb927.4.2400	hypothetical protein, conserved	Cytoskeleton	4657	1.0825	0.7136	0.659217	35.7446	0.21548	5.1597	-0.6012	3.738	1.902	0.187	-2.417	2. Low	2. Low	5.34	2.417
Tb927.11.5750	hypothetical protein, conserved	Cytoskeleton	3765	0.99572	0.8768	0.880569	13.3661	0.0721517	3.7405	-0.1835	1.619	0.695	0.556	-0.847	3. Normal	3. Normal	2.153	1.107
Tb927.7.3740	hypothetical protein, conserved, in flagellum	Cytoskeleton	3853	1.04032	2.0096	1.93172	53.502	0.209172	5.7415	0.9499	5.989	2.582	0.317	-1.656	3. Normal	2. Low	8.364	3.064
Tb927.6.3220	hypothetical protein, conserved, no domains, no yeast or human match	Cytoskeleton	3755	1.45355	1.9492	1.34099	31.0372	0.18995	4.9559	0.4233	3.69	1.884	0.352	-1.505	3. Normal	2. Low	5.006	2.324
Tb927.6.1730	hypothetical protein, conserved, resembles various yeast myosins	Cytoskeleton	4565	1.76542	0.6851	0.388066	35.625	0.151275	5.1548	-1.3656	3.783	1.919	0.106	-3.241	2. Low	2. Low	5.38	2.428
Tb927.3.1420	hypothetical protein, conserved, trypanosome-specific, C-terminal Kelch motif	Cytoskeleton	11078	1.08878	0.4901	0.450136	29.6649	0.183256	4.8907	-1.1516	1.727	0.789	0.289	-1.789	3. Normal	2. Low	3.015	1.592
Tb927.10.12990	hypothetical protein, conserved,predicted ankyrin repeat family protein	Cytoskeleton	1003	1.19296	5.7986	4.86066	16.5911	0.0449833	4.0523	2.2812	3.514	1.813	1.394	0.48	3. Normal	3. Normal	3.837	1.94
[truncated: 3,555 more rows]

## Sheet: 3. Genes for BS models ABDEF
GeneID	mRNA length	Splicing half-time	mature mRNA half-life	mRNA/cell/gene
Tb927.6.1240	428	2.8881	5.4364	3.1199
[truncated: 850 more rows]

## Sheet: 4. Genes for BS model C
GeneID	mRNA length	Splicing half-time	Splicing half-time of gene downstream	mature mRNA half-life	mRNA/cell/gene
[truncated: 642 more rows]
