# Supplementary material for: Integrative analysis of the Trypanosoma brucei gene expression cascade predicts differential regulation of mRNA processing and unusual control of ribosomal protein expression
Source: BMC Genomics. 2016 Apr 26;17:306. doi: 10.1186/s12864-016-2624-3 (PMC4845500; doi:10.1186/s12864-016-2624-3)
Supplement: Additional file 13: — Script for polypyrimidine tract analysis (R 2 kb) [file 12864_2016_2624_MOESM13_ESM.r]

setwd("~/dir") #set working directory

input_data <- as.data.frame(read.table("file")) #read file

mer_gap <- 1 #gap allowed between the C/T polymer

######loop to identify C/T polymers in each transcript ppt
output <- matrix(0,nrow(input_data),5)
for(i in 1:nrow(input_data)){
T_positions <-which(strsplit(as.character(input_data[1,2]), "")[[1]] == "T") #count Ts in the ppt
C_positions <-which(strsplit(as.character(input_data[1,2]), "")[[1]] == "C") #count Cs in the ppt
T_C_positions <- sort(c(T_positions,C_positions))

j <- 1:length(T_C_positions)
T_C_position_index <- as.data.frame(j-T_C_positions) ###indexing C/T positions
T_C_pos_posindex <- cbind(T_C_positions,T_C_position_index) #coumn bind positions and indexes

mers <- split(T_C_pos_posindex[,1], T_C_pos_posindex[,2]) #splits positions into continuous C/T_mers

###Identification of longers C/T_mer
T_C_names <- as.numeric(names(mers))
T_C_summ <- summary(mers) #length of each C/T_mer is given
Tmer_lengths <- as.numeric(T_C_summ[,1])
leng_Tmers <- cbind(T_C_names,Tmer_lengths) #indexes and length of C/T_mer
Tmer_maxindex <- which.max(leng_Tmers[,2]) #position of longest C/T_mer


#######identification of longest C/T_mer with gap
r <- c(0,which(diff(leng_Tmers[, 1]) != mer_gap), length(leng_Tmers[, 1])) #positions of C/T_mers that are not the maximum gap away from the next C/T_mer
final_index <- sapply(seq(length(r)-1), function(i) leng_Tmers[, 1][(r[i] + 1):r[i+1]]) #grouping all C/T_mers if they differ only by the specified gap

###identify list of C/T_mers indexes that have the gap equal to the gap allowed
if(is.list(final_index)==TRUE){
final_index_frame <- as.data.frame(do.call(rbind,final_index))

for(h in 1:ncol(final_index_frame)){
cln <- final_index_frame[final_index_frame[,h] == leng_Tmers[Tmer_maxindex,1],] #select the set of indexes that has the index of the longest C/T_mer

if(h==1){
final_list<-c(cln)
}else{
final_list<-c(final_list,cln)
}
}
}else{
final_list <- final_index
}

m<- as.numeric(c(unique(final_list))) #indexes of C/T_mers that makes the longest C/T_mer based on the maximum gaps allowed
right_positions <-  m[complete.cases(m)]

#####length of the C/T_mers that makes the longest C/T_mer with gaps
right_lengths <- matrix(0,length(right_positions))
for(j in 1: length(right_positions)){
mer_length <- leng_Tmers[leng_Tmers[,1]==right_positions[j],2]
right_lengths[j] <- mer_length
}

num_Ts <- length(T_positions)
num_Cs <- length(C_positions)
num_pyrimidines <- num_Ts + num_Cs
max_mer <- max(leng_Tmers[,2])
max_mer_with_gap <- sum(right_lengths)

mer_data <- c(num_Ts,num_Cs,num_pyrimidines,max_mer,max_mer_with_gap)

all[i,]<-mer_data
}

row.names(all) <- NULL
pyrimidine <- data.frame(all)
colnames(pyrimidine)<-c("T_count","C_count","total pyrimidines","longest_mer","longest_mer with gaps")
data_all <- cbind(input, pyrimidine)

write.table(data_all,paste("Pyrimidine_counts_",file,sep=""))
