# Supplementary material for: Integrative analysis of the Trypanosoma brucei gene expression cascade predicts differential regulation of mRNA processing and unusual control of ribosomal protein expression
Source: BMC Genomics. 2016 Apr 26;17:306. doi: 10.1186/s12864-016-2624-3 (PMC4845500; doi:10.1186/s12864-016-2624-3)
Supplement: Additional file 14: Table S2. — Sheet 1: Results for coding regions present in both sheets 1 and 2 of Additional file 9: Table S1 are compared, using PC-A and BS-D for modelling. Column “BS ratio/PC ratio” is column M divided by column H and indicates possible developmental regulation of processing. Column O: “1. BS low”: mRNA amount is at least 4 times less than expected in bloodstream forms; “2. PC Low”: mRNA amount is at least 4 times less than expected in procyclic forms; 3. Both low: mRNA amount is at least 4 times less than expected in both forms; 4. Normal: remaining genes, except for “5. BS high”: mRNA amount is at least 4 times more than expected in bloodstream forms. Data for 5′-UTRs and upstream ORFs are from TritrypDB. Sheet 2: mRNAs that were at least 4 times less abundant than predicted in bloodstream forms, and more abundant than predicted procyclic forms. Sheet 3: mRNAs that were at least 4 times less abundant than predicted in both bloodstream and procyclic forms. Note that columns Q and R are not independent since each includes the mRNA abundance. Sheet 4: Statistical analyses. Sequence information was taken from from TritrypDB. (XLSX 796 kb) [file 12864_2016_2624_MOESM14_ESM.xlsx]

## Sheet: 1. All mRNAs
2013 TritrypDB Gene ID	Annotation	Class	BS RNAs/cell/gene	BS mRNA half-life (min)	BS Simm RNA/cell BS-D	BS realamount/sim amount	BS log2 real/sim	BS Processing 4 x boundary	PC RNAs /cell/gene	PC mRNA half-life (min)	Sim RNA/cell PC-A	PC real amount/sim amount	PC real amount/sim amount LOG2	PC Processing 4x boundary	Processing Regulation	BS real/sim div PC real/sim	BS RNA/PC RNA	5'-UTR length	uORF length
Tb927.8.2880	hypothetical protein, conserved	Mito.pathway	1.03	40.76	6.704	0.149	-2.745	2. Low	0.560989	104.526	9.429	0.064	-3.974	2. Low	1. Both low	2.33	1.836
Tb927.8.3620	folate transporter, ESAG10, putative	Folate	0.4	11.03	2.517	0.159	-2.654	2. Low	0.388069	34.5904	4.845	0.083	-3.598	2. Low	1. Both low	1.92	1.031	52	0
Tb927.2.5540	hypothetical protein, conserved	ZUnknown	0.69	32.74	3.421	0.205	-2.289	2. Low	0.311962	52.648	3.276	0.092	-3.449	2. Low	1. Both low	2.23	2.212	1575
Tb927.2.5530	POMP22	Mito.membrane	0.49	16.25	2.281	0.219	-2.19	2. Low	0.263031	35.3058	2.999	0.1	-3.322	2. Low	1. Both low	2.19	1.863	617	0
Tb927.6.660	hypothetical protein, conserved	ZUnknown	0.98	16.61	4.184	0.239	-2.065	2. Low	1.05345	72.8849	10.13	0.109	-3.203	2. Low	1. Both low	2.19	0.93	152	0
Tb927.7.5410	hypothetical protein, conserved	ZUnknown	1	19.12	4.032	0.248	-2.011	2. Low	0.422186	27.4261	3.601	0.111	-3.17	2. Low	1. Both low	2.23	2.369	148	0
Tb927.8.1130	protein phosphatase with EF-Hand domains, putative	Protein.phosphatase	0.44	44.89	5.601	0.071	-3.808	2. Low	0.379484	37.8513	3.031	0.132	-2.922	2. Low	1. Both low	0.54	1.159	644	45
Tb927.4.1220	leucine-rich repeat protein (LRRP)	LRRP	4.58	69.4	19.063	0.241	-2.051	2. Low	2.48479	113.438	18.625	0.134	-2.897	2. Low	1. Both low	1.8	1.843	145	0
Tb927.7.6220	protein kinase, putative	Protein.kinase	1.04	29.27	5.605	0.178	-2.487	2. Low	1.13467	72.0351	8.024	0.137	-2.867	2. Low	1. Both low	1.3	0.917	1848
Tb927.11.10150	Mitchondrial SSU ribosomal protein	Mito.translation	1.16	27.44	4.913	0.244	-2.034	2. Low	0.836108	52.549	5.767	0.139	-2.85	2. Low	1. Both low	1.76	1.387	311	0
Tb927.8.940	hypothetical protein, conserved, no clear yeast or human matches	ZUnknown	1.11	49.25	5.314	0.207	-2.272	2. Low	0.387438	39.5519	2.783	0.144	-2.798	2. Low	1. Both low	1.44	2.865	1538
Tb927.11.6610	hypothetical protein, conserved	ZUnknown	1.06	15.1	4.486	0.245	-2.028	2. Low	0.978925	34.5419	6.509	0.154	-2.702	2. Low	1. Both low	1.59	1.083	23	0
Tb927.2.2340	hypothetical protein, conserved	ZUnknown	0.93	21.42	3.82	0.236	-2.086	2. Low	0.789614	47.0311	5.105	0.157	-2.674	2. Low	1. Both low	1.5	1.178
Tb927.5.1180	hypothetical protein, conserved	ZUnknown	0.61	23.9	5.338	0.112	-3.153	2. Low	1.14412	51.426	6.827	0.161	-2.634	2. Low	1. Both low	0.7	0.533
Tb927.7.7270	hypothetical protein, conserved	ZUnknown	0.82	19.81	3.909	0.205	-2.289	2. Low	0.734852	35.7634	4.318	0.162	-2.625	2. Low	1. Both low	1.27	1.116	140	0
Tb927.10.3010	hypothetical protein, conserved, in bilobe	ZUnknown	0.53	28.6	5.313	0.094	-3.41	2. Low	0.31467	15.1963	1.818	0.165	-2.599	2. Low	1. Both low	0.57	1.684	62	0
Tb927.4.2720	ATP dependent DEAD-box helicase (RH)	Mito.translation	0.95	17.68	4.133	0.218	-2.199	2. Low	1.09352	46.5794	6.463	0.17	-2.555	2. Low	1. Both low	1.28	0.869
Tb927.3.4280	mismatch repair protein MSH5	DNA	0.93	20.17	4.473	0.201	-2.313	2. Low	0.558709	23.7807	3.418	0.176	-2.51	2. Low	1. Both low	1.14	1.665	181	24
Tb927.11.12290	hypothetical protein, conserved	ZUnknown	0.79	31.31	8.369	0.096	-3.387	2. Low	0.935312	27.7567	4.965	0.181	-2.464	2. Low	1. Both low	0.53	0.845	13	0
Tb927.3.710	hypothetical protein, conserved	ZUnknown	1.63	40.58	8.031	0.199	-2.327	2. Low	1.49809	70.184	8.201	0.183	-2.451	2. Low	1. Both low	1.09	1.088	980	0
Tb927.5.2360	hypothetical protein, conserved	ZUnknown	0.67	42.7	6.195	0.113	-3.146	2. Low	0.572627	35.3247	3.255	0.184	-2.44	2. Low	1. Both low	0.61	1.17	314	0
Tb927.11.390	hypothetical protein, conserved	ZUnknown	0.66	13.87	3.08	0.227	-2.137	2. Low	0.642112	22.6558	3.175	0.189	-2.404	2. Low	1. Both low	1.2	1.028
Tb927.10.5250	ZC3H32	RNA.binding	1.84	58.89	7.498	0.24	-2.058	2. Low	0.978425	65.946	5.206	0.192	-2.38	2. Low	1. Both low	1.25	1.881	761	0
Tb927.8.1650	protein associated with differentiation 4, PAD4	Transporter	0.5	14.65	3.205	0.156	-2.68	2. Low	0.503133	19.1056	2.577	0.194	-2.366	2. Low	1. Both low	0.8	0.994	753	0
Tb927.9.14190	hypothetical protein, conserved	ZUnknown	0.46	19.63	3.389	0.148	-2.761	2. Low	0.30852	13.8963	1.531	0.196	-2.351	2. Low	1. Both low	0.76	1.491	49	0
Tb927.7.4490	hypothetical protein, conserved	ZUnknown	1.13	34.25	5.245	0.21	-2.254	2. Low	0.3986	20.415	2.027	0.197	-2.341	2. Low	1. Both low	1.07	2.835	134	0
Tb927.10.1560	hypothetical protein, conserved	ZUnknown	1.18	25.21	5.15	0.233	-2.101	2. Low	1.76368	75.5741	8.877	0.203	-2.302	2. Low	1. Both low	1.15	0.669	279	0
Tb927.11.3270	squalene monooxygenase, putative	Sterols	0.71	19.12	3.958	0.177	-2.499	2. Low	1.60833	65.1269	7.751	0.206	-2.276	2. Low	1. Both low	0.86	0.441	47	0
Tb927.9.8620	CAP125 Clathrin-associated protein	Vesicular.transport	0.8	27.29	4.979	0.161	-2.638	2. Low	0.654838	29.3631	3.395	0.206	-2.278	2. Low	1. Both low	0.78	1.222	145	0
Tb927.6.3880	hypothetical protein, conserved	ZUnknown	0.46	12.07	2.471	0.202	-2.305	2. Low	1.24421	48.0914	5.775	0.208	-2.267	2. Low	1. Both low	0.97	0.37	250	0
Tb927.7.6630	hypothetical protein, conserved	ZUnknown	1	30.78	5.167	0.194	-2.369	2. Low	1.00033	46.6429	4.786	0.209	-2.259	2. Low	1. Both low	0.93	1	847	0
Tb927.11.16010	hypothetical protein, conserved	ZUnknown	1.22	32.01	5.378	0.223	-2.164	2. Low	0.639368	25.6499	2.821	0.213	-2.233	2. Low	1. Both low	1.05	1.908	207	0
Tb927.7.6310	polo-like protein kinase,protein kinase (PLK)	Protein.kinase	1.39	47.57	7.321	0.191	-2.387	2. Low	1.52067	76.7482	6.962	0.215	-2.215	2. Low	1. Both low	0.89	0.914	1232
Tb927.7.6320	hypothetical protein, conserved	ZUnknown	0.54	17.94	3.949	0.127	-2.982	2. Low	0.743372	23.0499	3.201	0.219	-2.193	2. Low	1. Both low	0.58	0.726
Tb927.8.2770	IP3 inositol trisphosphate receptor.	Signalling	0.85	43.12	3.871	0.207	-2.275	2. Low	0.558715	48.4229	2.666	0.225	-2.152	2. Low	1. Both low	0.92	1.521	186	0
Tb927.3.2050	hypothetical protein, conserved, no domains, poly(Q) tracts, K-specific	ZUnknown	1.08	62.31	8.953	0.123	-3.025	2. Low	1.2451	57.3943	5.28	0.227	-2.138	2. Low	1. Both low	0.54	0.867	179	0
Tb927.9.14290	hypothetical protein, conserved	ZUnknown	1.23	35.59	9.31	0.129	-2.956	2. Low	2.45802	71.173	10.985	0.228	-2.136	2. Low	1. Both low	0.57	0.5	35	0
Tb927.5.2580	hypothetical protein, possible component of cytochorome oxidase complex	Mito.e.transport	0.55	18.44	4.298	0.14	-2.841	2. Low	1.57848	47.7484	6.861	0.233	-2.1	2. Low	1. Both low	0.6	0.348	126	0
Tb927.7.3090	hypothetical protein, conserved	ZUnknown	0.95	23.1	3.73	0.241	-2.051	2. Low	0.804303	33.8532	3.402	0.235	-2.088	2. Low	1. Both low	1.03	1.181	295	0
Tb927.3.3960	DRBD6A	RNA.binding	0.58	35.23	6.397	0.094	-3.414	2. Low	0.649839	21.0047	2.539	0.236	-2.081	2. Low	1. Both low	0.4	0.893	472	0
Tb927.3.4210	hypothetical protein, conserved, dsRNA binding domain	Mito.pathway	0.67	30.7	4.567	0.153	-2.706	2. Low	0.336445	13.4169	1.269	0.236	-2.081	2. Low	1. Both low	0.65	1.991	4
Tb927.2.5070	hypothetical protein, conserved	ZUnknown	1.14	27.29	9.066	0.121	-3.043	2. Low	2.69622	54.6347	11.41	0.237	-2.079	2. Low	1. Both low	0.51	0.423	38	0
Tb927.10.7420	bromodomain factor 2 protein, putative	Chromatin	0.97	22.83	5.705	0.175	-2.512	2. Low	1.54891	41.109	6.293	0.238	-2.069	2. Low	1. Both low	0.74	0.626	189	0
Tb927.10.9690	predicted C2 domain protein	ZUnknown	0.58	43.89	5.768	0.104	-3.265	2. Low	0.400665	18.9474	1.674	0.239	-2.065	2. Low	1. Both low	0.44	1.448
Tb927.1.4280	hypothetical protein, conserved, African tryp specific, PTZ (tail-specific protease) domain	ZUnknown	1.02	32.08	5.385	0.186	-2.429	2. Low	0.701879	26.9302	2.926	0.239	-2.064	2. Low	1. Both low	0.78	1.453
Tb927.9.6270	hypothetical protein, conserved	ZUnknown	0.57	12.37	3.221	0.186	-2.425	2. Low	1.43268	34.7921	5.751	0.243	-2.038	2. Low	1. Both low	0.77	0.398	62	0
Tb927.9.7090	hypothetical protein, conserved	ZUnknown	0.78	11.84	3.469	0.231	-2.117	2. Low	0.858611	20.1459	3.695	0.244	-2.038	2. Low	1. Both low	0.95	0.908	92	0
Tb927.10.670	hypothetical protein, conserved	ZUnknown	0.74	12.61	4.277	0.164	-2.611	2. Low	1.46005	29.3408	6.031	0.249	-2.008	2. Low	1. Both low	0.66	0.507
Tb927.8.8270	hypothetical protein, conserved	ZUnknown	1.13	7.44	1.091	1.008	0.012	3.Normal	0.541182	31.7325	2.956	0.169	-2.564	2. Low	2. PC low	5.96	2.088	1078
Tb927.2.2650	hypothetical protein, conserved	ZUnknown	1.28	13.19	1.24	1.048	0.068	3.Normal	0.493005	36.7477	2.072	0.241	-2.051	2. Low	2. PC low	4.35	2.596	359	0
Tb927.6.1730	hypothetical protein, conserved, resembles various yeast myosins	Cytoskeleton	0.93	20	3.443	0.261	-1.936	3.Normal	0.388066	35.625	3.783	0.106	-3.241	2. Low	2. PC low	2.46	2.396	373	84
Tb927.2.2260	PIK-related	Signalling	0.97	22.7	1.716	0.583	-0.779	3.Normal	0.183529	37.0392	1.657	0.121	-3.05	2. Low	2. PC low	4.82	5.285
Tb927.6.3620	zinc finger protein, putative	Zinc.finger	1	15.34	3.164	0.316	-1.662	3.Normal	0.552742	33.7944	4.378	0.137	-2.867	2. Low	2. PC low	2.31	1.809
Tb927.10.720	CAP118 Clathrin-associated protein	Vesicular.transport	0.91	12.29	2.127	0.423	-1.241	3.Normal	0.429342	26.8799	2.926	0.137	-2.871	2. Low	2. PC low	3.09	2.12	503	0
Tb927.11.6170	protein transport protein Sec31, putative,cytosolic coat protein, putative	Vesicular.transport	2.1	25.69	3.989	0.526	-0.926	3.Normal	0.808237	60.5953	5.44	0.147	-2.765	2. Low	2. PC low	3.58	2.598	936	0
Tb927.6.1080	glyoxalase II (glxII)	Redox	2.03	10.55	3.309	0.604	-0.726	3.Normal	2.03757	79.6741	13.304	0.15	-2.734	2. Low	2. PC low	4.03	0.996	346	0
Tb927.4.5020	RNA polymerase IIA largest subunit (RPB1)	RNA.synthesis	1.69	26.08	3.831	0.444	-1.172	3.Normal	0.598988	44.4437	3.919	0.153	-2.708	2. Low	2. PC low	2.9	2.821	196	0
Tb927.11.12530	hypothetical protein, conserved	ZUnknown	2.33	27.61	5.519	0.417	-1.263	3.Normal	1.42879	75.4975	8.451	0.166	-2.594	2. Low	2. PC low	2.51	1.631
Tb927.11.670	epsinR	Cytoskeleton	2.13	26.89	7.051	0.298	-1.748	3.Normal	1.24283	43.5038	7.158	0.168	-2.577	2. Low	2. PC low	1.77	1.714	85	0
Tb927.9.14220	metacaspase 5, putative	Protease	1.84	14.02	3.746	0.481	-1.057	3.Normal	1.41246	51.2745	8.076	0.173	-2.528	2. Low	2. PC low	2.78	1.303	58	0
Tb927.10.12740	ZC3H35	RNA.binding	0.65	7.53	1.787	0.336	-1.574	3.Normal	1.40556	63.1993	7.877	0.178	-2.492	2. Low	2. PC low	1.89	0.462	194	0
Tb927.5.610	acidic phosphatase, putative	Phosphatase	3.9	39.16	8.369	0.466	-1.102	3.Normal	0.536247	19.0021	2.761	0.181	-2.465	2. Low	2. PC low	2.57	7.273	49	0
Tb927.7.6670	hypothetical protein, conserved	ZUnknown	1.15	26.43	2.467	0.446	-1.165	3.Normal	0.354713	37.6771	2.185	0.183	-2.45	2. Low	2. PC low	2.44	3.242	815	0
Tb927.10.10370	hypothetical protein, conserved	ZUnknown	1.16	12.79	4.383	0.274	-1.869	3.Normal	1.35288	35.9656	7.555	0.185	-2.432	2. Low	2. PC low	1.48	0.857	64	0
Tb927.4.2400	hypothetical protein, conserved	Cytoskeleton	1.18	28.47	4.668	0.257	-1.96	3.Normal	0.659217	35.7446	3.738	0.187	-2.417	2. Low	2. PC low	1.37	1.79
Tb927.9.15400	CAP334 ankyrin-repeat protein, clathrin-associated	Vesicular.transport	1.06	27.59	2.936	0.375	-1.417	3.Normal	0.448056	32.0765	2.08	0.192	-2.379	2. Low	2. PC low	1.95	2.366
Tb927.10.13590	hypothetical protein, conserved	ZUnknown	0.99	6.84	1.545	0.647	-0.627	3.Normal	0.730842	27.392	3.629	0.193	-2.374	2. Low	2. PC low	3.35	1.355	36	0
Tb927.9.15650	hypothetical protein	ZUnknown	1.34	15.12	3.698	0.352	-1.508	3.Normal	1.02351	33.5838	5.16	0.194	-2.367	2. Low	2. PC low	1.81	1.309	582	0
Tb927.10.2440	metacaspase MCA4 (MCA4)	Protease	8.76	80.37	18.202	0.483	-1.049	3.Normal	1.30632	41.3401	6.641	0.196	-2.353	2. Low	2. PC low	2.46	6.706	40	0
Tb927.10.13660	hypothetical protein, conserved	ZUnknown	0.8	12.26	2.683	0.298	-1.746	3.Normal	0.81207	28.6255	3.988	0.201	-2.317	2. Low	2. PC low	1.48	0.985	45	21
Tb927.11.1480	GRESAG 4, putative receptor-type adenylate cyclase	GRESAG	0.74	9.88	1.475	0.475	-1.075	3.Normal	0.355815	21.6946	1.986	0.201	-2.312	2. Low	2. PC low	2.36	2.08	1533
Tb927.10.15080	hypothetical protein, conserved	ZUnknown	0.87	6.56	1.066	0.845	-0.244	3.Normal	0.586755	33.1251	2.968	0.202	-2.306	2. Low	2. PC low	4.18	1.483	750	0
Tb927.4.2880	Nucleoporin (TbNup225)	Nuclear.transport	1.5	33.37	4.336	0.346	-1.531	3.Normal	0.611958	35.6951	2.959	0.203	-2.302	2. Low	2. PC low	1.7	2.451	74	0
Tb927.9.15890	ESAG5, putative	ESAG	2.14	14.99	3.787	0.554	-0.851	3.Normal	0.562258	17.6423	2.919	0.206	-2.282	2. Low	2. PC low	2.69	3.806
Tb927.11.14920	hypothetical protein, tryp specific, linked to pentamidine action	ZUnknown	1.9	43.59	3.857	0.493	-1.022	3.Normal	0.465703	43.5144	2.408	0.208	-2.268	2. Low	2. PC low	2.37	4.08	614	15
Tb927.6.3710	hypothetical protein, conserved	ZUnknown	1.05	13.59	3.238	0.34	-1.558	3.Normal	0.844379	25.9669	3.755	0.213	-2.231	2. Low	2. PC low	1.6	1.244
Tb927.1.1710	transmembrane protein, conserved	ZUnknown	1.15	33.3	4.657	0.258	-1.956	3.Normal	0.797969	42.7146	3.74	0.214	-2.225	2. Low	2. PC low	1.21	1.441	133	0
Tb927.8.7340	trans-sialidase, putative,neuraminidase, putative	Membrane.protein	0.41	5.91	1.254	0.319	-1.649	3.Normal	1.77067	74.4246	8.368	0.215	-2.217	2. Low	2. PC low	1.48	0.232	127	0
Tb927.10.4750	hypothetical protein, conserved	ZUnknown	1.02	17.27	3.498	0.286	-1.807	3.Normal	1.74934	68.1781	7.907	0.215	-2.218	2. Low	2. PC low	1.33	0.583	153	0
Tb927.6.2730	hypothetical protein, conserved	ZUnknown	1.08	14.45	2.087	0.527	-0.924	3.Normal	0.6278	31.1464	2.794	0.215	-2.22	2. Low	2. PC low	2.45	1.72	104	0
Tb927.11.1380	hypothetical protein, conserved, Right handed beta helix region that shares some similarity with Pectate lyases	ZUnknown	2.44	24.75	2.418	0.992	-0.011	3.Normal	0.524712	40.3182	2.328	0.215	-2.219	2. Low	2. PC low	4.61	4.65
Tb927.6.2870	hypothetical protein, conserved	ZUnknown	0.89	8.19	2.211	0.407	-1.297	3.Normal	1.05877	30.2199	5.091	0.216	-2.21	2. Low	2. PC low	1.88	0.841	115	0
Tb927.8.1500	hypothetical protein, conserved, copurifies with MKT1	ZUnknown	1.17	13.77	2.801	0.428	-1.223	3.Normal	0.945856	34.2406	4.131	0.218	-2.198	2. Low	2. PC low	1.96	1.237	144	0
Tb927.11.12770	ubiquitin ligase, putative	Ubiquitin.proteasome	1.29	24.42	3.336	0.39	-1.359	3.Normal	0.792855	44.025	3.67	0.218	-2.198	2. Low	2. PC low	1.79	1.627	349	0
Tb927.11.1220	hypothetical protein, conserved	ZUnknown	0.96	12.1	2.604	0.384	-1.381	3.Normal	0.938864	31.3204	4.11	0.219	-2.191	2. Low	2. PC low	1.75	1.023	13	0
Tb927.9.2010	kynureninase, putative	Amino.acids	2.26	23.69	6.079	0.378	-1.402	3.Normal	2.08829	64.3959	9.531	0.22	-2.182	2. Low	2. PC low	1.72	1.082	526	0
Tb927.7.340	hypothetical protein, conserved	ZUnknown	0.97	9.28	2.798	0.357	-1.485	3.Normal	1.73013	41.1588	7.699	0.221	-2.179	2. Low	2. PC low	1.62	0.561	60	0
Tb927.5.2410	kinesin	Cytoskeleton	1.88	23.61	3.503	0.542	-0.883	3.Normal	0.752883	41.2639	3.624	0.221	-2.18	2. Low	2. PC low	2.45	2.497	746	0
Tb927.3.4510	hypothetical protein, conserved	ZUnknown	1.06	18.15	3.228	0.341	-1.553	3.Normal	0.633002	23.529	2.698	0.222	-2.169	2. Low	2. PC low	1.54	1.675
Tb927.9.13610	helicase, putative	DNA	1.4	35.15	5.529	0.253	-1.982	3.Normal	0.674598	30.6917	3.139	0.223	-2.165	2. Low	2. PC low	1.13	2.075	490	0
Tb927.10.530	hypothetical protein, conserved	ZUnknown	2.42	30.99	5.951	0.403	-1.31	3.Normal	0.60019	20.5191	2.645	0.227	-2.14	2. Low	2. PC low	1.78	4.032	307	0
Tb927.5.4340	hypothetical protein, conserved, PLP binding barrell	ZUnknown	0.77	8.64	2.224	0.36	-1.475	3.Normal	1.10397	31.9362	4.813	0.229	-2.129	2. Low	2. PC low	1.57	0.697	31	0
Tb927.11.2210	diacylglycerol acyltransferase, putative	Lipids	1.77	15.34	2.034	0.885	-0.176	3.Normal	0.600124	32.4695	2.617	0.229	-2.125	2. Low	2. PC low	3.86	2.949	626	0
Tb927.7.7100	hypothetical protein	ZUnknown	0.65	15.35	2.029	0.345	-1.535	3.Normal	0.64478	32.4025	2.61	0.23	-2.121	2. Low	2. PC low	1.5	1.008	131	0
Tb927.5.1140	Ethanolamine kinase 1	Lipids	1.36	11.44	1.849	0.757	-0.401	3.Normal	1.18914	54.1382	5.168	0.232	-2.107	2. Low	2. PC low	3.26	1.144
Tb927.4.4930	hypothetical protein, conserved	ZUnknown	1.04	10.64	1.91	0.524	-0.934	3.Normal	0.496263	20.3279	2.155	0.232	-2.108	2. Low	2. PC low	2.26	2.096	178	0
Tb927.8.6070	basal body component,ML protein (TBBC)	Cytoskeleton	1.22	24.17	3.617	0.332	-1.592	3.Normal	0.835176	37.4209	3.415	0.234	-2.094	2. Low	2. PC low	1.42	1.461	215	0
Tb927.8.1480	hypothetical protein, conserved	ZUnknown	1.07	21.93	2.7	0.407	-1.295	3.Normal	0.37203	21.6173	1.697	0.236	-2.085	2. Low	2. PC low	1.72	2.876
Tb927.7.6450	tRNA-dihydrouridine synthase 3, putative	rRNA.tRNA.process	2.21	18.13	4.42	0.498	-1.006	3.Normal	1.77579	51.5163	7.583	0.237	-2.075	2. Low	2. PC low	2.1	1.245	398	93
Tb927.4.1260	hypothetical protein, conserved	ZUnknown	0.85	9.44	2.698	0.334	-1.584	3.Normal	1.22899	27.2239	5.049	0.238	-2.073	2. Low	2. PC low	1.4	0.692	36	0
Tb927.7.3560	CMF7, possible component of motile flagella but PTP tagged is in nuclear speckles	RNA.processing	2.33	24.52	3.801	0.605	-0.725	3.Normal	0.669244	30.9874	2.938	0.238	-2.069	2. Low	2. PC low	2.54	3.482	52	0
Tb927.6.690	hypothetical protein, conserved, no clear yeast or human matches	ZUnknown	1	15.78	3.431	0.291	-1.779	3.Normal	2.35199	85.8358	9.997	0.24	-2.058	2. Low	2. PC low	1.21	0.425	223	0
Tb927.9.13110	hypothetical protein, conserved	ZUnknown	1.92	12.01	3.031	0.627	-0.674	3.Normal	2.04191	57.4259	8.322	0.24	-2.057	2. Low	2. PC low	2.61	0.94	100	0
Tb927.7.3070	hypothetical protein, conserved	ZUnknown	2.76	23.04	5.524	0.507	-0.98	3.Normal	2.63522	79.9841	10.827	0.24	-2.058	2. Low	2. PC low	2.11	1.047	230	0
Tb927.3.4630	UDP-glucose:glycoprotein glucosyltransferase, ER quality control	Glycans	2.64	29.82	4.467	0.582	-0.781	3.Normal	0.707901	30.895	2.914	0.24	-2.058	2. Low	2. PC low	2.43	3.729
Tb927.6.4170	hypothetical protein, conserved	ZUnknown	1.39	9.92	2.975	0.471	-1.088	3.Normal	0.980065	22.2508	4.146	0.241	-2.052	2. Low	2. PC low	1.95	1.418	38	0
Tb927.5.4520	hypothetical protein, conserved, spectrin repeat, prefoldin domains, P-loop NTP hydrolase, colicin2	ZUnknown	2.04	13.37	2.866	0.698	-0.519	3.Normal	1.38078	44.0615	5.758	0.243	-2.04	2. Low	2. PC low	2.87	1.477	15	0
Tb927.5.1130	hypothetical protein, conserved	Mito.pathway	0.96	13.02	2.532	0.395	-1.34	3.Normal	1.80324	67.9736	7.383	0.244	-2.036	2. Low	2. PC low	1.62	0.532	97	0
Tb927.5.2070	Mitchondrial LSU ribosomal protein	Mito.translation	0.97	11.66	3.01	0.332	-1.59	3.Normal	0.871196	23.3625	3.626	0.248	-2.01	2. Low	2. PC low	1.34	1.113	43	0
Tb927.8.1840	hypothetical protein, conserved	ZUnknown	1.23	35.73	4.538	0.264	-1.919	3.Normal	0.644102	30.2958	2.418	0.248	-2.01	2. Low	2. PC low	1.06	1.91	129	0
Tb927.11.12440	hypothetical protein, conserved	ZUnknown	1.3	11.53	3.289	0.395	-1.339	3.Normal	1.54609	36.0059	6.034	0.249	-2.008	2. Low	2. PC low	1.59	0.841	7
Tb927.10.11160	HIRA-interacting protein 5, putative	Mito.pathway	1.14	17.03	5.113	0.215	-2.217	2. Low	5.23282	26.6971	5.183	1.003	0.005	3. Normal	3. BS low	0.21	0.218	306	0
Tb927.10.6100	hypothetical protein, conserved	ZUnknown	0.82	14.75	4.153	0.193	-2.376	2. Low	2.19593	12.1437	2.181	1.009	0.013	3. Normal	3. BS low	0.19	0.373
Tb927.8.5040	hypothetical protein, conserved	ZUnknown	1.02	18.44	5.124	0.195	-2.357	2. Low	3.78434	20.3541	3.697	1.028	0.04	3. Normal	3. BS low	0.19	0.27	307	0
Tb927.8.4530	hypothetical protein, conserved	ZUnknown	0.55	19.32	5.124	0.117	-3.094	2. Low	2.37782	12.555	2.317	1.036	0.051	3. Normal	3. BS low	0.11	0.231	294	0
Tb927.8.1350	hypothetical protein, conserved	ZUnknown	0.72	13.2	3.745	0.187	-2.42	2. Low	1.39581	6.79135	1.337	1.047	0.066	3. Normal	3. BS low	0.18	0.516	144	0
Tb927.11.660	hypothetical protein, conserved. predicted zinc finger protein	Zinc.finger	0.83	16.81	3.991	0.2	-2.319	2. Low	2.05105	12.8901	1.989	1.056	0.078	3. Normal	3. BS low	0.19	0.405	832	0
Tb927.11.8710	hypothetical protein, conserved	ZUnknown	0.54	9.36	2.456	0.204	-2.296	2. Low	1.69755	8.63774	1.596	1.065	0.091	3. Normal	3. BS low	0.19	0.318
Tb927.7.1810	hypothetical protein, conserved	ZUnknown	0.69	34.07	9.016	0.078	-3.687	2. Low	1.01393	4.91603	0.931	1.074	0.103	3. Normal	3. BS low	0.07	0.681
Tb927.11.6480	hypothetical protein, conserved	ZUnknown	1.03	23.9	5.633	0.178	-2.494	2. Low	1.72001	10.4458	1.572	1.082	0.113	3. Normal	3. BS low	0.16	0.599	38	0
Tb927.11.8120	protein transport protein Sec13, putative	Vesicular.transport	0.8	28.05	7.921	0.101	-3.308	2. Low	2.13738	9.63885	1.938	1.084	0.116	3. Normal	3. BS low	0.09	0.374	46	0
Tb927.11.4500	hypothetical protein, conserved	ZUnknown	1.01	21.2	4.498	0.222	-2.169	2. Low	1.97553	12.9707	1.826	1.095	0.131	3. Normal	3. BS low	0.2	0.511	116	0
Tb927.6.4930	Mitchondrial SSU ribosomal associated, rhodanese	Mito.translation	1.26	16.08	5.325	0.244	-2.034	2. Low	4.58253	18.788	4.141	1.111	0.152	3. Normal	3. BS low	0.22	0.275	21	0
Tb927.10.7010	hypothetical protein, conserved	ZUnknown	0.74	16.61	4.104	0.171	-2.551	2. Low	1.62722	9.26782	1.433	1.116	0.159	3. Normal	3. BS low	0.15	0.455
Tb927.7.5200	hypothetical protein, conserved	ZUnknown	0.74	18.49	4.047	0.173	-2.532	2. Low	0.984575	6.28062	0.896	1.116	0.158	3. Normal	3. BS low	0.16	0.752	51	0
Tb927.5.3890	hypothetical protein, conserved	ZUnknown	0.63	16.25	3.873	0.155	-2.69	2. Low	1.77904	10.3637	1.589	1.133	0.18	3. Normal	3. BS low	0.14	0.354	71	0
Tb927.5.1960	hypothetical protein, conserved, dsRNA binding domain	RNA.binding	0.73	10.98	3.123	0.224	-2.157	2. Low	1.46182	7.40752	1.309	1.146	0.196	3. Normal	3. BS low	0.2	0.499	52	0
Tb927.10.7040	hypothetical protein, conserved	ZUnknown	0.48	28.7	6.795	0.074	-3.765	2. Low	1.26414	6.93797	1.122	1.158	0.212	3. Normal	3. BS low	0.06	0.38	5
Tb927.7.1880	zinc finger protein, putative	Zinc.finger	0.64	8.56	2.756	0.218	-2.199	2. Low	2.59955	11.4895	2.194	1.185	0.245	3. Normal	3. BS low	0.18	0.246	15	0
Tb927.7.620	hypothetical protein, conserved	ZUnknown	0.91	12.71	3.873	0.232	-2.105	2. Low	2.1458	9.489	1.772	1.185	0.245	3. Normal	3. BS low	0.2	0.424	63	0
Tb927.5.920	hypothetical protein, conserved	ZUnknown	0.67	15.87	4.459	0.157	-2.671	2. Low	2.4294	11.2567	2.024	1.186	0.246	3. Normal	3. BS low	0.13	0.276	65	0
Tb927.7.4950	NAD(p)-dependent steroid dehydrogenase-like protein	Sterols	0.81	18.98	5.198	0.154	-2.7	2. Low	3.86123	18.2571	3.214	1.213	0.279	3. Normal	3. BS low	0.13	0.21	138	0
Tb927.7.1710	DOM34, releases stalled ribosomes	Translation	0.92	16.2	4.768	0.189	-2.406	2. Low	1.69139	7.06196	1.398	1.216	0.282	3. Normal	3. BS low	0.16	0.544	4
Tb927.4.2120	hypothetical protein, conserved	ZUnknown	0.74	10.21	2.842	0.246	-2.022	2. Low	1.64116	6.92408	1.307	1.224	0.292	3. Normal	3. BS low	0.2	0.451	275	0
Tb927.8.6120	hypothetical protein, conserved	ZUnknown	1	20	6.124	0.163	-2.615	2. Low	1.76558	7.21728	1.456	1.236	0.306	3. Normal	3. BS low	0.13	0.566
Tb927.8.2110	hypothetical protein, conserved	ZUnknown	1.5	25.34	6.891	0.218	-2.2	2. Low	2.06854	8.76251	1.687	1.245	0.316	3. Normal	3. BS low	0.18	0.725	226	21
Tb927.9.3560	hypothetical protein, conserved	ZUnknown	0.91	17.58	5.31	0.169	-2.561	2. Low	1.46436	5.79999	1.196	1.255	0.327	3. Normal	3. BS low	0.13	0.621	17	0
Tb927.7.3340	hypothetical protein, conserved	ZUnknown	1.07	39.83	8.978	0.123	-3.029	2. Low	1.55602	8.45622	1.258	1.272	0.347	3. Normal	3. BS low	0.1	0.688	249	0
Tb927.11.9510	nucleic acid binding protein, putative	DNA	0.86	20.35	4.754	0.189	-2.401	2. Low	1.89023	9.16113	1.422	1.336	0.418	3. Normal	3. BS low	0.14	0.455	218	0
Tb927.11.9990	glycosyl transferase-like protein	Glycans	1.14	15.43	4.512	0.244	-2.036	2. Low	3.21478	12.3602	2.383	1.343	0.426	3. Normal	3. BS low	0.18	0.355	155	30
Tb927.11.12180	kinesin, 4/10 family.	Cytoskeleton	0.81	22.33	3.595	0.223	-2.168	2. Low	1.33963	8.7165	0.966	1.346	0.429	3. Normal	3. BS low	0.17	0.605
Tb927.10.11570	hypothetical protein, conserved	ZUnknown	0.93	17.31	4.109	0.219	-2.191	2. Low	1.31399	5.69648	0.965	1.348	0.431	3. Normal	3. BS low	0.16	0.708	63	0
Tb927.8.2500	ribosomal RNA methyltransferase, putative	rRNA.tRNA.process	0.77	20.42	6.386	0.125	-2.997	2. Low	3.17487	11.4385	2.368	1.351	0.435	3. Normal	3. BS low	0.09	0.243
Tb927.11.12570	kinetoplastid-specific dual specificity phosphatase, putative	Phosphatase	1.58	21.47	6.484	0.247	-2.019	2. Low	2.64188	8.5688	1.884	1.38	0.465	3. Normal	3. BS low	0.18	0.598	71	0
Tb927.8.7120	Squalene synthase	Sterols	0.74	12.77	2.97	0.236	-2.085	2. Low	11.1223	60.6826	7.958	1.395	0.48	3. Normal	3. BS low	0.17	0.067	341	0
Tb927.9.10840	hypothetical protein, conserved, kineto-specific no domains	ZUnknown	0.76	35.86	9.034	0.089	-3.497	2. Low	2.1832	8.61192	1.572	1.399	0.485	3. Normal	3. BS low	0.06	0.348	89	0
Tb927.8.6280	Putative cyclophilin, copurified with splicing complexes	RNA.processing	0.53	7.45	2.355	0.212	-2.236	2. Low	2.77548	8.95445	1.986	1.41	0.496	3. Normal	3. BS low	0.15	0.191	6
Tb927.7.2620	Mitchondrial SSU ribosomal protein	Mito.translation	0.73	9.58	2.999	0.233	-2.099	2. Low	2.81066	10.4192	1.961	1.428	0.513	3. Normal	3. BS low	0.16	0.26	182	0
Tb927.3.5410	hypothetical protein, conserved, no clear yeast or human matches	ZUnknown	0.86	13.36	4.087	0.22	-2.183	2. Low	9.08091	31.3363	6.108	1.49	0.575	3. Normal	3. BS low	0.15	0.095	268	0
Tb927.8.6850	hypothetical protein, conserved	ZUnknown	1.8	28.64	8.356	0.215	-2.215	2. Low	4.08715	13.7919	2.745	1.494	0.579	3. Normal	3. BS low	0.14	0.44	9
Tb927.7.6340	hypothetical protein, conserved, no clear yeast or human matches	ZUnknown	0.87	27.06	5.336	0.169	-2.568	2. Low	4.97728	25.5194	3.297	1.516	0.601	3. Normal	3. BS low	0.11	0.175	230	0
Tb927.10.9090	hypothetical protein, conserved, cullin-binding domain	ZUnknown	1.53	39.93	8.706	0.172	-2.537	2. Low	2.26834	9.99193	1.515	1.519	0.603	3. Normal	3. BS low	0.11	0.675	575	0
Tb927.1.790	hypothetical protein, conserved	Mito.pathway	0.95	19.51	4.506	0.222	-2.172	2. Low	1.61851	7.05359	1.051	1.523	0.607	3. Normal	3. BS low	0.15	0.587	131	0
Tb927.11.12170	hypothetical protein, conserved	ZUnknown	0.77	13.14	3.318	0.241	-2.052	2. Low	1.79301	6.65426	1.176	1.531	0.615	3. Normal	3. BS low	0.16	0.429	39	0
Tb927.11.11270	hypothetical protein, conserved	ZUnknown	0.87	14.74	3.805	0.237	-2.08	2. Low	1.588	5.93883	1.009	1.585	0.665	3. Normal	3. BS low	0.15	0.548	82	0
Tb927.11.3050	hypothetical protein	ZUnknown	0.7	11.93	3.364	0.208	-2.265	2. Low	2.08887	6.83511	1.295	1.621	0.697	3. Normal	3. BS low	0.13	0.335	36	0
Tb927.2.4740	Mitochondrial LSU ribosomal protein L11	Mito.translation	0.99	17.18	4.961	0.202	-2.311	2. Low	4.3513	14.1924	2.692	1.635	0.709	3. Normal	3. BS low	0.12	0.228	48	0
Tb927.11.14260	atypical dual specificity phosphatase, putative	Phosphatase	0.81	19.58	5.679	0.141	-2.828	2. Low	1.62571	4.5009	0.964	1.659	0.73	3. Normal	3. BS low	0.08	0.498	80	0
Tb927.11.6150	hypothetical protein, conserved	ZUnknown	0.82	13.68	3.872	0.207	-2.275	2. Low	5.35157	16.5487	3.037	1.778	0.83	3. Normal	3. BS low	0.12	0.153	36	0
Tb927.4.820	TFIIF-stimulated CTD phosphatase, putative	Protein.phosphatase	0.74	28.83	7.714	0.091	-3.462	2. Low	2.07093	6.31567	1.103	1.903	0.929	3. Normal	3. BS low	0.05	0.357	146	0
Tb927.10.9810	hypothetical protein, conserved	Mito.pathway	0.94	11.72	3.691	0.244	-2.036	2. Low	7.59996	20.1736	3.949	1.924	0.944	3. Normal	3. BS low	0.13	0.124	182	0
Tb927.10.8380	hypothetical protein, conserved	ZUnknown	1.44	25.87	7.382	0.19	-2.399	2. Low	2.96223	7.82449	1.556	1.928	0.947	3. Normal	3. BS low	0.1	0.486	682	0
Tb927.10.4530	hypothetical protein, conserved	ZUnknown	1.15	14.91	4.702	0.234	-2.096	2. Low	2.90461	6.70597	1.472	1.97	0.978	3. Normal	3. BS low	0.12	0.396
Tb927.8.2010	hypothetical protein, conserved	ZUnknown	1.11	14.96	5.134	0.214	-2.223	2. Low	2.96759	6.0949	1.391	2.156	1.109	3. Normal	3. BS low	0.1	0.374	27	0
Tb927.11.16940	hypothetical protein, conserved	ZUnknown	0.75	15.13	3.592	0.195	-2.359	2. Low	2.06117	6.41362	0.95	2.211	1.145	3. Normal	3. BS low	0.09	0.364	201	0
Tb927.8.2970	hypothetical protein, conserved	ZUnknown	1.39	24.78	6.031	0.232	-2.107	2. Low	3.62026	10.1715	1.623	2.219	1.15	3. Normal	3. BS low	0.1	0.384	54	0
Tb927.11.16600	EAP2 exosome-associated protein 2	RNA.degradation	0.82	12.04	3.615	0.221	-2.176	2. Low	2.87415	4.67794	1.005	2.887	1.529	3. Normal	3. BS low	0.08	0.285	57	0
Tb927.11.4630	hypothetical protein, conserved	ZUnknown	1.24	26.27	5.936	0.202	-2.307	2. Low	5.37981	9.09258	1.385	3.899	1.963	3. Normal	3. BS low	0.05	0.23	1011
Tb927.4.3520	hypothetical protein, conserved	ZUnknown	0.65	10.47	3.169	0.189	-2.401	2. Low	3.44834	77.2786	13.593	0.25	-1.999	3. Normal	3. BS low	0.76	0.188	59	0
Tb927.8.3850	hypothetical protein, conserved, PSP1 region	ZUnknown	1.79	46.53	9.073	0.198	-2.334	2. Low	1.85674	62.6301	7.503	0.253	-1.981	3. Normal	3. BS low	0.78	0.964	221	0
Tb927.10.8820	hypothetical protein, conserved, in bilobe	ZUnknown	1.35	30.65	5.647	0.248	-2.012	2. Low	1.57938	57.4315	6.216	0.257	-1.958	3. Normal	3. BS low	0.96	0.855	419	0
Tb927.8.4120	ZC3H26	RNA.binding	0.52	8.84	2.988	0.167	-2.579	2. Low	0.380113	7.0929	1.539	0.26	-1.944	3. Normal	3. BS low	0.64	1.368	75	0
Tb927.8.4070	ZC3H25	RNA.binding	0.61	8.84	2.988	0.201	-2.316	2. Low	0.43483	7.0929	1.539	0.26	-1.944	3. Normal	3. BS low	0.77	1.403	75	0
Tb927.10.3510	hypothetical protein, pseudouridine synthase domain BS specific	ZUnknown	0.93	30.01	4.321	0.208	-2.264	2. Low	0.665239	28.6679	2.647	0.264	-1.919	3. Normal	3. BS low	0.79	1.398
Tb927.9.11930	DNA-repair protein XPC	DNA	0.71	19.56	4.304	0.163	-2.62	2. Low	0.729691	19.4879	2.633	0.266	-1.911	3. Normal	3. BS low	0.61	0.973	86	0
Tb927.7.6730	hypothetical protein, conserved	ZUnknown	0.48	18.07	4.239	0.118	-3.084	2. Low	0.710262	16.8598	2.589	0.27	-1.887	3. Normal	3. BS low	0.44	0.676
Tb927.7.7150	hypothetical protein, conserved	ZUnknown	0.6	14.69	3.855	0.156	-2.684	2. Low	0.930382	19.6326	3.288	0.274	-1.869	3. Normal	3. BS low	0.57	0.645	81	0
Tb927.5.830	hypothetical protein, conserved	ZUnknown	0.63	20.18	4.646	0.129	-2.953	2. Low	0.914174	21.5769	3.278	0.275	-1.865	3. Normal	3. BS low	0.47	0.689
Tb927.10.7280	pre-mRNA splicing factor ATP-dependent RNA helicase, putative	RNA.processing	0.81	16.32	3.288	0.243	-2.039	2. Low	0.915382	25.0917	3.214	0.28	-1.836	3. Normal	3. BS low	0.87	0.885	79	0
Tb927.8.1620	MSP-B, putative	Membrane.protein	0.56	10.47	2.528	0.237	-2.075	2. Low	2.39698	58.7553	8.534	0.281	-1.83	3. Normal	3. BS low	0.84	0.234	10	0
Tb927.10.13180	hypothetical protein, conserved	ZUnknown	1.06	27.51	5.098	0.216	-2.213	2. Low	1.28847	40.7697	4.609	0.282	-1.826	3. Normal	3. BS low	0.77	0.823	28	0
Tb927.10.2210	ubiquitin carboxyl-terminal hydrolase, Clan CA cysteine peptidase, family C12, putative	Ubiquitin.proteasome	0.48	37.91	7.254	0.069	-3.859	2. Low	1.21623	34.3281	4.195	0.286	-1.806	3. Normal	3. BS low	0.24	0.395	626	0
Tb927.6.2540	DREV methyltransferase, putative, Zinc finger domains	Enzyme	0.89	14.43	4.159	0.216	-2.208	2. Low	1.34761	23.8232	4.544	0.286	-1.806	3. Normal	3. BS low	0.76	0.66	103	0
Tb927.3.3740	hypothetical protein, conserved	ZUnknown	0.66	14.22	3.008	0.233	-2.103	2. Low	0.892601	23.3411	3.097	0.291	-1.783	3. Normal	3. BS low	0.8	0.739
Tb927.3.1860	hypothetical protein, conserved	ZUnknown	1	21.47	4.602	0.217	-2.202	2. Low	1.50018	38.1426	5.128	0.293	-1.773	3. Normal	3. BS low	0.74	0.667
Tb927.10.1350	hypothetical protein, conserved	ZUnknown	1.33	37.24	7.755	0.168	-2.577	2. Low	1.54387	38.049	5.107	0.294	-1.767	3. Normal	3. BS low	0.57	0.861	36	0
Tb927.11.9150	hypothetical protein, conserved	Mito.pathway	0.76	21.65	3.257	0.246	-2.026	2. Low	0.491897	18.3884	1.703	0.294	-1.768	3. Normal	3. BS low	0.84	1.545	131	0
Tb927.10.11930	beta-D-hydroxybutyrate dehydrogenase	Mito.pathway	1.22	19.17	5.161	0.233	-2.105	2. Low	2.66601	57.1994	9.168	0.295	-1.764	3. Normal	3. BS low	0.79	0.458	91	0
Tb927.10.2230	adrenodoxin reductase, putative,ferredoxin NADP reductase-like protein	Mito.pathway	0.59	11.97	3.001	0.2	-2.322	2. Low	0.763082	17.1053	2.713	0.295	-1.762	3. Normal	3. BS low	0.68	0.773
Tb927.10.5420	hypothetical protein, conserved	ZUnknown	0.51	43.85	7.126	0.07	-3.833	2. Low	0.765977	25.4331	2.699	0.296	-1.755	3. Normal	3. BS low	0.24	0.666
Tb927.9.11890	hypothetical protein, conserved	ZUnknown	0.71	19.12	3.959	0.177	-2.5	2. Low	0.559514	14.6798	2.025	0.296	-1.755	3. Normal	3. BS low	0.6	1.269	167	0
Tb927.9.7820	hypothetical protein, conserved	ZUnknown	0.81	22.31	5.101	0.157	-2.673	2. Low	1.09584	24.7046	3.709	0.297	-1.754	3. Normal	3. BS low	0.53	0.739	118	0
Tb927.6.3560	hypothetical protein, conserved	ZUnknown	0.74	32.75	4.996	0.14	-2.835	2. Low	0.71674	23.9568	2.355	0.297	-1.75	3. Normal	3. BS low	0.47	1.032
Tb927.10.2910	splicing factor PTSR1 interacting protein (TSR1IP)	RNA.processing	0.64	10.6	2.456	0.244	-2.033	2. Low	1.25201	32.1937	4.348	0.299	-1.742	3. Normal	3. BS low	0.82	0.511	430	45
Tb927.9.14300	hypothetical protein, conserved	ZUnknown	0.66	23.23	5.627	0.124	-3.007	2. Low	0.983001	20.8896	3.341	0.299	-1.74	3. Normal	3. BS low	0.41	0.671	104	0
Tb927.10.1270	mismatch repair protein MSH4	DNA	0.53	16.87	3.295	0.152	-2.72	2. Low	0.736391	18.7527	2.34	0.299	-1.741	3. Normal	3. BS low	0.51	0.72
Tb927.7.4860	KKT13 Kinetochore protein	Cell.cycle	1.64	34.45	9.051	0.177	-2.5	2. Low	2.77233	56.5842	9.347	0.3	-1.739	3. Normal	3. BS low	0.59	0.592	3
Tb927.11.6420	hypothetical protein, conserved, ARM repeats	ZUnknown	1.51	40.04	6.576	0.228	-2.132	2. Low	1.22492	38.1863	3.992	0.301	-1.734	3. Normal	3. BS low	0.76	1.233	209	0
Tb927.1.2820	pteridine transporter, putative	Folate	0.5	12.16	2.825	0.177	-2.498	2. Low	1.5854	37.0796	5.265	0.304	-1.718	3. Normal	3. BS low	0.58	0.315	26	0
Tb927.10.10830	RGG2, MRB complex component	Mito.RNA	0.83	13.2	3.866	0.207	-2.273	2. Low	2.74481	49.8669	8.858	0.305	-1.714	3. Normal	3. BS low	0.68	0.302	71	0
Tb927.2.5000	hypothetical protein, conserved, no domains, no yeast or human match	ZUnknown	0.7	33.72	8.789	0.08	-3.65	2. Low	2.53606	49.6085	8.08	0.309	-1.693	3. Normal	3. BS low	0.26	0.276	62	0
Tb927.4.2410	hypothetical protein, conserved	ZUnknown	0.6	18.45	3.14	0.191	-2.388	2. Low	1.73257	53.8949	5.476	0.31	-1.688	3. Normal	3. BS low	0.62	0.346	446	0
Tb927.11.7320	dual specificity phopshatase, putative	Phosphatase	0.74	15.16	3.769	0.186	-2.429	2. Low	1.4959	31.344	4.838	0.31	-1.689	3. Normal	3. BS low	0.6	0.495	148	0
Tb927.8.3080	hypothetical protein, conserved	ZUnknown	0.46	56.53	9.279	0.054	-4.214	2. Low	0.390317	10.5209	1.28	0.313	-1.678	3. Normal	3. BS low	0.17	1.179	202	78
Tb927.6.3790	valosin-containing protein homolog, putative,AAA ATPase	Vesicular.transport	0.59	14.09	3.269	0.184	-2.446	2. Low	0.798393	16.9641	2.538	0.315	-1.666	3. Normal	3. BS low	0.58	0.739	64	0
Tb927.5.840	hypothetical protein, conserved	ZUnknown	0.73	14	2.902	0.241	-2.051	2. Low	0.860505	22.4355	2.86	0.315	-1.668	3. Normal	3. BS low	0.77	0.848	232	0
Tb927.6.2760	hypothetical protein, conserved	ZUnknown	0.84	20.64	3.463	0.231	-2.114	2. Low	0.55042	18.3997	1.899	0.316	-1.662	3. Normal	3. BS low	0.73	1.526
Tb927.7.6640	hypothetical protein, conserved, no domains, no yeast or human match, NADP binding domain Rossmann Fold	ZUnknown	0.88	42.1	5.56	0.162	-2.627	2. Low	0.91749	32.5065	2.819	0.319	-1.647	3. Normal	3. BS low	0.51	0.959	117	0
Tb927.3.5290	hypothetical protein, conserved	ZUnknown	0.79	36.4	6.914	0.116	-3.111	2. Low	0.740766	16.8593	2.193	0.319	-1.648	3. Normal	3. BS low	0.36	1.066	308	0
Tb927.6.870	myotubularin, putative	Cytoskeleton	0.63	20.8	2.863	0.21	-2.254	2. Low	0.529727	18.0192	1.559	0.321	-1.641	3. Normal	3. BS low	0.65	1.189
Tb927.8.4510	hypothetical protein, conserved	ZUnknown	0.76	28.3	5.977	0.134	-2.901	2. Low	0.629365	12.7988	1.854	0.324	-1.628	3. Normal	3. BS low	0.41	1.208	187	0
Tb927.11.12070	hypothetical protein, conserved	ZUnknown	0.85	17.9	5.579	0.143	-2.802	2. Low	1.52905	22.7548	4.621	0.325	-1.623	3. Normal	3. BS low	0.44	0.556	19	0
Tb927.8.4020	ZC3H24	RNA.binding	0.64	8.49	2.663	0.225	-2.15	2. Low	0.473054	6.94885	1.539	0.325	-1.622	3. Normal	3. BS low	0.69	1.353	75	0
Tb927.10.6960	hypothetical protein, conserved, EF hand superfamily (E-4)	Calcium	0.98	25.78	6.947	0.144	-2.796	2. Low	1.77521	31.5528	5.48	0.328	-1.606	3. Normal	3. BS low	0.44	0.552	137	0
Tb927.11.14940	hypothetical protein, conserved	ZUnknown	0.8	22.32	5.67	0.141	-2.825	2. Low	0.970765	18.1827	3.042	0.329	-1.605	3. Normal	3. BS low	0.43	0.824	158	42
Tb927.9.8680	cytochrome c oxidase assembly factor, putative	Mito.e.transport	0.77	16.58	5.213	0.153	-2.704	2. Low	2.39254	38.2	7.245	0.331	-1.594	3. Normal	3. BS low	0.46	0.322	78	0
Tb927.6.1550	POMP30 leucine-rich repeat protein (LRRP)	LRRP	1.11	38.06	8.637	0.127	-2.973	2. Low	2.40833	49.2508	7	0.343	-1.544	3. Normal	3. BS low	0.37	0.461	279	0
Tb927.7.7300	ATP-dependent DEAD/H RNA helicase, putative, no clear yeast homologue	RNA.helicase	0.63	23.82	4.964	0.121	-3.049	2. Low	0.6785	14.9724	2.037	0.344	-1.541	3. Normal	3. BS low	0.35	0.929
Tb927.8.5970	cullin, putative	Ubiquitin.proteasome	1.15	21.48	4.938	0.243	-2.041	2. Low	1.06096	20.8819	3.187	0.345	-1.535	3. Normal	3. BS low	0.7	1.084	38	0
Tb927.10.12950	hypothetical protein, conserved	ZUnknown	1.41	28.88	6.079	0.23	-2.118	2. Low	1.03115	21.2265	2.885	0.347	-1.529	3. Normal	3. BS low	0.66	1.367	69	0
Tb927.10.2280	hypothetical protein, conserved	ZUnknown	0.6	12.94	2.706	0.222	-2.173	2. Low	0.671604	14.7833	1.989	0.352	-1.507	3. Normal	3. BS low	0.63	0.893	1235
Tb927.4.2820	hypothetical protein, conserved	ZUnknown	0.64	11.7	2.604	0.23	-2.118	2. Low	0.720505	13.5029	1.94	0.361	-1.471	3. Normal	3. BS low	0.64	0.888
Tb927.10.11110	hypothetical protein, conserved	ZUnknown	1.3	25.91	5.308	0.245	-2.03	2. Low	1.19481	25.1613	3.28	0.366	-1.451	3. Normal	3. BS low	0.67	1.088	434	9
Tb927.8.6490	protein kinase, putative	Protein.kinase	0.55	37.72	4.7	0.106	-3.233	2. Low	0.609771	20.1738	1.63	0.368	-1.442	3. Normal	3. BS low	0.29	0.902
Tb927.10.9180	hypothetical protein, conserved	ZUnknown	0.82	15.6	4.069	0.197	-2.347	2. Low	1.10725	17.7449	2.95	0.373	-1.423	3. Normal	3. BS low	0.53	0.741	25	0
Tb927.11.2330	molybdopterin synthase sulphurylase protein, putative	Enzyme	0.9	16	4.205	0.214	-2.224	2. Low	1.19681	18.6749	3.216	0.373	-1.422	3. Normal	3. BS low	0.57	0.752	120	0
Tb927.8.2210	pteridine reductase (PTR1)	Folate	1.46	25.07	6.263	0.239	-2.062	2. Low	3.92483	72.4782	10.432	0.374	-1.42	3. Normal	3. BS low	0.64	0.372	110	0
Tb927.3.2820	TFIIF-stimulated CTD phosphatase, putative	Protein.phosphatase	0.77	19.87	4.843	0.165	-2.598	2. Low	0.919555	15.3918	2.378	0.378	-1.402	3. Normal	3. BS low	0.44	0.837	138	0
Tb927.5.3760	SPO11 meiotic recombination protein	DNA	0.74	10.73	2.899	0.241	-2.05	2. Low	0.855679	14.2297	2.375	0.379	-1.4	3. Normal	3. BS low	0.64	0.865
Tb927.3.3520	POMP25	Mito.membrane	0.68	19.17	5.386	0.13	-2.944	2. Low	0.980016	14.1311	2.624	0.381	-1.392	3. Normal	3. BS low	0.34	0.694	63	0
Tb927.3.5000	hypothetical protein, conserved	ZUnknown	0.55	20.43	5.22	0.096	-3.384	2. Low	1.33851	19.6119	3.389	0.384	-1.382	3. Normal	3. BS low	0.25	0.411	40	0
Tb927.2.4200	protein kinase, putative	Protein.kinase	0.4	80.54	9.791	0.041	-4.613	2. Low	1.36978	42.4253	3.511	0.399	-1.326	3. Normal	3. BS low	0.1	0.292
Tb927.10.3390	predicted TLD domain protein	ZUnknown	0.72	24.98	4.3	0.163	-2.619	2. Low	0.776754	18.3563	2.005	0.399	-1.326	3. Normal	3. BS low	0.41	0.927	136	0
Tb927.11.15660	hypothetical protein, conserved	ZUnknown	0.69	23.81	6.025	0.116	-3.105	2. Low	1.17192	17.6711	2.974	0.403	-1.309	3. Normal	3. BS low	0.29	0.589	146	0
Tb927.11.280	hypothetical protein, conserved, no domains	ZUnknown	0.69	15.13	3.778	0.185	-2.432	2. Low	1.27492	20.0815	3.218	0.404	-1.308	3. Normal	3. BS low	0.46	0.541	21	0
Tb927.3.5170	hypothetical protein, conserved	ZUnknown	0.75	12.93	3.685	0.19	-2.396	2. Low	0.896154	12.317	2.223	0.405	-1.305	3. Normal	3. BS low	0.47	0.837	8
Tb927.4.1390	hypothetical protein, conserved	ZUnknown	0.52	15.92	3.01	0.166	-2.59	2. Low	0.607121	12.41	1.455	0.412	-1.278	3. Normal	3. BS low	0.4	0.857	132	0
Tb927.10.4850	hypothetical protein, conserved	Mito.pathway	0.62	15.46	4.127	0.145	-2.782	2. Low	1.83438	25.3311	4.362	0.413	-1.277	3. Normal	3. BS low	0.35	0.338	49	0
Tb927.4.2860	hypothetical protein, conserved	ZUnknown	0.96	14.05	4.175	0.239	-2.062	2. Low	1.56385	19.8675	3.842	0.416	-1.264	3. Normal	3. BS low	0.57	0.614	13	0
Tb927.1.870	deoxyhypusine synthase, putative	Amino.acids	1.06	27.03	7.502	0.147	-2.77	2. Low	1.90801	25.112	4.557	0.417	-1.262	3. Normal	3. BS low	0.35	0.556	222	0
Tb927.11.12270	hypothetical protein, conserved,drug resistence protein, putative	Membrane.protein	0.83	24.49	6.289	0.127	-2.975	2. Low	1.33251	17.6785	3.113	0.418	-1.26	3. Normal	3. BS low	0.3	0.623	268	0
Tb927.10.7250	hypothetical protein, conserved	ZUnknown	0.37	39.87	10.478	0.038	-4.711	2. Low	1.75908	24.0545	4.264	0.422	-1.244	3. Normal	3. BS low	0.09	0.21
Tb927.11.1570	hypothetical protein, conserved	ZUnknown	0.79	18.63	4.39	0.182	-2.456	2. Low	2.6901	45.9856	6.399	0.422	-1.245	3. Normal	3. BS low	0.43	0.294	473	0
Tb927.10.8250	hypothetical protein, conserved	ZUnknown	0.89	12.8	4.291	0.21	-2.253	2. Low	1.94497	20.6633	4.474	0.425	-1.236	3. Normal	3. BS low	0.49	0.458	13	0
Tb927.10.13130	UTP-glucose-1-phosphate uridylyltransferase 2, putative	Glycans	0.76	18.66	4.931	0.162	-2.624	2. Low	1.45639	20.5818	3.518	0.426	-1.23	3. Normal	3. BS low	0.38	0.522	76	0
Tb927.7.5140	hypothetical protein, conserved	ZUnknown	1.08	18.33	4.772	0.231	-2.117	2. Low	1.69628	23.3453	3.91	0.435	-1.202	3. Normal	3. BS low	0.53	0.637	169	0
Tb927.10.7730	hypothetical protein, conserved	ZUnknown	0.76	18.28	5.154	0.155	-2.688	2. Low	1.72483	21.1692	3.896	0.436	-1.196	3. Normal	3. BS low	0.36	0.441	146	0
Tb927.7.990	chaperone protein DNAj, putative	Chaperone	1.4	32.19	6.795	0.206	-2.279	2. Low	1.43455	23.4635	3.212	0.436	-1.198	3. Normal	3. BS low	0.47	0.976	268	0
Tb927.7.4390	threonine synthase, putative	Amino.acids	0.56	11.78	2.856	0.21	-2.251	2. Low	6.26791	120.437	14.314	0.44	-1.184	3. Normal	3. BS low	0.48	0.089	35	0
Tb927.2.4240	GTP binding protein, putative	Mito.pathway	0.65	16.08	3.917	0.179	-2.484	2. Low	2.50673	38.1428	5.684	0.44	-1.185	3. Normal	3. BS low	0.41	0.259	202	0
Tb927.11.1700	hypothetical protein, conserved	Mito.pathway	1.07	19.95	4.736	0.232	-2.106	2. Low	2.53449	38.5711	5.68	0.44	-1.184	3. Normal	3. BS low	0.53	0.422	307	0
Tb927.7.6270	peptidase t, putative,aminotripeptidase, putative	Protease	0.89	13.61	3.737	0.241	-2.054	2. Low	1.77973	23.9003	4.053	0.444	-1.171	3. Normal	3. BS low	0.54	0.5	181	0
Tb927.10.5210	TFIIH basal transcription factor subunit (p52)	RNA.synthesis	0.63	12.06	2.667	0.225	-2.152	2. Low	0.909513	14.0914	1.989	0.453	-1.144	3. Normal	3. BS low	0.5	0.693	1169
Tb927.9.7040	hypothetical protein, conserved	ZUnknown	0.7	18.15	4.878	0.144	-2.801	2. Low	0.867042	11.0056	1.975	0.456	-1.134	3. Normal	3. BS low	0.32	0.807	80	0
Tb927.4.3470	hypothetical protein, conserved, no yeast or human match	ZUnknown	0.77	22.6	5.657	0.141	-2.822	2. Low	0.877142	11.871	1.966	0.458	-1.127	3. Normal	3. BS low	0.31	0.878	177	0
Tb927.11.8760	hypothetical protein, conserved	ZUnknown	0.86	33.97	7.993	0.113	-3.151	2. Low	1.06116	15.2197	2.394	0.459	-1.122	3. Normal	3. BS low	0.25	0.81	328	0
Tb927.9.6430	Rab geranylgeranyl transferase component A, putative	Prenylation	1	23.59	4.891	0.204	-2.29	2. Low	1.08491	18.1841	2.387	0.461	-1.118	3. Normal	3. BS low	0.44	0.922	71	0
Tb927.9.15450	hypothetical protein, conserved	ZUnknown	1.17	25.88	5.652	0.212	-2.236	2. Low	1.4663	22.5234	3.24	0.463	-1.111	3. Normal	3. BS low	0.46	0.798	637	0
Tb927.1.4400	hypothetical protein, conserved	ZUnknown	1.2	18.22	5.796	0.207	-2.272	2. Low	1.4248	14.072	3	0.467	-1.1	3. Normal	3. BS low	0.44	0.842
Tb927.10.9040	hypothetical protein, conserved	ZUnknown	0.79	29.31	4.674	0.171	-2.547	2. Low	0.634956	11.804	1.283	0.468	-1.096	3. Normal	3. BS low	0.37	1.244	87	0
Tb927.10.7290	hypothetical protein, conserved	ZUnknown	0.68	21.67	3.421	0.205	-2.289	2. Low	1.37383	31.0721	2.984	0.469	-1.092	3. Normal	3. BS low	0.44	0.495	599	0
Tb927.11.2890	hypothetical protein, conserved	ZUnknown	1.03	20.43	4.194	0.238	-2.068	2. Low	1.51181	24.4052	3.195	0.47	-1.091	3. Normal	3. BS low	0.51	0.681	95	0
Tb927.10.12130	hypothetical protein, conserved	ZUnknown	0.89	15.51	3.636	0.248	-2.014	2. Low	1.0976	15.9463	2.34	0.47	-1.089	3. Normal	3. BS low	0.53	0.811	22	0
Tb927.9.3590	monothiol glutaredoxin, putative	Redox	0.79	14.94	4.771	0.168	-2.576	2. Low	2.46687	26.3981	5.285	0.473	-1.08	3. Normal	3. BS low	0.36	0.32	14	0
Tb927.7.1700	hypothetical protein, conserved	ZUnknown	0.78	18.92	4.184	0.191	-2.387	2. Low	1.89668	28.9997	4.001	0.475	-1.074	3. Normal	3. BS low	0.4	0.411	109	0
Tb927.10.1380	serine/threonine-protein kinase, putative	Protein.kinase	0.72	22.01	3.77	0.186	-2.429	2. Low	0.971803	18.5031	2.086	0.479	-1.061	3. Normal	3. BS low	0.39	0.741	783	75
Tb927.3.1220	hypothetical protein, conserved	ZUnknown	0.7	11.99	3.049	0.23	-2.123	2. Low	1.08653	13.9208	2.29	0.48	-1.058	3. Normal	3. BS low	0.48	0.644	329	57
Tb927.3.920	hypothetical protein, conserved	ZUnknown	0.91	21.23	3.873	0.232	-2.106	2. Low	0.693201	12.1951	1.445	0.484	-1.046	3. Normal	3. BS low	0.48	1.313
Tb927.11.16650	hypothetical protein, conserved	ZUnknown	0.51	15.78	3.414	0.146	-2.772	2. Low	0.975272	15.2753	2.059	0.486	-1.042	3. Normal	3. BS low	0.3	0.523	146	0
Tb927.6.4750	hypothetical protein, conserved	ZUnknown	0.82	17.35	4.236	0.189	-2.405	2. Low	2.25088	30.0805	4.678	0.492	-1.024	3. Normal	3. BS low	0.38	0.364	114	0
Tb927.9.13540	hypothetical protein, conserved	ZUnknown	1.02	14.47	4.158	0.241	-2.056	2. Low	1.82615	18.602	3.643	0.494	-1.017	3. Normal	3. BS low	0.49	0.559	128	0
Tb927.4.2780	hypothetical protein, conserved	ZUnknown	0.58	14.18	3.203	0.187	-2.416	2. Low	1.26249	17.5246	2.623	0.496	-1.013	3. Normal	3. BS low	0.38	0.459	152	0
Tb927.10.11040	hypothetical protein, conserved	ZUnknown	0.49	31.16	6.705	0.075	-3.745	2. Low	0.770322	10.758	1.612	0.496	-1.011	3. Normal	3. BS low	0.15	0.636	32	0
Tb927.4.3420	Putative Wee1 kinase	Cell.cycle	0.73	14.84	3.58	0.196	-2.355	2. Low	0.713779	8.62552	1.409	0.497	-1.009	3. Normal	3. BS low	0.39	1.023	207	0
Tb927.4.990	hypothetical protein, conserved	ZUnknown	0.82	15.24	4.53	0.177	-2.501	2. Low	1.03711	9.56657	2.005	0.499	-1.003	3. Normal	3. BS low	0.35	0.791	60	0
Tb927.11.9310	tRNA pseudouridine synthase, putative	rRNA.tRNA.process	0.76	17.61	3.996	0.2	-2.32	2. Low	0.826247	11.1317	1.599	0.5	-1	3. Normal	3. BS low	0.4	0.92
Tb927.10.14320	hypothetical protein, conserved, armadillo repeats	ZUnknown	0.85	31.99	5.121	0.156	-2.678	2. Low	1.01242	18.514	1.995	0.501	-0.996	3. Normal	3. BS low	0.31	0.84	678	0
Tb927.11.16750	hypothetical protein, conserved	Mito.pathway	2.4	32.35	9.647	0.249	-2.007	2. Low	6.60629	72.7378	13.106	0.504	-0.99	3. Normal	3. BS low	0.49	0.363	40	0
Tb927.3.3820	hypothetical protein, conserved	ZUnknown	0.93	19.86	4.949	0.182	-2.459	2. Low	2.64387	32.8434	5.111	0.509	-0.975	3. Normal	3. BS low	0.36	0.352	200	0
Tb927.4.3410	selenoprotein, putative (SelTryp)	ZUnknown	1.01	24.66	5.383	0.186	-2.428	2. Low	1.28401	18.2438	2.536	0.513	-0.964	3. Normal	3. BS low	0.36	0.787	31	0
Tb927.8.6320	hypothetical protein, conserved	ZUnknown	0.91	34.51	9.332	0.096	-3.374	2. Low	1.49443	16.3907	2.919	0.514	-0.96	3. Normal	3. BS low	0.19	0.609
Tb927.11.14700	hypothetical protein, conserved	Mito.pathway	1.2	19.4	5.017	0.239	-2.064	2. Low	1.62399	18.1259	3.095	0.517	-0.952	3. Normal	3. BS low	0.46	0.739	65	0
Tb927.10.13200	PPR4	Mito.translation	0.74	21.98	4.836	0.145	-2.788	2. Low	0.917688	12.3434	1.741	0.517	-0.952	3. Normal	3. BS low	0.28	0.806
Tb927.6.910	hypothetical protein, conserved	ZUnknown	0.78	17.67	4.76	0.168	-2.573	2. Low	1.56238	17.7703	3.092	0.518	-0.95	3. Normal	3. BS low	0.32	0.499	32	0
Tb927.10.13230	hypothetical protein, conserved	ZUnknown	0.8	25.24	5.881	0.136	-2.878	2. Low	0.898028	10.744	1.733	0.519	-0.945	3. Normal	3. BS low	0.26	0.891	17	0
Tb927.11.12620	hypothetical protein, conserved	ZUnknown	0.41	28.32	5.31	0.075	-3.731	2. Low	0.580506	9.23399	1.146	0.524	-0.933	3. Normal	3. BS low	0.14	0.706	138	0
Tb927.11.4250	hypothetical protein, conserved	ZUnknown	0.8	11.4	3.413	0.234	-2.093	2. Low	1.36273	13.4573	2.631	0.532	-0.91	3. Normal	3. BS low	0.44	0.587	20	0
Tb927.11.770	hypothetical protein, conserved	ZUnknown	2.41	36.17	9.637	0.249	-2.006	2. Low	2.96182	31.5411	5.641	0.532	-0.911	3. Normal	3. BS low	0.47	0.814
Tb927.3.2710	6-phosphofructo-2-kinase/fructose-2,6-bisphosphatase	Glucose.glycerol	0.78	20.4	3.457	0.231	-2.111	2. Low	0.632856	10.2108	1.128	0.532	-0.911	3. Normal	3. BS low	0.43	1.233	344	0
Tb927.1.2580	EAP1 exosome complex PH subunit	RNA.degradation	1.19	16.57	4.833	0.248	-2.01	2. Low	2.55491	27.2242	4.881	0.533	-0.909	3. Normal	3. BS low	0.47	0.466	6
Tb927.8.2490	hypothetical protein, conserved	ZUnknown	1.13	17.21	5.154	0.213	-2.228	2. Low	1.52132	14.045	2.804	0.535	-0.903	3. Normal	3. BS low	0.4	0.743	69	48
Tb927.11.240	hypothetical protein, conserved	Mito.pathway	0.92	23.54	4.618	0.195	-2.359	2. Low	1.36239	20.5903	2.603	0.538	-0.895	3. Normal	3. BS low	0.36	0.675	153	0
Tb927.10.2600	hypothetical protein, conserved	ZUnknown	0.94	23.42	5.725	0.157	-2.669	2. Low	0.868997	10.3994	1.668	0.54	-0.89	3. Normal	3. BS low	0.29	1.082
Tb927.4.2830	hypothetical protein, conserved	ZUnknown	0.83	12.8	4.162	0.192	-2.379	2. Low	1.50617	12.5547	2.737	0.548	-0.867	3. Normal	3. BS low	0.35	0.551	80	0
Tb927.9.13570	hypothetical protein, conserved	ZUnknown	0.5	34.87	6.926	0.072	-3.792	2. Low	0.905325	12.0713	1.614	0.557	-0.843	3. Normal	3. BS low	0.13	0.552	67	0
Tb927.9.2100	hypothetical protein, conserved	ZUnknown	0.69	10.99	3.108	0.225	-2.151	2. Low	2.16368	21.787	3.935	0.559	-0.839	3. Normal	3. BS low	0.4	0.319	62	0
Tb927.8.3580	mitochondrial chaperone BCS1, putative	Chaperone	0.84	15.22	3.749	0.213	-2.228	2. Low	1.78308	20.1095	3.192	0.564	-0.827	3. Normal	3. BS low	0.38	0.471	178	0
Tb927.5.3300	hypothetical protein, conserved	Mito.pathway	1.19	23.71	6.321	0.19	-2.397	2. Low	4.74691	52.2768	8.304	0.566	-0.821	3. Normal	3. BS low	0.34	0.251	253	0
Tb927.8.6350	CYC2-like cyclin, putative (CYC11)	Cell.cycle	0.74	35.19	5.12	0.137	-2.871	2. Low	1.17851	22.18	2.105	0.57	-0.811	3. Normal	3. BS low	0.24	0.628	586	0
Tb927.10.8130	hypothetical protein, conserved	ZUnknown	0.92	14.05	4.139	0.217	-2.201	2. Low	2.01074	17.639	3.443	0.581	-0.784	3. Normal	3. BS low	0.37	0.458	5
Tb927.3.3260	hypothetical protein, conserved, kinetoplastid-specific, poly(E) repeats	ZUnknown	1.02	15.33	4.543	0.22	-2.184	2. Low	2.0729	18.1846	3.544	0.593	-0.755	3. Normal	3. BS low	0.37	0.492	59	0
Tb927.10.5970	predicted zinc finger protein,predicted tripartite motif protein	ZUnknown	0.83	13.59	3.216	0.249	-2.007	2. Low	0.872604	10.1347	1.495	0.602	-0.732	3. Normal	3. BS low	0.41	0.951	9
Tb927.9.14050	Mitchondrial LSU ribosomal protein	Mito.translation	1.01	16.24	4.169	0.24	-2.06	2. Low	2.41371	24.2524	3.973	0.604	-0.727	3. Normal	3. BS low	0.4	0.418	213	0
Tb927.11.15620	hypothetical protein, conserved	ZUnknown	0.78	14.47	3.527	0.227	-2.14	2. Low	1.73724	16.9285	2.75	0.618	-0.694	3. Normal	3. BS low	0.37	0.449	116	18
Tb927.7.2420	glycogen synthase kinase-3 alpha, putative	Glycans	0.66	19.28	2.907	0.241	-2.054	2. Low	1.10953	17.6626	1.747	0.63	-0.668	3. Normal	3. BS low	0.38	0.595
Tb927.10.3320	hypothetical protein, conserved	Mito.pathway	0.52	30.19	7.623	0.066	-3.93	2. Low	0.995064	8.61038	1.568	0.638	-0.649	3. Normal	3. BS low	0.1	0.523	6
Tb927.10.4870	tRNA-dihydrouridine synthase 2, putative	rRNA.tRNA.process	0.45	7.04	1.737	0.23	-2.118	2. Low	1.82569	18.3244	2.802	0.642	-0.638	3. Normal	3. BS low	0.36	0.246	91	0
Tb927.7.7220	hypothetical protein, conserved, no yeast or human match	ZUnknown	0.59	18.41	3.319	0.181	-2.467	2. Low	0.746391	9.30826	1.083	0.646	-0.63	3. Normal	3. BS low	0.28	0.79	372	0
Tb927.11.14650	hypothetical protein, conserved	ZUnknown	0.93	20.22	3.951	0.228	-2.134	2. Low	1.00334	12.1606	1.548	0.646	-0.631	3. Normal	3. BS low	0.35	0.927
Tb927.4.1030	hypothetical protein, conserved	ZUnknown	0.59	14.64	4.536	0.132	-2.918	2. Low	1.79634	13.6531	2.781	0.647	-0.627	3. Normal	3. BS low	0.2	0.328
Tb927.10.6950	sterol 24-c-methyltransferase, putative	Sterols	0.68	12.18	2.899	0.241	-2.05	2. Low	6.52068	74.5436	10.018	0.649	-0.624	3. Normal	3. BS low	0.37	0.104	149	0
Tb927.6.2470	hypothetical protein, conserved	ZUnknown	0.82	14.39	3.867	0.207	-2.273	2. Low	1.30241	11.1746	1.993	0.652	-0.617	3. Normal	3. BS low	0.32	0.63	41	0
Tb927.10.960	U4/U6-specific protein PRP4	RNA.processing	1.01	16.77	4.332	0.231	-2.115	2. Low	1.1215	10.1941	1.682	0.654	-0.613	3. Normal	3. BS low	0.35	0.901	69	0
Tb927.10.6170	hypothetical protein, conserved	Mito.pathway	1.01	32.42	5.222	0.191	-2.385	2. Low	0.990213	14.4773	1.52	0.658	-0.604	3. Normal	3. BS low	0.29	1.02	107	30
Tb927.11.13080	hypothetical protein, conserved	ZUnknown	0.69	13.36	3.275	0.214	-2.226	2. Low	1.20669	10.8323	1.803	0.666	-0.587	3. Normal	3. BS low	0.32	0.572	92	12
Tb927.7.6760	hypothetical protein, conserved	ZUnknown	0.99	29.12	4.571	0.219	-2.192	2. Low	0.72987	10.3197	1.05	0.667	-0.585	3. Normal	3. BS low	0.33	1.356	914	0
Tb927.11.10190	telomerase reverse transcriptase, putative	DNA	0.81	21.04	3.882	0.206	-2.279	2. Low	1.18698	14.6348	1.796	0.668	-0.582	3. Normal	3. BS low	0.31	0.682	95	9
Tb927.9.11520	hypothetical protein, conserved	ZUnknown	0.52	27.14	6.59	0.076	-3.72	2. Low	0.904288	8.33265	1.328	0.678	-0.562	3. Normal	3. BS low	0.11	0.575	117	0
Tb927.8.3180	hypothetical protein, conserved	ZUnknown	0.87	37.71	6.485	0.139	-2.849	2. Low	0.78354	9.94828	1.168	0.685	-0.546	3. Normal	3. BS low	0.2	1.11	288	0
Tb927.8.7050	adaptin complex AP4 mu subunit	Vesicular.transport	0.86	15.5	4.289	0.21	-2.253	2. Low	1.33145	10.0532	1.891	0.688	-0.54	3. Normal	3. BS low	0.31	0.646	34	0
Tb927.2.5030	transcription initiation protein, putative (30M24.65)	RNA.synthesis	1.26	34.17	7.722	0.168	-2.571	2. Low	1.75652	16.6149	2.602	0.692	-0.532	3. Normal	3. BS low	0.24	0.717	9
Tb927.11.14240	CAP116 Clathrin-associated protein	Vesicular.transport	0.7	15.44	3.076	0.228	-2.136	2. Low	1.10482	11.532	1.588	0.693	-0.53	3. Normal	3. BS low	0.33	0.634	106	0
Tb927.8.5820	hypothetical protein, conserved	ZUnknown	0.57	12.55	3.875	0.155	-2.691	2. Low	1.54001	11.4339	2.156	0.696	-0.524	3. Normal	3. BS low	0.22	0.37	61	0
Tb927.11.13560	hypothetical protein, conserved	ZUnknown	0.38	27.05	6.748	0.059	-4.076	2. Low	0.603252	4.65465	0.858	0.699	-0.516	3. Normal	3. BS low	0.08	0.63	89	0
Tb927.4.1760	hypothetical protein, conserved	Mito.pathway	0.91	19.08	5.736	0.157	-2.672	2. Low	3.31238	24.2415	4.688	0.704	-0.507	3. Normal	3. BS low	0.22	0.275	54	0
Tb927.11.10470	hypothetical protein, conserved	ZUnknown	0.48	23.62	4.686	0.107	-3.228	2. Low	1.23357	13.4061	1.67	0.718	-0.477	3. Normal	3. BS low	0.15	0.389
Tb927.3.3630	EF-TS Mitochondrial elongation factor ts	Mito.translation	0.77	42.5	11.499	0.07	-3.845	2. Low	3.89539	28.7438	5.361	0.727	-0.459	3. Normal	3. BS low	0.1	0.198	125	12
Tb927.10.7370	hypothetical protein, conserved	ZUnknown	0.48	15.49	3.129	0.16	-2.646	2. Low	0.797075	7.78715	1.089	0.734	-0.445	3. Normal	3. BS low	0.22	0.602	1005
Tb927.4.1290	hypothetical protein, conserved	ZUnknown	1.05	12.96	4.291	0.233	-2.101	2. Low	3.62924	22.9127	4.875	0.738	-0.437	3. Normal	3. BS low	0.32	0.289	22	0
Tb927.11.15010	serine/threonine-protein kinase, putative	Protein.kinase	0.94	20	3.74	0.241	-2.055	2. Low	2.93561	34.4341	3.913	0.741	-0.432	3. Normal	3. BS low	0.33	0.32
Tb927.11.11780	acyl-CoA dehydrogenase, putative	Lipids	1.22	22.55	5.536	0.217	-2.206	2. Low	3.01344	25.6332	4.014	0.747	-0.42	3. Normal	3. BS low	0.29	0.405	287	0
Tb927.10.12970	hypothetical protein, conserved	ZUnknown	0.91	13.34	3.882	0.232	-2.109	2. Low	2.24683	14.9531	2.915	0.755	-0.406	3. Normal	3. BS low	0.31	0.405	55	0
Tb927.7.1210	regulator of chromosome condensation, putative	Cell.cycle	0.56	32.29	5.495	0.109	-3.195	2. Low	0.803051	9.39943	1.044	0.766	-0.384	3. Normal	3. BS low	0.14	0.697	123	0
Tb927.4.840	hypothetical protein, conserved	ZUnknown	0.76	16.57	4.551	0.176	-2.508	2. Low	2.94564	21.5533	3.778	0.768	-0.382	3. Normal	3. BS low	0.23	0.258	10	0
Tb927.4.1420	hypothetical protein, conserved	ZUnknown	1.04	14.65	4.529	0.221	-2.179	2. Low	2.98681	20.221	3.904	0.768	-0.38	3. Normal	3. BS low	0.29	0.348	80	0
Tb927.8.4470	chaperone protein DNAj, putative	Chaperone	0.84	9.79	3.304	0.242	-2.046	2. Low	2.4925	15.0069	3.222	0.776	-0.366	3. Normal	3. BS low	0.31	0.337	38	0
Tb927.11.14230	hypothetical protein, conserved	ZUnknown	1.37	26.92	6.725	0.208	-2.264	2. Low	1.72109	13.0812	2.176	0.781	-0.356	3. Normal	3. BS low	0.27	0.796	320	0
Tb927.10.9950	hypothetical protein, conserved	ZUnknown	0.8	18.85	5.592	0.143	-2.805	2. Low	1.42316	8.87204	1.779	0.787	-0.346	3. Normal	3. BS low	0.18	0.562
Tb927.9.14200	hypothetical protein, possible component of cytochorome oxidase complex	Mito.e.transport	0.52	27.76	7.098	0.07	-3.827	2. Low	2.43723	17.8627	3.038	0.79	-0.34	3. Normal	3. BS low	0.09	0.213	114	0
Tb927.1.3040	hypothetical protein, conserved	ZUnknown	0.84	15.43	4.681	0.171	-2.549	2. Low	3.80703	24.1677	4.804	0.791	-0.338	3. Normal	3. BS low	0.22	0.221
Tb927.11.2580	POMP11	Mito.membrane	0.79	18.41	5.065	0.158	-2.662	2. Low	4.95641	35.7376	6.309	0.793	-0.335	3. Normal	3. BS low	0.2	0.159	122	0
Tb927.11.7440	hypothetical protein, conserved	ZUnknown	0.95	10.95	3.648	0.247	-2.019	2. Low	1.41709	7.80697	1.763	0.794	-0.333	3. Normal	3. BS low	0.31	0.67	8
Tb927.11.16310	myosin heavy chain, putative, in MCM-BP-TAP	Cytoskeleton	1.13	30.62	5.237	0.21	-2.251	2. Low	1.04095	10.6137	1.245	0.803	-0.316	3. Normal	3. BS low	0.26	1.086	321	0
Tb927.10.1470	hypoxanthine-guanine phosphoribosyltransferase (HGPRT)	Nucleotides	1.55	25.63	7.475	0.214	-2.224	2. Low	5.56266	38.4487	6.932	0.808	-0.308	3. Normal	3. BS low	0.26	0.279	59	0
Tb927.11.9230	hypothetical protein, conserved	ZUnknown	0.48	9.26	2.661	0.188	-2.412	2. Low	1.13094	7.48865	1.36	0.809	-0.306	3. Normal	3. BS low	0.23	0.424	39	0
Tb927.11.16680	hypothetical protein, conserved	ZUnknown	0.79	13.14	3.276	0.244	-2.034	2. Low	1.2322	9.3828	1.483	0.809	-0.306	3. Normal	3. BS low	0.3	0.641	7
Tb927.11.5720	hypothetical protein, conserved	ZUnknown	0.71	36.45	6.393	0.109	-3.191	2. Low	2.09339	21.6	2.581	0.814	-0.298	3. Normal	3. BS low	0.13	0.339	86	0
Tb927.4.3440	BB50	Cytoskeleton	1.02	16.48	4.309	0.232	-2.107	2. Low	1.55746	10.7574	1.951	0.82	-0.286	3. Normal	3. BS low	0.28	0.655
Tb927.11.13410	hypothetical protein, conserved	ZUnknown	0.66	17.53	5.427	0.129	-2.955	2. Low	1.45016	9.14774	1.821	0.824	-0.28	3. Normal	3. BS low	0.16	0.455
Tb927.11.14420	hypothetical protein, conserved	ZUnknown	1.13	15.94	4.628	0.238	-2.073	2. Low	1.59772	10.2627	1.919	0.834	-0.263	3. Normal	3. BS low	0.29	0.707	173	84
Tb927.10.2870	hypothetical protein, conserved	ZUnknown	0.78	23.5	4.325	0.185	-2.434	2. Low	1.02484	9.56561	1.191	0.84	-0.252	3. Normal	3. BS low	0.22	0.761	811	18
Tb927.6.2580	hypothetical protein, conserved	ZUnknown	0.74	13.51	3.479	0.201	-2.313	2. Low	1.47085	10.7467	1.782	0.842	-0.249	3. Normal	3. BS low	0.24	0.503	117	0
Tb927.10.8990	hypothetical protein, conserved	ZUnknown	0.76	37.4	10.346	0.077	-3.693	2. Low	1.4609	8.96524	1.769	0.848	-0.238	3. Normal	3. BS low	0.09	0.52
Tb927.11.12280	hypothetical protein, conserved	ZUnknown	0.87	23.05	5.531	0.163	-2.62	2. Low	1.5376	10.8395	1.764	0.85	-0.234	3. Normal	3. BS low	0.19	0.566	88	0
Tb927.11.3580	hypothetical protein, conserved	ZUnknown	0.71	10.61	3.102	0.226	-2.148	2. Low	3.16892	21.1886	3.758	0.852	-0.232	3. Normal	3. BS low	0.27	0.224	22	0
Tb927.11.3840	hypothetical protein, conserved	ZUnknown	0.95	14.55	3.73	0.241	-2.051	2. Low	2.15297	15.5461	2.567	0.857	-0.222	3. Normal	3. BS low	0.28	0.441	227	0
Tb927.11.5420	hypothetical protein, conserved	ZUnknown	1.1	21.24	6.353	0.173	-2.53	2. Low	2.12953	12.3278	2.438	0.861	-0.215	3. Normal	3. BS low	0.2	0.517	36	0
Tb927.11.4680	hypothetical protein, conserved	Mito.pathway	0.75	17.88	4.25	0.165	-2.602	2. Low	4.41342	34.621	5.106	0.862	-0.215	3. Normal	3. BS low	0.19	0.17
Tb927.3.2150	protein phosphatase 2C, putative	Protein.phosphatase	0.69	28.42	7.776	0.09	-3.474	2. Low	3.76189	24.1066	4.395	0.865	-0.21	3. Normal	3. BS low	0.1	0.183	16	0
Tb927.7.590	hypothetical protein, conserved	ZUnknown	0.99	14.91	4.067	0.246	-2.024	2. Low	2.59714	16.8569	2.981	0.872	-0.197	3. Normal	3. BS low	0.28	0.381	14	0
Tb927.11.7390	hypothetical protein, conserved, extremely weak but blast-back positive match to yeast PDH1 which may participate in conversion of 2-methylcitrate to 2-methylisocitrate	Enzyme	0.63	9.27	2.463	0.244	-2.037	2. Low	1.96901	12.8816	2.288	0.874	-0.194	3. Normal	3. BS low	0.28	0.32	111	0
Tb927.9.13580	hypothetical protein, conserved	Mito.pathway	1.12	17.37	4.492	0.245	-2.03	2. Low	3.35492	23.1038	3.886	0.875	-0.193	3. Normal	3. BS low	0.28	0.334	277	0
Tb927.8.1010	chaperone protein DNAj, putative	Chaperone	0.47	16.8	4.463	0.112	-3.158	2. Low	1.12633	6.81599	1.225	0.898	-0.155	3. Normal	3. BS low	0.12	0.417	159	0
Tb927.11.11630	Mitchondrial LSU ribosomal protein	Mito.translation	0.86	14.32	4.083	0.22	-2.181	2. Low	2.94576	16.5625	3.213	0.903	-0.148	3. Normal	3. BS low	0.24	0.292	45	0
Tb927.10.6560	hypothetical protein, conserved	ZUnknown	0.68	23.02	5.499	0.127	-2.974	2. Low	0.893975	6.27291	0.969	0.928	-0.107	3. Normal	3. BS low	0.14	0.761	774	0
Tb927.10.12210	ribulose-5-phosphate 3-epimerase, putative	PPP	0.82	14.2	4.418	0.181	-2.465	2. Low	5.93755	31.5165	6.334	0.931	-0.102	3. Normal	3. BS low	0.19	0.138	43	0
Tb927.11.6080	hypothetical protein, conserved	ZUnknown	1.14	16.27	5.164	0.213	-2.231	2. Low	3.01357	14.6273	3.196	0.939	-0.091	3. Normal	3. BS low	0.23	0.378	13	0
Tb927.11.3860	hypothetical protein, conserved	ZUnknown	1.06	30.58	7.752	0.142	-2.817	2. Low	3.56554	22.7692	3.808	0.945	-0.081	3. Normal	3. BS low	0.15	0.297	234	0
Tb927.10.9110	hypothetical protein, conserved	ZUnknown	1.23	26.54	8.075	0.149	-2.75	2. Low	2.4868	12.9922	2.645	0.945	-0.081	3. Normal	3. BS low	0.16	0.495	26	0
Tb927.7.3770	hypothetical protein, conserved	Mito.pathway	0.6	34.92	8.645	0.069	-3.849	2. Low	2.06887	13.3909	2.204	0.953	-0.07	3. Normal	3. BS low	0.07	0.29	130	0
Tb927.11.9570	hypothetical conserved	Mito.pathway	0.49	10.69	3.44	0.145	-2.782	2. Low	3.26363	17.4276	3.433	0.961	-0.057	3. Normal	3. BS low	0.15	0.15	20	0
Tb927.11.9570	hypothetical conserved	Mito.pathway	0.49	10.69	3.44	0.145	-2.782	2. Low	3.26363	17.4276	3.433	0.961	-0.057	3. Normal	3. BS low	0.15	0.15	20	0
Tb927.10.1930	hypothetical protein, conserved	Mito.pathway	1	18.55	4.36	0.229	-2.124	2. Low	2.25225	16.0566	2.384	0.965	-0.052	3. Normal	3. BS low	0.24	0.444
Tb927.8.630	lipoate-protein ligase, lipoyltransferase, lipoate biosynthesis protein, putative	Mito.pathway	0.76	14.51	4.175	0.192	-2.384	2. Low	2.31242	12.7079	2.369	0.971	-0.043	3. Normal	3. BS low	0.2	0.329	32	0
Tb927.10.7400	Zinc finger domain found in E3 ubiquitin ligases	Zinc.finger	0.8	12.65	3.329	0.24	-2.057	2. Low	1.79596	11.0092	1.834	0.981	-0.027	3. Normal	3. BS low	0.24	0.445	158	0
Tb927.11.5330	hypothetical protein, conserved	ZUnknown	0.53	18.61	4.26	0.117	-3.091	2. Low	1.9397	12.9446	1.906	0.997	-0.004	3. Normal	3. BS low	0.12	0.273	37	0
Tb927.6.1490	leucine-rich repeat protein (LRRP)	LRRP	1.19	10.64	3.068	0.391	-1.354	3.Normal	2.02986	10.9523	1.997	1.001	0.002	3. Normal	4. Normal	0.39	0.586	298	0
Tb927.10.13380	hypothetical protein, conserved	ZUnknown	1.01	7.03	1.746	0.573	-0.804	3.Normal	1.60272	10.0636	1.599	1.001	0.001	3. Normal	4. Normal	0.57	0.63	26	0
Tb927.5.2850	radial spoke protein RSP2, putative	Cytoskeleton	3.19	18.85	4.636	0.69	-0.535	3.Normal	6.38312	43.1055	6.385	1.002	0.003	3. Normal	4. Normal	0.69	0.5	13	0
Tb927.11.14730	metalloprotease, putative,cell division protein FtsH homologue, putative	Protease	1.92	10.86	2.537	0.749	-0.417	3.Normal	4.88692	35.3206	4.885	1.003	0.004	3. Normal	4. Normal	0.75	0.393	38	60
Tb927.10.2680	hypothetical protein, conserved	Mito.pathway	1.56	13.84	3.653	0.438	-1.191	3.Normal	3.48399	21.0317	3.489	1.003	0.005	3. Normal	4. Normal	0.44	0.448	61	0
Tb927.6.2670	NUDIX hydrolase, conserved	Enzyme	1.08	9.51	3.196	0.344	-1.539	3.Normal	1.86001	8.91036	1.895	1.003	0.004	3. Normal	4. Normal	0.34	0.581
Tb927.11.4330	hypothetical protein, conserved, no clear yeast or human matches	Mito.pathway	1.02	8.8	2.957	0.338	-1.564	3.Normal	2.98319	13.5929	2.988	1.004	0.006	3. Normal	4. Normal	0.34	0.342	17	0
Tb927.10.7670	hypothetical protein, conserved	ZUnknown	1.78	6.66	1.95	0.923	-0.115	3.Normal	4.45632	26.1065	4.482	1.004	0.006	3. Normal	4. Normal	0.92	0.399	941	0
Tb927.10.9850	amino acid transporter, putative	Amino.acid.transport	1.4	10.74	2.784	0.503	-0.991	3.Normal	1.00585	6.42396	0.996	1.004	0.006	3. Normal	4. Normal	0.5	1.392	106	0
Tb927.6.3160	splicing factor 3a, SF3a60	RNA.processing	1.82	8.49	2.073	0.868	-0.204	3.Normal	2.76723	17.3507	2.786	1.005	0.007	3. Normal	4. Normal	0.86	0.658	87	0
Tb927.9.10670	Bardet-Biedl syndrome 1 protein homolog (BBS1-like protein 1), putative	Cytoskeleton	1.34	6.3	1.617	0.804	-0.315	3.Normal	1.3575	8.41781	1.392	1.006	0.009	3. Normal	4. Normal	0.8	0.987
Tb927.11.5040	leucine-rich repeat protein (LRRP)	LRRP	3.24	15.18	3.399	0.941	-0.087	3.Normal	2.21715	15.0052	2.188	1.006	0.008	3. Normal	4. Normal	0.94	1.461	55	0
Tb927.8.5420	hypothetical protein, conserved	Mito.pathway	1.18	6.04	1.779	0.675	-0.568	3.Normal	3.41685	18.0795	3.376	1.007	0.01	3. Normal	4. Normal	0.67	0.345	14	0
Tb927.11.8070	hypothetical protein, conserved	ZUnknown	1.08	10.35	3.285	0.335	-1.578	3.Normal	2.55453	11.8096	2.582	1.007	0.01	3. Normal	4. Normal	0.33	0.423	90	0
Tb927.3.4690	hypothetical protein, conserved	ZUnknown	0.99	6.84	1.839	0.544	-0.879	3.Normal	1.67978	10.3807	1.689	1.007	0.01	3. Normal	4. Normal	0.54	0.589
Tb927.10.9120	hypothetical protein, conserved	Mito.pathway	1.45	14.95	4.153	0.337	-1.569	3.Normal	2.9023	16.1665	2.877	1.008	0.012	3. Normal	4. Normal	0.33	0.5	70	0
Tb927.3.5100	TFIIH basal transcription factor subunit XPB	RNA.synthesis	1.16	7.78	1.707	0.703	-0.509	3.Normal	1.85117	13.553	1.885	1.008	0.012	3. Normal	4. Normal	0.7	0.627	198	0
Tb927.11.7470	hypothetical protein, conserved	ZUnknown	2.85	11.46	3.133	0.894	-0.162	3.Normal	4.00682	22.2806	3.969	1.008	0.011	3. Normal	4. Normal	0.89	0.711	593	0
Tb927.11.7790	Mitchondrial SSU ribosomal protein	Mito.translation	3.54	18.77	5.779	0.606	-0.723	3.Normal	13.8679	80.0783	13.77	1.009	0.014	3. Normal	4. Normal	0.6	0.255	242	0
Tb927.11.4390	hypothetical protein, conserved	ZUnknown	1.51	14.24	3.794	0.395	-1.339	3.Normal	2.95105	17.0403	2.971	1.01	0.014	3. Normal	4. Normal	0.39	0.512	204	45
Tb927.8.2040	hypothetical protein, conserved	ZUnknown	1.52	8.84	2.475	0.606	-0.722	3.Normal	1.78009	10.1396	1.783	1.01	0.014	3. Normal	4. Normal	0.6	0.854	12	0
Tb927.8.2650	metallo-beta-lactamase-like protein, putative	Enzyme	1.55	10.07	2.981	0.537	-0.898	3.Normal	4.21766	21.9914	4.155	1.011	0.016	3. Normal	4. Normal	0.53	0.368	129	0
Tb927.9.7160	hypothetical protein, conserved	ZUnknown	2.43	11.75	3.951	0.607	-0.719	3.Normal	4.68709	21.7981	4.649	1.011	0.016	3. Normal	4. Normal	0.6	0.518	144	15
Tb927.10.10130	MRB complex component mitochondrial RNA binding complex 1 subunit	Mito.RNA	1.44	8.18	2.175	0.644	-0.636	3.Normal	3.30715	18.5114	3.259	1.012	0.018	3. Normal	4. Normal	0.64	0.435	53	0
Tb927.10.6590	hypothetical protein, conserved	ZUnknown	1.04	8.63	1.902	0.526	-0.927	3.Normal	1.14316	7.97366	1.086	1.013	0.018	3. Normal	4. Normal	0.52	0.91	24	0
Tb927.4.2700	HMG-CoA synthase	Prenylation	1.57	9.32	2.342	0.683	-0.549	3.Normal	2.17186	12.6033	2.168	1.015	0.021	3. Normal	4. Normal	0.67	0.723
Tb927.11.12220	catalytic subunit of the vacuolar transporter chaperone 4, polyphosphate polymerase, Vtc4	Acidocalcisome	1.4	10.35	2.235	0.626	-0.675	3.Normal	2.29839	15.9512	2.261	1.017	0.024	3. Normal	4. Normal	0.62	0.609	66	0
Tb927.9.2620	hypothetical protein, conserved	ZUnknown	1.18	5.37	1.246	0.963	-0.054	3.Normal	2.7046	17.306	2.651	1.019	0.027	3. Normal	4. Normal	0.95	0.436	9
Tb927.1.1400	Overproducer of inositol protein 10 homolog, putative	ZUnknown	2.15	9.34	3.055	0.72	-0.473	3.Normal	3.75973	16.9397	3.728	1.019	0.027	3. Normal	4. Normal	0.71	0.572	182	0
Tb927.11.5880	Mitchondrial LSU ribosomal protein	Mito.translation	1.34	6.35	1.374	0.946	-0.08	3.Normal	2.1673	15.1774	2.156	1.02	0.029	3. Normal	4. Normal	0.93	0.618
Tb927.10.4910	mitochondrial carrier protein, MCP4	Mito.transport	1.23	9.9	2.247	0.534	-0.905	3.Normal	1.86358	13.026	1.863	1.02	0.029	3. Normal	4. Normal	0.52	0.66	165	0
Tb927.6.1880	aspartyl-tRNA synthetase, putative	Translation.tRNA	2.41	11.02	2.885	0.832	-0.265	3.Normal	6.33549	38.8856	6.172	1.021	0.03	3. Normal	4. Normal	0.81	0.38	61	0
Tb927.11.3670	hypothetical protein, conserved	ZUnknown	1.17	8.72	2.45	0.49	-1.03	3.Normal	2.5232	14.2867	2.443	1.023	0.033	3. Normal	4. Normal	0.48	0.464	256	0
Tb927.5.1870	metalloprotease, putative	Protease	1.48	10.8	2.456	0.611	-0.711	3.Normal	1.93406	12.6062	1.855	1.024	0.034	3. Normal	4. Normal	0.6	0.765
Tb927.9.8060	hypothetical protein, conserved, WASH domain (actin nucleation)	ZUnknown	1.06	8.86	2.314	0.475	-1.073	3.Normal	1.24989	6.6612	1.172	1.024	0.035	3. Normal	4. Normal	0.46	0.848	98	0
Tb927.3.3550	hypothetical protein, conserved	ZUnknown	1.06	7.38	1.203	0.914	-0.13	3.Normal	0.954977	8.66848	0.977	1.024	0.034	3. Normal	4. Normal	0.89	1.11	14	0
Tb927.8.2410	amidase, putative	Protease	1.4	10.24	3.129	0.447	-1.16	3.Normal	4.30468	21.3476	4.188	1.027	0.038	3. Normal	4. Normal	0.44	0.325	122	0
Tb927.8.3270	hypothetical protein	ZUnknown	1.34	11.39	3.412	0.381	-1.392	3.Normal	2.94187	13.5219	2.825	1.027	0.038	3. Normal	4. Normal	0.37	0.455	117	42
Tb927.9.8510	hypothetical protein, conserved	ZUnknown	2.05	8.89	2.168	0.969	-0.046	3.Normal	3.05766	20.3832	3.019	1.027	0.038	3. Normal	4. Normal	0.94	0.67	34	0
Tb927.1.2700	hypothetical protein, conserved	ZUnknown	1.76	8.8	2.603	0.692	-0.532	3.Normal	4.32659	23.092	4.182	1.028	0.04	3. Normal	4. Normal	0.67	0.407
Tb927.6.610	hypothetical protein, conserved	ZUnknown	0.85	6.59	1.923	0.416	-1.265	3.Normal	1.95232	11.3016	1.943	1.029	0.042	3. Normal	4. Normal	0.4	0.435	24	0
Tb927.11.5300	kinesin, Kif13-3, predicted centromere-associated	Cytoskeleton	2.34	12.75	2.762	0.833	-0.264	3.Normal	3.89908	29.0832	3.79	1.029	0.041	3. Normal	4. Normal	0.81	0.6	89	0
Tb927.6.1850	quiescin sulfhydryl oxidase (QSOX)	Enzyme	2.23	11.07	2.901	0.758	-0.399	3.Normal	3.56393	20.9232	3.499	1.029	0.041	3. Normal	4. Normal	0.74	0.626
Tb927.10.1070	cdc2- like protein kinase (CRK1)	Cell.cycle	2.74	11.57	3.136	0.861	-0.216	3.Normal	4.95977	29.8058	4.852	1.03	0.043	3. Normal	4. Normal	0.84	0.552	438	0
Tb927.11.11250	cytosolic malate dehydrogenase (cMDH)	Glucose.glycerol	5.42	37.98	10.313	0.524	-0.933	3.Normal	14.2742	87.5874	13.869	1.031	0.044	3. Normal	4. Normal	0.51	0.38	70	0
Tb927.4.2440	hypothetical protein, very weak match to yeast ribosomal protein RSM23	Mito.pathway	1.12	5.77	1.651	0.666	-0.586	3.Normal	2.74146	14.7784	2.619	1.031	0.044	3. Normal	4. Normal	0.65	0.409	91	0
Tb927.8.2510	hypothetical protein, conserved	ZUnknown	1.39	17.27	5.476	0.256	-1.968	3.Normal	3.33674	14.7199	3.198	1.032	0.045	3. Normal	4. Normal	0.25	0.417	19	0
Tb927.10.7720	hypothetical protein, conserved	ZUnknown	1.51	9.94	3.356	0.447	-1.162	3.Normal	5.74367	25.8424	5.519	1.033	0.046	3. Normal	4. Normal	0.43	0.263
Tb927.10.160	KPAP2 Kinetoplast poly(A) polymerase	Mito.RNA	1.54	6.49	1.821	0.824	-0.28	3.Normal	3.22362	16.0239	3.094	1.034	0.049	3. Normal	4. Normal	0.8	0.478	22	0
Tb927.11.8230	hypothetical protein, conserved	ZUnknown	1.85	9.41	2.711	0.701	-0.513	3.Normal	3.19929	15.8223	3.095	1.034	0.048	3. Normal	4. Normal	0.68	0.578
Tb927.10.9160	hypothetical protein, conserved	ZUnknown	0.96	8.88	2.244	0.446	-1.166	3.Normal	1.49865	8.91882	1.45	1.034	0.048	3. Normal	4. Normal	0.43	0.641	201	0
Tb927.7.1550	KRET2	Mito.RNA	1.35	9.96	2.622	0.534	-0.905	3.Normal	2.11405	11.8569	2.029	1.035	0.05	3. Normal	4. Normal	0.52	0.639	164	0
Tb927.9.10310	mitochondrial carrier protein, MCP11	Mito.transport	6.56	27.97	8.151	0.81	-0.305	3.Normal	25.244	175.378	24.278	1.038	0.054	3. Normal	4. Normal	0.78	0.26	98	0
Tb927.7.5820	Monooxygenase, putative	Mito.pathway	0.91	9.07	2.383	0.378	-1.405	3.Normal	2.76255	16.3641	2.698	1.038	0.054	3. Normal	4. Normal	0.36	0.329	83	0
Tb927.11.12190	hypothetical protein, conserved	ZUnknown	1.29	5.31	1.307	0.995	-0.007	3.Normal	2.397	13.9206	2.313	1.038	0.053	3. Normal	4. Normal	0.96	0.538	108	0
Tb927.10.14800	protein kinase, putative,mitogen-activated protein kinase 9, putative	Protein.kinase	1.62	13.95	3.31	0.483	-1.049	3.Normal	1.58814	9.59854	1.541	1.038	0.054	3. Normal	4. Normal	0.47	1.02	251	0
Tb927.10.8630	hypothetical protein, conserved	Mito.pathway	3.51	10.81	3.571	0.98	-0.029	3.Normal	7.5361	36.3941	7.21	1.04	0.057	3. Normal	4. Normal	0.94	0.466	21	0
Tb927.6.2660	hypothetical protein, conserved	ZUnknown	1.25	8.66	1.819	0.66	-0.6	3.Normal	1.55424	12.2508	1.539	1.04	0.056	3. Normal	4. Normal	0.63	0.804	226	0
Tb927.11.11120	hypothetical protein, conserved	ZUnknown	1.26	8.95	2.843	0.457	-1.129	3.Normal	4.01442	19.4538	3.838	1.042	0.06	3. Normal	4. Normal	0.44	0.314	16	0
Tb927.11.15870	hypothetical protein, conserved, no human or yeast homologue	ZUnknown	3.38	14.22	3.447	0.986	-0.02	3.Normal	1.97239	12.262	1.92	1.042	0.059	3. Normal	4. Normal	0.95	1.714
Tb927.10.2860	hypothetical protein, conserved	ZUnknown	1.17	7.14	1.63	0.736	-0.442	3.Normal	2.02424	13.0142	1.918	1.043	0.061	3. Normal	4. Normal	0.71	0.578	133	0
Tb927.3.1760	chaperone protein DNAj, putative	Chaperone	2.78	13.54	4.338	0.646	-0.631	3.Normal	7.39576	37.0058	7.091	1.044	0.062	3. Normal	4. Normal	0.62	0.376	45	0
Tb927.3.5370	hypothetical protein, conserved	ZUnknown	6.6	25.34	6.794	0.971	-0.042	3.Normal	10.8916	65.0725	10.436	1.044	0.063	3. Normal	4. Normal	0.93	0.606	6
Tb927.10.11660	hypothetical protein, conserved	ZUnknown	1.48	6.94	2	0.75	-0.415	3.Normal	2.30735	12.3418	2.204	1.044	0.062	3. Normal	4. Normal	0.72	0.641	291	0
Tb927.10.14310	hypothetical protein, conserved	ZUnknown	1.95	8.06	2.324	0.818	-0.291	3.Normal	4.24546	21.7836	4.019	1.045	0.064	3. Normal	4. Normal	0.78	0.459	319	0
Tb927.10.14560	hypothetical protein, conserved	ZUnknown	1.58	10.34	2.053	0.78	-0.359	3.Normal	2.77865	21.4257	2.679	1.045	0.063	3. Normal	4. Normal	0.75	0.569	134	0
Tb927.7.2580	ZC3H19	RNA.binding	1.21	28.12	4.584	0.262	-1.934	3.Normal	1.89183	16.797	1.818	1.045	0.064	3. Normal	4. Normal	0.25	0.64	654	0
Tb927.11.3890	N(2), N(2)-dimethylguanosine tRNA methyltransferase, putative	rRNA.tRNA.process	1.44	10.32	2.399	0.584	-0.777	3.Normal	1.34474	8.41366	1.245	1.045	0.063	3. Normal	4. Normal	0.56	1.071	65	0
Tb927.7.5840	hypothetical protein, conserved	ZUnknown	3.19	24.7	6.304	0.508	-0.978	3.Normal	10.6456	69.0329	10.137	1.046	0.064	3. Normal	4. Normal	0.49	0.3	215	0
Tb927.11.3070	RRB1 homologue, involved in early stages of ribosome biogenesis.	rRNA.tRNA.process	2.92	19.03	5.022	0.578	-0.792	3.Normal	6.54713	38.4435	6.217	1.046	0.064	3. Normal	4. Normal	0.55	0.446	25	0
Tb927.8.2690	hypothetical protein, conserved	ZUnknown	1.14	8.71	1.943	0.566	-0.821	3.Normal	2.00626	13.927	1.913	1.046	0.064	3. Normal	4. Normal	0.54	0.568	753	0
Tb927.4.490	hypothetical protein, conserved	ZUnknown	1.25	9.13	2.235	0.537	-0.897	3.Normal	2.01907	12.1776	1.91	1.047	0.066	3. Normal	4. Normal	0.51	0.619	89	0
Tb927.4.2950	mitochondrial DNA polymerase I protein A, putative	Mito.DNA	0.94	9.1	1.698	0.53	-0.916	3.Normal	1.48033	11.7082	1.431	1.048	0.068	3. Normal	4. Normal	0.51	0.635	22	0
Tb927.6.5140	ribosomal P protein AGP2beta-1, putative	Ribosome	1.28	7.34	2.039	0.637	-0.65	3.Normal	4.4068	22.722	4.192	1.05	0.07	3. Normal	4. Normal	0.61	0.29	6
Tb927.2.5250	tubulin-tyrosine ligase, putative	Cytoskeleton	2.2	14.72	4.391	0.501	-0.997	3.Normal	4.94373	24.5446	4.661	1.051	0.072	3. Normal	4. Normal	0.48	0.445	32	0
Tb927.10.170	pseudouridine synthase, Cbf5p	rRNA.tRNA.process	4.72	17.83	5.152	0.912	-0.132	3.Normal	8.12245	43.7864	7.7	1.052	0.073	3. Normal	4. Normal	0.87	0.581	41	0
Tb927.7.6100	hypothetical protein	ZUnknown	3.29	24.59	5.341	0.618	-0.695	3.Normal	3.17521	21.9302	3.043	1.052	0.073	3. Normal	4. Normal	0.59	1.036	276	0
Tb927.3.2130	hypothetical protein, conserved	Mito.pathway	0.73	5.42	1.066	0.657	-0.606	3.Normal	2.08549	15.4252	1.994	1.053	0.075	3. Normal	4. Normal	0.62	0.35	54	0
Tb927.11.14870	NAD synthase, putative	Enzyme	1.71	7.1	2.103	0.808	-0.307	3.Normal	3.97997	19.7011	3.795	1.054	0.076	3. Normal	4. Normal	0.77	0.43	154	0
Tb927.10.1430	hypothetical protein, conserved	ZUnknown	3.81	13.84	4.434	0.857	-0.223	3.Normal	3.74856	17.4137	3.511	1.054	0.076	3. Normal	4. Normal	0.81	1.016	88	0
Tb927.10.13160	mannosyltransferase-II (MT-II)	GPI.anchors	1.63	8.54	2.484	0.644	-0.635	3.Normal	2.82955	14.6376	2.65	1.057	0.08	3. Normal	4. Normal	0.61	0.576
Tb927.10.5080	GPI transamidase subunit Tta2	GPI.anchors	3.07	14.55	4.015	0.772	-0.373	3.Normal	3.82686	21.0439	3.596	1.057	0.08	3. Normal	4. Normal	0.73	0.802	129	0
Tb927.3.4520	hypothetical protein, conserved	ZUnknown	1.26	6.39	1.849	0.703	-0.508	3.Normal	6.24535	31.3367	5.861	1.058	0.081	3. Normal	4. Normal	0.66	0.202
Tb927.10.14950	ZC3H40	RNA.binding	2.24	11.13	3.086	0.713	-0.488	3.Normal	7.47146	42.2107	7.088	1.058	0.082	3. Normal	4. Normal	0.67	0.3	174	0
Tb927.9.11790	membrane transporter protein, putative	Transporter	1.86	7.87	2.24	0.848	-0.237	3.Normal	3.19765	17.2968	3.025	1.058	0.081	3. Normal	4. Normal	0.8	0.582	48	36
Tb927.10.14810	Homologue of yeast MBF1 - Transcriptional coactivator that bridges the DNA-binding region of Gcn4p and TATA-binding protein Spt15p; suppressor of frameshift mutations. Pedominantly in yeast cytosol. multiprotein binding factor and helix-turn-helix domain. (in UPF1-TAP)	Transription	6.42	29.07	9.201	0.696	-0.524	3.Normal	19.2009	102.878	18.135	1.059	0.082	3. Normal	4. Normal	0.66	0.334	53	0
Tb927.10.3800	predicted RING finger protein	ZUnknown	1.49	8.23	1.681	0.892	-0.164	3.Normal	0.977649	6.63774	0.945	1.059	0.082	3. Normal	4. Normal	0.84	1.524	53	0
Tb927.11.13280	mitochondrial RNA binding protein 2 (GBP25)	Mito.RNA	4.75	22.38	6.726	0.714	-0.487	3.Normal	15.1244	82.3583	14.248	1.06	0.084	3. Normal	4. Normal	0.67	0.314	225	0
Tb927.3.1930	CDC40 / PRP17	RNA.processing	1.24	6.04	1.628	0.737	-0.441	3.Normal	3.62889	19.6727	3.396	1.06	0.084	3. Normal	4. Normal	0.7	0.342	2
Tb927.11.3830	hypothetical protein, conserved	ZUnknown	1.9	9.37	2.5	0.76	-0.396	3.Normal	3.85808	21.0903	3.677	1.061	0.085	3. Normal	4. Normal	0.72	0.492	35	0
Tb927.11.8770	eIF4AIII or ATP-dependent RNA helicase FAL1 - was	rRNA.tRNA.process	3.51	15.77	4.333	0.808	-0.308	3.Normal	6.38009	36.2281	6.024	1.062	0.087	3. Normal	4. Normal	0.76	0.55	105	0
Tb927.9.14240	Nucleoporin (Nup82)	Nuclear.transport	2.13	10.36	2.295	0.915	-0.128	3.Normal	3.16352	21.1181	3.013	1.062	0.087	3. Normal	4. Normal	0.86	0.673	70	0
Tb927.6.1940	leucine-rich repeat protein (LRRP)	LRRP	1.7	10.55	2.354	0.722	-0.469	3.Normal	2.28749	16.0387	2.166	1.062	0.086	3. Normal	4. Normal	0.68	0.743	645	0
Tb927.10.7870	hypothetical protein, conserved	ZUnknown	1.44	6.11	1.917	0.73	-0.453	3.Normal	4.70625	21.7824	4.423	1.063	0.088	3. Normal	4. Normal	0.69	0.306	123	0
Tb927.4.2130	hypothetical protein, conserved	ZUnknown	1.15	7.14	2.191	0.502	-0.994	3.Normal	2.95798	14.3723	2.82	1.064	0.09	3. Normal	4. Normal	0.47	0.389	125	0
Tb927.7.290	leucine-rich repeat protein (LRRP)	LRRP	0.82	6.49	1.409	0.568	-0.817	3.Normal	1.87896	12.1854	1.786	1.064	0.089	3. Normal	4. Normal	0.53	0.436	43	0
Tb927.8.3170	Mitchondrial LSU ribosomal protein	Mito.translation	1.14	9.69	2.157	0.51	-0.972	3.Normal	1.8952	12.657	1.784	1.065	0.09	3. Normal	4. Normal	0.48	0.602	49	0
Tb927.8.2180	hypothetical protein, conserved	ZUnknown	0.91	8.76	2.71	0.332	-1.59	3.Normal	2.87112	14.459	2.721	1.066	0.092	3. Normal	4. Normal	0.31	0.317	154	0
Tb927.11.5870	hypothetical protein, conserved	ZUnknown	1.85	11.18	2.176	0.827	-0.274	3.Normal	1.95975	14.7287	1.876	1.066	0.092	3. Normal	4. Normal	0.78	0.944	1682
Tb927.9.11510	hypothetical protein, conserved	ZUnknown	1.45	12.2	3.586	0.39	-1.357	3.Normal	3.72924	17.8388	3.463	1.068	0.095	3. Normal	4. Normal	0.37	0.389	65	0
Tb927.11.2810	hypothetical protein, conserved	ZUnknown	1.64	16.1	4.525	0.354	-1.5	3.Normal	5.02495	25.5629	4.673	1.07	0.098	3. Normal	4. Normal	0.33	0.326	325	0
Tb927.5.860	selenoprotein, putative (SelT)	ZUnknown	11.35	49.78	12.715	0.889	-0.17	3.Normal	17.4815	113.793	16.356	1.07	0.098	3. Normal	4. Normal	0.83	0.649	224	0
Tb927.7.3600	hypothetical protein, conserved, some resemblance to p24 family (ER-Golgi transport)	ZUnknown	1.06	10.39	2.88	0.382	-1.388	3.Normal	2.4145	11.6568	2.242	1.071	0.098	3. Normal	4. Normal	0.36	0.439	163	0
Tb927.11.5240	hypothetical protein, conserved	ZUnknown	1.31	10.61	2.881	0.451	-1.148	3.Normal	2.72259	15.4705	2.521	1.071	0.099	3. Normal	4. Normal	0.42	0.481	54	0
Tb927.6.3300	GPI alpha-mannosyltransferase I (MT-I)	GPI.anchors	1.76	8.37	2.239	0.804	-0.315	3.Normal	3.56794	18.7523	3.362	1.071	0.099	3. Normal	4. Normal	0.75	0.493	123	0
Tb927.11.15190	hypothetical protein, conserved	ZUnknown	2.09	8.78	2.211	0.95	-0.074	3.Normal	3.30881	19.5324	3.081	1.071	0.099	3. Normal	4. Normal	0.89	0.632	16	0
Tb927.6.4120	GTPase activating protein, putative	Signalling	1.02	11.88	3.401	0.294	-1.766	3.Normal	1.59247	8.0109	1.494	1.071	0.099	3. Normal	4. Normal	0.27	0.641	137	0
Tb927.9.7800	hypothetical protein, conserved	ZUnknown	1.9	9.41	2.871	0.662	-0.596	3.Normal	9.36286	46.4013	8.771	1.072	0.1	3. Normal	4. Normal	0.62	0.203	33	0
Tb927.6.2390	hypothetical protein, conserved	ZUnknown	0.9	9.79	2.415	0.373	-1.424	3.Normal	3.09687	19.1998	2.891	1.072	0.101	3. Normal	4. Normal	0.35	0.291	67	0
Tb927.10.11510	hypothetical protein, conserved	ZUnknown	1.05	13.39	2.909	0.378	-1.403	3.Normal	2.33581	14.5475	2.146	1.072	0.1	3. Normal	4. Normal	0.35	0.45	694	0
Tb927.10.9420	mitochondrial chaperone BCS1, putative	Chaperone	0.97	10.13	2.681	0.373	-1.423	3.Normal	1.52584	8.41373	1.4	1.072	0.1	3. Normal	4. Normal	0.35	0.636	88	18
Tb927.4.3090	hypothetical protein, conserved	ZUnknown	1.44	6.66	2.005	0.698	-0.518	3.Normal	1.37984	7.03123	1.306	1.072	0.1	3. Normal	4. Normal	0.65	1.044	320	0
Tb927.11.16440	hypothetical protein, conserved	ZUnknown	1.52	8.39	2.621	0.572	-0.805	3.Normal	2.30263	10.2435	2.144	1.073	0.101	3. Normal	4. Normal	0.53	0.66	144	0
Tb927.7.930	ZC3H17	RNA.binding	2.3	8.51	2.39	0.962	-0.055	3.Normal	4.56956	26.4696	4.284	1.074	0.103	3. Normal	4. Normal	0.9	0.503	8
Tb927.7.2220	hypothetical protein, conserved	ZUnknown	1.32	5.96	1.396	0.931	-0.103	3.Normal	3.41132	21.5336	3.159	1.076	0.106	3. Normal	4. Normal	0.87	0.387	158	30
Tb927.4.920	hypothetical protein, conserved	ZUnknown	2.48	14.41	3.958	0.632	-0.663	3.Normal	5.02169	26.0152	4.645	1.076	0.106	3. Normal	4. Normal	0.59	0.494	85	0
Tb927.10.380	PPR5 mitochondrial RNA binding protein 1	Mito.translation	1	7.02	2.025	0.494	-1.018	3.Normal	2.55327	12.978	2.414	1.077	0.107	3. Normal	4. Normal	0.46	0.392	25	0
Tb927.1.1020	leucine-rich repeat-containing protein	LRRP	1.42	13.62	3.57	0.392	-1.351	3.Normal	1.79645	9.79804	1.669	1.078	0.109	3. Normal	4. Normal	0.36	0.79	124	0
Tb927.11.7370	haloacid dehalogenase hydrolase, putative	Enzyme	2.58	14.34	3.018	0.861	-0.215	3.Normal	2.83916	19.0344	2.595	1.079	0.11	3. Normal	4. Normal	0.8	0.909	303	0
Tb927.4.1360	Aldose-1-epimerase, putative	Glucose.glycerol	1.41	12.14	3.256	0.43	-1.217	3.Normal	12.081	73.8894	11.205	1.08	0.111	3. Normal	4. Normal	0.4	0.117	147	0
Tb927.4.1360	Aldose-1-epimerase, putative	Glucose.glycerol	1.41	12.14	3.256	0.43	-1.217	3.Normal	12.081	73.8894	11.205	1.08	0.111	3. Normal	4. Normal	0.4	0.117	147	0
Tb927.8.1440	maoC-like dehydratase, putative	Enzyme	2.79	10.66	3.576	0.783	-0.353	3.Normal	7.15078	32.7704	6.669	1.08	0.111	3. Normal	4. Normal	0.73	0.39
Tb927.9.1790	hypothetical protein, conserved	ZUnknown	1.46	17.28	5.424	0.277	-1.854	3.Normal	3.21469	14.0817	2.962	1.08	0.111	3. Normal	4. Normal	0.26	0.454	25	0
Tb927.7.1540	hypothetical protein, conserved	ZUnknown	2.36	9.05	2.843	0.844	-0.245	3.Normal	3.09132	13.6725	2.865	1.082	0.114	3. Normal	4. Normal	0.78	0.763	65	24
Tb927.10.10610	protein tyrosine phosphatase, putative	Protein.phosphatase	2.71	16.03	4.533	0.596	-0.747	3.Normal	12.9619	74.5506	11.999	1.083	0.116	3. Normal	4. Normal	0.55	0.209	65	0
Tb927.7.1510	pseudouridylate synthase I, putative	rRNA.tRNA.process	1.08	5.67	1.576	0.698	-0.519	3.Normal	1.97032	10.8672	1.847	1.083	0.115	3. Normal	4. Normal	0.64	0.548	39	0
Tb927.10.8920	TbGRP ras-like small GTPase	Signalling	2.94	10.86	3.003	0.966	-0.05	3.Normal	5.95489	32.7142	5.533	1.084	0.117	3. Normal	4. Normal	0.89	0.494	29	0
Tb927.9.10350	hypothetical protein, conserved, SNF7-related domain	ZUnknown	2.8	17.29	4.332	0.646	-0.63	3.Normal	2.73872	15.0754	2.49	1.084	0.117	3. Normal	4. Normal	0.6	1.022	147	0
Tb927.10.1660	hypothetical protein, conserved	Mito.pathway	1.09	4.59	1.641	0.67	-0.577	3.Normal	4.48387	20.4498	4.148	1.085	0.117	3. Normal	4. Normal	0.62	0.243	5
Tb927.10.2720	hypothetical protein, conserved	ZUnknown	1.39	10.23	2.665	0.525	-0.929	3.Normal	2.58071	14.0787	2.396	1.085	0.118	3. Normal	4. Normal	0.48	0.539	568	0
Tb927.7.5110	hypothetical protein, conserved	Mito.pathway	1.34	10.61	2.817	0.462	-1.115	3.Normal	2.54479	13.7688	2.303	1.086	0.119	3. Normal	4. Normal	0.43	0.527	83	0
Tb927.6.2990	hypothetical protein, conserved	ZUnknown	1.55	7.76	2.497	0.601	-0.735	3.Normal	3.89916	18.2806	3.587	1.087	0.121	3. Normal	4. Normal	0.55	0.398	41	0
Tb927.9.11140	hypothetical protein, conserved	ZUnknown	1.38	8.55	2.556	0.548	-0.868	3.Normal	2.19745	11.1953	2.024	1.087	0.12	3. Normal	4. Normal	0.5	0.628	3
Tb927.10.9740	Proteasome regulatory subunit (RPT6)	Ubiquitin.proteasome	2.63	20.92	5.298	0.491	-1.027	3.Normal	3.89905	21.7146	3.587	1.087	0.121	3. Normal	4. Normal	0.45	0.675	182	0
Tb927.10.11330	hypothetical protein, conserved	ZUnknown	4.65	16.12	5.23	0.899	-0.154	3.Normal	7.24004	32.3587	6.615	1.088	0.122	3. Normal	4. Normal	0.83	0.642	10	0
Tb927.5.3370	hypothetical protein	ZUnknown	1.6	10.51	2.779	0.576	-0.796	3.Normal	2.29677	12.7598	2.114	1.088	0.122	3. Normal	4. Normal	0.53	0.697
Tb927.11.5200	hypothetical protein, conserved	ZUnknown	1.44	7.6	2.611	0.536	-0.899	3.Normal	2.9638	13.2269	2.754	1.089	0.123	3. Normal	4. Normal	0.49	0.486	169	0
Tb927.11.14140	ethanolamine-phosphate cytidylyltransferase (TbECT)	GPI.anchors	5.59	24.69	5.72	0.979	-0.031	3.Normal	10.8008	75.7253	9.913	1.089	0.124	3. Normal	4. Normal	0.9	0.518	776	0
Tb927.2.5440	hypothetical protein, conserved	ZUnknown	1.81	11.97	2.07	0.87	-0.202	3.Normal	1.18666	10.4613	1.102	1.089	0.123	3. Normal	4. Normal	0.8	1.525	130	0
Tb927.1.4470	hypothetical protein, conserved	ZUnknown	0.83	7.17	1.908	0.419	-1.254	3.Normal	2.11611	10.8618	1.927	1.09	0.124	3. Normal	4. Normal	0.38	0.392	184	0
Tb927.11.13570	hypothetical protein, conserved	ZUnknown	4.04	20.57	6.449	0.62	-0.689	3.Normal	9.53044	45.6801	8.71	1.091	0.125	3. Normal	4. Normal	0.57	0.424	26	0
Tb927.11.9670	glycine synthase, putative (GCVT1)	Amino.acids	1	11.81	2.904	0.344	-1.538	3.Normal	2.72775	16.3729	2.473	1.092	0.127	3. Normal	4. Normal	0.32	0.367	34	0
Tb927.6.2490	Succinate dehydrogenase complex component (SDH7 in T cruzi)	Mito.pathway	2.52	9.83	2.785	0.898	-0.156	3.Normal	10.1554	57.9971	9.32	1.094	0.13	3. Normal	4. Normal	0.82	0.248	145	0
Tb927.11.3640	Mitchondrial LSU ribosomal protein	Mito.translation	1.6	15.42	3.597	0.445	-1.169	3.Normal	3.49531	20.5681	3.2	1.094	0.129	3. Normal	4. Normal	0.41	0.458	12	0
Tb927.6.1830	hypothetical protein, conserved	ZUnknown	1.98	14.23	3.894	0.514	-0.961	3.Normal	3.8691	19.6455	3.566	1.094	0.129	3. Normal	4. Normal	0.47	0.512	95	0
Tb927.5.4320	zinc finger protein family member, putative (FIP1)	DNA	3.2	11.69	3.618	0.884	-0.177	3.Normal	5.80692	28.0014	5.301	1.094	0.13	3. Normal	4. Normal	0.81	0.551	51	0
Tb927.11.1690	hypothetical protein, conserved	ZUnknown	1.38	10.91	3.637	0.385	-1.377	3.Normal	19.6061	102.184	17.892	1.095	0.132	3. Normal	4. Normal	0.35	0.07	79	0
Tb927.6.4840	S-adenosylmethionine synthetase, putative (METK1)	Enzyme	2.77	13.02	3.438	0.814	-0.296	3.Normal	6.67975	38.3305	6.118	1.095	0.131	3. Normal	4. Normal	0.74	0.415	102	0
Tb927.4.410	CAF40	RNA.degradation	6.31	22.69	6.447	0.977	-0.033	3.Normal	8.71766	45.9399	7.943	1.095	0.131	3. Normal	4. Normal	0.89	0.724	15	0
Tb927.5.1950	hypothetical protein, conserved	ZUnknown	2.12	12	2.483	0.846	-0.242	3.Normal	1.5915	10.5777	1.461	1.095	0.131	3. Normal	4. Normal	0.77	1.332	821	0
Tb927.10.11600	hypothetical protein, conserved	ZUnknown	0.75	6.32	1.207	0.663	-0.593	3.Normal	1.83357	13.0112	1.64	1.097	0.134	3. Normal	4. Normal	0.6	0.409	1168
Tb927.6.3770	hypothetical protein, conserved	ZUnknown	1.85	6.86	2.354	0.807	-0.309	3.Normal	3.78822	15.9314	3.464	1.097	0.133	3. Normal	4. Normal	0.74	0.488	34	0
Tb927.11.7930	RNA polymerase B subunit RPB8, putative (RPB8)	RNA.synthesis	3.86	12.16	4.235	0.921	-0.119	3.Normal	5.51759	21.5158	5.012	1.097	0.134	3. Normal	4. Normal	0.84	0.7	4
Tb927.11.15030	small GTPase (X3)	Vesicular.transport	4.07	21.22	5.301	0.773	-0.371	3.Normal	5.1012	28.5053	4.647	1.097	0.134	3. Normal	4. Normal	0.7	0.798	48	0
Tb927.8.1680	KKT12 Kinetochore protein	Cell.cycle	4.14	22.78	7.057	0.581	-0.783	3.Normal	7.9123	37.4407	7.196	1.098	0.135	3. Normal	4. Normal	0.53	0.523	93	0
Tb927.9.1420	hypothetical protein, conserved	ZUnknown	1.61	14.59	4.474	0.358	-1.484	3.Normal	2.77024	13.3571	2.551	1.098	0.134	3. Normal	4. Normal	0.33	0.581	10	0
Tb927.11.8970	ribose 5-phosphate isomerase, putative	PPP	11.56	51.3	14.331	0.809	-0.305	3.Normal	22.4849	133.168	20.475	1.099	0.136	3. Normal	4. Normal	0.74	0.514	58	0
Tb927.10.1850	hypothetical protein, conserved	ZUnknown	1.48	6.76	2.069	0.725	-0.464	3.Normal	1.90551	8.65393	1.728	1.099	0.137	3. Normal	4. Normal	0.66	0.777
Tb927.7.1190	regulator of chromosome condensation, putative	Cell.cycle	1.76	10.56	1.886	0.954	-0.068	3.Normal	1.15007	10.4923	1.092	1.099	0.136	3. Normal	4. Normal	0.87	1.53	327	0
Tb927.11.2730	UDP-galactose 4-epimerase (galE)	Glycans	1.86	9.69	2.287	0.831	-0.268	3.Normal	2.4163	15.0756	2.178	1.102	0.14	3. Normal	4. Normal	0.75	0.77	50	0
Tb927.10.5660	heat shock protein, putative	Chaperone	1.01	8.93	2.453	0.408	-1.295	3.Normal	2.71604	14.4632	2.447	1.103	0.142	3. Normal	4. Normal	0.37	0.372	59	0
Tb927.10.7190	D-tyrosyl-tRNA deacylase, putative	rRNA.tRNA.process	2.71	10.81	3.666	0.737	-0.441	3.Normal	5.35888	23.3414	4.897	1.103	0.141	3. Normal	4. Normal	0.67	0.506	8
Tb927.11.8190	RAD51 protein (RAD51)	DNA	3.03	14.56	3.208	0.935	-0.097	3.Normal	4.94846	33.6973	4.443	1.103	0.141	3. Normal	4. Normal	0.85	0.612	1122
Tb927.10.3680	hypothetical protein, conserved	ZUnknown	1.44	9.39	1.976	0.708	-0.497	3.Normal	2.01601	13.3789	1.813	1.103	0.142	3. Normal	4. Normal	0.64	0.714	439	0
Tb927.4.1820	selenocysteine-tRNA-specific elongation factor, putative	Translation	1.06	7.62	2.023	0.544	-0.879	3.Normal	1.75846	9.75834	1.627	1.106	0.146	3. Normal	4. Normal	0.49	0.603	106	0
Tb927.7.5610	hypothetical protein, conserved	ZUnknown	1.75	9.75	1.901	0.894	-0.161	3.Normal	1.63706	11.8129	1.447	1.106	0.145	3. Normal	4. Normal	0.81	1.069	532	0
Tb927.7.2310	DNA primase small subunit, putative	DNA	1.44	9.86	2.891	0.484	-1.046	3.Normal	2.468	12.3858	2.252	1.11	0.151	3. Normal	4. Normal	0.44	0.583	29	0
Tb927.11.13260	hypothetical protein, conserved	ZUnknown	1.13	15.31	3.725	0.295	-1.76	3.Normal	3.74501	20.8295	3.32	1.114	0.156	3. Normal	4. Normal	0.26	0.302
Tb927.7.5070	hypothetical protein	ZUnknown	1.22	13.97	3.486	0.344	-1.539	3.Normal	3.70587	20.8724	3.321	1.114	0.156	3. Normal	4. Normal	0.31	0.329	128	0
Tb927.5.4330	dihydrolipoamide branched chain transacylase, putative	Mito.pathway	1.24	8.91	2.464	0.487	-1.038	3.Normal	3.25396	17.1451	2.962	1.114	0.156	3. Normal	4. Normal	0.44	0.381	20	0
Tb927.5.3540	hypothetical protein, conserved	ZUnknown	1.34	11.87	2.49	0.522	-0.938	3.Normal	2.92944	20.4106	2.603	1.114	0.156	3. Normal	4. Normal	0.47	0.457	72	0
Tb927.4.2480	8-oxoguanine DNA glycosylase, putative	DNA	0.86	10.59	2.834	0.318	-1.655	3.Normal	1.51964	7.67193	1.346	1.114	0.156	3. Normal	4. Normal	0.29	0.566
Tb927.4.4650	diphthine synthase, putative	Enzyme	2.46	8.6	2.988	0.837	-0.257	3.Normal	6.49775	28.136	5.828	1.115	0.157	3. Normal	4. Normal	0.75	0.379	12	0
Tb927.10.6340	hypothetical protein, conserved	ZUnknown	1.05	7.84	2.218	0.496	-1.012	3.Normal	2.01365	10.3017	1.794	1.115	0.157	3. Normal	4. Normal	0.44	0.521	170	0
Tb927.4.3850	WDR12	rRNA.tRNA.process	1.62	15.64	3.693	0.433	-1.207	3.Normal	3.92882	24.4834	3.495	1.116	0.158	3. Normal	4. Normal	0.39	0.412	457	0
Tb927.6.2040	nitrate reductase, putative	Enzyme	1.07	15.04	3.118	0.353	-1.503	3.Normal	1.77484	12.2271	1.611	1.117	0.16	3. Normal	4. Normal	0.32	0.603	759	0
Tb927.11.11530	histone acetyltransferase HAT2	Chromatin	1.67	14.45	3.067	0.554	-0.851	3.Normal	2.18983	14.2242	1.97	1.117	0.16	3. Normal	4. Normal	0.5	0.763	1019
Tb927.5.2930	Mitochondrial ATP synthase subunit, putative	Mito.pathway	3.34	11.6	3.582	0.921	-0.118	3.Normal	19.5695	113.966	17.516	1.119	0.162	3. Normal	4. Normal	0.82	0.171	12	0
Tb927.11.3410	hypothetical protein, conserved	ZUnknown	0.93	12.07	2.498	0.36	-1.473	3.Normal	1.47901	10.394	1.34	1.119	0.162	3. Normal	4. Normal	0.32	0.629
Tb927.10.650	TAX-2, flagellar protein	Cytoskeleton	2	8.83	2.783	0.719	-0.477	3.Normal	2.72539	11.8871	2.413	1.119	0.162	3. Normal	4. Normal	0.64	0.734	126	0
Tb927.7.1670	eIF4E6	Translation	5.17	21.05	6.531	0.796	-0.329	3.Normal	9.74339	45.2513	8.659	1.12	0.164	3. Normal	4. Normal	0.71	0.531	164	0
Tb927.11.10890	hypothetical protein, conserved	ZUnknown	0.91	9.22	2.624	0.343	-1.544	3.Normal	1.54495	7.28273	1.339	1.12	0.163	3. Normal	4. Normal	0.31	0.589	27	0
Tb927.11.2190	hypothetical protein, conserved	ZUnknown	3.37	12.11	3.889	0.874	-0.194	3.Normal	4.94342	21.2837	4.375	1.12	0.164	3. Normal	4. Normal	0.78	0.682	167	0
Tb927.11.3080	vesicular protein trafficking mediator, putative	Vesicular.transport	2.02	23.21	6.204	0.322	-1.633	3.Normal	10.0132	54.7541	8.92	1.121	0.165	3. Normal	4. Normal	0.29	0.202
Tb927.11.11470	Mitchondrial SSU ribosomal associated KRIPP14 (PPR)	Mito.translation	1.03	11.75	3.332	0.3	-1.736	3.Normal	3.35851	16.8545	3.032	1.121	0.165	3. Normal	4. Normal	0.27	0.307	41	0
Tb927.7.1680	hypothetical protein, conserved	ZUnknown	1.94	7.87	2.401	0.791	-0.337	3.Normal	2.40009	10.6967	2.141	1.121	0.165	3. Normal	4. Normal	0.71	0.808	36	0
Tb927.8.3780	hypothetical protein, conserved	ZUnknown	2.25	13.05	4.156	0.553	-0.854	3.Normal	5.49701	23.7499	4.902	1.122	0.166	3. Normal	4. Normal	0.49	0.409	69	0
Tb927.10.15320	hypothetical protein, conserved	ZUnknown	6.01	37.49	10.905	0.55	-0.862	3.Normal	13.7122	68.0237	12.215	1.122	0.166	3. Normal	4. Normal	0.49	0.438	472	0
Tb927.7.2540	ubiquitin-conjugating enzyme e2, putative	Ubiquitin.proteasome	4.16	14.86	4.539	0.925	-0.112	3.Normal	7.17623	33.5752	6.419	1.122	0.166	3. Normal	4. Normal	0.82	0.58	213	0
Tb927.8.2810	XRNC	RNA.degradation	1.09	5.91	1.396	0.788	-0.344	3.Normal	1.48509	9.36415	1.337	1.122	0.166	3. Normal	4. Normal	0.7	0.734	13	0
Tb927.9.5260	Ring finger domain, possible E3 ubiquitin ligase, possible homologue of yeast HRD1	Ubiquitin.proteasome	2.93	10.65	2.922	0.992	-0.011	3.Normal	3.57708	18.5748	3.208	1.122	0.167	3. Normal	4. Normal	0.88	0.819
Tb927.11.15150	1-acyl-sn-glycerol-3-phosphate acyltransferase, putative	Lipids	4.16	19.33	5.136	0.818	-0.29	3.Normal	10.4119	58.2124	9.26	1.123	0.168	3. Normal	4. Normal	0.73	0.4	382	42
Tb927.11.16580	hypothetical protein, conserved	ZUnknown	0.9	8.87	2.337	0.385	-1.377	3.Normal	1.72711	8.81635	1.514	1.123	0.167	3. Normal	4. Normal	0.34	0.521
Tb927.10.7140	membrane-bound acid phosphatase 2 (MBAP2)	Phosphatase	4.05	27.12	6.931	0.577	-0.793	3.Normal	2.89842	15.3782	2.579	1.124	0.169	3. Normal	4. Normal	0.51	1.397	33	0
Tb927.6.4710	calmodulin, putative	Calcium	2.67	12.94	2.892	0.934	-0.099	3.Normal	2.4483	14.6302	2.133	1.125	0.17	3. Normal	4. Normal	0.83	1.091	80	0
Tb927.11.5360	aldo/keto reductase, putative	Enzyme	1.59	17.11	4.402	0.363	-1.46	3.Normal	2.34032	12.1034	2.042	1.126	0.172	3. Normal	4. Normal	0.32	0.679	209	0
Tb927.9.4940	presenilin-like aspartic peptidase, clan AD, family A22A, putative	Protease	1.97	12.56	3.976	0.503	-0.991	3.Normal	3.84216	16.857	3.372	1.127	0.172	3. Normal	4. Normal	0.45	0.513	40	0
Tb927.4.640	hypothetical protein, conserved, C-terminal GRIP domain, resemblance to myosin	ZUnknown	0.94	13.46	3.505	0.257	-1.961	3.Normal	1.63108	8.40821	1.42	1.127	0.172	3. Normal	4. Normal	0.23	0.576	216	0
Tb927.11.4340	hypothetical protein, conserved	ZUnknown	1.03	15.92	3.257	0.307	-1.703	3.Normal	1.18146	7.69514	1.065	1.127	0.173	3. Normal	4. Normal	0.27	0.872	38	0
Tb927.11.14570	hypothetical protein, conserved	ZUnknown	0.85	8.8	2.584	0.31	-1.691	3.Normal	1.86091	9.28028	1.685	1.128	0.174	3. Normal	4. Normal	0.27	0.457	92	0
Tb927.11.11700	hypothetical protein, conserved	ZUnknown	2.1	10.82	2.797	0.751	-0.413	3.Normal	3.84354	20.6081	3.366	1.129	0.175	3. Normal	4. Normal	0.67	0.546	208	39
Tb927.6.1950	hypothetical protein, conserved	ZUnknown	1.63	8.84	1.883	0.85	-0.235	3.Normal	2.77331	19.1709	2.48	1.129	0.175	3. Normal	4. Normal	0.75	0.588	90	0
Tb927.3.5650	protein kinase, putative,serine/threonine protein kinase, putative	Protein.kinase	0.86	5.49	0.917	0.982	-0.027	3.Normal	1.31496	9.99171	1.151	1.129	0.175	3. Normal	4. Normal	0.87	0.654
Tb927.6.3600	Mitchondrial LSU ribosomal protein	Mito.translation	2.5	13.1	3.586	0.697	-0.52	3.Normal	5.97457	31.4006	5.311	1.13	0.176	3. Normal	4. Normal	0.62	0.418	84	0
Tb927.11.3380	Ran-binding protein 1, putative	Nuclear.transport	4.83	27.42	7.962	0.603	-0.73	3.Normal	11.426	56.4677	10.076	1.131	0.178	3. Normal	4. Normal	0.53	0.423	53	0
Tb927.8.810	radial spoke protein RSP9, putative	Cytoskeleton	2.74	11.79	3.006	0.898	-0.155	3.Normal	4.56179	25.8595	4.061	1.133	0.18	3. Normal	4. Normal	0.79	0.601	226	0
Tb927.10.13880	hypothetical protein, conserved	ZUnknown	1.42	7.65	1.6	0.875	-0.192	3.Normal	1.25322	9.38627	1.147	1.133	0.181	3. Normal	4. Normal	0.77	1.133	179	0
Tb927.10.16150	ATP-dependent zinc metallopeptidase, putative,metallo-peptidase, Clan MA(E) Family M41	Protease	0.91	5.11	1.318	0.683	-0.551	3.Normal	3.92034	21.2955	3.439	1.134	0.182	3. Normal	4. Normal	0.6	0.232	139	0
Tb927.2.5260	hypothetical protein, conserved	ZUnknown	2.18	17.85	6.214	0.354	-1.498	3.Normal	6.62205	25.9256	5.823	1.134	0.181	3. Normal	4. Normal	0.31	0.329	9
Tb927.8.2560	spliceosomal U5 snRNP-specific U5-15K protein, putative	RNA.processing	2.67	18.23	5.716	0.472	-1.082	3.Normal	6.73668	29.0993	5.889	1.138	0.186	3. Normal	4. Normal	0.41	0.396	102	0
Tb927.10.9020	hypothetical protein, conserved	ZUnknown	0.87	10.53	2.746	0.328	-1.609	3.Normal	2.16094	11.5888	1.932	1.139	0.187	3. Normal	4. Normal	0.29	0.403	12	0
Tb927.4.1850	SRP68, putative	Vesicular.transport	2.22	13.64	3.646	0.603	-0.729	3.Normal	4.53287	24.1954	3.949	1.139	0.188	3. Normal	4. Normal	0.53	0.49	132	0
Tb927.10.6600	hypothetical protein, conserved	ZUnknown	1.51	8.54	2.469	0.607	-0.719	3.Normal	3.04758	14.8601	2.633	1.139	0.188	3. Normal	4. Normal	0.53	0.495	181	0
Tb927.11.10340	phosphoglycerate mutase family member 5, putative	Glucose.glycerol	2.7	29.45	8.48	0.318	-1.651	3.Normal	11.7513	57.5417	10.35	1.14	0.189	3. Normal	4. Normal	0.28	0.23
Tb927.6.3020	hypothetical protein, conserved	ZUnknown	2.21	8.14	2.542	0.866	-0.208	3.Normal	3.4718	14.6958	3.071	1.14	0.189	3. Normal	4. Normal	0.76	0.637	121	0
Tb927.6.1070	hypothetical protein, conserved	ZUnknown	0.75	4.72	0.987	0.811	-0.303	3.Normal	1.03802	7.16557	0.877	1.14	0.189	3. Normal	4. Normal	0.71	0.723	115	0
Tb927.9.7470	purine nucleoside transporter NT10	Nucleotides	1.22	5.14	1.342	0.894	-0.161	3.Normal	24.4646	181.844	21.428	1.143	0.193	3. Normal	4. Normal	0.78	0.05	42	0
Tb927.11.9760	hypothetical protein, conserved	ZUnknown	1.42	9.25	2.493	0.562	-0.833	3.Normal	3.98779	19.9329	3.501	1.143	0.192	3. Normal	4. Normal	0.49	0.356	155	0
Tb927.8.2150	hypothetical protein, conserved	ZUnknown	2.91	20.16	5.942	0.488	-1.035	3.Normal	6.30687	29.1846	5.513	1.143	0.192	3. Normal	4. Normal	0.43	0.461	180	0
Tb927.11.590	hypothetical protein, conserved	ZUnknown	3.02	17.16	5.023	0.597	-0.744	3.Normal	4.75817	21.9856	4.198	1.143	0.193	3. Normal	4. Normal	0.52	0.635	591	24
Tb927.1.1390	hypothetical protein, conserved	ZUnknown	1.33	10.85	3.399	0.382	-1.387	3.Normal	4.12276	17.8438	3.58	1.145	0.196	3. Normal	4. Normal	0.33	0.323	86	0
Tb927.3.2000	RBP21	RNA.binding	1.26	6.55	2.161	0.601	-0.733	3.Normal	3.37501	14.9903	2.97	1.145	0.195	3. Normal	4. Normal	0.52	0.373	52	0
Tb927.4.2890	hypothetical protein, conserved	ZUnknown	1.59	10.37	2.239	0.714	-0.485	3.Normal	2.56652	16.1153	2.266	1.147	0.198	3. Normal	4. Normal	0.62	0.62	278	45
Tb927.5.1020	disulfide isomerase, putative	Chaperone	1.94	12.42	3.011	0.631	-0.664	3.Normal	3.28428	17.9229	2.876	1.148	0.198	3. Normal	4. Normal	0.55	0.591	257	18
Tb927.11.4130	ubiquitin-like protein, putative	Ubiquitin.proteasome	1.91	9.55	2.555	0.744	-0.427	3.Normal	6.40005	35.9346	5.567	1.15	0.201	3. Normal	4. Normal	0.65	0.298	74	0
Tb927.10.8110	hypothetical protein, conserved	ZUnknown	2.37	12.25	3.263	0.736	-0.443	3.Normal	3.55509	17.5101	3.131	1.15	0.201	3. Normal	4. Normal	0.64	0.667	699	0
Tb927.3.4950	hypothetical protein, conserved	ZUnknown	2.36	9.34	2.526	0.95	-0.074	3.Normal	2.52801	11.5779	2.175	1.15	0.201	3. Normal	4. Normal	0.83	0.934	101	0
Tb927.4.910	hypothetical protein, conserved	ZUnknown	1.57	16.77	4.67	0.343	-1.545	3.Normal	2.26814	11.1741	1.999	1.151	0.202	3. Normal	4. Normal	0.3	0.692	496	0
Tb927.11.1390	class I transcription factor A, subunit 1 (CITFA-1)	RNA.synthesis	1.79	10.82	2.836	0.635	-0.656	3.Normal	2.28315	12.2371	1.999	1.151	0.202	3. Normal	4. Normal	0.55	0.784	121	0
Tb927.11.15780	hypothetical protein, conserved, no clear yeast or human matches, resemblance to MIC17 not blast-back positive	ZUnknown	1.54	16.04	4.834	0.31	-1.688	3.Normal	6.80339	30.5772	5.904	1.152	0.204	3. Normal	4. Normal	0.27	0.226	117	0
Tb927.2.4090	hypothetical protein, conserved	ZUnknown	2.02	18.71	5.343	0.374	-1.418	3.Normal	5.19793	24.7208	4.515	1.152	0.204	3. Normal	4. Normal	0.32	0.389	404	0
Tb927.10.1550	proteasome regulatory non-ATP-ase subunit 5,)RPN5)	Ubiquitin.proteasome	2.31	11	2.493	0.922	-0.116	3.Normal	4.49789	28.3364	3.905	1.152	0.205	3. Normal	4. Normal	0.8	0.514	268	0
Tb927.2.4530	intraflagellar transport protein IFT43	Cytoskeleton	1.48	8.81	2.648	0.566	-0.82	3.Normal	3.93347	18.1559	3.377	1.155	0.208	3. Normal	4. Normal	0.49	0.376	47	0
Tb927.11.12660	hypothetical protein, conserved	ZUnknown	1.12	11.83	2.64	0.417	-1.263	3.Normal	1.80187	10.5279	1.558	1.155	0.208	3. Normal	4. Normal	0.36	0.622	40	0
Tb927.7.3360	Farnesyl-pyrophosphate synthase	Prenylation	1.43	7.72	2.13	0.657	-0.606	3.Normal	3.46903	18.052	3.028	1.156	0.209	3. Normal	4. Normal	0.57	0.412	61	0
Tb927.6.3930	Mitchondrial LSU ribosomal protein	Mito.translation	1.3	10.28	2.784	0.467	-1.098	3.Normal	2.90682	13.5309	2.509	1.156	0.209	3. Normal	4. Normal	0.4	0.447	213	0
Tb927.7.6350	NADH-ubiquinone oxidoreductase, mitochondrial, putative	Mito.e.transport	1.25	7.58	2.17	0.553	-0.854	3.Normal	6.34294	33.113	5.447	1.157	0.21	3. Normal	4. Normal	0.48	0.197	315	0
Tb927.10.4730	ribonuclease HII, putative	DNA	1.09	8.41	2.255	0.488	-1.036	3.Normal	1.73691	8.08712	1.468	1.158	0.211	3. Normal	4. Normal	0.42	0.628	115	0
Tb927.11.16270	DNAexcision repair helicase XPBR	DNA	1.37	7.47	1.435	0.976	-0.036	3.Normal	1.82282	11.601	1.552	1.159	0.213	3. Normal	4. Normal	0.84	0.752	231	24
Tb927.6.5030	leucine-rich repeat protein (LRRP)	LRRP	2.52	10.55	2.886	0.866	-0.207	3.Normal	3.32881	17.3414	2.847	1.159	0.213	3. Normal	4. Normal	0.75	0.757	36	0
Tb927.11.7200	hypothetical protein, conserved	ZUnknown	1.48	13.65	3.656	0.41	-1.285	3.Normal	1.40483	7.28213	1.208	1.159	0.213	3. Normal	4. Normal	0.35	1.054	22	0
Tb927.7.1770	MCM-BP, binds MCM complex, needed for VSG and EP silencing	RNA.synthesis	1.23	6.41	1.534	0.782	-0.354	3.Normal	1.91852	10.3747	1.636	1.161	0.216	3. Normal	4. Normal	0.67	0.641	4
Tb927.4.1580	hypothetical protein, conserved	ZUnknown	1.54	9.54	3.136	0.478	-1.064	3.Normal	6.60361	29.3363	5.68	1.162	0.217	3. Normal	4. Normal	0.41	0.233	79	0
Tb927.11.12380	hypothetical protein, conserved	ZUnknown	1.18	8.94	2.615	0.459	-1.124	3.Normal	2.23513	10.0767	1.891	1.163	0.218	3. Normal	4. Normal	0.39	0.528	104	0
Tb927.4.2550	hypothetical protein, conserved	ZUnknown	1.69	9.88	2.908	0.585	-0.775	3.Normal	4.0731	18.7955	3.522	1.164	0.219	3. Normal	4. Normal	0.5	0.415	482	0
Tb927.3.830	flap endonuclease-1 (FEN-1), putative	DNA	2.38	9.5	2.666	0.9	-0.152	3.Normal	5.3825	24.8363	4.64	1.164	0.219	3. Normal	4. Normal	0.77	0.442	32	0
Tb927.3.1680	eIF3F	Translation	7.76	32.12	8.491	0.919	-0.123	3.Normal	15.8431	90.3875	13.568	1.164	0.22	3. Normal	4. Normal	0.79	0.49	328	0
Tb927.10.15220	hypothetical protein, conserved, potential ER localized	Vesicular.transport	1.81	11.74	3.801	0.474	-1.078	3.Normal	11.4072	52.0057	9.782	1.165	0.221	3. Normal	4. Normal	0.41	0.159	40	0
Tb927.10.11400	hypothetical protein, conserved	ZUnknown	0.89	10.03	2.786	0.323	-1.63	3.Normal	1.68753	8.38608	1.458	1.166	0.221	3. Normal	4. Normal	0.28	0.527	351	0
Tb927.7.4510	hypothetical protein, conserved	ZUnknown	2.84	14.73	4.093	0.684	-0.548	3.Normal	3.45893	17.3716	3.002	1.166	0.222	3. Normal	4. Normal	0.59	0.821	122	0
Tb927.3.5600	hypothetical protein, conserved	ZUnknown	1.38	6.05	1.957	0.715	-0.483	3.Normal	3.87536	15.8601	3.342	1.167	0.223	3. Normal	4. Normal	0.61	0.356	14	0
Tb927.11.9640	glycyl-tRNA synthetase, putative	Translation.tRNA	3.97	25	6.018	0.665	-0.589	3.Normal	8.71795	50.8095	7.442	1.169	0.225	3. Normal	4. Normal	0.57	0.455	122	0
Tb927.7.3460	Mitchondrial LSU ribosomal protein	Mito.translation	1.75	8.67	2.59	0.695	-0.525	3.Normal	2.43013	10.806	2.053	1.169	0.225	3. Normal	4. Normal	0.59	0.72	122	0
Tb927.9.3340	hypothetical protein, conserved	ZUnknown	1.85	6.93	2.528	0.752	-0.412	3.Normal	4.94792	18.3685	4.187	1.17	0.227	3. Normal	4. Normal	0.64	0.374	3
Tb927.5.4410	hypothetical protein, conserved, Rrp15 like domain, required for 60s ribosomal subunit formation	rRNA.tRNA.process	1.7	8.38	2.713	0.627	-0.675	3.Normal	4.09137	16.1577	3.506	1.17	0.226	3. Normal	4. Normal	0.54	0.416	27	0
Tb927.10.2790	hypothetical protein, conserved	ZUnknown	1.3	8.5	1.808	0.719	-0.476	3.Normal	1.53924	9.87148	1.28	1.171	0.228	3. Normal	4. Normal	0.61	0.845	106	0
Tb927.9.9060	LSM12	RNA.degradation	6.71	28.46	8.868	0.756	-0.404	3.Normal	12.6123	55.4564	10.741	1.173	0.23	3. Normal	4. Normal	0.64	0.532	85	0
Tb927.3.1390	hypothetical protein, conserved	ZUnknown	3.06	15.62	3.452	0.898	-0.155	3.Normal	2.64927	15.7251	2.216	1.173	0.23	3. Normal	4. Normal	0.77	1.155	269	0
Tb927.10.3590	hypothetical protein, conserved	Mito.pathway	1.35	6.82	1.765	0.736	-0.441	3.Normal	3.69046	19.6453	3.151	1.174	0.232	3. Normal	4. Normal	0.63	0.366
Tb927.11.7340	hypothetical protein, conserved	ZUnknown	1.09	11.43	2.615	0.421	-1.249	3.Normal	2.46559	13.5317	2.129	1.174	0.232	3. Normal	4. Normal	0.36	0.442	195	0
Tb927.5.3360	Mitchondrial LSU ribosomal protein L2, putative	Mito.translation	1.52	7.54	2.091	0.717	-0.479	3.Normal	3.28516	16.7051	2.811	1.174	0.231	3. Normal	4. Normal	0.61	0.463	28	0
Tb927.9.1380	hypothetical protein, conserved	Mito.pathway	2.36	11.36	3.22	0.745	-0.424	3.Normal	7.01392	33.1706	5.96	1.175	0.232	3. Normal	4. Normal	0.63	0.336	80	0
Tb927.10.550	hypothetical protein, conserved	ZUnknown	1.12	12.09	2.748	0.4	-1.321	3.Normal	1.40875	7.59898	1.192	1.175	0.232	3. Normal	4. Normal	0.34	0.795	673	0
Tb927.10.6850	MItochondrial SSU S18 or kinetoplast poly(A) polymerase complex 1 subunit	Mito.RNA	1.71	9.66	2.879	0.59	-0.76	3.Normal	4.32491	19.8209	3.658	1.176	0.233	3. Normal	4. Normal	0.5	0.395	116	0
Tb927.10.2200	hypothetical protein, conserved	ZUnknown	1.74	7.52	2.414	0.704	-0.506	3.Normal	3.18809	14.0019	2.719	1.177	0.235	3. Normal	4. Normal	0.6	0.546
Tb927.11.12230	heat shock protein HslU2, in mitochondrion	Chaperone	2.01	9.15	2.349	0.851	-0.232	3.Normal	3.54121	17.9114	2.973	1.177	0.235	3. Normal	4. Normal	0.72	0.568	250	0
Tb927.10.6300	Mitchondrial SSU ribosomal protein S5	Mito.translation	1.11	11.31	3.207	0.343	-1.544	3.Normal	2.88824	12.846	2.462	1.178	0.236	3. Normal	4. Normal	0.29	0.384
Tb927.11.940	KREPB5	Mito.RNA	1.32	9.66	2.759	0.471	-1.085	3.Normal	1.67501	8.08829	1.443	1.178	0.236	3. Normal	4. Normal	0.4	0.788	24	0
Tb927.10.12380	chaperone protein DNAj, putative	Chaperone	1.57	11.54	2.867	0.558	-0.842	3.Normal	3.85923	22.1594	3.303	1.181	0.24	3. Normal	4. Normal	0.47	0.407	662	87
Tb927.11.2200	DNA-directed RNA polymerase II, putative (RPB11)	RNA.synthesis	2.96	10.05	3.053	0.983	-0.025	3.Normal	4.58248	20.1658	3.895	1.181	0.24	3. Normal	4. Normal	0.83	0.646	57	0
Tb927.9.13460	hypothetical protein, conserved	ZUnknown	1.24	13.96	4.422	0.271	-1.882	3.Normal	4.59629	18.9179	3.892	1.182	0.241	3. Normal	4. Normal	0.23	0.27	145	0
Tb927.3.3200	hypothetical protein, conserved	ZUnknown	3.66	14.71	3.741	0.989	-0.016	3.Normal	7.83428	43.9738	6.595	1.183	0.242	3. Normal	4. Normal	0.84	0.467	37	0
Tb927.8.3480	hypothetical protein, conserved	ZUnknown	1.11	8.4	2.104	0.523	-0.935	3.Normal	2.22333	11.3193	1.86	1.183	0.242	3. Normal	4. Normal	0.44	0.499	128	0
Tb927.7.2470	GTPase activating protein, putative	Signalling	1.24	5.95	1.411	0.85	-0.234	3.Normal	1.63068	9.39661	1.352	1.183	0.243	3. Normal	4. Normal	0.72	0.76
Tb927.9.8260	rhomboid-like protein,serine peptidase, Clan S- , family S54, putative	Protease	3.63	14.68	4.153	0.867	-0.206	3.Normal	7.06061	35.3013	5.995	1.184	0.244	3. Normal	4. Normal	0.73	0.514	108	0
Tb927.6.1930	hypothetical protein, conserved	ZUnknown	3.69	14.89	4.228	0.875	-0.192	3.Normal	5.4691	26.4485	4.643	1.185	0.244	3. Normal	4. Normal	0.74	0.675	11	0
Tb927.3.4130	hypothetical protein, conserved	ZUnknown	1.48	6.68	2.221	0.675	-0.567	3.Normal	4.96715	20.8926	4.216	1.186	0.246	3. Normal	4. Normal	0.57	0.298	107	0
Tb927.1.1620	ATP-dependent DEAD/H RNA helicase, putative, no clear yeast homologue	RNA.helicase	2.12	11.62	2.75	0.764	-0.389	3.Normal	3.0928	18.3283	2.613	1.186	0.246	3. Normal	4. Normal	0.64	0.685	304	0
Tb927.10.10840	hypothetical protein, conserved	ZUnknown	2.1	10.81	2.375	0.884	-0.177	3.Normal	1.01553	6.35465	0.842	1.187	0.248	3. Normal	4. Normal	0.74	2.068	23	0
Tb927.3.3500	hypothetical protein, conserved	ZUnknown	4.86	25.12	7.064	0.694	-0.528	3.Normal	6.9163	32.2523	5.801	1.189	0.25	3. Normal	4. Normal	0.58	0.703	63	0
Tb927.5.3930	hypothetical protein, conserved	ZUnknown	1.35	10.4	2.573	0.544	-0.878	3.Normal	1.41875	7.40744	1.176	1.19	0.251	3. Normal	4. Normal	0.46	0.952	38	0
Tb927.11.8890	DNA-dependent RNA polymerases, putative (RPC19)	RNA.synthesis	4.22	14.42	4.715	0.891	-0.167	3.Normal	10.7796	43.9979	9.067	1.191	0.252	3. Normal	4. Normal	0.75	0.391	65	0
Tb927.9.12710	hypothetical protein, conserved	ZUnknown	1.74	13.33	3.772	0.451	-1.15	3.Normal	3.7682	17.0873	3.187	1.192	0.254	3. Normal	4. Normal	0.38	0.462	26	0
Tb927.7.1920	paraflagellar rod protein PFC5	Cytoskeleton	2.52	12.08	2.633	0.949	-0.075	3.Normal	5.3617	33.6943	4.526	1.193	0.255	3. Normal	4. Normal	0.8	0.47	640	0
Tb927.11.11930	hypothetical protein, conserved	ZUnknown	1.36	10.95	3.527	0.397	-1.333	3.Normal	3.51859	14.4773	2.928	1.195	0.258	3. Normal	4. Normal	0.33	0.387
Tb927.10.10330	hypothetical protein, conserved	ZUnknown	0.96	11.76	3.238	0.309	-1.695	3.Normal	1.92237	8.80396	1.59	1.195	0.257	3. Normal	4. Normal	0.26	0.499	4
Tb927.4.1680	ZC3H10	RNA.binding	3.22	15.53	4.073	0.786	-0.348	3.Normal	5.73955	30.0564	4.772	1.195	0.256	3. Normal	4. Normal	0.66	0.561	32	0
Tb927.9.10820	hypothetical protein, conserved	ZUnknown	1.02	11.79	3.07	0.326	-1.618	3.Normal	1.55746	8.38103	1.339	1.195	0.256	3. Normal	4. Normal	0.27	0.655	18	0
Tb927.4.950	hypothetical protein, conserved	ZUnknown	1.1	13.8	4.379	0.251	-1.993	3.Normal	3.22391	12.9807	2.676	1.196	0.258	3. Normal	4. Normal	0.21	0.341
Tb927.11.11340	gamma-tubulin complex subunit or spindle pole body component alp6, putative	Cytoskeleton	1.34	7.21	1.566	0.83	-0.269	3.Normal	2.17174	13.0606	1.839	1.196	0.259	3. Normal	4. Normal	0.69	0.617
Tb927.11.3900	glycosyltransferase family-like protein, putative	Glycans	1.42	11.25	3.248	0.431	-1.214	3.Normal	4.32033	18.7555	3.59	1.198	0.26	3. Normal	4. Normal	0.36	0.329	87	0
Tb927.7.2480	peptidyl-prolyl cis-trans isomerase, putative (PAR45)	Chaperone	1.07	7.29	2.056	0.535	-0.902	3.Normal	2.45539	10.5767	2.086	1.198	0.261	3. Normal	4. Normal	0.45	0.436	63	0
Tb927.11.8720	major surface protease gp63, putative,surface protease homologue	Membrane.protein	1.96	11.28	2.424	0.825	-0.277	3.Normal	1.20188	6.94078	1.001	1.199	0.261	3. Normal	4. Normal	0.69	1.631
Tb927.8.2020	agmatinase, putative	Amino.acids	1.73	11.72	3.578	0.475	-1.074	3.Normal	4.81792	20.7404	4	1.2	0.263	3. Normal	4. Normal	0.4	0.359	84	0
Tb927.11.12480	kinetoplastid-specific phospho-protein phosphatase, putative	Protein.phosphatase	1.34	11.14	2.454	0.53	-0.916	3.Normal	1.91599	11.2912	1.577	1.205	0.269	3. Normal	4. Normal	0.44	0.699	195	0
Tb927.2.5040	hypothetical protein, conserved	ZUnknown	4.24	14.2	4.569	0.919	-0.121	3.Normal	5.12179	19.6151	4.232	1.205	0.269	3. Normal	4. Normal	0.76	0.828	161	0
Tb927.10.11820	Mitchondrial SSU ribosomal protein	Mito.translation	0.84	9.69	2.821	0.284	-1.818	3.Normal	2.00117	9.41365	1.658	1.206	0.271	3. Normal	4. Normal	0.24	0.42	27	0
Tb927.9.7200	hypothetical protein, conserved	ZUnknown	1.39	7.26	2.175	0.644	-0.636	3.Normal	2.2127	8.84434	1.823	1.207	0.271	3. Normal	4. Normal	0.53	0.628	131	0
Tb927.11.8050	hypothetical protein, conserved	ZUnknown	3.29	15.06	3.926	0.841	-0.251	3.Normal	7.73741	39.7193	6.373	1.208	0.273	3. Normal	4. Normal	0.7	0.425	75	0
Tb927.4.1970	hypothetical protein, conserved	ZUnknown	1.47	7.66	2.087	0.719	-0.477	3.Normal	3.24707	15.7676	2.648	1.208	0.273	3. Normal	4. Normal	0.6	0.453	125	0
Tb927.10.10700	splicing factor Prp31	RNA.processing	1.58	10.21	2.947	0.543	-0.881	3.Normal	2.98774	13.3937	2.483	1.208	0.273	3. Normal	4. Normal	0.45	0.529
Tb927.11.13240	RNA polymerase subunit, putative (RPC25)	RNA.synthesis	6.51	31.03	8.925	0.728	-0.457	3.Normal	8.53001	37.5804	7.038	1.208	0.272	3. Normal	4. Normal	0.6	0.763	231	63
Tb927.8.5720	TRM5 mitochondrial tRNA methylase	ZUnknown	1.27	11.04	2.935	0.443	-1.175	3.Normal	2.11747	10.2637	1.736	1.209	0.274	3. Normal	4. Normal	0.37	0.6	34	0
Tb927.11.1560	1,2-Dihydroxy-3-keto-5-methylthiopentene dioxygenase, putative	Amino.acids	3.49	17.87	5.354	0.654	-0.613	3.Normal	9.9246	45.1609	8.185	1.21	0.274	3. Normal	4. Normal	0.54	0.352	106	0
Tb927.3.4750	aminopeptidase, putative,metallo-peptidase, Clan MA(E) Family M1	Protease	3.11	23.62	5.219	0.594	-0.752	3.Normal	6.45864	39.6258	5.371	1.21	0.275	3. Normal	4. Normal	0.49	0.482	33	0
Tb927.3.4250	hypothetical protein, conserved	ZUnknown	3.1	12.36	3.252	0.953	-0.069	3.Normal	6.13693	30.0406	5.043	1.21	0.274	3. Normal	4. Normal	0.79	0.505	160	0
Tb927.8.7000	E1-like ubiquitin-activating enzyme, putative (ATG10)	Ubiquitin.proteasome	2.08	15.05	5.123	0.41	-1.287	3.Normal	5.36157	20.0493	4.458	1.211	0.277	3. Normal	4. Normal	0.34	0.388	83	0
Tb927.7.3310	hypothetical protein, conserved	ZUnknown	0.78	7.12	2.207	0.362	-1.464	3.Normal	1.99573	8.03658	1.65	1.212	0.277	3. Normal	4. Normal	0.3	0.391	39	0
Tb927.10.7380	Mitchondrial LSU ribosomal protein	Mito.translation	0.98	14.7	3.498	0.286	-1.807	3.Normal	3.5841	20.1805	2.967	1.213	0.279	3. Normal	4. Normal	0.24	0.273	7
Tb927.9.12290	PEX19 Peroxin 19	Glycosome	3.31	12.51	3.952	0.835	-0.26	3.Normal	8.23104	36.2655	6.758	1.213	0.279	3. Normal	4. Normal	0.69	0.402	31	0
Tb927.4.4300	NADH-ubiquinone oxidoreductase complex I subunit, putative	Mito.pathway	0.59	9.18	2.276	0.264	-1.923	3.Normal	1.16854	6.16648	0.989	1.213	0.278	3. Normal	4. Normal	0.22	0.505	194	0
Tb927.5.4030	LSm7	RNA.processing	1.73	8.29	2.939	0.578	-0.79	3.Normal	3.84606	13.1507	3.131	1.214	0.28	3. Normal	4. Normal	0.48	0.45	32	0
Tb927.4.2000	ruvB-like DNA helicase, putative,ATP-dependent DNA helicase, putative	DNA	5.21	24.09	6.593	0.789	-0.342	3.Normal	11.5689	57.8227	9.55	1.215	0.281	3. Normal	4. Normal	0.65	0.45	71	0
Tb927.10.14780	protein kinase, putative,mitogen-activated protein kinase kinase kinase, putative	Protein.kinase	4.8	23.68	5.642	0.851	-0.233	3.Normal	6.59986	36.8784	5.434	1.215	0.281	3. Normal	4. Normal	0.7	0.727	144	0
Tb927.11.1250	kinetoplast poly(A) polymerase complex 1 subunit, MIT ssu-associated	Mito.RNA	1.38	7.88	1.808	0.774	-0.369	3.Normal	3.14572	18.0145	2.547	1.217	0.283	3. Normal	4. Normal	0.64	0.439
Tb927.10.7990	replication factor C, subunit 5, putative,ATPase, putative	DNA	2.09	10.28	2.726	0.77	-0.377	3.Normal	3.62152	16.8775	2.957	1.217	0.284	3. Normal	4. Normal	0.63	0.577	5
Tb927.10.14740	hypothetical protein, conserved, DnaJ domain	Chaperone	2.03	19.22	5.238	0.382	-1.389	3.Normal	3.13656	14.1145	2.547	1.217	0.283	3. Normal	4. Normal	0.31	0.647	16	0
Tb927.11.4350	hypothetical protein, conserved	ZUnknown	1.41	10.35	2.378	0.589	-0.764	3.Normal	1.53361	8.0449	1.233	1.217	0.283	3. Normal	4. Normal	0.48	0.919	254	0
Tb927.10.8260	hypothetical protein, conserved	ZUnknown	0.9	7.29	2.399	0.375	-1.414	3.Normal	2.95891	10.8456	2.463	1.218	0.285	3. Normal	4. Normal	0.31	0.304	15	0
Tb927.10.4830	hypothetical protein, conserved	ZUnknown	2.34	8.33	2.603	0.884	-0.179	3.Normal	5.99573	24.3763	4.925	1.218	0.285	3. Normal	4. Normal	0.73	0.39	249	0
Tb927.9.4920	hypothetical protein, conserved	ZUnknown	1.24	12.7	4.386	0.274	-1.87	3.Normal	2.18766	8.37753	1.806	1.218	0.285	3. Normal	4. Normal	0.22	0.567
Tb927.3.4140	hypothetical protein, conserved	ZUnknown	2.03	8.39	2.193	0.912	-0.133	3.Normal	3.43379	15.5531	2.79	1.218	0.285	3. Normal	4. Normal	0.75	0.591	18	0
Tb927.11.10000	KKT16 Kinetochore protein	Cell.cycle	1.23	14.71	4.106	0.292	-1.775	3.Normal	2.19873	9.57552	1.805	1.219	0.286	3. Normal	4. Normal	0.24	0.559	143	0
Tb927.5.4290	hypothetical protein, conserved	ZUnknown	1.05	7.66	2.43	0.453	-1.143	3.Normal	1.66503	7.32651	1.395	1.219	0.285	3. Normal	4. Normal	0.37	0.631	104	0
Tb927.10.4040	3-Ketosphinganine reductase	Lipids	2.48	10.58	3.153	0.793	-0.335	3.Normal	7.67039	36.3691	6.309	1.22	0.287	3. Normal	4. Normal	0.65	0.323	161	0
Tb927.9.6350	inositol-1(or 4)-monophosphatase, putative (IMPase)	Signalling	2.16	9.6	2.383	0.923	-0.116	3.Normal	2.5792	14.0269	2.129	1.221	0.288	3. Normal	4. Normal	0.76	0.837	144	0
Tb927.7.5640	hypothetical protein, conserved	ZUnknown	1.94	9.61	2.998	0.634	-0.658	3.Normal	4.04314	16.7637	3.273	1.222	0.29	3. Normal	4. Normal	0.52	0.48	271	0
Tb927.10.13900	UDP-galactose transporter	Glycans	1.61	5.81	1.725	0.927	-0.109	3.Normal	1.6262	6.99466	1.308	1.223	0.291	3. Normal	4. Normal	0.76	0.99	234	0
Tb927.7.6990	MItochondrial cytochrome c oxidase complex	Mito.e.transport	0.64	5.11	1.625	0.369	-1.437	3.Normal	6.91959	27.8463	5.63	1.225	0.293	3. Normal	4. Normal	0.3	0.092	64	0
Tb927.10.11500	hypothetical protein, conserved	ZUnknown	0.97	10.84	3.627	0.276	-1.859	3.Normal	4.23934	16.349	3.43	1.225	0.292	3. Normal	4. Normal	0.23	0.229
Tb927.4.1900	hypothetical protein, conserved	ZUnknown	1.94	7.96	2.092	0.908	-0.139	3.Normal	6.58501	34.2405	5.387	1.225	0.293	3. Normal	4. Normal	0.74	0.295	265	9
Tb927.10.2580	hypothetical protein, conserved	ZUnknown	1.47	11.55	3.847	0.39	-1.359	3.Normal	3.62736	13.8718	2.935	1.227	0.295	3. Normal	4. Normal	0.32	0.405	9
Tb927.11.4550	hypothetical protein, conserved	ZUnknown	1.89	8.35	2.335	0.814	-0.297	3.Normal	2.12968	9.41525	1.709	1.228	0.297	3. Normal	4. Normal	0.66	0.887	223	0
Tb927.3.2990	hypothetical protein, conserved	ZUnknown	1.79	8.5	2.627	0.685	-0.545	3.Normal	4.86662	19.1444	3.989	1.229	0.297	3. Normal	4. Normal	0.56	0.368	39	0
Tb927.5.3570	hypothetical protein, conserved	ZUnknown	1.72	19.05	5.266	0.323	-1.631	3.Normal	3.84328	16.883	3.086	1.231	0.3	3. Normal	4. Normal	0.26	0.448	273	0
Tb927.6.1440	Mitchondrial LSU ribosomal protein	Mito.translation	0.85	7.07	2.265	0.353	-1.502	3.Normal	3.58892	13.8425	2.923	1.232	0.301	3. Normal	4. Normal	0.29	0.237	86	0
Tb927.5.1750	Hypothetical, trypanosoma specific	ZUnknown	1.32	13.67	3.633	0.358	-1.483	3.Normal	2.48174	11.593	2.03	1.232	0.3	3. Normal	4. Normal	0.29	0.532	208	0
Tb927.11.12590	hypothetical protein, conserved	ZUnknown	3.98	19.01	5.733	0.698	-0.519	3.Normal	5.95283	24.8787	4.869	1.232	0.301	3. Normal	4. Normal	0.57	0.669	180	0
Tb927.8.6290	hypothetical protein, conserved	ZUnknown	1.28	8.65	2.371	0.548	-0.867	3.Normal	3.88783	19.0963	3.16	1.234	0.303	3. Normal	4. Normal	0.44	0.329	53	0
Tb927.7.1490	hypothetical protein, conserved	ZUnknown	1.16	5.96	1.927	0.623	-0.683	3.Normal	4.29273	16.7256	3.482	1.235	0.304	3. Normal	4. Normal	0.5	0.27	61	0
Tb927.3.5330	ADP-ribosylation factor GTPase activating protein, centaurin beta 5 (Cnt-b5)	Vesicular.transport	2.04	8.65	2.847	0.703	-0.509	3.Normal	3.2516	12.6322	2.671	1.236	0.305	3. Normal	4. Normal	0.57	0.627	47	0
Tb927.5.2880	chaperone protein DNAj, putative	Chaperone	1.42	5.74	1.801	0.777	-0.363	3.Normal	2.37148	9.98493	1.941	1.237	0.307	3. Normal	4. Normal	0.63	0.599	49	0
Tb927.11.9430	TFIIH basal transcription factor subunit (p62)	RNA.synthesis	1.55	8.26	2.006	0.748	-0.419	3.Normal	1.82792	8.54131	1.455	1.237	0.307	3. Normal	4. Normal	0.6	0.848	93	0
Tb927.4.4700	hypothetical protein, conserved	ZUnknown	4.31	33.13	9.097	0.473	-1.081	3.Normal	8.99779	40.5776	7.234	1.244	0.315	3. Normal	4. Normal	0.38	0.479	137	0
Tb927.10.8080	hypothetical protein, conserved	ZUnknown	1.84	11.62	2.911	0.618	-0.693	3.Normal	2.87927	14.6054	2.33	1.244	0.315	3. Normal	4. Normal	0.5	0.639	6
Tb927.3.5340	Hsc70-interacting protein (Hip), putative	Chaperone	4.77	33.88	9.201	0.522	-0.939	3.Normal	24.2273	138.916	19.422	1.246	0.317	3. Normal	4. Normal	0.42	0.197	134	0
Tb927.8.5520	hypothetical protein, conserved	ZUnknown	1.41	12.16	4.166	0.336	-1.573	3.Normal	4.76187	17.2389	3.854	1.246	0.317	3. Normal	4. Normal	0.27	0.296	8
Tb927.10.11410	hypothetical protein, conserved	ZUnknown	1.55	7.74	2.371	0.633	-0.661	3.Normal	2.3693	9.55744	1.926	1.246	0.317	3. Normal	4. Normal	0.51	0.654	100	0
Tb927.11.6930	hypothetical protein, conserved	ZUnknown	1.43	9.81	3.326	0.421	-1.249	3.Normal	2.17318	8.38542	1.763	1.248	0.319	3. Normal	4. Normal	0.34	0.658	87	0
Tb927.8.560	GEM1, putative	ZUnknown	1.48	8.36	2.069	0.725	-0.464	3.Normal	5.00869	24.8177	4.004	1.249	0.321	3. Normal	4. Normal	0.58	0.295	44	0
Tb927.10.8120	hypothetical protein, conserved	ZUnknown	1.68	13.98	2.903	0.586	-0.772	3.Normal	2.8028	16.8686	2.24	1.25	0.322	3. Normal	4. Normal	0.47	0.599	3
Tb927.2.5970	hypothetical protein, conserved	ZUnknown	2.61	10.97	2.931	0.887	-0.173	3.Normal	5.7651	28.4111	4.633	1.252	0.324	3. Normal	4. Normal	0.71	0.453	16	0
Tb927.11.9320	hypothetical protein, conserved, no domains, no hits	ZUnknown	1.63	6.35	1.94	0.825	-0.278	3.Normal	3.36146	12.5807	2.711	1.254	0.327	3. Normal	4. Normal	0.66	0.485	169	0
Tb927.11.15220	hypothetical protein, conserved	ZUnknown	2.68	12.11	3.657	0.738	-0.438	3.Normal	4.24365	17.2043	3.349	1.254	0.327	3. Normal	4. Normal	0.59	0.632	31	0
Tb927.7.4300	hypothetical protein, conserved, F-box	ZUnknown	1.05	11.99	3.12	0.353	-1.504	3.Normal	1.51103	7.02698	1.196	1.254	0.327	3. Normal	4. Normal	0.28	0.695	20	0
Tb927.3.2400	palmitoyl acyltransferase 10, putative	Lipids	1.62	9.98	3.028	0.528	-0.92	3.Normal	2.03326	7.72865	1.594	1.255	0.327	3. Normal	4. Normal	0.42	0.797	90	18
Tb927.6.1010	cysteine peptidase precursor, Clan CA, family C1, Cathepsin L-like (CP)	Protease	5.08	24.59	6.723	0.759	-0.399	3.Normal	9.58685	46.1684	7.642	1.256	0.329	3. Normal	4. Normal	0.6	0.53	31	0
Tb927.11.800	hypothetical protein, conserved	ZUnknown	10.33	33.76	10.569	0.975	-0.037	3.Normal	24.5995	114.921	19.576	1.257	0.33	3. Normal	4. Normal	0.78	0.42	291	0
Tb927.9.5620	hypothetical protein, conserved	ZUnknown	1.13	18.27	3.283	0.335	-1.577	3.Normal	1.20826	8.43064	0.955	1.257	0.33	3. Normal	4. Normal	0.27	0.935
Tb927.10.1310	hypothetical protein, conserved	ZUnknown	0.8	10.64	2.408	0.332	-1.59	3.Normal	1.63788	8.87308	1.272	1.258	0.331	3. Normal	4. Normal	0.26	0.488	125	0
Tb927.10.13000	cAMP phosphodiesterase A, putative (PDEA)	Signalling	1.72	12.58	3.229	0.526	-0.926	3.Normal	4.93823	25.4711	3.891	1.259	0.332	3. Normal	4. Normal	0.42	0.348	159	0
Tb927.4.2330	hypothetical protein, conserved	ZUnknown	3.47	11	3.653	0.958	-0.062	3.Normal	9.32014	36.2318	7.388	1.259	0.332	3. Normal	4. Normal	0.76	0.372	252	0
Tb927.10.9920	hypothetical protein, conserved	ZUnknown	1.59	7.41	1.813	0.882	-0.181	3.Normal	3.30711	15.5673	2.621	1.259	0.333	3. Normal	4. Normal	0.7	0.481	204	0
Tb927.8.3000	hypothetical protein, conserved	ZUnknown	0.96	4.55	1.244	0.804	-0.314	3.Normal	1.84159	8.85061	1.43	1.259	0.332	3. Normal	4. Normal	0.64	0.521	63	0
Tb927.3.2900	EF-2 alpha, elongation initiation factor 2 alpha subunit,	Translation	5.06	24.1	6.494	0.785	-0.349	3.Normal	11.5066	56.3517	9.117	1.261	0.335	3. Normal	4. Normal	0.62	0.44	29	24
Tb927.11.11910	hypothetical protein, conserved	ZUnknown	1.44	6.01	1.903	0.736	-0.443	3.Normal	3.0741	11.5152	2.458	1.261	0.335	3. Normal	4. Normal	0.58	0.468	118	0
Tb927.10.15010	lipoic acid synthetase, mitochondrial precursor, putative	Lipids	0.81	5.75	1.555	0.514	-0.959	3.Normal	3.34189	16.2952	2.614	1.262	0.336	3. Normal	4. Normal	0.41	0.242	149	0
Tb927.4.550	hypothetical protein, conserved	ZUnknown	2.37	8.05	2.788	0.861	-0.216	3.Normal	6.67083	24.105	5.304	1.263	0.337	3. Normal	4. Normal	0.68	0.355	12	0
Tb927.9.4950	Radical SAM domain, Similar to TYW1 though one better match	Translation.tRNA	2.14	17.29	5.002	0.42	-1.252	3.Normal	3.86962	15.9405	3.087	1.263	0.337	3. Normal	4. Normal	0.33	0.553
Tb927.11.14470	hypothetical protein, conserved	ZUnknown	1.31	7.08	1.635	0.795	-0.331	3.Normal	1.67174	8.83084	1.346	1.263	0.337	3. Normal	4. Normal	0.63	0.784	15	0
Tb927.10.7320	hypothetical protein, conserved	ZUnknown	0.86	8.67	2.609	0.345	-1.535	3.Normal	4.15416	18.1856	3.324	1.264	0.338	3. Normal	4. Normal	0.27	0.207	158	0
Tb927.8.4770	small GTP-binding protein Rab18 (TbRAB18)	Vesicular.transport	2.95	9.07	2.93	0.99	-0.015	3.Normal	2.70626	9.71498	2.136	1.264	0.338	3. Normal	4. Normal	0.78	1.09	56	0
Tb927.11.16860	mitochondrial RNA binding protein MRB subunit	Mito.RNA	1.41	5.86	1.605	0.872	-0.197	3.Normal	2.7797	13.4122	2.214	1.265	0.339	3. Normal	4. Normal	0.69	0.507	53	0
Tb927.5.3610	adaptin complex AP3 delta subunit	Vesicular.transport	1.55	10.98	2.053	0.731	-0.453	3.Normal	1.81603	12.4729	1.423	1.265	0.339	3. Normal	4. Normal	0.58	0.854	181	0
Tb927.4.2940	hypothetical protein, conserved	ZUnknown	0.9	7.51	2.471	0.364	-1.457	3.Normal	2.31438	9.02598	1.816	1.266	0.341	3. Normal	4. Normal	0.29	0.389	55	15
Tb927.4.860	hypothetical protein, conserved	ZUnknown	1.53	12.43	3.503	0.428	-1.223	3.Normal	2.89428	12.0512	2.287	1.268	0.342	3. Normal	4. Normal	0.34	0.529	128	0
Tb927.7.1080	hypothetical protein, conserved	Mito.pathway	1.75	7.31	1.8	0.944	-0.083	3.Normal	3.08449	15.4883	2.444	1.268	0.343	3. Normal	4. Normal	0.74	0.567	201	0
Tb927.9.8710	hypothetical protein, conserved	ZUnknown	2.54	22.88	7.263	0.344	-1.539	3.Normal	4.3381	15.6325	3.387	1.27	0.344	3. Normal	4. Normal	0.27	0.586	7
Tb927.10.3340	protein kinase, putative	Protein.kinase	1.08	6.96	1.131	0.973	-0.04	3.Normal	3.12643	25.2009	2.439	1.271	0.346	3. Normal	4. Normal	0.77	0.345	291	0
Tb927.11.16290	AUT2/APG4/ATG4 cysteine peptidase, putative (ATG4.1)	Lysosome	1.4	8.53	2.697	0.519	-0.946	3.Normal	2.01752	7.76286	1.572	1.272	0.348	3. Normal	4. Normal	0.41	0.694
Tb927.10.11800	33 kDa inner dynein arm light chain, axonemal, putative,dynein light chain, putative	Cytoskeleton	1.69	7.3	1.891	0.899	-0.153	3.Normal	1.96303	9.39731	1.57	1.274	0.349	3. Normal	4. Normal	0.71	0.861	231	0
Tb927.4.3030	hypothetical protein, conserved	ZUnknown	1.78	10.81	3.099	0.581	-0.784	3.Normal	2.78225	12.4455	2.196	1.275	0.35	3. Normal	4. Normal	0.46	0.64	36	0
Tb927.7.1840	zinc finger protein, putative	Zinc.finger	0.7	8.56	2.756	0.254	-1.977	3.Normal	2.84337	11.4895	2.194	1.276	0.352	3. Normal	4. Normal	0.2	0.246	15	0
Tb927.11.14320	hypothetical protein, conserved	ZUnknown	2.92	11.93	3.866	0.75	-0.415	3.Normal	11.1705	44.5348	8.768	1.277	0.353	3. Normal	4. Normal	0.59	0.261	87	0
Tb927.2.4140	hypothetical protein, conserved	ZUnknown	1.5	10.29	2.039	0.736	-0.443	3.Normal	3.41536	20.7982	2.662	1.277	0.353	3. Normal	4. Normal	0.58	0.439	161	0
Tb927.11.1610	hypothetical protein, conserved	ZUnknown	1.91	9.25	1.953	0.973	-0.039	3.Normal	1.64341	9.03482	1.253	1.277	0.353	3. Normal	4. Normal	0.76	1.162	74	0
Tb927.8.5570	transporter, putative	Transporter	2.02	13.75	3.409	0.587	-0.769	3.Normal	4.74419	23.5081	3.677	1.278	0.354	3. Normal	4. Normal	0.46	0.426	282	0
Tb927.11.11660	hypothetical protein, conserved	ZUnknown	1.47	14.69	4.451	0.337	-1.569	3.Normal	4.2134	17.4764	3.283	1.279	0.355	3. Normal	4. Normal	0.26	0.349	11	0
Tb927.11.12670	TYW3 homologue, phe-tRNA modification, reading frame maintenance	Translation	1.86	7.87	2.491	0.763	-0.391	3.Normal	2.59041	10.1591	2.03	1.281	0.357	3. Normal	4. Normal	0.6	0.718	32	0
Tb927.8.1900	hypothetical protein, conserved	ZUnknown	1.19	9.75	2.632	0.456	-1.133	3.Normal	2.37707	10.5999	1.873	1.282	0.358	3. Normal	4. Normal	0.36	0.501	23	0
Tb927.3.5010	hypothetical protein, conserved	ZUnknown	6.02	32.07	8.254	0.727	-0.46	3.Normal	10.1047	48.9335	7.877	1.282	0.359	3. Normal	4. Normal	0.57	0.596	308	0
Tb927.8.2460	hypothetical protein, conserved	ZUnknown	5.5	32.75	8.999	0.611	-0.71	3.Normal	14.8103	70.8759	11.532	1.283	0.36	3. Normal	4. Normal	0.48	0.371	29	0
Tb927.11.14520	polypeptide deformylase, putative	Enzyme	1.47	10.52	3.514	0.427	-1.228	3.Normal	4.04146	14.9624	3.116	1.284	0.36	3. Normal	4. Normal	0.33	0.364	61	0
Tb927.7.2590	prefoldin, putative	Chaperone	5.22	20.79	6.356	0.818	-0.29	3.Normal	14.7303	63.6363	11.43	1.286	0.363	3. Normal	4. Normal	0.64	0.354	139	0
Tb927.11.1640	hypothetical protein, conserved	ZUnknown	1.55	10.01	2.778	0.54	-0.889	3.Normal	2.9684	12.9756	2.331	1.287	0.364	3. Normal	4. Normal	0.42	0.522	216	0
Tb927.9.3620	hypothetical protein, conserved	ZUnknown	1.15	6.66	2.247	0.49	-1.03	3.Normal	1.86165	6.93899	1.476	1.287	0.364	3. Normal	4. Normal	0.38	0.618	37	0
Tb927.1.3300	myotubularin, putative,zinc-binding phosphatase, putative	Cytoskeleton	1.53	9.42	1.652	0.908	-0.14	3.Normal	1.50288	9.95554	1.166	1.287	0.364	3. Normal	4. Normal	0.71	1.018	133	0
Tb927.11.14720	hypothetical protein, conserved	ZUnknown	1.83	12.94	3.795	0.474	-1.076	3.Normal	1.46925	6.34269	1.166	1.287	0.364	3. Normal	4. Normal	0.37	1.246	9
Tb927.11.12680	prefoldin subunit 2, also clathrin associated	Vesicular.transport	3.49	15.14	5.043	0.694	-0.527	3.Normal	14.8736	58.1886	11.568	1.288	0.365	3. Normal	4. Normal	0.54	0.235	65	0
Tb927.7.3380	hypothetical protein, conserved	ZUnknown	1.7	10.59	3.351	0.507	-0.979	3.Normal	4.30461	16.596	3.338	1.288	0.365	3. Normal	4. Normal	0.39	0.395	126	0
Tb927.11.13600	hypothetical protein, conserved	ZUnknown	0.93	7.81	2.334	0.386	-1.375	3.Normal	2.17966	9.22565	1.709	1.288	0.365	3. Normal	4. Normal	0.3	0.427	12	0
Tb927.9.12100	hypothetical protein, conserved	ZUnknown	1.06	5.19	1.454	0.757	-0.402	3.Normal	1.72863	6.83609	1.32	1.288	0.365	3. Normal	4. Normal	0.59	0.613	55	0
Tb927.3.4000	Adaptin complex AP1 sigma subunit	Vesicular.transport	7	30.82	10.268	0.682	-0.553	3.Normal	8.48206	30.3399	6.593	1.289	0.367	3. Normal	4. Normal	0.53	0.825	99	0
Tb927.11.6520	hypothetical protein, conserved	ZUnknown	1.22	7.25	2.351	0.51	-0.97	3.Normal	1.96611	7.13262	1.55	1.29	0.368	3. Normal	4. Normal	0.4	0.621	22	0
Tb927.11.7960	kPAP kinetoplast poly(A) polymerase 1	Mito.RNA	1.52	5.68	1.694	0.886	-0.175	3.Normal	3.67001	15.8798	2.863	1.292	0.37	3. Normal	4. Normal	0.69	0.414	6
Tb927.8.5960	hypothetical protein, conserved	ZUnknown	3.39	19.93	5.62	0.605	-0.725	3.Normal	3.63603	14.678	2.786	1.292	0.37	3. Normal	4. Normal	0.47	0.932	4
Tb927.10.10310	hypothetical protein, conserved. metallo protease like	ZUnknown	0.95	6.08	1.666	0.54	-0.889	3.Normal	3.20547	13.7162	2.475	1.293	0.371	3. Normal	4. Normal	0.42	0.296	47	0
Tb927.10.14520	YFP-fusion localizes to basal bodies	Cytoskeleton	1.48	8.75	2.486	0.603	-0.729	3.Normal	4.33926	19.4413	3.325	1.293	0.371	3. Normal	4. Normal	0.47	0.341
Tb927.2.2920	hypothetical protein, conserved	ZUnknown	1.15	5.12	1.125	0.978	-0.032	3.Normal	4.1334	22.8946	3.169	1.294	0.372	3. Normal	4. Normal	0.76	0.278	506	21
Tb927.4.1610	VDAC-like	Ions	2.46	12.52	3.466	0.721	-0.471	3.Normal	4.41172	20.1851	3.4	1.294	0.372	3. Normal	4. Normal	0.56	0.558	307	0
Tb927.6.2480	chaperone protein DNAj, associated with Mitchondrial LSU ribosome	Mito.translation	1.34	10.45	2.991	0.435	-1.202	3.Normal	5.38536	21.9267	4.169	1.295	0.373	3. Normal	4. Normal	0.34	0.249	55	0
Tb927.11.9050	hypothetical protein, conserved	ZUnknown	1.7	8.51	2.528	0.673	-0.572	3.Normal	1.87299	8.03596	1.467	1.295	0.373	3. Normal	4. Normal	0.52	0.908	97	0
Tb927.10.14760	hypothetical protein, conserved	ZUnknown	12.26	61.51	17.84	0.689	-0.536	3.Normal	8.21708	30.9377	6.333	1.295	0.373	3. Normal	4. Normal	0.53	1.492	39	0
Tb927.8.4810	prohibitin 1 (PHB1)	Cell.cycle	3.21	10.72	3.419	0.936	-0.096	3.Normal	19.3315	88.0159	14.89	1.296	0.374	3. Normal	4. Normal	0.72	0.166	41	0
Tb927.11.16410	enolase, putative	Glucose.glycerol	1.57	6.77	1.982	0.807	-0.309	3.Normal	2.61984	11.2871	2.006	1.296	0.374	3. Normal	4. Normal	0.62	0.599	37	0
Tb927.8.4640	flagellar protofilament ribbon protein, putative	Cytoskeleton	3.7	25.57	7.077	0.523	-0.936	3.Normal	9.47209	43.4464	7.309	1.3	0.378	3. Normal	4. Normal	0.4	0.391	46	0
Tb927.10.13810	hypothetical protein, conserved	ZUnknown	1.66	5.17	1.788	0.951	-0.073	3.Normal	4.50032	14.9241	3.458	1.301	0.38	3. Normal	4. Normal	0.73	0.369	48	0
Tb927.8.3190	hypothetical protein, conserved	ZUnknown	0.64	7.27	1.783	0.337	-1.571	3.Normal	1.52668	6.71368	1.153	1.301	0.379	3. Normal	4. Normal	0.26	0.419	227	0
Tb927.10.9870	CMF12, possible component of motile flagella	Cytoskeleton	2.55	11.6	3.574	0.727	-0.459	3.Normal	8.83867	36.5413	6.759	1.302	0.381	3. Normal	4. Normal	0.56	0.289	30	0
Tb927.8.8030	emp24/gp25L/p24 family/GOLD	Vesicular.transport	6.96	25.8	7.276	0.962	-0.056	3.Normal	3.22042	13.2376	2.457	1.303	0.381	3. Normal	4. Normal	0.74	2.161	216	0
Tb927.10.5830	hypothetical protein, conserved, 4-5 RanBP2 Zn fingers, matches varios yeast/human proteins with motif	Zinc.finger	1.63	13.59	3.541	0.452	-1.146	3.Normal	4.58533	22.2168	3.528	1.304	0.383	3. Normal	4. Normal	0.35	0.355	139	33
Tb927.10.1880	hypothetical protein, conserved	ZUnknown	1.19	5.44	1.708	0.702	-0.51	3.Normal	4.29913	15.4373	3.293	1.306	0.385	3. Normal	4. Normal	0.54	0.277	71	0
Tb927.6.3680	POMP31	Mito.membrane	2.16	13.6	4.653	0.473	-1.081	3.Normal	9.52592	35.0101	7.27	1.307	0.386	3. Normal	4. Normal	0.36	0.227	54	0
Tb927.10.6990	hypothetical protein, conserved	ZUnknown	1.96	17.73	4.83	0.414	-1.272	3.Normal	5.59438	25.0747	4.283	1.307	0.387	3. Normal	4. Normal	0.32	0.35	172	0
Tb927.6.3210	hypothetical protein, conserved	ZUnknown	1.56	7.61	2.71	0.59	-0.76	3.Normal	4.30024	14.9396	3.291	1.307	0.386	3. Normal	4. Normal	0.45	0.363	16	0
Tb927.5.1780	hypothetical protein, conserved	ZUnknown	1.38	13.31	3.1	0.452	-1.147	3.Normal	3.04233	15.0186	2.295	1.307	0.386	3. Normal	4. Normal	0.35	0.454	124	0
Tb927.7.4610	hypothetical protein, conserved	ZUnknown	1.36	6.31	1.734	0.807	-0.309	3.Normal	2.22498	8.79293	1.682	1.308	0.387	3. Normal	4. Normal	0.62	0.611
Tb927.8.1310	mitochondrial carrier protein, MCP15	Mito.transport	2.45	11.4	2.527	0.989	-0.015	3.Normal	2.52866	13.479	1.912	1.308	0.387	3. Normal	4. Normal	0.76	0.969	21	39
Tb927.4.2340	hypothetical protein, conserved	ZUnknown	1.63	10.12	2.776	0.576	-0.795	3.Normal	3.48503	14.7844	2.674	1.309	0.389	3. Normal	4. Normal	0.44	0.468
Tb927.3.2190	RNA triphosphatase (TbCET1) forms CAP0 on SL	RNA.processing	2.13	9.03	2.903	0.723	-0.467	3.Normal	4.06436	14.8517	3.131	1.309	0.389	3. Normal	4. Normal	0.55	0.524	19	0
Tb927.11.15600	histone deacetylase 2 (DAC2 or HDAC2)	Chromatin	1.31	16.76	3.945	0.33	-1.601	3.Normal	1.83318	9.03752	1.375	1.309	0.389	3. Normal	4. Normal	0.25	0.715	741	54
Tb927.10.710	hypothetical protein, conserved	ZUnknown	1.74	11.67	3.741	0.454	-1.138	3.Normal	1.90402	7.31673	1.451	1.309	0.389	3. Normal	4. Normal	0.35	0.914	31	0
Tb927.7.3390	hypothetical protein, conserved	ZUnknown	1.07	13.73	4.194	0.262	-1.931	3.Normal	3.08527	12.3427	2.366	1.31	0.39	3. Normal	4. Normal	0.2	0.347	7
Tb927.7.3510	Mitchondrial LSU ribosomal protein	Mito.translation	0.85	6.42	1.711	0.526	-0.927	3.Normal	1.74369	7.32135	1.297	1.311	0.391	3. Normal	4. Normal	0.4	0.487	14	0
Tb927.6.3540	zinc-finger protein, conserved	Zinc.finger	1.81	10.53	3.171	0.568	-0.817	3.Normal	4.55221	18.9198	3.499	1.314	0.395	3. Normal	4. Normal	0.43	0.398
Tb927.6.1560	hypothetical protein, conserved	ZUnknown	1.15	4.61	1.298	0.847	-0.239	3.Normal	2.62217	11.8019	1.979	1.314	0.393	3. Normal	4. Normal	0.64	0.439	23	0
Tb927.8.4590	hypothetical protein, conserved	ZUnknown	3.32	11.1	3.412	0.967	-0.048	3.Normal	6.16645	23.8828	4.718	1.314	0.394	3. Normal	4. Normal	0.74	0.538	131	0
Tb927.10.14200	syntaxin 5	Vesicular.transport	1.3	6.45	1.707	0.761	-0.393	3.Normal	1.74561	7.2075	1.294	1.314	0.394	3. Normal	4. Normal	0.58	0.745	80	0
Tb927.10.6160	hypothetical protein, conserved	ZUnknown	1.39	12.23	2.809	0.498	-1.005	3.Normal	1.83482	9.26265	1.368	1.315	0.395	3. Normal	4. Normal	0.38	0.758	13	0
Tb927.11.7310	RNA binding protein, putative, RBD	RNA.binding	1.97	9	2.876	0.695	-0.524	3.Normal	4.62189	17.1767	3.494	1.317	0.397	3. Normal	4. Normal	0.53	0.426	9
Tb927.11.11030	EAP4 exosome-associated protein 4	RNA.degradation	1.11	5.99	2.016	0.546	-0.874	3.Normal	3.95271	13.6582	3.035	1.318	0.398	3. Normal	4. Normal	0.41	0.281	29	0
Tb927.7.3910	NADH-ubiquinone oxidoreductase complex I subunit, putative	Mito.pathway	1.76	7.16	1.95	0.923	-0.115	3.Normal	2.61058	10.5263	1.972	1.318	0.399	3. Normal	4. Normal	0.7	0.674	109	0
Tb927.11.15760	GPI transamidase subunit Tta1 (TTA1)	GPI.anchors	3.48	14.78	4.29	0.816	-0.294	3.Normal	4.36329	17.884	3.333	1.32	0.401	3. Normal	4. Normal	0.62	0.798	220	0
Tb927.10.11060	hypothetical protein, conserved	ZUnknown	2.33	6.87	2.357	0.976	-0.035	3.Normal	7.036	24.8924	5.295	1.322	0.403	3. Normal	4. Normal	0.74	0.331	411	0
Tb927.10.6800	RBG1, associated with translating ribosomes	Translation	3.52	18.06	4.993	0.701	-0.513	3.Normal	7.80363	34.2755	5.898	1.322	0.403	3. Normal	4. Normal	0.53	0.451	49	0
Tb927.4.1270	ruvB-like DNA helicase, putative	DNA	4.48	24.37	6.324	0.712	-0.491	3.Normal	10.9998	52.3133	8.308	1.324	0.405	3. Normal	4. Normal	0.54	0.407	53	0
Tb927.10.16050	hypothetical protein, conserved	ZUnknown	1.69	6.77	2.349	0.724	-0.466	3.Normal	5.39836	18.5464	4.071	1.326	0.408	3. Normal	4. Normal	0.55	0.313	91	0
Tb927.9.8190	hypothetical protein, conserved	ZUnknown	3.29	16.85	5.155	0.64	-0.644	3.Normal	6.67671	25.8609	5.049	1.327	0.408	3. Normal	4. Normal	0.48	0.493	178	0
Tb927.10.4010	hypothetical protein, conserved, virus attachment domain, C-terminal match to some bacterial proteins	ZUnknown	1.48	8.2	2.032	0.738	-0.438	3.Normal	2.77067	13.4513	2.108	1.328	0.41	3. Normal	4. Normal	0.56	0.534	82	0
Tb927.11.7110	hypothetical protein, conserved	ZUnknown	1.24	6.61	1.904	0.63	-0.666	3.Normal	2.09648	8.8013	1.581	1.328	0.409	3. Normal	4. Normal	0.47	0.591	118	0
Tb927.3.3010	hypothetical protein, conserved	ZUnknown	3.09	13.57	4.894	0.633	-0.659	3.Normal	7.21512	24.441	5.414	1.33	0.411	3. Normal	4. Normal	0.48	0.428	217	0
Tb927.11.15710	hypothetical protein, conserved	ZUnknown	1.08	5.4	1.385	0.794	-0.332	3.Normal	1.86283	8.44978	1.429	1.33	0.411	3. Normal	4. Normal	0.6	0.58	124	0
Tb927.11.400	hypothetical protein, conserved	ZUnknown	1.44	9.95	2.665	0.525	-0.929	3.Normal	2.29342	10.4846	1.73	1.33	0.411	3. Normal	4. Normal	0.39	0.628	144	0
Tb927.7.700	hypothetical protein, conserved	ZUnknown	1.79	9.92	2.071	0.869	-0.203	3.Normal	3.58655	21.2684	2.705	1.331	0.412	3. Normal	4. Normal	0.65	0.499	160	0
Tb927.9.9160	hypothetical protein, conserved	ZUnknown	1.12	15.31	3.435	0.32	-1.643	3.Normal	1.57988	8.15159	1.202	1.332	0.413	3. Normal	4. Normal	0.24	0.709	58	0
Tb927.8.1980	hypothetical protein, conserved	ZUnknown	2.09	10.47	2.77	0.758	-0.399	3.Normal	4.94659	21.0086	3.676	1.333	0.414	3. Normal	4. Normal	0.57	0.423	13	0
Tb927.11.15300	hypothetical protein, conserved	ZUnknown	1.6	13.94	4.22	0.379	-1.399	3.Normal	2.38368	9.03539	1.8	1.333	0.415	3. Normal	4. Normal	0.28	0.671	37	0
Tb927.1.3220	GTPase activating protein of Rab-like GTPase, putative	Signalling	1.56	8.86	2.207	0.725	-0.464	3.Normal	1.91944	8.95857	1.425	1.333	0.415	3. Normal	4. Normal	0.54	0.813	160	0
Tb927.8.4790	hypothetical protein, copurified with splicing complex	ZUnknown	1.49	17.56	5.163	0.291	-1.783	3.Normal	1.78113	7.42874	1.35	1.333	0.415	3. Normal	4. Normal	0.22	0.837	63	0
Tb927.6.2450	protein kinase, putative,protein kinase B kinase, putative	Protein.kinase	0.77	8.29	1.693	0.472	-1.082	3.Normal	1.76303	9.52673	1.349	1.335	0.416	3. Normal	4. Normal	0.35	0.437
Tb927.11.6580	hypothetical protein, conserved	ZUnknown	0.9	7.52	1.965	0.458	-1.126	3.Normal	1.93459	9.11465	1.423	1.335	0.417	3. Normal	4. Normal	0.34	0.465	148	0
Tb927.10.3760	vacuolar ATP synthase subunit d, putative	Lysosome	2.66	10.77	3.253	0.83	-0.269	3.Normal	4.7538	19.4664	3.596	1.335	0.417	3. Normal	4. Normal	0.62	0.56	156	0
Tb927.1.1230	chaperone protein DNAj, putative	Chaperone	0.59	7.02	1.771	0.339	-1.562	3.Normal	1.07054	4.83871	0.823	1.337	0.419	3. Normal	4. Normal	0.25	0.551	37	0
Tb927.2.2360	hypothetical protein, conserved	ZUnknown	1.09	6.26	1.15	0.957	-0.064	3.Normal	1.31915	7.98338	0.972	1.337	0.419	3. Normal	4. Normal	0.72	0.826	317	0
Tb927.10.11890	hypothetical protein, conserved	ZUnknown	1.63	7.22	2.059	0.777	-0.364	3.Normal	5.15412	21.1194	3.887	1.338	0.42	3. Normal	4. Normal	0.58	0.316	16	0
Tb927.8.5670	hypothetical protein, conserved	ZUnknown	1.48	5.03	1.568	0.956	-0.064	3.Normal	3.50514	13.15	2.616	1.338	0.42	3. Normal	4. Normal	0.71	0.422	191	0
Tb927.11.11210	paraflagellar rod protein PFC17	Cytoskeleton	4.65	19.8	5.933	0.775	-0.367	3.Normal	7.59384	30.4093	5.68	1.338	0.42	3. Normal	4. Normal	0.58	0.612	102	0
Tb927.11.2760	hypothetical protein, conserved	ZUnknown	1.62	7.46	2.086	0.767	-0.383	3.Normal	4.82656	19.1221	3.584	1.339	0.422	3. Normal	4. Normal	0.57	0.336	45	0
Tb927.8.4610	small GTP-binding protein Rab1 (Trab1)	Vesicular.transport	2.37	11.2	3.27	0.734	-0.446	3.Normal	4.55016	17.9685	3.434	1.34	0.422	3. Normal	4. Normal	0.55	0.521	14	0
Tb927.4.850	hypothetical protein, conserved	ZUnknown	2.49	12.89	4.238	0.59	-0.761	3.Normal	2.92114	10.2721	2.164	1.34	0.423	3. Normal	4. Normal	0.44	0.852	28	0
Tb927.11.12950	TbRLJ ras-like small GTPase	Signalling	2.22	17.73	5.559	0.396	-1.337	3.Normal	4.85327	17.883	3.65	1.343	0.425	3. Normal	4. Normal	0.29	0.457	285	0
Tb927.10.5220	hypothetical protein, possible component of cytochorome oxidase complex	Mito.e.transport	0.81	10.27	2.584	0.31	-1.691	3.Normal	6.82023	31.9905	5.059	1.344	0.427	3. Normal	4. Normal	0.23	0.119	81	0
Tb927.3.940	hypothetical protein, conserved	Mito.pathway	1.72	6.69	2.256	0.753	-0.408	3.Normal	10.0257	37.7148	7.43	1.346	0.429	3. Normal	4. Normal	0.56	0.172	411	0
Tb927.5.1910	hypothetical protein, conserved	ZUnknown	1.04	12.75	2.375	0.421	-1.248	3.Normal	0.810418	5.47241	0.594	1.346	0.429	3. Normal	4. Normal	0.31	1.283	286	0
Tb927.10.10140	paraflagellar rod protein PFC19	Cytoskeleton	8.99	46.07	12.602	0.714	-0.486	3.Normal	11.123	46.4146	8.243	1.347	0.429	3. Normal	4. Normal	0.53	0.808	98	0
Tb927.8.6820	hypothetical protein, conserved	ZUnknown	1.22	6.17	1.725	0.696	-0.524	3.Normal	3.69573	14.8217	2.744	1.348	0.431	3. Normal	4. Normal	0.52	0.33	138	39
Tb927.10.430	hypothetical protein, conserved	Mito.pathway	0.93	9.32	2.646	0.34	-1.556	3.Normal	6.85588	27.926	5.115	1.349	0.432	3. Normal	4. Normal	0.25	0.136	124	0
Tb927.3.2170	EF2 translation elongation factor EF-2, putative	Translation	2.12	10.94	2.42	0.868	-0.204	3.Normal	3.90156	21.3597	2.889	1.35	0.433	3. Normal	4. Normal	0.64	0.543	258	27
Tb927.7.5100	hypothetical protein, conserved	ZUnknown	2	16.42	4.714	0.424	-1.237	3.Normal	8.93245	36.2299	6.59	1.351	0.434	3. Normal	4. Normal	0.31	0.224	310	27
Tb927.5.2980	hypothetical protein, conserved	ZUnknown	1.61	8.86	1.694	0.945	-0.082	3.Normal	1.31635	8.14909	0.962	1.351	0.434	3. Normal	4. Normal	0.7	1.223	59	0
Tb927.11.9440	hypothetical protein, conserved	ZUnknown	2.69	14.17	3.564	0.758	-0.4	3.Normal	4.78687	22.4732	3.551	1.352	0.435	3. Normal	4. Normal	0.56	0.562	35	0
Tb927.9.1910	hypothetical protein, conserved	ZUnknown	1.51	6.95	2.051	0.731	-0.451	3.Normal	3.80978	15.104	2.808	1.353	0.437	3. Normal	4. Normal	0.54	0.396	332	0
Tb927.11.560	hypothetical protein, conserved	ZUnknown	1.38	10.04	2.697	0.519	-0.946	3.Normal	2.57652	10.6523	1.921	1.353	0.436	3. Normal	4. Normal	0.38	0.536	6
Tb927.11.4850	hypothetical protein, conserved	Mito.pathway	1.33	11.55	3.434	0.379	-1.402	3.Normal	4.00563	15.752	2.955	1.354	0.437	3. Normal	4. Normal	0.28	0.332	32	0
Tb927.5.990	hypothetical protein, conserved	ZUnknown	2.14	8.77	2.507	0.838	-0.255	3.Normal	6.13239	25.6044	4.507	1.354	0.437	3. Normal	4. Normal	0.62	0.349	42	0
Tb927.9.14990	hypothetical protein, conserved, no clear yeast or human matches	ZUnknown	1.78	7.98	2.768	0.65	-0.621	3.Normal	10.9049	38.1726	8.044	1.355	0.438	3. Normal	4. Normal	0.48	0.163	41	0
Tb927.9.10890	hypothetical protein, conserved	ZUnknown	4.81	17.57	5.216	0.92	-0.12	3.Normal	6.30928	25.1123	4.649	1.355	0.438	3. Normal	4. Normal	0.68	0.762	312	0
Tb927.3.750	hypothetical protein, conserved	Mito.pathway	1.37	5.05	1.443	0.97	-0.043	3.Normal	4.23668	17.4593	3.096	1.356	0.44	3. Normal	4. Normal	0.72	0.323
Tb927.11.16080	hypothetical protein, conserved	ZUnknown	3.17	15.55	4.632	0.691	-0.533	3.Normal	7.16511	28.7963	5.302	1.358	0.441	3. Normal	4. Normal	0.51	0.442	330	0
Tb927.8.1170	eIF3H	Translation	3.59	21.76	6.278	0.573	-0.802	3.Normal	9.87656	41.3575	7.285	1.359	0.443	3. Normal	4. Normal	0.42	0.363	66	15
Tb927.5.970	class I transcription factor A, subunit 6 (CITFA-6)	RNA.synthesis	4.29	14.14	4.854	0.886	-0.175	3.Normal	7.31299	23.5904	5.366	1.36	0.444	3. Normal	4. Normal	0.65	0.587
Tb927.3.3290	protein kinase, putative	Protein.kinase	0.87	10.19	2.619	0.344	-1.541	3.Normal	1.35119	5.80926	1.03	1.36	0.443	3. Normal	4. Normal	0.25	0.644	149	0
Tb927.8.5840	hypothetical protein, conserved	ZUnknown	1.35	6.71	2.433	0.575	-0.797	3.Normal	4.0206	13.229	2.939	1.361	0.444	3. Normal	4. Normal	0.42	0.336	8
Tb927.11.15580	hypothetical protein, conserved	ZUnknown	1.59	9.15	2.651	0.603	-0.729	3.Normal	2.12922	7.69057	1.543	1.361	0.444	3. Normal	4. Normal	0.44	0.747	4
Tb927.5.2100	RBP30	RNA.binding	2.06	9.2	2.484	0.845	-0.243	3.Normal	5.20758	21.7702	3.817	1.362	0.446	3. Normal	4. Normal	0.62	0.396	101	0
Tb927.8.2330	hypothetical protein, conserved	ZUnknown	2.39	11.08	2.892	0.83	-0.269	3.Normal	9.428	43.9148	6.897	1.363	0.447	3. Normal	4. Normal	0.61	0.254	643	0
Tb927.3.3150	hypothetical protein, conserved	ZUnknown	1.37	8.53	2.178	0.643	-0.637	3.Normal	1.50703	6.74527	1.099	1.365	0.449	3. Normal	4. Normal	0.47	0.909	49	0
Tb927.7.3570	hypothetical protein, conserved	ZUnknown	1.47	8.28	1.94	0.773	-0.371	3.Normal	1.4861	7.09942	1.098	1.366	0.45	3. Normal	4. Normal	0.57	0.989	88	0
Tb927.11.9350	phosphonopyruvate decarboxylase-like protein, putative	Glucose.glycerol	1.45	5.77	1.764	0.85	-0.234	3.Normal	3.56875	13.7619	2.63	1.369	0.453	3. Normal	4. Normal	0.62	0.406	21	0
Tb927.7.1900	protein kinase, putative,cdc2-related related kinase, putative (CRK7)	Protein.kinase	1	5.73	1.929	0.518	-0.948	3.Normal	2.30209	8.28948	1.68	1.369	0.453	3. Normal	4. Normal	0.38	0.434	11	0
Tb927.11.16300	hypothetical protein, conserved	ZUnknown	0.87	6.32	1.813	0.497	-1.01	3.Normal	8.0848	31.6207	5.907	1.371	0.455	3. Normal	4. Normal	0.36	0.108	22	0
Tb927.4.3000	hypothetical protein, conserved, F-box domains,P-loop Ntd triphosphate hydrolase	ZUnknown	0.9	6.61	1.909	0.472	-1.085	3.Normal	1.66625	6.57437	1.24	1.371	0.455	3. Normal	4. Normal	0.34	0.54	56	0
Tb927.4.1310	ZC3H9	RNA.binding	2.22	7.5	2.261	0.973	-0.039	3.Normal	3.01661	12.4465	2.185	1.373	0.457	3. Normal	4. Normal	0.71	0.736	170	0
Tb927.9.9700	hypothetical protein, conserved	ZUnknown	2.35	9.25	2.573	0.933	-0.101	3.Normal	2.78797	10.5015	2.039	1.373	0.458	3. Normal	4. Normal	0.68	0.843	17	0
Tb927.11.5980	hypothetical protein, conserved	ZUnknown	1.52	9.34	2.689	0.558	-0.842	3.Normal	3.16522	12.3746	2.325	1.376	0.461	3. Normal	4. Normal	0.41	0.48	125	0
Tb927.8.2120	hypothetical protein, conserved	ZUnknown	1.69	7.67	2.365	0.719	-0.476	3.Normal	2.92976	11.268	2.107	1.376	0.461	3. Normal	4. Normal	0.52	0.577	86	0
Tb927.10.4500	mRNA capping methyltransferase, putative	RNA.processing	1.72	10.58	3.363	0.506	-0.984	3.Normal	3.33939	11.6295	2.397	1.377	0.461	3. Normal	4. Normal	0.37	0.515	19	0
Tb927.3.1430	chaperone protein DNAj, putative	Chaperone	1.73	11.97	3.313	0.513	-0.963	3.Normal	2.0393	7.67393	1.453	1.377	0.461	3. Normal	4. Normal	0.37	0.848	364	0
Tb927.7.3940	mitochondrial carrier protein, MCP16	Mito.transport	4.79	18.6	4.978	0.964	-0.053	3.Normal	15.7104	77.1227	11.38	1.38	0.464	3. Normal	4. Normal	0.7	0.305	186	0
Tb927.10.16110	CMF1, possible component of motile flagella	Cytoskeleton	1.59	10.15	2.747	0.583	-0.78	3.Normal	4.76902	20.3026	3.479	1.38	0.464	3. Normal	4. Normal	0.42	0.333	116	0
Tb927.11.15290	eRF1 methyltransferase catalytic subunit, putative	Translation	1.7	9.18	2.817	0.604	-0.729	3.Normal	3.13751	10.7231	2.246	1.38	0.465	3. Normal	4. Normal	0.44	0.542
Tb927.11.13350	hypothetical protein, conserved	ZUnknown	3.75	13.82	3.827	0.967	-0.049	3.Normal	3.16506	12.9026	2.318	1.381	0.465	3. Normal	4. Normal	0.7	1.185	34	9
Tb927.4.1890	hypothetical protein, conserved	ZUnknown	2.25	8.32	2.449	0.939	-0.091	3.Normal	4.56569	16.6913	3.327	1.382	0.467	3. Normal	4. Normal	0.68	0.493	38	0
Tb927.7.5120	hypothetical protein, conserved	ZUnknown	0.95	8.94	2.554	0.352	-1.504	3.Normal	2.29915	8.84997	1.664	1.383	0.467	3. Normal	4. Normal	0.25	0.413	6
Tb927.7.800	MRB complex protein mitochondrial RNA binding complex 1 subunit	Mito.RNA	1.02	10.75	2.869	0.349	-1.521	3.Normal	2.82902	11.5628	2.024	1.384	0.469	3. Normal	4. Normal	0.25	0.361	42	0
Tb927.11.4730	hypothetical protein, conserved	ZUnknown	0.71	6.48	1.771	0.395	-1.339	3.Normal	1.5543	5.53614	1.156	1.384	0.469	3. Normal	4. Normal	0.29	0.457
Tb927.11.9210	hypothetical protein, conserved	ZUnknown	1.35	14.25	3.437	0.407	-1.296	3.Normal	3.46897	16.423	2.525	1.386	0.471	3. Normal	4. Normal	0.29	0.389	53	0
Tb927.6.1280	eIF2B GDP-GTP exchange factor	Translation	2.14	6.74	2.186	0.961	-0.058	3.Normal	3.89645	14.0674	2.813	1.386	0.471	3. Normal	4. Normal	0.69	0.549	25	0
Tb927.9.1920	hypothetical protein, conserved	ZUnknown	2.4	12.29	3.812	0.63	-0.667	3.Normal	18.7687	75.5252	13.558	1.387	0.472	3. Normal	4. Normal	0.45	0.128	230	0
Tb927.2.3920	hypothetical protein, conserved, LYR domain as in NADH dehydrogenase but no evidence that its in the mitochondrion	ZUnknown	0.99	9.54	3.518	0.284	-1.815	3.Normal	6.6292	21.2119	4.752	1.389	0.474	3. Normal	4. Normal	0.2	0.149
Tb927.6.4660	cationic amino acid transporter, putative	Amino.acid.transport	0.78	8.41	1.986	0.403	-1.312	3.Normal	1.96563	9.21789	1.44	1.389	0.474	3. Normal	4. Normal	0.29	0.397	83	0
Tb927.3.3350	hypothetical protein, conserved	ZUnknown	1.23	15.27	3.315	0.362	-1.466	3.Normal	2.02695	10.4763	1.439	1.389	0.475	3. Normal	4. Normal	0.26	0.607
Tb927.11.13420	hypothetical protein, conserved	ZUnknown	1.3	8.38	2.149	0.605	-0.725	3.Normal	1.7441	6.69832	1.224	1.389	0.474	3. Normal	4. Normal	0.44	0.745	326	0
Tb927.5.2130	hypothetical protein, conserved	ZUnknown	1.23	10.5	2.095	0.573	-0.804	3.Normal	1.51363	7.62872	1.079	1.39	0.475	3. Normal	4. Normal	0.41	0.813	78	0
Tb927.5.1500	hypothetical protein, conserved	ZUnknown	1.12	6.29	1.592	0.691	-0.534	3.Normal	1.22755	5.018	0.863	1.391	0.476	3. Normal	4. Normal	0.5	0.912	5
Tb927.3.3830	hypothetical protein, conserved	ZUnknown	2.68	12.5	3.752	0.72	-0.475	3.Normal	2.88531	10.7189	2.083	1.392	0.477	3. Normal	4. Normal	0.52	0.929	220	0
Tb927.10.6380	ring finger containing protein	Zinc.finger	1.14	7.46	1.996	0.551	-0.86	3.Normal	3.78737	15.2891	2.728	1.393	0.478	3. Normal	4. Normal	0.4	0.301	30	0
Tb927.1.570	Histone-lysine N-methyltransferase, (DOT1B)	Chromatin	1.57	9.64	3.05	0.525	-0.931	3.Normal	7.22172	27.1168	5.158	1.396	0.481	3. Normal	4. Normal	0.38	0.217	8
Tb927.11.970	hypothetical protein, conserved	ZUnknown	2.57	8.28	2.788	0.933	-0.101	3.Normal	3.18588	9.82306	2.292	1.396	0.481	3. Normal	4. Normal	0.67	0.807	30	0
Tb927.10.13370	dynein light chain, putative,dynein Tctex1 family, putative	Cytoskeleton	1.69	9.79	3.289	0.517	-0.952	3.Normal	5.88379	20.4113	4.219	1.398	0.484	3. Normal	4. Normal	0.37	0.287	34	0
Tb927.10.3860	SNF-7-like protein, putative	DNA	1.77	5.74	1.991	0.904	-0.145	3.Normal	3.90764	12.7582	2.788	1.399	0.484	3. Normal	4. Normal	0.65	0.453	190	0
Tb927.10.5040	chaperone protein DNAj, putative	Chaperone	1.84	8.06	2.377	0.757	-0.401	3.Normal	4.03629	14.5453	2.859	1.399	0.484	3. Normal	4. Normal	0.54	0.456
Tb927.7.4190	hypothetical protein, conserved	ZUnknown	2.43	13.15	3.517	0.682	-0.551	3.Normal	3.24376	12.8045	2.286	1.4	0.485	3. Normal	4. Normal	0.49	0.749	95	0
Tb927.10.15230	hypothetical protein, conserved	ZUnknown	1.66	7.51	2.32	0.733	-0.448	3.Normal	6.13642	24.0969	4.353	1.401	0.487	3. Normal	4. Normal	0.52	0.271	198	0
Tb927.10.1980	hypothetical protein, conserved	ZUnknown	1.3	13.93	3.23	0.402	-1.313	3.Normal	1.93111	9.28493	1.355	1.402	0.487	3. Normal	4. Normal	0.29	0.673	361	0
Tb927.11.10220	hypothetical protein, conserved	ZUnknown	2.37	14.39	4.657	0.515	-0.956	3.Normal	7.22354	24.3712	5.131	1.403	0.489	3. Normal	4. Normal	0.37	0.328	131	0
Tb927.11.16000	exonuclease, putative	RNA.degradation	1.45	6.92	2.153	0.65	-0.621	3.Normal	1.70124	6.42011	1.212	1.403	0.488	3. Normal	4. Normal	0.46	0.852	19	0
Tb927.11.4930	hypothetical protein, conserved	ZUnknown	1.45	12.85	4.202	0.357	-1.486	3.Normal	3.60736	12.0108	2.559	1.407	0.492	3. Normal	4. Normal	0.25	0.402	51	0
Tb927.10.4510	hypothetical protein, conserved	ZUnknown	2.45	11	3.187	0.784	-0.35	3.Normal	4.69318	17.8697	3.342	1.407	0.492	3. Normal	4. Normal	0.56	0.522	14	0
Tb927.9.9940	PACRGB,flagellar component	Cytoskeleton	3.31	17.03	4.708	0.701	-0.513	3.Normal	7.6421	31.4845	5.394	1.409	0.495	3. Normal	4. Normal	0.5	0.433	51	0
Tb927.8.2290	hypothetical protein, conserved	ZUnknown	1.13	9.76	3.261	0.337	-1.568	3.Normal	5.91476	19.5695	4.181	1.411	0.497	3. Normal	4. Normal	0.24	0.191	111	0
Tb927.11.6190	hypothetical protein, conserved	ZUnknown	1.29	6.71	2.411	0.539	-0.891	3.Normal	3.81456	11.503	2.693	1.411	0.497	3. Normal	4. Normal	0.38	0.338	72	0
Tb927.8.870	serine/threonine kinase, putative,protein kinase, putative	Protein.kinase	6.51	53.76	7.278	0.893	-0.163	3.Normal	8.35212	73.2457	5.948	1.412	0.498	3. Normal	4. Normal	0.63	0.779	930	0
Tb927.10.7750	hypothetical protein, conserved	ZUnknown	1.07	5.31	1.687	0.652	-0.617	3.Normal	3.70191	12.4639	2.619	1.413	0.498	3. Normal	4. Normal	0.46	0.289	28	0
Tb927.11.1440	hypothetical protein, conserved	ZUnknown	2.13	9.01	3.007	0.698	-0.518	3.Normal	4.27784	14.1338	3.043	1.413	0.499	3. Normal	4. Normal	0.49	0.498	5
Tb927.11.14460	ADP-ribosylation factor GTPase activating protein 1, putative	Vesicular.transport	2.39	10.82	3.362	0.714	-0.486	3.Normal	4.16612	15.0385	2.971	1.413	0.499	3. Normal	4. Normal	0.51	0.574
Tb927.11.14170	hypothetical protein, conserved	ZUnknown	1.1	5.16	1.322	0.832	-0.265	3.Normal	5.07194	21.8765	3.604	1.415	0.501	3. Normal	4. Normal	0.59	0.217	28	0
Tb927.9.11040	mitochondrial carrier protein, MCP3	Mito.transport	1.35	11.4	3.428	0.379	-1.399	3.Normal	2.86533	10.1494	2.05	1.415	0.501	3. Normal	4. Normal	0.27	0.471	76	0
Tb927.10.3140	leucine-rich repeat protein (LRRP)	LRRP	1.62	6.57	1.723	0.929	-0.106	3.Normal	3.27843	14.9559	2.333	1.415	0.5	3. Normal	4. Normal	0.66	0.494	32	0
Tb927.6.4200	Mitchondrial LSU ribosomal protein	Mito.translation	1.27	7.65	2.15	0.605	-0.726	3.Normal	4.06592	17.2338	2.895	1.416	0.502	3. Normal	4. Normal	0.43	0.312	63	0
Tb927.10.8880	RIF4 involved in RNAi	RNA.degradation	2.34	9.31	2.403	0.957	-0.063	3.Normal	4.99747	20.8817	3.526	1.418	0.504	3. Normal	4. Normal	0.67	0.468
Tb927.10.4840	transcription factor IIa, putative (TFIIA-2)	RNA.synthesis	1.95	16.44	4.997	0.4	-1.321	3.Normal	5.47994	19.2141	3.867	1.422	0.508	3. Normal	4. Normal	0.28	0.356	49	0
Tb927.11.11510	hd phosphohydrolase family protein	ZUnknown	1.94	17.42	5.151	0.369	-1.439	3.Normal	4.77038	16.7591	3.376	1.422	0.508	3. Normal	4. Normal	0.26	0.407	109	51
Tb927.9.12080	hypothetical protein, conserved	ZUnknown	1.95	14.37	4.348	0.437	-1.194	3.Normal	3.47405	11.5947	2.459	1.424	0.509	3. Normal	4. Normal	0.31	0.561	374	0
Tb927.10.9380	hypothetical protein, conserved	ZUnknown	1.28	6.82	1.863	0.698	-0.519	3.Normal	2.19066	9.05118	1.545	1.424	0.51	3. Normal	4. Normal	0.49	0.584	87	0
Tb927.6.4060	hypothetical protein, conserved	ZUnknown	1.8	13.13	4.125	0.436	-1.196	3.Normal	2.71108	9.4739	1.897	1.424	0.51	3. Normal	4. Normal	0.31	0.664	69	0
Tb927.10.2030	hypothetical protein, conserved	ZUnknown	1.36	6.99	1.777	0.788	-0.344	3.Normal	2.13885	9.03928	1.47	1.429	0.515	3. Normal	4. Normal	0.55	0.636
Tb927.11.2020	hypothetical protein, conserved	ZUnknown	1.2	7.01	2.166	0.554	-0.852	3.Normal	4.81324	17.3445	3.355	1.431	0.517	3. Normal	4. Normal	0.39	0.249	48	0
Tb927.7.1500	CFD1 Cytosolic iron-sulphur cluster biogenesis, Thiomodification of cytiosolic tRNAs (NBP 2)	rRNA.tRNA.process	1.56	13.3	3.908	0.409	-1.288	3.Normal	4.9568	18.4133	3.495	1.431	0.517	3. Normal	4. Normal	0.29	0.315	66	0
Tb927.11.16740	chaperone protein DNAj, putative	Chaperone	4.07	21.38	5.445	0.753	-0.409	3.Normal	4.57818	19.3646	3.214	1.431	0.517	3. Normal	4. Normal	0.53	0.889	226	0
Tb927.11.14410	hypothetical protein, conserved	ZUnknown	1.5	10.3	2.307	0.65	-0.621	3.Normal	1.53329	7.03189	1.048	1.431	0.517	3. Normal	4. Normal	0.45	0.978	5
Tb927.5.2590	hypothetical protein, conserved	ZUnknown	1.41	8.38	2.561	0.547	-0.871	3.Normal	2.95645	9.83113	2.092	1.434	0.52	3. Normal	4. Normal	0.38	0.477	70	0
Tb927.9.10470	hypothetical protein, conserved, no known domains	ZUnknown	1.84	9.81	2.95	0.61	-0.713	3.Normal	5.36156	19.6107	3.754	1.438	0.525	3. Normal	4. Normal	0.42	0.343
Tb927.9.15060	rRNA processing protein EBP2, putative	rRNA.tRNA.process	2.26	10.7	3.42	0.673	-0.572	3.Normal	7.62067	27.0119	5.281	1.439	0.525	3. Normal	4. Normal	0.47	0.297	13	0
Tb927.2.3420	hypothetical protein, conserved	ZUnknown	3.95	11.89	4.336	0.899	-0.153	3.Normal	11.3885	35.4967	7.914	1.441	0.527	3. Normal	4. Normal	0.62	0.347	178	0
Tb927.10.9680	hypothetical protein, conserved	ZUnknown	1.69	7.54	1.935	0.878	-0.187	3.Normal	3.10037	14.1348	2.15	1.442	0.528	3. Normal	4. Normal	0.61	0.545	880	0
Tb927.8.5490	hypothetical protein, conserved	ZUnknown	2.17	12.82	3.203	0.687	-0.542	3.Normal	6.03406	26.9474	4.145	1.447	0.533	3. Normal	4. Normal	0.47	0.36	156	0
Tb927.11.10770	hypothetical protein, conserved	ZUnknown	3	14.91	3.234	0.928	-0.109	3.Normal	7.72732	40.8494	5.311	1.45	0.536	3. Normal	4. Normal	0.64	0.388	1319
Tb927.2.3000	hypothetical protein, conserved	ZUnknown	1.25	7.18	2.009	0.597	-0.744	3.Normal	1.889	7.08303	1.31	1.451	0.537	3. Normal	4. Normal	0.41	0.662	43	0
Tb927.9.12980	hypothetical protein, conserved	ZUnknown	5.92	25.79	6.237	0.946	-0.08	3.Normal	2.78547	11.6154	1.93	1.451	0.537	3. Normal	4. Normal	0.65	2.125	500	0
Tb927.6.1610	ribosomal RNA adenine dimethylase family protein, conserved	Ribosome	1.89	6.54	1.993	0.953	-0.069	3.Normal	3.66296	13.9768	2.549	1.452	0.538	3. Normal	4. Normal	0.66	0.516	233	0
Tb927.10.10070	hypothetical protein, conserved	ZUnknown	1.16	6.18	1.36	0.882	-0.181	3.Normal	2.29546	10.7346	1.581	1.454	0.54	3. Normal	4. Normal	0.61	0.505	982	0
Tb927.11.9490	hypothetical protein, conserved	ZUnknown	1.78	9.07	2.8	0.643	-0.637	3.Normal	4.14265	14.0793	2.818	1.455	0.541	3. Normal	4. Normal	0.44	0.43	29	0
Tb927.10.6570	hypothetical protein, conserved	ZUnknown	2.38	12.79	2.777	0.864	-0.211	3.Normal	4.14088	20.6975	2.818	1.455	0.541	3. Normal	4. Normal	0.59	0.575	123	0
Tb927.11.15050	hypothetical protein, conserved	ZUnknown	2.22	9.4	2.422	0.908	-0.139	3.Normal	4.00809	16.4816	2.745	1.457	0.543	3. Normal	4. Normal	0.62	0.554	11	0
Tb927.11.15440	NADH-ubiquinone oxidoreductase complex I subunit, putative	Mito.pathway	1.57	8.49	2.662	0.601	-0.735	3.Normal	4.12499	13.3619	2.813	1.458	0.544	3. Normal	4. Normal	0.41	0.381	80	0
Tb927.11.7540	electron-transfer-flavoprotein, alpha polypeptide, putative	Mito.e.transport	1.13	8.31	2.064	0.533	-0.908	3.Normal	4.48667	18.9143	3.083	1.459	0.545	3. Normal	4. Normal	0.37	0.252	189	0
Tb927.6.1170	hypothetical protein, conserved	ZUnknown	2.13	10.89	3.086	0.68	-0.555	3.Normal	5.69189	21.9575	3.906	1.459	0.545	3. Normal	4. Normal	0.47	0.374	147	0
Tb927.9.10370	TAX-1, flagellar protein	Cytoskeleton	2.47	9.83	2.974	0.841	-0.251	3.Normal	4.15857	14.7197	2.878	1.459	0.545	3. Normal	4. Normal	0.58	0.594	4
Tb927.11.9960	hypothetical protein, conserved	ZUnknown	1.28	8.16	2.511	0.518	-0.95	3.Normal	2.71816	9.02306	1.848	1.461	0.547	3. Normal	4. Normal	0.35	0.471	15	0
Tb927.2.5190	HOP2 putative homologue, involved in meiosis?	DNA	1.33	9.7	3.22	0.404	-1.309	3.Normal	2.79504	8.80571	1.911	1.465	0.551	3. Normal	4. Normal	0.28	0.476	15	0
Tb927.11.9970	hypothetical protein, conserved	ZUnknown	1.52	8.14	2.433	0.616	-0.698	3.Normal	2.91095	10.1751	1.98	1.465	0.551	3. Normal	4. Normal	0.42	0.522	80	0
Tb927.5.1280	alanine racemase, putative	Amino.acids	1.26	5.43	1.525	0.852	-0.231	3.Normal	3.97812	13.7477	2.728	1.466	0.552	3. Normal	4. Normal	0.58	0.317	96	0
Tb927.11.8100	hypothetical protein, conserved	ZUnknown	2.03	16.01	5.343	0.374	-1.418	3.Normal	6.11618	18.5781	4.156	1.468	0.554	3. Normal	4. Normal	0.25	0.332	30	0
Tb927.10.13120	mitochondrial carrier protein, MCP14	Mito.transport	1.15	5.58	1.555	0.772	-0.374	3.Normal	2.2241	9.37378	1.498	1.469	0.555	3. Normal	4. Normal	0.53	0.517	255	0
Tb927.10.12980	methyltransferase, NOL1/NOP2/sun family	Lysosome	2.13	9.77	2.348	0.895	-0.161	3.Normal	3.52559	15.5716	2.382	1.469	0.555	3. Normal	4. Normal	0.61	0.604	143	0
Tb927.7.190	thimet oligopeptidase A, putative,metallo- peptidase, Clan MA(E) Family M3, putative (OPA)	Protease	6.23	38.89	8.694	0.713	-0.488	3.Normal	16.5992	88.3926	11.285	1.471	0.557	3. Normal	4. Normal	0.48	0.375
Tb927.6.4260	hypothetical protein, conserved	ZUnknown	3.56	17.03	4.775	0.754	-0.408	3.Normal	6.13217	23.2052	4.147	1.471	0.557	3. Normal	4. Normal	0.51	0.581	30	0
Tb927.9.9710	hypothetical protein, conserved	ZUnknown	2.46	15.5	4.54	0.551	-0.861	3.Normal	7.90888	27.8412	5.368	1.472	0.557	3. Normal	4. Normal	0.37	0.311	42	0
Tb927.10.14840	mitochondrial carrier protein, MCP5c	Mito.transport	2.68	18.01	5.563	0.485	-1.043	3.Normal	29.191	124.963	19.822	1.473	0.559	3. Normal	4. Normal	0.33	0.092	31	0
Tb927.9.8850	actin A	Cytoskeleton	6.32	22.28	6.339	0.994	-0.009	3.Normal	8.92668	32.8094	6.043	1.473	0.558	3. Normal	4. Normal	0.67	0.708	55	0
Tb927.10.1460	protein kinase, putative	Protein.kinase	1.66	13.04	2.557	0.665	-0.589	3.Normal	1.47906	8.18426	1.019	1.473	0.558	3. Normal	4. Normal	0.45	1.122	130	0
Tb927.11.9500	hypothetical protein, conserved	ZUnknown	2.09	11.23	3.596	0.584	-0.776	3.Normal	3.842	11.7433	2.576	1.475	0.561	3. Normal	4. Normal	0.4	0.544
Tb927.11.7360	palmitoyl acyltransferase 9, putative	Lipids	1.33	17.69	4.841	0.269	-1.897	3.Normal	4.41788	16.5705	2.98	1.476	0.562	3. Normal	4. Normal	0.18	0.301	3
Tb927.10.9390	hypothetical protein, conserved	ZUnknown	1.44	7.72	2.506	0.559	-0.84	3.Normal	3.57514	12.3241	2.439	1.476	0.561	3. Normal	4. Normal	0.38	0.403	17	0
Tb927.9.3130	hypothetical protein, conserved	ZUnknown	1.58	8.03	2.046	0.782	-0.355	3.Normal	2.87169	12.1231	1.965	1.476	0.561	3. Normal	4. Normal	0.53	0.55	14	0
Tb927.11.10420	DNA-directed RNA polymerase, putative (RPA12)	RNA.synthesis	1.82	15.87	5.231	0.344	-1.539	3.Normal	6.64488	20.6951	4.466	1.478	0.563	3. Normal	4. Normal	0.23	0.274	77	0
Tb927.11.9450	Mitchondrial LSU ribosome-associated cyclophilin type peptidyl-prolyl cis-trans isomerase, putative (PPIase)	Mito.translation	1.64	11.4	3.643	0.439	-1.187	3.Normal	7.1896	23.202	4.865	1.48	0.566	3. Normal	4. Normal	0.3	0.228	46	0
Tb927.9.11880	Mitchondrial SSU ribosomal protein	Mito.translation	1.54	10.79	3.044	0.493	-1.021	3.Normal	5.70633	22.4398	3.849	1.481	0.567	3. Normal	4. Normal	0.33	0.27	271	0
Tb927.11.9460	hypothetical protein, conserved	ZUnknown	1.08	10.8	3.495	0.315	-1.668	3.Normal	3.12975	10.4082	2.093	1.481	0.567	3. Normal	4. Normal	0.21	0.345	52	0
Tb927.10.16080	hypothetical protein, conserved	ZUnknown	2.42	17.5	5.387	0.446	-1.166	3.Normal	15.6857	56.4793	10.587	1.483	0.568	3. Normal	4. Normal	0.3	0.154	86	0
Tb927.8.5070	hypothetical protein, conserved, Sm-like	ZUnknown	4.97	16.85	5.23	0.956	-0.065	3.Normal	17.3201	65.2203	11.656	1.484	0.57	3. Normal	4. Normal	0.64	0.287	47	0
Tb927.10.7210	hypothetical protein, conserved	ZUnknown	1.36	7.56	1.93	0.725	-0.464	3.Normal	3.44473	14.933	2.292	1.484	0.569	3. Normal	4. Normal	0.49	0.395	61	0
Tb927.10.9640	hypothetical protein, conserved	ZUnknown	2.24	11.93	3.013	0.73	-0.454	3.Normal	4.51681	18.9214	3.029	1.485	0.571	3. Normal	4. Normal	0.49	0.496	196	0
Tb927.11.4260	hypothetical protein, conserved	ZUnknown	1.39	6.83	2.159	0.648	-0.625	3.Normal	2.11474	7.34677	1.414	1.485	0.57	3. Normal	4. Normal	0.44	0.657	28	0
Tb927.2.4750	hypothetical protein, conserved	ZUnknown	1.26	19.27	4.818	0.27	-1.89	3.Normal	2.50144	9.82163	1.683	1.486	0.571	3. Normal	4. Normal	0.18	0.504	711	0
Tb927.6.4780	DNA ligase I, putative	DNA	4.09	22.91	4.814	0.852	-0.232	3.Normal	5.74849	28.6477	3.835	1.486	0.572	3. Normal	4. Normal	0.57	0.711	584	0
Tb927.10.6670	dynein light chain, putative	Cytoskeleton	5.95	32.44	10.182	0.589	-0.763	3.Normal	16.524	55.7132	11.086	1.488	0.574	3. Normal	4. Normal	0.4	0.36	117	0
Tb927.6.4470	prozyme,S-adenosylmethionine decarboxylaseregulator	Redox	3.2	26.84	4.509	0.71	-0.495	3.Normal	12.8531	95.6469	8.661	1.489	0.575	3. Normal	4. Normal	0.48	0.249	70	0
Tb927.10.2750	deoxyhypusine synthase	Amino.acids	1.82	10.95	2.675	0.673	-0.572	3.Normal	2.8321	12.3728	1.879	1.49	0.575	3. Normal	4. Normal	0.45	0.643	624	12
Tb927.1.3110	soluble N-ethylmaleimide sensitive factor (NSF) attachment protein, putative	Vesicular.transport	3.17	11.08	3.225	0.992	-0.011	3.Normal	6.1494	22.0426	4.093	1.491	0.576	3. Normal	4. Normal	0.67	0.515	150	0
Tb927.5.1790	Mitchondrial SSU ribosomal protein	Mito.translation	1.44	14.3	3.481	0.402	-1.314	3.Normal	4.45083	18.664	3.016	1.492	0.577	3. Normal	4. Normal	0.27	0.324	46	0
Tb927.11.8040	Mitochondrial LSU-associated	Mito.pathway	3.23	11.08	3.804	0.841	-0.25	3.Normal	7.32546	21.9107	4.889	1.493	0.578	3. Normal	4. Normal	0.56	0.441	45	0
Tb927.8.1080	Centrin2	Cell.cycle	3.15	12.13	3.593	0.863	-0.213	3.Normal	6.01087	21.3251	4.018	1.493	0.578	3. Normal	4. Normal	0.58	0.524	118	0
Tb927.11.1710	mitochondrial RNA binding protein 1,gBP21, MRP1 (GBP21)	Mito.RNA	5.58	25.35	7.822	0.716	-0.482	3.Normal	21.8059	81.4533	14.581	1.495	0.58	3. Normal	4. Normal	0.48	0.256	7
Tb927.11.7270	proteasome beta 3 subunit, putative (PSB3)	Ubiquitin.proteasome	3.9	14.37	4.293	0.908	-0.139	3.Normal	10.4685	36.5342	7.013	1.497	0.582	3. Normal	4. Normal	0.61	0.373	104	0
Tb927.7.3200	hypothetical protein, conserved	ZUnknown	1.45	14	4.107	0.365	-1.453	3.Normal	4.31795	15.2855	2.868	1.499	0.584	3. Normal	4. Normal	0.24	0.336	103	0
Tb927.8.1530	hypothetical protein, conserved	Signalling	0.69	9.97	2.388	0.293	-1.77	3.Normal	3.16855	14.4842	2.133	1.5	0.585	3. Normal	4. Normal	0.2	0.218	102	0
Tb927.9.5370	hypothetical protein, conserved	ZUnknown	1.22	9.21	2.808	0.427	-1.227	3.Normal	5.37252	17.5888	3.597	1.501	0.586	3. Normal	4. Normal	0.28	0.227	241	0
Tb927.10.10180	hypothetical protein, conserved	ZUnknown	1.04	5.25	1.594	0.627	-0.673	3.Normal	2.50909	8.31348	1.661	1.505	0.59	3. Normal	4. Normal	0.42	0.414	118	0
Tb927.1.1220	RWD domain-containing protein	ZUnknown	2.29	9.61	3.215	0.715	-0.483	3.Normal	6.2016	20.1449	4.117	1.506	0.591	3. Normal	4. Normal	0.47	0.369	206	0
Tb927.11.13710	hypothetical protein, conserved	Mito.pathway	1.9	5.88	2.093	0.908	-0.14	3.Normal	10.4001	32.1304	6.897	1.508	0.593	3. Normal	4. Normal	0.6	0.183	4
Tb927.3.4570	UDP-GlcNAc:PI a1-6 GlcNAc-transferase, putative	Glycans	1.76	12.24	2.586	0.696	-0.523	3.Normal	2.31147	10.7509	1.525	1.508	0.593	3. Normal	4. Normal	0.46	0.761	273	0
Tb927.3.3770	paraflagellar rod protein PFC6	Cytoskeleton	2.17	18.09	4.703	0.468	-1.096	3.Normal	7.94995	31.9446	5.235	1.509	0.594	3. Normal	4. Normal	0.31	0.273	47	0
Tb927.10.12330	ZC3H34	RNA.binding	3.37	26.53	8.674	0.392	-1.351	3.Normal	17.2262	57.9201	11.389	1.51	0.595	3. Normal	4. Normal	0.26	0.196	34	0
Tb927.11.12630	hypothetical protein, conserved	ZUnknown	1.11	9.72	2.688	0.409	-1.289	3.Normal	1.55925	6.3079	1.059	1.511	0.596	3. Normal	4. Normal	0.27	0.712	218	0
Tb927.11.9660	hypothetical protein, conserved	ZUnknown	1.25	6.46	1.851	0.702	-0.51	3.Normal	3.86861	13.2864	2.577	1.513	0.598	3. Normal	4. Normal	0.46	0.323	262	0
Tb927.10.1180	hypothetical protein, conserved	ZUnknown	1.2	12.52	3.429	0.35	-1.515	3.Normal	2.08677	8.43187	1.388	1.513	0.598	3. Normal	4. Normal	0.23	0.575	316	15
Tb927.4.1710	hypothetical protein, conserved	ZUnknown	2.58	10.14	3.003	0.866	-0.208	3.Normal	4.65594	15.851	3.094	1.519	0.603	3. Normal	4. Normal	0.57	0.554	5
Tb927.11.5820	hypothetical protein, conserved, probably in mitochondrion	Mito.pathway	6.17	24.36	6.84	0.906	-0.142	3.Normal	19.8326	80.2952	13.023	1.52	0.604	3. Normal	4. Normal	0.6	0.311	183	0
Tb927.9.9620	RAD51/dmc1 protein, putative	DNA	1.61	14.06	3.488	0.459	-1.124	3.Normal	6.40657	27.3296	4.206	1.522	0.606	3. Normal	4. Normal	0.3	0.251	37	0
Tb927.11.8750	hypothetical protein, conserved	ZUnknown	1.66	8.33	2.7	0.63	-0.667	3.Normal	3.69407	11.1628	2.429	1.523	0.607	3. Normal	4. Normal	0.41	0.449	39	0
Tb927.11.4670	hypothetical protein, conserved	ZUnknown	2.73	12.97	4.381	0.616	-0.698	3.Normal	5.71449	17.2363	3.743	1.523	0.607	3. Normal	4. Normal	0.4	0.478
Tb927.4.1640	UDP-galactose transporter, putative	Glycans	2.66	14.32	3.871	0.698	-0.52	3.Normal	2.54847	8.52746	1.641	1.523	0.607	3. Normal	4. Normal	0.46	1.044	148	48
Tb927.4.1130	hypothetical protein, conserved	Mito.pathway	2.34	10.45	3.062	0.751	-0.413	3.Normal	5.13528	16.8738	3.347	1.524	0.608	3. Normal	4. Normal	0.49	0.456
Tb927.10.2320	hypothetical protein, conserved	ZUnknown	1.79	7.64	2.245	0.802	-0.319	3.Normal	4.08675	15.334	2.689	1.525	0.609	3. Normal	4. Normal	0.53	0.438	150	0
Tb927.11.410	hypothetical protein, conserved	ZUnknown	2.68	14.42	4.993	0.541	-0.887	3.Normal	5.35823	15.1779	3.54	1.525	0.609	3. Normal	4. Normal	0.35	0.5	87	9
Tb927.10.9830	hypothetical protein, conserved	Mito.pathway	3.34	17.19	4.941	0.668	-0.582	3.Normal	26.9393	116.684	17.611	1.527	0.611	3. Normal	4. Normal	0.44	0.124	85	0
Tb927.11.1270	Mitochondrial ATP synthase subunit, putative	Mito.pathway	3.49	11.02	3.559	0.983	-0.024	3.Normal	27.4695	105.892	18.009	1.527	0.611	3. Normal	4. Normal	0.64	0.127	99	0
Tb927.10.9150	hypothetical protein, conserved	ZUnknown	2.91	9.94	3.008	0.964	-0.053	3.Normal	5.26465	18.0316	3.468	1.528	0.612	3. Normal	4. Normal	0.63	0.553	159	0
Tb927.11.13530	hypothetical protein, conserved	ZUnknown	1.21	10.41	3.196	0.375	-1.413	3.Normal	2.94173	8.70855	1.895	1.53	0.614	3. Normal	4. Normal	0.25	0.411	107	0
Tb927.6.4510	hypothetical protein, conserved	ZUnknown	2.17	9.35	2.595	0.848	-0.238	3.Normal	3.71656	12.7596	2.419	1.53	0.613	3. Normal	4. Normal	0.55	0.584	18	0
Tb927.8.5280	Mitchondrial SSU ribosomal associated TbMRPS34	Mito.translation	2.16	9.95	2.924	0.752	-0.41	3.Normal	6.48103	23.2305	4.244	1.532	0.615	3. Normal	4. Normal	0.49	0.333	42	0
Tb927.8.4480	hypothetical protein, conserved	ZUnknown	1.35	6.12	1.874	0.747	-0.421	3.Normal	2.75519	8.93823	1.828	1.532	0.615	3. Normal	4. Normal	0.49	0.49	223	0
Tb927.9.3360	N-acetyltransferase, putative	Enzyme	2.04	6.81	2.179	0.918	-0.124	3.Normal	3.73111	11.804	2.416	1.532	0.615	3. Normal	4. Normal	0.6	0.547	49	0
Tb927.11.3770	hypothetical protein, conserved	ZUnknown	2.41	15.32	4.484	0.535	-0.902	3.Normal	6.18055	20.6277	4.045	1.533	0.616	3. Normal	4. Normal	0.35	0.39	138	0
Tb927.10.5540	hypothetical protein, conserved	Mito.pathway	1.34	11.14	3.123	0.416	-1.264	3.Normal	3.40365	12.292	2.214	1.536	0.619	3. Normal	4. Normal	0.27	0.394	114	0
Tb927.11.7420	phosphoadenosine phosphosulfate reductase-like protein	Enzyme	1.38	8.45	2.435	0.575	-0.798	3.Normal	4.76166	15.6625	3.12	1.538	0.621	3. Normal	4. Normal	0.37	0.29	30	0
Tb927.10.12470	hypothetical protein, conserved	ZUnknown	1.52	9.6	2.39	0.628	-0.672	3.Normal	2.62083	11.2423	1.691	1.538	0.621	3. Normal	4. Normal	0.41	0.58	109	30
Tb927.10.15510	hypothetical protein, conserved	ZUnknown	1.32	8.05	2.427	0.536	-0.901	3.Normal	4.48091	15.476	2.923	1.54	0.623	3. Normal	4. Normal	0.35	0.295	437	36
Tb927.11.15040	chaperonin HSP60, mitochondrial precursor	Mito.biogenesis	1.96	14.69	3.522	0.568	-0.816	3.Normal	6.11683	27.0705	3.962	1.54	0.623	3. Normal	4. Normal	0.37	0.32	62	0
Tb927.8.7040	hypothetical protein, conserved	Mito.pathway	2.01	13.07	4.323	0.463	-1.112	3.Normal	10.6311	33.3009	6.873	1.542	0.625	3. Normal	4. Normal	0.3	0.189	50	0
Tb927.7.4140	Mitchondrial LSU ribosomal protein	Mito.translation	1.8	11.26	3.535	0.509	-0.974	3.Normal	3.92258	11.6878	2.529	1.542	0.625	3. Normal	4. Normal	0.33	0.459	146	0
Tb927.11.8930	hypothetical protein, conserved	ZUnknown	1.3	5.98	1.723	0.754	-0.407	3.Normal	2.26377	8.34442	1.489	1.544	0.627	3. Normal	4. Normal	0.49	0.574
Tb927.11.11720	FG-GAP repeat protein, putative,intergrin alpha chain protein, putative	Cytoskeleton	2.4	10.76	2.575	0.932	-0.101	3.Normal	3.8596	17.1262	2.523	1.546	0.628	3. Normal	4. Normal	0.6	0.622	7
Tb927.10.11880	hypothetical protein, conserved	ZUnknown	1.35	9.48	2.013	0.695	-0.524	3.Normal	1.96403	8.87161	1.293	1.546	0.629	3. Normal	4. Normal	0.45	0.687	200	0
Tb927.8.1880	Mitchondrial LSU ribosomal protein	Mito.translation	2.63	10.72	3.632	0.716	-0.482	3.Normal	7.47275	22.7523	4.849	1.547	0.629	3. Normal	4. Normal	0.46	0.352	30	0
Tb927.10.11530	hypothetical protein, conserved	ZUnknown	2.48	18.29	6.137	0.407	-1.296	3.Normal	8.63177	24.9281	5.538	1.553	0.635	3. Normal	4. Normal	0.26	0.287	157	0
Tb927.11.10440	hypothetical protein, conserved	ZUnknown	1.12	5.71	1.972	0.558	-0.842	3.Normal	2.98145	8.8356	1.931	1.554	0.636	3. Normal	4. Normal	0.36	0.376	46	0
Tb927.11.9560	oxidoreductase, putative	Enzyme	1.23	12.54	3.571	0.336	-1.573	3.Normal	2.7539	9.98137	1.801	1.554	0.636	3. Normal	4. Normal	0.22	0.447	3
Tb927.10.9860	Mitochondrial N(5)-glutamine methyltransferase MTQ1, putative	Mito.pathway	0.81	8.52	2.547	0.314	-1.671	3.Normal	2.25895	8.14222	1.479	1.556	0.637	3. Normal	4. Normal	0.2	0.359
Tb927.11.10570	Mitchondrial LSU ribosomal protein	Mito.translation	1.14	12.69	3.819	0.288	-1.796	3.Normal	3.62417	11.7656	2.31	1.558	0.64	3. Normal	4. Normal	0.18	0.315	166	0
Tb927.11.720	hypothetical protein, conserved	ZUnknown	9.7	55.85	11.907	0.815	-0.296	3.Normal	14.2749	69.008	9.177	1.558	0.64	3. Normal	4. Normal	0.52	0.68	61	0
Tb927.9.8290	Mitchondrial LSU ribosomal protein	Mito.translation	1.82	6.28	1.948	0.924	-0.114	3.Normal	3.2979	9.89897	2.112	1.563	0.644	3. Normal	4. Normal	0.59	0.552	26	0
Tb927.11.6850	hypothetical protein, conserved	ZUnknown	0.95	6.52	2.2	0.455	-1.137	3.Normal	3.2022	10.118	2.045	1.565	0.646	3. Normal	4. Normal	0.29	0.297	177	0
Tb927.11.11260	hypothetical protein, conserved	ZUnknown	1.36	9.39	2.512	0.557	-0.843	3.Normal	1.95805	7.35956	1.278	1.565	0.646	3. Normal	4. Normal	0.36	0.695	89	0
Tb927.10.640	arginine N-methyltransferase, type II (PRMT5)	Arg.methylation	1.52	7.58	1.839	0.816	-0.294	3.Normal	3.16417	14.1173	2.038	1.57	0.651	3. Normal	4. Normal	0.52	0.48	9
Tb927.10.12020	hypothetical protein, conserved, Rec A domain, P-loop nucleoside triphosphate hydrolase	ZUnknown	1.05	7.85	2.36	0.466	-1.101	3.Normal	3.61763	12.0116	2.287	1.574	0.655	3. Normal	4. Normal	0.3	0.29	250	48
Tb927.11.13850	hypothetical protein, conserved	ZUnknown	1.51	6.3	1.888	0.794	-0.332	3.Normal	2.88791	9.21915	1.842	1.574	0.654	3. Normal	4. Normal	0.5	0.523	54	0
Tb927.10.6220	XRND	RNA.degradation	1.42	9.29	2.022	0.692	-0.53	3.Normal	3.98911	17.7938	2.538	1.576	0.657	3. Normal	4. Normal	0.44	0.356	39	0
Tb927.3.3120	hypothetical protein, conserved	ZUnknown	1.09	8.49	2.22	0.495	-1.013	3.Normal	1.99734	6.76096	1.267	1.578	0.658	3. Normal	4. Normal	0.31	0.546	139	0
Tb927.10.14660	hypothetical protein, conserved, no domains, no yeast or human match	ZUnknown	1.78	8.9	2.709	0.665	-0.59	3.Normal	3.66139	12.0103	2.343	1.579	0.659	3. Normal	4. Normal	0.42	0.486	48	0
Tb927.10.11230	hypothetical protein, conserved	ZUnknown	0.66	5.67	1.927	0.363	-1.461	3.Normal	2.0366	6.05438	1.266	1.58	0.66	3. Normal	4. Normal	0.23	0.324
Tb927.11.2070	hypothetical protein, conserved	ZUnknown	2.14	12.02	3.966	0.53	-0.917	3.Normal	3.82911	11.4782	2.402	1.582	0.662	3. Normal	4. Normal	0.34	0.559	80	33
Tb927.10.1690	nucleotide binding protein, putative (NBP 1)	Enzyme	1.61	5.21	1.611	0.993	-0.009	3.Normal	4.85218	15.0377	3.09	1.586	0.665	3. Normal	4. Normal	0.63	0.332	5
Tb927.3.1890	cytochrome c oxidase assembly protein, putative	Mito.pathway	1.66	6.55	2.055	0.827	-0.274	3.Normal	8.61494	30.4675	5.414	1.588	0.668	3. Normal	4. Normal	0.52	0.193	471	0
Tb927.11.10060	Biotin--acetyl-CoA-carboxylase ligase, putative,biotin--protein ligase, putative	Enzyme	1.55	10.86	3.22	0.466	-1.102	3.Normal	22.3762	89.0267	14.09	1.59	0.669	3. Normal	4. Normal	0.29	0.069	124	0
Tb927.11.14830	hypothetical protein, conserved	ZUnknown	2.94	15.78	4.803	0.604	-0.728	3.Normal	5.33914	17.1504	3.333	1.59	0.669	3. Normal	4. Normal	0.38	0.551	74	0
Tb927.9.14140	hypothetical protein, conserved	ZUnknown	2.42	12.02	3.496	0.687	-0.543	3.Normal	9.1731	31.7653	5.781	1.591	0.67	3. Normal	4. Normal	0.43	0.264	495	0
Tb927.9.5280	Mitchondrial SSU ribosomal protein	Mito.translation	1.35	11.28	3.029	0.462	-1.114	3.Normal	2.29865	8.28816	1.445	1.592	0.671	3. Normal	4. Normal	0.29	0.587	296	0
Tb927.6.4080	Mitchondrial LSU ribosomal protein	Mito.translation	1.88	10.2	3.299	0.576	-0.796	3.Normal	6.11143	18.306	3.83	1.593	0.672	3. Normal	4. Normal	0.36	0.308	114	0
Tb927.7.6380	U4-specific Sm protein Ssm4, SmD3 paralogue	RNA.processing	1.41	6.08	2.075	0.675	-0.568	3.Normal	3.56099	9.63097	2.26	1.593	0.672	3. Normal	4. Normal	0.42	0.396	34	0
Tb927.7.1440	non-canonical poly (A) polymerase (ncPAP2)	rRNA.tRNA.process	1.58	15.35	4.002	0.4	-1.323	3.Normal	2.81578	9.71837	1.756	1.594	0.673	3. Normal	4. Normal	0.25	0.561	26	0
Tb927.9.13630	hypothetical protein, conserved	ZUnknown	1.33	15.54	4.596	0.283	-1.822	3.Normal	7.59229	26.2004	4.751	1.6	0.678	3. Normal	4. Normal	0.18	0.175	13	0
Tb927.10.2550	malate dehydrogenase-related	Mito.e.transport	0.71	8.75	2.575	0.272	-1.879	3.Normal	2.08369	7.49768	1.312	1.6	0.678	3. Normal	4. Normal	0.17	0.341	53	0
Tb927.4.3490	DNA-directed RNA polymerase subunit, putative, (RPB6)	RNA.synthesis	2.34	9.81	3.553	0.647	-0.627	3.Normal	6.31066	17.4043	3.929	1.604	0.681	3. Normal	4. Normal	0.4	0.371	57	0
Tb927.4.1570	hypothetical protein, conserved	ZUnknown	1.43	6.7	2.157	0.649	-0.623	3.Normal	2.8985	8.94555	1.806	1.605	0.683	3. Normal	4. Normal	0.4	0.493	138	21
Tb927.11.3680	calmodulin, putative	Calcium	3.05	18.71	5.783	0.519	-0.947	3.Normal	3.56764	11.1419	2.243	1.605	0.683	3. Normal	4. Normal	0.32	0.855	292	0
Tb927.10.11950	Putative Cwc15, copurified with splicing complex	RNA.processing	1.26	7.76	2.457	0.529	-0.918	3.Normal	2.88481	8.52072	1.806	1.606	0.684	3. Normal	4. Normal	0.33	0.437	85	0
Tb927.10.6840	hypothetical protein, conserved	ZUnknown	3.34	11.17	3.307	0.998	-0.003	3.Normal	10.6643	35.6042	6.64	1.612	0.688	3. Normal	4. Normal	0.62	0.313	77	0
Tb927.11.12370	hypothetical protein, conserved, no clear yeast or human matches	ZUnknown	1.33	14.52	4.27	0.304	-1.716	3.Normal	6.46392	22.2999	4.012	1.62	0.696	3. Normal	4. Normal	0.19	0.206	683	0
Tb927.10.11120	hypothetical protein, conserved	ZUnknown	1.37	11.01	3.581	0.391	-1.355	3.Normal	2.79684	7.73487	1.728	1.62	0.696	3. Normal	4. Normal	0.24	0.49	260	0
Tb927.10.600	Mitchondrial LSU ribosomal protein	Mito.translation	1.34	6.71	1.794	0.725	-0.464	3.Normal	4.23507	16.2842	2.59	1.621	0.697	3. Normal	4. Normal	0.45	0.316	42	0
Tb927.8.3600	hypothetical protein, conserved	ZUnknown	5.16	16.62	5.637	0.923	-0.116	3.Normal	7.68434	22.3649	4.752	1.621	0.696	3. Normal	4. Normal	0.57	0.671	168	0
Tb927.8.1930	ISY1 component of PRP19 splicing complex, putative	RNA.processing	1.26	7.9	2.635	0.493	-1.02	3.Normal	3.45284	9.55175	2.157	1.622	0.698	3. Normal	4. Normal	0.3	0.365
Tb927.8.1140	hypothetical protein, conserved	ZUnknown	1.09	9.39	2.635	0.417	-1.26	3.Normal	2.76785	8.99561	1.72	1.628	0.703	3. Normal	4. Normal	0.26	0.394	77	0
Tb927.11.12940	hypothetical protein, conserved	ZUnknown	2.47	19.39	5.216	0.479	-1.061	3.Normal	8.53525	30.1785	5.213	1.63	0.705	3. Normal	4. Normal	0.29	0.289	113	0
Tb927.10.11270	RBP23	RNA.binding	2.01	9.81	3.228	0.619	-0.691	3.Normal	6.14058	18.1586	3.742	1.63	0.705	3. Normal	4. Normal	0.38	0.327	92	0
Tb927.3.4120	hypothetical protein, conserved	ZUnknown	1.24	9.39	1.887	0.636	-0.653	3.Normal	2.39979	10.7834	1.469	1.633	0.708	3. Normal	4. Normal	0.39	0.517	21	0
Tb927.10.7970	hypothetical protein, conserved	ZUnknown	1.99	6.99	2.134	0.937	-0.094	3.Normal	2.63854	7.58741	1.592	1.633	0.708	3. Normal	4. Normal	0.57	0.754	109	0
Tb927.6.4680	hypothetical protein, conserved	ZUnknown	2.47	14.94	3.727	0.671	-0.576	3.Normal	2.38537	9.1161	1.469	1.633	0.708	3. Normal	4. Normal	0.41	1.035	180	66
Tb927.10.3580	Mitchondrial SSU ribosomal protein	Mito.translation	1.65	6.79	2.185	0.732	-0.449	3.Normal	4.56408	14.2472	2.812	1.636	0.71	3. Normal	4. Normal	0.45	0.362	79	0
Tb927.11.3930	hypothetical protein, conserved	ZUnknown	1.16	16.04	4.612	0.26	-1.942	3.Normal	1.92628	5.71988	1.16	1.638	0.712	3. Normal	4. Normal	0.16	0.602	108	0
Tb927.4.2960	hypothetical protein, conserved	ZUnknown	3.03	10.83	3.649	0.822	-0.283	3.Normal	6.98885	19.5405	4.271	1.639	0.713	3. Normal	4. Normal	0.5	0.434	77	0
Tb927.9.14420	cyclophilin type peptidyl-prolyl cis-trans isomerase, putative (PPIase)	Chaperone	0.9	10.71	3.112	0.289	-1.79	3.Normal	4.17427	13.8942	2.56	1.64	0.714	3. Normal	4. Normal	0.18	0.216	185	0
Tb927.6.4070	hypothetical protein, conserved	Mito.pathway	2.47	8.22	2.574	0.971	-0.042	3.Normal	8.04707	23.7054	4.866	1.644	0.717	3. Normal	4. Normal	0.59	0.307	34	0
Tb927.8.4890	endoplasmic reticulum oxidoreductin, Ero1, oxidises PDI	Vesicular.transport	8.36	42.11	10.906	0.77	-0.377	3.Normal	5.57813	18.6133	3.406	1.644	0.717	3. Normal	4. Normal	0.47	1.499	26	0
Tb927.2.4420	hypothetical protein, conserved	ZUnknown	1.48	6	1.67	0.898	-0.155	3.Normal	3.7567	12.7621	2.31	1.645	0.718	3. Normal	4. Normal	0.55	0.394	184	0
Tb927.11.12090	endonuclease III, putative	DNA	1.45	5.22	1.683	0.832	-0.266	3.Normal	2.88754	8.07253	1.761	1.647	0.72	3. Normal	4. Normal	0.51	0.502	13	0
Tb927.11.15770	hypothetical protein, conserved	ZUnknown	1.2	10.76	2.935	0.409	-1.29	3.Normal	2.27627	8.03206	1.397	1.647	0.72	3. Normal	4. Normal	0.25	0.527	237	0
Tb927.9.15090	cytosolic coat protein, putative	Vesicular.transport	4.94	25.14	7.47	0.656	-0.608	3.Normal	15.154	49.854	9.207	1.651	0.723	3. Normal	4. Normal	0.4	0.326	39	0
Tb927.2.4870	kinetoplastid-specific dual specificity phosphatase, putative	Phosphatase	1.71	9.37	2.892	0.588	-0.767	3.Normal	2.84659	8.14319	1.694	1.653	0.725	3. Normal	4. Normal	0.36	0.601	45	0
Tb927.3.3540	Nucleoporin (TbNup53b)	Nuclear.transport	1.64	7.05	1.94	0.825	-0.278	3.Normal	4.08248	13.5198	2.476	1.656	0.728	3. Normal	4. Normal	0.5	0.402	37	21
Tb927.11.1810	hypothetical protein, conserved	ZUnknown	1.38	7.34	1.84	0.761	-0.394	3.Normal	2.76465	9.62738	1.69	1.657	0.728	3. Normal	4. Normal	0.46	0.499	58	0
Tb927.5.1530	hypothetical protein, conserved	ZUnknown	1.2	4.61	1.36	0.883	-0.18	3.Normal	3.9548	14.1346	2.413	1.658	0.729	3. Normal	4. Normal	0.53	0.303	115	0
Tb927.7.5580	cell cycle associated protein MOB1-B (MOB1B)	Cell.cycle	2.69	8.99	2.798	0.965	-0.051	3.Normal	7.76347	24.0387	4.702	1.659	0.73	3. Normal	4. Normal	0.58	0.346	4
Tb927.7.2290	hypothetical protein, conserved	ZUnknown	4.35	23.67	7.198	0.611	-0.71	3.Normal	6.26058	19.1485	3.786	1.664	0.735	3. Normal	4. Normal	0.37	0.695	48	0
Tb927.8.3470	hypothetical protein, conserved	ZUnknown	1.58	9.97	3.121	0.513	-0.964	3.Normal	5.68894	16.6567	3.416	1.668	0.739	3. Normal	4. Normal	0.31	0.278	70	0
Tb927.6.3530	hypothetical protein, conserved	ZUnknown	2.02	11.71	3.331	0.6	-0.736	3.Normal	5.89306	20.4034	3.538	1.668	0.738	3. Normal	4. Normal	0.36	0.343	228	0
Tb927.6.4830	hypothetical protein, conserved	ZUnknown	1.59	6.18	1.662	0.963	-0.054	3.Normal	2.09474	7.28171	1.257	1.671	0.741	3. Normal	4. Normal	0.58	0.759
Tb927.10.2540	adenylate kinase, putative	Nucleotides	2.23	8.89	2.863	0.769	-0.38	3.Normal	2.76968	7.82253	1.676	1.671	0.741	3. Normal	4. Normal	0.46	0.805	258	0
Tb927.6.5060	hypothetical protein, conserved	ZUnknown	3.6	11.08	3.855	0.934	-0.099	3.Normal	9.74254	25.6318	5.8	1.672	0.742	3. Normal	4. Normal	0.56	0.37	58	0
Tb927.8.2190	hypothetical protein, conserved	ZUnknown	3.74	11.01	3.836	0.964	-0.052	3.Normal	9.32025	24.6734	5.563	1.672	0.741	3. Normal	4. Normal	0.58	0.401	27	0
Tb927.1.1080	TFIIH basal transcription factor subunit (TSP1)	RNA.synthesis	1.04	7.38	2.019	0.495	-1.013	3.Normal	2.21299	7.39258	1.316	1.672	0.741	3. Normal	4. Normal	0.3	0.47	9
Tb927.11.930	hypothetical protein, conserved	ZUnknown	1.2	16.5	3.529	0.34	-1.556	3.Normal	1.62394	6.57331	0.956	1.673	0.743	3. Normal	4. Normal	0.2	0.739	86	0
Tb927.11.2500	carboxypeptidase, putative,metallo-peptidase, Clan MA(E) Family M32	Protease	3.45	28.95	6.843	0.511	-0.967	3.Normal	14.196	60.0417	8.482	1.674	0.743	3. Normal	4. Normal	0.31	0.243	208	0
Tb927.11.13300	hypothetical protein, conserved	ZUnknown	3.59	16.45	4.74	0.76	-0.397	3.Normal	5.53295	16.9741	3.286	1.674	0.743	3. Normal	4. Normal	0.45	0.649	201	0
Tb927.8.1430	Mitchondrial SSU ribosomal protein	Mito.translation	1.37	6	2.151	0.651	-0.62	3.Normal	4.69787	12.2465	2.806	1.675	0.744	3. Normal	4. Normal	0.39	0.292	22	0
Tb927.3.2210	hypothetical protein, conserved	ZUnknown	1.82	11.67	2.916	0.617	-0.696	3.Normal	2.91194	10.77	1.73	1.676	0.745	3. Normal	4. Normal	0.37	0.625	37	0
Tb927.11.13470	hypothetical protein, conserved	ZUnknown	1.99	8.67	2.849	0.702	-0.51	3.Normal	5.78777	17.1335	3.458	1.677	0.746	3. Normal	4. Normal	0.42	0.344	7
Tb927.10.13830	chaperone protein DNAj, putative	Chaperone	1.72	12.38	3.174	0.536	-0.901	3.Normal	8.52107	31.3826	5.066	1.678	0.747	3. Normal	4. Normal	0.32	0.202	434	0
Tb927.10.10420	monothiol glutaredoxin, putative	Redox	1.53	6.32	2.136	0.702	-0.51	3.Normal	6.90242	17.9835	4.111	1.679	0.747	3. Normal	4. Normal	0.42	0.222	18	0
Tb927.8.2350	hypothetical protein, conserved	ZUnknown	1.53	10.99	3.233	0.464	-1.108	3.Normal	2.62108	8.34522	1.548	1.679	0.748	3. Normal	4. Normal	0.28	0.584	73	0
Tb927.11.9830	Mitchondrial LSU ribosomal protein	Mito.translation	2.21	8.26	2.821	0.78	-0.359	3.Normal	7.55407	19.5793	4.523	1.68	0.749	3. Normal	4. Normal	0.46	0.293	14	0
Tb927.7.1760	hypothetical protein, conserved	ZUnknown	3.17	14.32	3.409	0.939	-0.091	3.Normal	3.68564	13.9586	2.202	1.68	0.749	3. Normal	4. Normal	0.56	0.86	791	0
Tb927.9.7060	hypothetical protein, conserved	ZUnknown	1.2	10.24	3.217	0.373	-1.423	3.Normal	3.87963	11.3571	2.321	1.681	0.749	3. Normal	4. Normal	0.22	0.309	3
Tb927.10.13870	tubulin tyrosine ligase protein, putative	Cytoskeleton	1.89	11.25	3.029	0.627	-0.673	3.Normal	5.63024	19.4082	3.332	1.681	0.749	3. Normal	4. Normal	0.37	0.336	176	0
Tb927.8.6510	ubiquitin-conjugating enzyme e2, putative	Ubiquitin.proteasome	1.8	5.51	2.025	0.889	-0.17	3.Normal	3.68274	10.1956	2.201	1.681	0.749	3. Normal	4. Normal	0.53	0.489	104	0
Tb927.9.10880	hypothetical protein, conserved	ZUnknown	2.56	17.13	5.166	0.503	-0.99	3.Normal	7.90947	23.6062	4.695	1.683	0.751	3. Normal	4. Normal	0.3	0.324	406	0
Tb927.11.490	hypothetical protein, conserved	ZUnknown	2	8.28	2.042	0.98	-0.03	3.Normal	3.26184	11.5677	1.961	1.683	0.751	3. Normal	4. Normal	0.58	0.613	6
Tb927.10.14870	hypothetical protein, conserved	ZUnknown	3.73	16.12	3.973	0.931	-0.103	3.Normal	7.07107	26.7511	4.215	1.685	0.752	3. Normal	4. Normal	0.55	0.528	59	0
Tb927.3.2200	hypothetical protein, conserved	ZUnknown	1.62	8	2.425	0.66	-0.6	3.Normal	2.9506	8.57647	1.78	1.685	0.753	3. Normal	4. Normal	0.39	0.549	17	0
Tb927.10.8670	hypothetical protein, conserved	ZUnknown	1	6.46	1.967	0.508	-0.976	3.Normal	4.28123	12.1302	2.547	1.688	0.755	3. Normal	4. Normal	0.3	0.234	36	0
Tb927.7.520	hypothetical protein, conserved	ZUnknown	1.89	11.45	2.62	0.725	-0.463	3.Normal	2.55944	10.0511	1.54	1.688	0.756	3. Normal	4. Normal	0.43	0.738	194	0
Tb927.11.920	hypothetical protein, conserved	ZUnknown	1.08	8.23	2.331	0.472	-1.083	3.Normal	3.16293	9.55461	1.891	1.692	0.759	3. Normal	4. Normal	0.28	0.341	51	0
Tb927.9.11130	unc-50 related protein homolog	ZUnknown	1.67	5.73	1.962	0.866	-0.207	3.Normal	3.60615	9.57654	2.128	1.692	0.759	3. Normal	4. Normal	0.51	0.463	71	0
Tb927.7.5010	hypothetical protein, conserved	ZUnknown	2.58	9.34	3.105	0.837	-0.256	3.Normal	5.69309	15.1403	3.366	1.693	0.76	3. Normal	4. Normal	0.49	0.453	38	0
Tb927.8.1450	hypothetical protein, conserved	ZUnknown	1.23	7.48	1.916	0.626	-0.675	3.Normal	2.73322	9.29689	1.592	1.696	0.762	3. Normal	4. Normal	0.37	0.45
Tb927.11.1720	hypothetical protein, conserved	ZUnknown	4.57	17.73	5.422	0.848	-0.237	3.Normal	7.59094	22.5895	4.481	1.696	0.762	3. Normal	4. Normal	0.5	0.602	6
Tb927.3.2700	hypothetical protein, conserved	ZUnknown	1.3	4.72	1.304	0.997	-0.005	3.Normal	2.00988	6.97883	1.176	1.7	0.766	3. Normal	4. Normal	0.59	0.647	239	0
Tb927.11.4830	hypothetical protein, conserved	ZUnknown	1.7	6.54	1.987	0.856	-0.225	3.Normal	2.20952	6.8918	1.294	1.7	0.766	3. Normal	4. Normal	0.5	0.769	12	0
Tb927.6.4240	hypothetical protein, conserved	ZUnknown	2.67	11.26	3.687	0.732	-0.449	3.Normal	4.53615	11.7023	2.646	1.701	0.766	3. Normal	4. Normal	0.43	0.589	38	0
Tb927.9.11280	Mitchondrial SSU ribosomal S17, putative	Mito.translation	1.11	8.26	2.435	0.452	-1.146	3.Normal	3.70555	11.2954	2.174	1.702	0.767	3. Normal	4. Normal	0.27	0.3	243	0
Tb927.3.5560	hypothetical protein, conserved	ZUnknown	4.18	20.25	6.993	0.601	-0.736	3.Normal	12.6215	33.1674	7.403	1.702	0.767	3. Normal	4. Normal	0.35	0.331	54	0
Tb927.6.1970	nuclear cap binding protein CBC20	Nuclear.transport	1.36	14.38	4.647	0.301	-1.731	3.Normal	3.38609	9.20264	1.997	1.703	0.768	3. Normal	4. Normal	0.18	0.402	96	0
Tb927.11.4140	hypothetical protein, conserved	ZUnknown	1.11	5.14	1.629	0.675	-0.566	3.Normal	4.29802	11.8189	2.522	1.705	0.77	3. Normal	4. Normal	0.4	0.258
Tb927.4.1750	hypothetical protein, conserved	ZUnknown	1.13	4.55	1.554	0.708	-0.499	3.Normal	3.0749	8.55853	1.813	1.71	0.774	3. Normal	4. Normal	0.41	0.367
Tb927.9.5210	glutaminyl-tRNA synthetase, putative (28G16.175)	Translation.tRNA	3.27	18.06	4.639	0.711	-0.491	3.Normal	7.75354	27.9876	4.561	1.71	0.774	3. Normal	4. Normal	0.42	0.422	71	0
Tb927.11.6560	hypothetical protein, conserved	ZUnknown	1.5	12.23	2.953	0.508	-0.977	3.Normal	2.20106	8.12344	1.286	1.711	0.775	3. Normal	4. Normal	0.3	0.681	731	0
Tb927.10.11050	Mitchondrial LSU ribosomal protein	Mito.translation	0.92	11.19	3.461	0.26	-1.943	3.Normal	3.20458	8.55675	1.869	1.712	0.776	3. Normal	4. Normal	0.15	0.287	18	0
Tb927.10.10720	hypothetical protein, conserved	ZUnknown	1.86	8.89	2.516	0.755	-0.405	3.Normal	4.94668	16.2016	2.858	1.715	0.778	3. Normal	4. Normal	0.44	0.376	135	0
Tb927.8.3210	hypothetical protein, conserved	ZUnknown	1.26	8.67	3.081	0.422	-1.245	3.Normal	4.99211	12.8449	2.909	1.719	0.782	3. Normal	4. Normal	0.25	0.252
Tb927.6.2400	hypothetical protein, conserved	ZUnknown	1.19	7.78	1.751	0.685	-0.545	3.Normal	1.68029	6.7985	0.986	1.725	0.786	3. Normal	4. Normal	0.4	0.708	207	0
Tb927.11.6360	60S ribosomal protein L24	Ribosome	1.86	8.51	2.818	0.674	-0.568	3.Normal	11.5701	35.1472	6.72	1.726	0.788	3. Normal	4. Normal	0.39	0.161	87	0
Tb927.11.2350	hypothetical protein, conserved	ZUnknown	1.3	8.23	2.554	0.509	-0.974	3.Normal	3.58829	9.74746	2.085	1.726	0.788	3. Normal	4. Normal	0.29	0.362
Tb927.11.5480	N-terminus homologue of human histone mRNA 3' exoribonuclease, C-terminus Homologue of yeast TPT1, tRNA 2'-phosphotransferase involved in last step ot tRNA splicing	rRNA.tRNA.process	1.47	5.63	1.686	0.89	-0.169	3.Normal	1.85701	6.38674	1.097	1.732	0.792	3. Normal	4. Normal	0.51	0.792
Tb927.6.3570	tubulin-tyrosine ligase-like protein, conserved	Cytoskeleton	1.66	10.6	2.787	0.61	-0.713	3.Normal	3.35248	12.4302	1.962	1.733	0.793	3. Normal	4. Normal	0.35	0.495	58	0
Tb927.3.1570	protein kinase, putative	Protein.kinase	1.23	8.24	1.714	0.7	-0.515	3.Normal	1.20977	5.01259	0.692	1.733	0.793	3. Normal	4. Normal	0.4	1.017
Tb927.11.8730	ATPase, putative,S. cerevisiae cell division control protein 48 homolog, putative	Enzyme	0.96	12.74	3.288	0.304	-1.717	3.Normal	2.56714	8.57545	1.489	1.746	0.804	3. Normal	4. Normal	0.17	0.374	26	0
Tb927.10.12410	hypothetical protein, conserved	ZUnknown	3.57	14.39	4.522	0.796	-0.329	3.Normal	8.02523	22.065	4.58	1.747	0.805	3. Normal	4. Normal	0.46	0.445	46	0
Tb927.8.2090	cyclophilin type peptidyl-prolyl cis-trans isomerase, copurifed with splicing complexes	RNA.processing	1.48	8.44	2.753	0.545	-0.876	3.Normal	2.3958	6.04503	1.371	1.75	0.807	3. Normal	4. Normal	0.31	0.618	17	0
Tb927.10.4630	hypothetical protein, conserved	ZUnknown	1.77	7.51	2.575	0.699	-0.516	3.Normal	4.35965	12.3523	2.511	1.752	0.809	3. Normal	4. Normal	0.4	0.406	37	0
Tb927.8.8310	chaperone protein DNAj, putative	Chaperone	1.58	5.88	1.748	0.915	-0.127	3.Normal	5.47226	17.3451	3.137	1.753	0.81	3. Normal	4. Normal	0.52	0.289	14	0
Tb927.4.3370	hypothetical protein, conserved	ZUnknown	2.55	12.42	3.553	0.704	-0.507	3.Normal	8.24022	24.8169	4.678	1.753	0.81	3. Normal	4. Normal	0.4	0.309	196	0
Tb927.6.4650	UV excision repair RAD23 protein, putative	DNA	2.3	9.61	2.67	0.861	-0.215	3.Normal	6.15178	20.646	3.535	1.754	0.81	3. Normal	4. Normal	0.49	0.374	71	0
Tb927.11.10620	hypothetical protein, conserved	ZUnknown	4.27	16.27	5.231	0.822	-0.283	3.Normal	9.59953	25.702	5.459	1.759	0.814	3. Normal	4. Normal	0.47	0.445	251	0
Tb927.7.5710	hypothetical protein, conserved	ZUnknown	1.53	6.12	1.822	0.823	-0.281	3.Normal	3.75375	11.0378	2.156	1.762	0.817	3. Normal	4. Normal	0.47	0.408	68	9
Tb927.7.1020	hypothetical protein, conserved, Opoid receptor conserved region.	ZUnknown	1.6	9.78	3.176	0.504	-0.989	3.Normal	2.59263	7.20747	1.472	1.766	0.821	3. Normal	4. Normal	0.29	0.617
Tb927.3.2350	hypothetical protein, conserved	ZUnknown	3.66	10.54	3.849	0.961	-0.057	3.Normal	8.01879	19.8354	4.524	1.768	0.822	3. Normal	4. Normal	0.54	0.456	18	0
Tb927.6.4270	hypothetical protein, conserved, NADH dehydrogenase?	ZUnknown	1.31	9.87	2.987	0.435	-1.2	3.Normal	3.79732	10.8971	2.143	1.774	0.827	3. Normal	4. Normal	0.25	0.345	16	0
Tb927.10.13930	phosphatidic acid phosphatase, putative	Lipids	2.09	15.97	4.804	0.437	-1.194	3.Normal	2.46744	6.67264	1.41	1.774	0.827	3. Normal	4. Normal	0.25	0.847	43	0
Tb927.11.14770	hypothetical protein, conserved	ZUnknown	2.27	11.36	3.058	0.752	-0.411	3.Normal	2.5705	8.41161	1.459	1.782	0.834	3. Normal	4. Normal	0.42	0.883	96	0
Tb927.8.5560	NADH-ubiquinone oxidoreductase complex I subunit, putative	Mito.pathway	1.37	15.27	3.696	0.379	-1.401	3.Normal	2.55226	9.41499	1.457	1.785	0.836	3. Normal	4. Normal	0.21	0.537	120	0
Tb927.10.13850	hypothetical protein, conserved	Mito.pathway	1.52	6.83	1.995	0.752	-0.412	3.Normal	5.75131	18.1986	3.246	1.787	0.837	3. Normal	4. Normal	0.42	0.264	111	0
Tb927.8.3860	CIA1 Cytosolic iron-sulphur cluster biogenesis	Enzyme	1.22	7.94	2.383	0.503	-0.99	3.Normal	3.79469	11.3979	2.125	1.789	0.839	3. Normal	4. Normal	0.28	0.322
Tb927.9.4360	KREL1	Mito.RNA	1.59	5.97	1.661	0.964	-0.054	3.Normal	3.48831	11.0146	1.953	1.792	0.842	3. Normal	4. Normal	0.54	0.456	127	0
Tb927.3.5570	syntaxin, putative	Vesicular.transport	2.38	10.55	3.397	0.706	-0.501	3.Normal	4.73729	12.9662	2.618	1.795	0.844	3. Normal	4. Normal	0.39	0.502	43	0
Tb927.10.15810	hypothetical protein, conserved	ZUnknown	1.77	7.51	2.686	0.67	-0.578	3.Normal	5.08469	12.5457	2.84	1.796	0.845	3. Normal	4. Normal	0.37	0.348
Tb927.7.4010	hypothetical protein, conserved	ZUnknown	5.14	19.59	5.412	0.942	-0.086	3.Normal	13.1269	43.63	7.293	1.796	0.845	3. Normal	4. Normal	0.52	0.392	988	24
Tb927.11.2800	hypothetical protein, conserved	ZUnknown	2.17	8.93	2.655	0.829	-0.271	3.Normal	3.83806	10.9792	2.108	1.803	0.85	3. Normal	4. Normal	0.46	0.565	364	0
Tb927.1.560	hypothetical protein, conserved	ZUnknown	1.69	5.98	1.753	0.97	-0.044	3.Normal	6.02962	17.757	3.323	1.805	0.852	3. Normal	4. Normal	0.54	0.28	54	0
Tb927.5.2670	hypothetical protein, conserved	ZUnknown	1.3	5.37	1.692	0.768	-0.38	3.Normal	5.90375	15.4101	3.259	1.811	0.856	3. Normal	4. Normal	0.42	0.22	191	0
Tb927.8.6080	POMP42	Mito.pathway	3.01	21.92	4.836	0.62	-0.689	3.Normal	7.32776	29.2396	4.026	1.813	0.858	3. Normal	4. Normal	0.34	0.411	909	0
Tb927.11.10140	hypothetical protein, possible component of cytochorome oxidase complex	Mito.e.transport	0.75	5.87	1.832	0.382	-1.388	3.Normal	5.96047	17.4743	3.298	1.819	0.863	3. Normal	4. Normal	0.21	0.126	8
Tb927.4.4090	hypothetical protein, conserved	ZUnknown	1.16	6.18	1.905	0.63	-0.667	3.Normal	1.91282	4.57122	1.045	1.819	0.863	3. Normal	4. Normal	0.35	0.606	7
Tb927.7.4440	hypothetical protein, conserved	Mito.pathway	1.76	9.88	2.815	0.639	-0.645	3.Normal	3.97541	12.1434	2.188	1.828	0.87	3. Normal	4. Normal	0.35	0.443	314	0
Tb927.7.210	proline dehydrogenase	Mito.pathway	1.29	6.07	1.554	0.836	-0.258	3.Normal	16.2976	61.2735	8.909	1.83	0.872	3. Normal	4. Normal	0.46	0.079	16	0
Tb927.1.1120	Ribosomal RNA-processing protein 8, putative (RRP8)	rRNA.tRNA.process	1.46	8.97	2.639	0.568	-0.815	3.Normal	3.45199	10.1121	1.909	1.833	0.874	3. Normal	4. Normal	0.31	0.423	74	0
Tb927.11.12740	Mitochondrial tRNA import	Mito.biogenesis	1.14	9.54	2.676	0.411	-1.283	3.Normal	3.54034	11.0744	1.906	1.836	0.877	3. Normal	4. Normal	0.22	0.322
Tb927.6.1980	hypothetical protein, conserved	ZUnknown	3.22	17.84	4.015	0.797	-0.327	3.Normal	2.6892	9.85018	1.465	1.842	0.882	3. Normal	4. Normal	0.43	1.197	468	0
Tb927.3.790	ZC3H6	RNA.binding	1.24	4.81	1.589	0.755	-0.405	3.Normal	2.26757	5.69821	1.247	1.844	0.883	3. Normal	4. Normal	0.41	0.547
Tb927.8.1320	hypothetical protein, conserved	ZUnknown	1.69	8.75	2.261	0.752	-0.411	3.Normal	2.67891	9.41771	1.462	1.847	0.885	3. Normal	4. Normal	0.41	0.631	409	0
Tb927.10.15820	hypothetical protein, conserved	ZUnknown	1.05	10.15	3.17	0.315	-1.665	3.Normal	3.14804	7.88323	1.674	1.851	0.889	3. Normal	4. Normal	0.17	0.334	18	0
Tb927.11.16320	hypothetical protein, conserved	ZUnknown	1.59	9.07	2.857	0.56	-0.836	3.Normal	5.65711	14.5352	3.077	1.852	0.889	3. Normal	4. Normal	0.3	0.281	184	72
Tb927.8.6380	hypothetical protein, conserved	ZUnknown	2.11	7.88	2.533	0.829	-0.271	3.Normal	7.52485	20.4689	4.027	1.862	0.897	3. Normal	4. Normal	0.45	0.28
Tb927.6.2790	L-threonine 3-dehydrogenase, putative	Mito.pathway	5.44	23.87	6.041	0.894	-0.162	3.Normal	34.1996	148.31	18.309	1.868	0.901	3. Normal	4. Normal	0.48	0.159	122	0
Tb927.9.11900	acyl transferase-like protein	Lipids	0.9	7.16	1.918	0.469	-1.091	3.Normal	1.97894	6.16854	1.071	1.868	0.901	3. Normal	4. Normal	0.25	0.455	63	0
Tb927.10.13840	hypothetical protein, conserved	ZUnknown	1.59	9.21	2.312	0.692	-0.531	3.Normal	3.43813	10.8628	1.82	1.869	0.902	3. Normal	4. Normal	0.37	0.462	129	0
Tb927.11.12360	ankyrin repeat protein, putative	Cytoskeleton	1.42	8.6	2.578	0.543	-0.881	3.Normal	2.83574	7.90338	1.498	1.869	0.902	3. Normal	4. Normal	0.29	0.501	185	0
Tb927.9.8550	hypothetical protein, conserved	ZUnknown	1.82	13.17	4.323	0.416	-1.264	3.Normal	6.91741	16.767	3.689	1.87	0.903	3. Normal	4. Normal	0.22	0.263	67	0
Tb927.10.7850	protein-L-isoaspartate, putative	Enzyme	1.32	9.36	2.333	0.557	-0.844	3.Normal	1.94305	6.30853	1.016	1.87	0.903	3. Normal	4. Normal	0.3	0.679	1084
Tb927.10.7470	U2 splicing factor SF3b14 (p14), putative. RBP15	RNA.processing	3.07	10.45	3.621	0.856	-0.224	3.Normal	4.45048	10.3569	2.404	1.872	0.905	3. Normal	4. Normal	0.46	0.69	26	0
Tb927.10.4990	cdc2- like protein kinase 2 (CRK3)	Cell.cycle	3.44	12.04	3.605	0.943	-0.084	3.Normal	6.18476	16.5068	3.298	1.88	0.911	3. Normal	4. Normal	0.5	0.556	33	0
Tb927.8.1230	hypothetical protein, conserved	ZUnknown	3.52	15.91	4.996	0.701	-0.513	3.Normal	9.11296	23.7972	4.82	1.888	0.917	3. Normal	4. Normal	0.37	0.386	232	0
Tb927.10.8650	hypothetical protein, conserved	ZUnknown	2.75	13.58	4.225	0.663	-0.594	3.Normal	9.11258	24.8028	4.802	1.895	0.922	3. Normal	4. Normal	0.35	0.302	44	0
Tb927.10.15800	actin related protein 2, putative	Cytoskeleton	1.14	6.6	2.057	0.535	-0.903	3.Normal	2.94962	8.21967	1.53	1.895	0.922	3. Normal	4. Normal	0.28	0.386	90	0
Tb927.10.3480	hypothetical protein, conserved	ZUnknown	1.43	11.07	2.653	0.528	-0.922	3.Normal	1.54239	4.77603	0.791	1.897	0.924	3. Normal	4. Normal	0.28	0.927	96	0
Tb927.5.4400	hypothetical protein, conserved	ZUnknown	2.03	7.79	2.229	0.897	-0.157	3.Normal	3.07123	8.95286	1.627	1.905	0.93	3. Normal	4. Normal	0.47	0.661	111	0
Tb927.10.6550	hypothetical protein, conserved	ZUnknown	2.32	14.03	3.764	0.611	-0.711	3.Normal	7.50658	23.0772	3.925	1.911	0.934	3. Normal	4. Normal	0.32	0.309	77	75
Tb927.11.6070	hypothetical protein, conserved, ARM repeat superfamily	ZUnknown	1.26	7.93	2.283	0.569	-0.813	3.Normal	3.15668	8.72812	1.669	1.917	0.939	3. Normal	4. Normal	0.3	0.399	74	0
Tb927.10.920	hypothetical protein, conserved	ZUnknown	1.36	7.58	2.403	0.583	-0.78	3.Normal	5.24359	13.7576	2.707	1.921	0.942	3. Normal	4. Normal	0.3	0.259	407	0
Tb927.7.1560	hypothetical protein, conserved	ZUnknown	1.66	7.8	1.94	0.876	-0.191	3.Normal	2.65683	9.14288	1.404	1.922	0.943	3. Normal	4. Normal	0.46	0.625	209	0
Tb927.10.12010	hypothetical protein, conserved	ZUnknown	10.74	40.76	12.772	0.838	-0.255	3.Normal	4.73086	10.5256	2.441	1.925	0.945	3. Normal	4. Normal	0.44	2.27	214	0
Tb927.11.16480	enoyl-CoA hydratase/isomerase family protein, putative	Lipids	1.15	10.34	2.319	0.474	-1.076	3.Normal	13.8738	53.7134	7.215	1.927	0.946	3. Normal	4. Normal	0.25	0.083	186	0
Tb927.3.4990	oxidoreductase, putative	Enzyme	0.92	9.98	2.8	0.321	-1.638	3.Normal	5.86905	17.107	3.042	1.939	0.955	3. Normal	4. Normal	0.17	0.157	71	0
Tb927.5.4110	hypothetical protein, conserved	ZUnknown	1.25	13.45	2.735	0.475	-1.073	3.Normal	1.57572	6.19538	0.824	1.941	0.957	3. Normal	4. Normal	0.24	0.793	68	0
Tb927.11.5230	hypothetical protein, conserved	ZUnknown	2.37	11.72	3.65	0.657	-0.605	3.Normal	8.25102	22.4487	4.27	1.944	0.959	3. Normal	4. Normal	0.34	0.287	125	0
Tb927.2.3960	chaperone protein DNAj, putative	Chaperone	1.46	6.05	1.991	0.753	-0.409	3.Normal	3.81605	8.61652	1.951	1.948	0.962	3. Normal	4. Normal	0.39	0.383	39	0
Tb927.5.4100	hypothetical protein, conserved	ZUnknown	0.9	8.36	2.134	0.422	-1.245	3.Normal	2.70239	8.33613	1.384	1.95	0.964	3. Normal	4. Normal	0.22	0.333	51	0
Tb927.10.6020	hypothetical protein, conserved	ZUnknown	2.02	7.87	2.663	0.751	-0.413	3.Normal	8.34164	20.4621	4.249	1.953	0.966	3. Normal	4. Normal	0.38	0.242	37	0
Tb927.10.4310	prohibitin 2, putative (PHB2)	Cell.cycle	2.62	12.69	3.88	0.67	-0.578	3.Normal	18.6043	54.0236	9.512	1.955	0.968	3. Normal	4. Normal	0.34	0.141	115	0
Tb927.8.1920	DOT1A	Chromatin	2.14	6.78	2.255	0.931	-0.103	3.Normal	4.88191	11.746	2.507	1.955	0.967	3. Normal	4. Normal	0.48	0.438	28	0
Tb927.3.2830	hypothetical protein, conserved	ZUnknown	1.91	9.12	2.578	0.737	-0.441	3.Normal	5.42954	14.9289	2.757	1.958	0.97	3. Normal	4. Normal	0.38	0.352	107	0
Tb927.10.6530	dolichyl-P-Man:GDP-Man5GlcNAc2-PP-dolichyl alpha-1,3-mannosyltransferase, putative	Glycans	2.22	7.84	2.299	0.957	-0.063	3.Normal	5.81929	15.7299	2.934	1.977	0.983	3. Normal	4. Normal	0.48	0.381	50	0
Tb927.11.16590	RBP37	RNA.binding	1.03	7.53	2.216	0.451	-1.148	3.Normal	1.76351	4.94712	0.908	1.982	0.987	3. Normal	4. Normal	0.23	0.584	164	0
Tb927.10.6820	hypothetical protein, conserved	ZUnknown	1.11	11.78	3.587	0.307	-1.705	3.Normal	3.92711	10.2641	1.966	1.984	0.988	3. Normal	4. Normal	0.15	0.283	67	0
Tb927.11.1000	kinetoplastid kinetochore protein 16	Cytoskeleton	1.97	11.22	3.799	0.527	-0.925	3.Normal	4.12557	9.29474	2.066	1.984	0.989	3. Normal	4. Normal	0.27	0.478	21	0
Tb927.8.2310	(H )-ATPase G subunit, putative	Lysosome	10.23	30.92	10.615	0.961	-0.057	3.Normal	18.0725	40.9762	9.087	1.992	0.994	3. Normal	4. Normal	0.48	0.566	90	0
Tb927.4.1720	nucleoside diphosphate kinase, putative	Nucleotides	1.9	10.71	3.314	0.573	-0.803	3.Normal	5.08922	12.6427	2.549	2	1	3. Normal	4. Normal	0.29	0.373	91	0
Tb927.8.7010	chaperone protein DNAj, putative	Chaperone	1.6	8.09	2.668	0.6	-0.738	3.Normal	4.84282	11.2267	2.399	2.001	1.001	3. Normal	4. Normal	0.3	0.33	12	0
Tb927.3.840	hypothetical protein, conserved	ZUnknown	1.69	7.72	2.27	0.749	-0.417	3.Normal	2.63062	7.41209	1.298	2.004	1.003	3. Normal	4. Normal	0.37	0.642
Tb927.11.1750	hypothetical protein, conserved	ZUnknown	1.53	8.25	2.295	0.654	-0.614	3.Normal	3.01696	7.96349	1.496	2.005	1.004	3. Normal	4. Normal	0.33	0.507	34	0
Tb927.8.7030	hypothetical protein, conserved	ZUnknown	1.42	7.99	2.432	0.576	-0.797	3.Normal	3.20739	7.98209	1.592	2.01	1.007	3. Normal	4. Normal	0.29	0.443	114	0
Tb927.7.4970	glutamine synthetase, putative	Amino.acids	0.96	9.86	2.793	0.358	-1.482	3.Normal	23.4418	75.2297	11.621	2.014	1.01	3. Normal	4. Normal	0.18	0.041	35	0
Tb927.5.1840	hypothetical protein, conserved	ZUnknown	4.17	12.88	4.477	0.938	-0.092	3.Normal	8.55154	18.8215	4.26	2.019	1.014	3. Normal	4. Normal	0.46	0.488	23	0
Tb927.7.1450	hypothetical protein, conserved	ZUnknown	1.24	8.78	2.506	0.479	-1.062	3.Normal	3.3395	9.44742	1.631	2.024	1.017	3. Normal	4. Normal	0.24	0.371	55	0
Tb927.6.2140	Mitochondrial RNA binding complex I component, putative	Mito.RNA	3.18	14.8	3.666	0.873	-0.196	3.Normal	7.24596	22.8857	3.558	2.024	1.017	3. Normal	4. Normal	0.43	0.439	693	48
Tb927.2.4800	hypothetical protein, conserved	ZUnknown	2.05	15.49	4.451	0.449	-1.154	3.Normal	7.44236	19.3689	3.65	2.027	1.02	3. Normal	4. Normal	0.22	0.275	67	0
Tb927.10.11990	hypothetical protein, conserved,RNA-binding protein	RNA.binding	2.81	9.38	2.816	0.994	-0.008	3.Normal	7.74064	18.5248	3.798	2.027	1.02	3. Normal	4. Normal	0.49	0.363	24	0
Tb927.9.14440	hypothetical protein	ZUnknown	1.63	8.32	2.528	0.633	-0.66	3.Normal	5.8017	13.7818	2.857	2.03	1.021	3. Normal	4. Normal	0.31	0.281	149	0
Tb927.3.4170	hypothetical protein, conserved	ZUnknown	1.1	4.99	1.709	0.644	-0.636	3.Normal	3.16157	6.76534	1.57	2.038	1.027	3. Normal	4. Normal	0.32	0.348	106	0
Tb927.11.1670	ISCS2, NFS cysteine desulfurase	Amino.acids	1.71	7.51	1.99	0.854	-0.227	3.Normal	3.89045	12.2422	1.909	2.043	1.031	3. Normal	4. Normal	0.42	0.44	25	0
Tb927.10.5230	ADP-ribosylation factor, putative	Vesicular.transport	3.05	12.85	3.745	0.801	-0.32	3.Normal	7.18238	19.201	3.516	2.048	1.034	3. Normal	4. Normal	0.39	0.425	152	0
Tb927.11.9090	hypothetical protein, conserved	ZUnknown	1.28	9.91	2.385	0.545	-0.876	3.Normal	1.62856	5.43137	0.779	2.053	1.038	3. Normal	4. Normal	0.27	0.786	607	42
Tb927.1.1680	Transcription elongation factor 1 domain-containing protein	RNA.synthesis	1.8	6.06	1.894	0.951	-0.073	3.Normal	3.80823	8.8749	1.848	2.056	1.04	3. Normal	4. Normal	0.46	0.473	128	0
Tb927.11.16450	hypothetical protein, conserved	ZUnknown	2.32	10.03	3.372	0.682	-0.552	3.Normal	9.35984	21.2583	4.539	2.071	1.05	3. Normal	4. Normal	0.33	0.248	154	0
Tb927.6.4360	hypothetical protein, conserved	ZUnknown	1.83	6.03	1.941	0.927	-0.109	3.Normal	5.20564	12.168	2.511	2.071	1.051	3. Normal	4. Normal	0.45	0.352	117	0
Tb927.5.2270	hypothetical protein, conserved	ZUnknown	1.63	8.93	2.534	0.632	-0.663	3.Normal	2.33373	6.41815	1.109	2.074	1.053	3. Normal	4. Normal	0.3	0.698	38	0
Tb927.3.1260	hypothetical protein, conserved	ZUnknown	2.15	6.94	2.276	0.923	-0.116	3.Normal	4.4446	10.4162	2.12	2.075	1.053	3. Normal	4. Normal	0.44	0.484	20	0
Tb927.11.10270	golgi SNARE protein-like,GOLGI SNAP receptor complex member, putative	Vesicular.transport	0.94	6.28	1.684	0.535	-0.904	3.Normal	1.9332	4.52317	0.915	2.076	1.054	3. Normal	4. Normal	0.26	0.486	11	0
Tb927.10.9200	hypothetical protein, conserved	ZUnknown	1.12	5.48	1.42	0.775	-0.368	3.Normal	3.80413	10.1342	1.824	2.083	1.059	3. Normal	4. Normal	0.37	0.294	57	9
Tb927.10.9050	pseudouridine synthase PUS7	rRNA.tRNA.process	1.32	5.51	1.508	0.862	-0.214	3.Normal	4.03752	12.3022	1.918	2.085	1.06	3. Normal	4. Normal	0.41	0.327	36	0
Tb927.9.8780	tRNA nucleotidyltransferase, putative	rRNA.tRNA.process	1.56	5.7	1.773	0.903	-0.148	3.Normal	3.22646	8.08205	1.535	2.085	1.06	3. Normal	4. Normal	0.43	0.484	2
Tb927.7.950	MLP mucoplipin-like protein. Transport of iron from lysosome to cytosol	Transporter	2.08	8.12	2.21	0.95	-0.074	3.Normal	3.00586	8.13907	1.437	2.087	1.062	3. Normal	4. Normal	0.46	0.692	60	0
Tb927.5.3580	phosphoglycerate mutase protein, putative	Glucose.glycerol	3.44	14.53	4.708	0.722	-0.469	3.Normal	7.34315	16.6045	3.486	2.094	1.066	3. Normal	4. Normal	0.34	0.468	84	0
Tb927.10.3710	proteasome activator protein PA26	Ubiquitin.proteasome	4.74	14.55	4.719	0.996	-0.006	3.Normal	19.492	48.6362	9.296	2.098	1.069	3. Normal	4. Normal	0.47	0.243	140	0
Tb927.6.1270	hypothetical protein, conserved	ZUnknown	2.36	8.46	2.724	0.881	-0.183	3.Normal	6.51078	14.3844	3.096	2.099	1.07	3. Normal	4. Normal	0.42	0.362	24	0
Tb927.10.12390	hypothetical protein, conserved	ZUnknown	1.99	10.99	3.095	0.646	-0.63	3.Normal	3.85867	9.92088	1.838	2.122	1.086	3. Normal	4. Normal	0.3	0.516	74	0
Tb927.10.7920	hypothetical protein, conserved	ZUnknown	1.16	13.33	3.483	0.345	-1.537	3.Normal	2.97887	8.17414	1.411	2.126	1.088	3. Normal	4. Normal	0.16	0.389	627	0
Tb927.8.4970	paraflagellar rod protein PFR2	Cytoskeleton	9.49	66.58	15.183	0.626	-0.676	3.Normal	21.1822	68.1801	9.965	2.127	1.089	3. Normal	4. Normal	0.29	0.448	53	0
Tb927.10.9400	branch point binding protein SF1, putative	RNA.processing	2.62	9.04	2.9	0.897	-0.158	3.Normal	6.73393	14.7869	3.127	2.143	1.099	3. Normal	4. Normal	0.42	0.389	20	0
Tb927.11.2770	hypothetical protein, conserved	ZUnknown	2.83	9.98	2.986	0.938	-0.093	3.Normal	6.63401	16.2008	3.075	2.146	1.102	3. Normal	4. Normal	0.44	0.427	169	0
Tb927.10.14650	hypothetical protein, conserved	ZUnknown	3.13	10.96	3.798	0.816	-0.293	3.Normal	10.523	22.0953	4.88	2.152	1.106	3. Normal	4. Normal	0.38	0.297	78	0
Tb927.11.15810	NADH dehydrogenase subunit NI2M, putative	Mito.e.transport	1.74	7	2.01	0.846	-0.242	3.Normal	6.26397	16.1898	2.924	2.155	1.107	3. Normal	4. Normal	0.39	0.278	174	0
Tb927.7.4930	ribonuclease H1	DNA	1.61	11.91	3.083	0.519	-0.946	3.Normal	2.16024	5.89918	1.015	2.168	1.116	3. Normal	4. Normal	0.24	0.745	329	0
Tb927.10.6190	aldehyde dehydrogenase, putative (ALDH)	Mito.pathway	1.33	10.13	2.729	0.476	-1.07	3.Normal	8.88092	23.9242	4.103	2.169	1.117	3. Normal	4. Normal	0.22	0.15	118	0
Tb927.2.5050	protein phosphatase 2C, putative	Protein.phosphatase	2.06	8.1	2.382	0.882	-0.182	3.Normal	4.20431	9.58568	1.935	2.17	1.118	3. Normal	4. Normal	0.41	0.49	48	0
Tb927.3.3090	helicase, putative	DNA	1.61	11.85	2.403	0.666	-0.587	3.Normal	1.6637	6.44387	0.781	2.178	1.123	3. Normal	4. Normal	0.31	0.968	551	0
Tb927.11.1970	hypothetical protein, conserved	ZUnknown	1.98	11.11	3.577	0.559	-0.839	3.Normal	3.28405	6.70125	1.514	2.179	1.124	3. Normal	4. Normal	0.26	0.603	28	0
Tb927.8.580	hypothetical protein, conserved	Mito.pathway	1.08	4.61	1.543	0.713	-0.488	3.Normal	3.498	7.72886	1.604	2.183	1.126	3. Normal	4. Normal	0.33	0.309	14	0
Tb927.4.4600	Mitchondrial LSU ribosomal protein	Mito.translation	1.5	4.52	1.554	0.965	-0.051	3.Normal	6.53483	15.3104	2.973	2.186	1.128	3. Normal	4. Normal	0.44	0.23	96	0
Tb927.9.14410	RNA 3'-terminal phosphate cyclase-like protein, CE1	RNA.processing	1.14	10.19	3.047	0.361	-1.47	3.Normal	4.42814	10.0021	1.995	2.205	1.141	3. Normal	4. Normal	0.16	0.257	13	0
Tb927.10.5560	GPI alpha-mannosyltransferase III (MT-III)	GPI.anchors	1.42	9.1	2.283	0.613	-0.705	3.Normal	2.17772	6.48068	0.992	2.217	1.148	3. Normal	4. Normal	0.28	0.652	126	0
Tb927.8.5770	Elongator-like Protein 3a ELP3a	Chromatin	0.99	5.75	1.501	0.666	-0.585	3.Normal	3.19813	8.95378	1.443	2.218	1.149	3. Normal	4. Normal	0.3	0.31	49	15
Tb927.10.12930	hypothetical protein, conservedn no domains or good BLASTp hits	ZUnknown	1.8	7.45	2.124	0.848	-0.239	3.Normal	7.28582	17.4226	3.286	2.221	1.152	3. Normal	4. Normal	0.38	0.247	234	0
Tb927.7.5270	hypothetical protein, conserved	ZUnknown	2.1	15.32	4.434	0.474	-1.078	3.Normal	5.18708	11.7277	2.339	2.224	1.153	3. Normal	4. Normal	0.21	0.405	169	33
Tb927.11.15350	RBP39	RNA.binding	1.12	4.88	1.59	0.692	-0.532	3.Normal	4.61571	10.159	2.059	2.234	1.159	3. Normal	4. Normal	0.31	0.243	82	0
Tb927.10.13820	Mitchondrial SSU ribosomal protein	Mito.translation	1.71	6.72	2.17	0.783	-0.352	3.Normal	6.67062	14.9576	2.983	2.246	1.168	3. Normal	4. Normal	0.35	0.256	322	0
Tb927.11.7880	hypothetical protein, conserved	ZUnknown	2.02	14.33	4.544	0.44	-1.184	3.Normal	7.65437	15.9154	3.401	2.264	1.179	3. Normal	4. Normal	0.19	0.264	216	90
Tb927.3.2330	KKT17 Kinetochore protein	Cell.cycle	1.7	8.98	1.923	0.884	-0.178	3.Normal	2.78916	8.68862	1.233	2.272	1.184	3. Normal	4. Normal	0.39	0.61	1233
Tb927.11.10240	hslVU complex proteolytic subunit, in mitochondrion	Protease	3.63	17.12	4.214	0.854	-0.227	3.Normal	17.0928	50.7984	7.51	2.277	1.187	3. Normal	4. Normal	0.38	0.212	163	0
Tb927.8.3610	hypothetical protein, conserved	ZUnknown	1.65	7.6	2.222	0.72	-0.474	3.Normal	2.92984	6.89865	1.268	2.287	1.193	3. Normal	4. Normal	0.31	0.563	314	0
Tb927.4.1170	ankyrin, putative	Cytoskeleton	2.01	7.5	2.531	0.79	-0.34	3.Normal	3.81829	8.46027	1.661	2.288	1.194	3. Normal	4. Normal	0.35	0.526	24	0
Tb927.11.3060	hypothetical protein, conserved	ZUnknown	4.33	18.3	5.472	0.786	-0.348	3.Normal	11.2046	24.5464	4.894	2.289	1.194	3. Normal	4. Normal	0.34	0.386	159	0
Tb927.11.13650	cytochrome b5, putative (CYB5)	Mito.e.transport	2.56	7.83	2.707	0.96	-0.058	3.Normal	14.509	30.0423	6.325	2.292	1.197	3. Normal	4. Normal	0.42	0.176	88	0
Tb927.11.1240	hypothetical protein, conserved	ZUnknown	2.03	8.4	2.389	0.837	-0.256	3.Normal	2.66805	5.68249	1.177	2.293	1.197	3. Normal	4. Normal	0.37	0.761	32	0
Tb927.11.8800	hypothetical protein, conserved	Mito.pathway	1.14	6.47	1.829	0.601	-0.734	3.Normal	4.05627	9.45373	1.781	2.302	1.203	3. Normal	4. Normal	0.26	0.281	12	0
Tb927.11.12750	cleavage and polyadenylation specificity factor subunit CPSF 30	RNA.processing	1.34	10.28	3.06	0.425	-1.235	3.Normal	6.40526	14.4145	2.777	2.305	1.205	3. Normal	4. Normal	0.18	0.209	159	0
Tb927.5.3940	helicase, putative	DNA	1.86	11.19	2.818	0.674	-0.569	3.Normal	3.94479	10.2611	1.663	2.345	1.229	3. Normal	4. Normal	0.29	0.472	12	0
Tb927.10.8790	hypothetical protein, conserved	ZUnknown	1.43	11.55	3.54	0.395	-1.338	3.Normal	7.22509	15.6109	3.053	2.359	1.238	3. Normal	4. Normal	0.17	0.198	68	0
Tb927.10.3080	methionine biosynthetic protein, putative	Protease	2.07	6.65	2.147	0.978	-0.032	3.Normal	4.7364	10.1975	1.992	2.359	1.238	3. Normal	4. Normal	0.41	0.437
Tb927.11.4270	hypothetical protein, conserved	ZUnknown	1.16	13.97	4.331	0.277	-1.852	3.Normal	3.90522	8.455	1.65	2.364	1.241	3. Normal	4. Normal	0.12	0.297	192	18
Tb927.10.11370	hypothetical protein, conserved	ZUnknown	2.11	12.39	4.018	0.523	-0.936	3.Normal	8.3085	15.9113	3.497	2.373	1.247	3. Normal	4. Normal	0.22	0.254	181	0
Tb927.7.1170	Y14	Nuclear.transport	2.79	10.52	3.485	0.803	-0.316	3.Normal	9.17481	18.6852	3.871	2.377	1.249	3. Normal	4. Normal	0.34	0.304	144	0
Tb927.8.1120	hypothetical protein, conserved	ZUnknown	2.88	9.97	3.571	0.812	-0.3	3.Normal	7.91561	14.3515	3.279	2.409	1.269	3. Normal	4. Normal	0.34	0.364	92	0
Tb927.11.3340	RBP34	RNA.binding	1.26	10.32	3.182	0.408	-1.292	3.Normal	6.99486	13.8031	2.896	2.417	1.273	3. Normal	4. Normal	0.17	0.18	7
Tb927.5.4090	hypothetical protein, conserved, kinetoplastid-specific	ZUnknown	1.67	7.86	2.391	0.711	-0.492	3.Normal	4.74599	9.66417	1.943	2.419	1.274	3. Normal	4. Normal	0.29	0.352	233	0
Tb927.10.12880	hypothetical protein, conserved	ZUnknown	1.42	5.82	1.72	0.814	-0.297	3.Normal	3.57403	8.03181	1.486	2.422	1.276	3. Normal	4. Normal	0.34	0.397	40	69
Tb927.3.1130	DNA polymerase delta subunit 2, putative	DNA	1.43	13.85	3.37	0.415	-1.267	3.Normal	2.66102	7.13174	1.108	2.436	1.285	3. Normal	4. Normal	0.17	0.537	61	0
Tb927.11.10080	Mitchondrial LSU ribosomal protein	Mito.translation	2.03	12.22	3.315	0.603	-0.729	3.Normal	6.06621	13.6262	2.503	2.437	1.285	3. Normal	4. Normal	0.25	0.335	869	0
Tb927.6.830	hypothetical protein, conserved	ZUnknown	1.39	12.88	3.575	0.392	-1.353	3.Normal	4.41283	9.97511	1.804	2.44	1.287	3. Normal	4. Normal	0.16	0.315	130	0
Tb927.3.4290	paraflagellar rod component PFR1	Cytoskeleton	8.12	48.59	11.361	0.713	-0.488	3.Normal	17.2688	47.3825	7.089	2.44	1.287	3. Normal	4. Normal	0.29	0.47	131	0
Tb927.9.8700	hypothetical protein, conserved	ZUnknown	1.43	7.03	2.192	0.639	-0.646	3.Normal	4.45357	8.65638	1.838	2.449	1.292	3. Normal	4. Normal	0.26	0.321	33	0
Tb927.6.1260	proteasome beta-1 subunit, putative (TbPSB1)	Ubiquitin.proteasome	4.53	14.8	4.722	0.953	-0.07	3.Normal	17.6381	35.5736	7.056	2.494	1.319	3. Normal	4. Normal	0.38	0.257	32	0
Tb927.8.5540	ISA1 mitochondrial Iron-Sulfur cluster biosynthesis	Mito.pathway	1.44	7.16	2.053	0.682	-0.552	3.Normal	5.20797	11.209	2.083	2.497	1.32	3. Normal	4. Normal	0.27	0.276	164	0
Tb927.11.8180	hypothetical protein, conserved	ZUnknown	1.51	11.33	3.038	0.494	-1.018	3.Normal	5.3838	12.3311	2.15	2.512	1.329	3. Normal	4. Normal	0.2	0.28	124	0
Tb927.10.13990	hypothetical protein, conserved	ZUnknown	1.12	8.09	1.857	0.592	-0.755	3.Normal	1.8944	5.19522	0.753	2.523	1.335	3. Normal	4. Normal	0.23	0.591	1500
Tb927.9.9720	hypothetical protein, conserved	ZUnknown	3.45	15.45	4.87	0.698	-0.518	3.Normal	5.99025	11.1732	2.377	2.524	1.336	3. Normal	4. Normal	0.28	0.576	82	0
Tb927.10.2630	hypothetical protein, conserved	ZUnknown	1.8	8.2	2.135	0.843	-0.246	3.Normal	3.12307	7.44789	1.215	2.55	1.351	3. Normal	4. Normal	0.33	0.576	853	0
Tb927.5.2110	hypothetical protein, conserved	ZUnknown	2.69	14.37	4.652	0.58	-0.785	3.Normal	6.20356	11.2827	2.43	2.551	1.351	3. Normal	4. Normal	0.23	0.434	136	0
Tb927.7.3290	hypothetical protein, conserved	ZUnknown	2.17	10.9	2.773	0.793	-0.334	3.Normal	4.56993	11.4265	1.794	2.564	1.358	3. Normal	4. Normal	0.31	0.475	953	0
Tb927.9.10080	phosphatidylserine decarboxylase, putative	Lipids	1.52	13.68	4.204	0.357	-1.487	3.Normal	5.11559	10.2817	1.987	2.567	1.36	3. Normal	4. Normal	0.14	0.297	125	0
Tb927.9.7710	hypothetical protein, conserved	ZUnknown	1.66	10.43	3.427	0.496	-1.011	3.Normal	4.7026	8.07151	1.821	2.581	1.368	3. Normal	4. Normal	0.19	0.353	60	0
Tb927.10.9170	hypothetical protein, conserved	ZUnknown	3.37	16.23	4.995	0.681	-0.555	3.Normal	5.85643	11.3804	2.285	2.582	1.368	3. Normal	4. Normal	0.26	0.575	116	0
Tb927.11.6250	Mitochondrial ATP synthase subunit, putative	Mito.pathway	2.12	13.94	4.079	0.515	-0.958	3.Normal	26.4605	59.6348	10.183	2.602	1.38	3. Normal	4. Normal	0.2	0.08	68	0
Tb927.11.13620	hypothetical protein, conserved	ZUnknown	1.79	7.72	2.692	0.669	-0.581	3.Normal	5.24163	8.66959	1.992	2.611	1.384	3. Normal	4. Normal	0.26	0.341	99	0
Tb927.3.2970	hypothetical protein, conserved	ZUnknown	1.19	6.1	2.022	0.593	-0.753	3.Normal	3.51719	6.07067	1.333	2.625	1.393	3. Normal	4. Normal	0.23	0.338	149	0
Tb927.4.4610	Mitchondrial LSU ribosomal protein	Mito.translation	1.23	5.33	1.583	0.758	-0.4	3.Normal	3.26113	5.97224	1.243	2.656	1.409	3. Normal	4. Normal	0.29	0.377	81	0
Tb927.9.2910	hypothetical protein, conserved	ZUnknown	1.5	4.74	1.704	0.88	-0.184	3.Normal	4.16718	7.44246	1.565	2.684	1.424	3. Normal	4. Normal	0.33	0.36	95	0
Tb927.9.3840	hypothetical protein, conserved	ZUnknown	2.47	9.95	3.565	0.701	-0.512	3.Normal	6.47214	10.4736	2.363	2.75	1.46	3. Normal	4. Normal	0.25	0.382	135	0
Tb927.7.6230	ADP-ribosylation factor, putative (ARF3)	Vesicular.transport	1.74	7.36	1.87	0.909	-0.138	3.Normal	7.50495	16.385	2.708	2.77	1.47	3. Normal	4. Normal	0.33	0.232	85	0
Tb927.3.1630	casein kinase 1, putative (CK1)	Protein.kinase	2.63	15.25	2.607	0.997	-0.004	3.Normal	3.96631	13.4379	1.444	2.771	1.47	3. Normal	4. Normal	0.36	0.663
Tb927.10.4550	hypothetical protein, conserved	Mito.pathway	1.82	6.83	2.485	0.724	-0.465	3.Normal	5.19442	7.69268	1.876	2.773	1.471	3. Normal	4. Normal	0.26	0.35	44	0
Tb927.7.5030	hypothetical protein, conserved, Trypanosoma-specific no matches	ZUnknown	1.28	5.71	1.747	0.744	-0.426	3.Normal	3.67339	7.02227	1.326	2.791	1.481	3. Normal	4. Normal	0.27	0.348	146	0
Tb927.10.1730	hypothetical protein, conserved	ZUnknown	1.24	4.64	1.511	0.794	-0.332	3.Normal	6.0186	10.6445	2.139	2.805	1.488	3. Normal	4. Normal	0.28	0.206	176	0
Tb927.8.4920	hypothetical protein, conserved	ZUnknown	1.71	20.31	4.723	0.36	-1.474	3.Normal	2.73709	5.60673	0.949	2.845	1.508	3. Normal	4. Normal	0.13	0.625	792	78
Tb927.11.2940	hypothetical protein, conserved	ZUnknown	1.57	9.63	2.854	0.561	-0.835	3.Normal	5.29713	9.99545	1.86	2.849	1.51	3. Normal	4. Normal	0.2	0.296	98	0
Tb927.10.8580	ADP-ribosylation factor 3, putative (ARL3)	Vesicular.transport	1.17	7.61	2.234	0.537	-0.897	3.Normal	4.18101	8.29816	1.454	2.889	1.53	3. Normal	4. Normal	0.19	0.28	119	0
Tb927.4.1670	POMP29, cytochrome b5-like haem-binding domain	Mito.membrane	1.29	9.79	3.206	0.405	-1.302	3.Normal	4.30886	7.43157	1.487	2.892	1.532	3. Normal	4. Normal	0.14	0.299	40	0
Tb927.5.3000	hypothetical protein, conserved	ZUnknown	1.97	7.73	2.468	0.81	-0.304	3.Normal	4.68417	8.42276	1.617	2.906	1.539	3. Normal	4. Normal	0.28	0.421	70	0
Tb927.11.10020	short-chain dehydrogenase, putative	Enzyme	2.55	8.76	2.554	0.979	-0.031	3.Normal	5.4392	10.0006	1.843	2.929	1.551	3. Normal	4. Normal	0.33	0.469	15	0
Tb927.9.5800	hypothetical protein, conserved	ZUnknown	2.54	10.27	3.261	0.767	-0.384	3.Normal	9.96749	16.0534	3.38	2.958	1.565	3. Normal	4. Normal	0.26	0.255	89	0
Tb927.9.11560	hypothetical protein, conserved	ZUnknown	1.49	6.8	2.201	0.682	-0.553	3.Normal	5.50841	9.16133	1.846	2.979	1.575	3. Normal	4. Normal	0.23	0.27	81	0
Tb927.11.8790	target SNARE, putative	Vesicular.transport	1.67	5.69	1.76	0.966	-0.05	3.Normal	4.0556	7.2701	1.337	3.067	1.617	3. Normal	4. Normal	0.31	0.412
Tb927.11.6540	hypothetical protein, conserved, kinetoplastid-specific	ZUnknown	1.38	10.45	2.628	0.533	-0.908	3.Normal	3.19083	6.35342	1.033	3.096	1.631	3. Normal	4. Normal	0.17	0.432	22	0
Tb927.11.13910	hypothetical protein, conserved	Mito.pathway	1.22	4.97	1.635	0.734	-0.447	3.Normal	6.60585	10.4135	2.122	3.11	1.637	3. Normal	4. Normal	0.24	0.185	60	0
Tb927.11.850	protein kinase, putative	Protein.kinase	3.41	16.02	5.05	0.673	-0.571	3.Normal	7.92397	11.5057	2.516	3.14	1.651	3. Normal	4. Normal	0.21	0.43	51	0
Tb927.3.5050	60S ribosomal protein L4	Ribosome	13.59	81.79	20.941	0.649	-0.623	3.Normal	51.9573	102.357	16.325	3.185	1.671	3. Normal	4. Normal	0.2	0.262	29	0
Tb927.10.6460	protein phosphatase 2B, putative	Protein.phosphatase	1.77	10.07	3.027	0.595	-0.75	3.Normal	3.22451	4.54257	1.004	3.188	1.673	3. Normal	4. Normal	0.19	0.549	59	0
Tb927.10.8620	hypothetical protein, conserved	ZUnknown	1.31	6.06	2.081	0.625	-0.679	3.Normal	4.3691	5.67101	1.375	3.2	1.678	3. Normal	4. Normal	0.2	0.3	41	0
Tb927.7.1740	60S ribosomal protein L7	Ribosome	11.45	69.81	19.662	0.585	-0.774	3.Normal	65.9956	122.143	20.142	3.277	1.712	3. Normal	4. Normal	0.18	0.173
Tb927.7.1890	hypothetical protein, copurified with splicing complex	ZUnknown	1.33	14.08	4.481	0.29	-1.785	3.Normal	3.57611	4.88715	1.078	3.339	1.739	3. Normal	4. Normal	0.09	0.372
Tb927.9.13970	hypothetical protein, conserved, no domains	ZUnknown	1.45	8.05	2.5	0.56	-0.836	3.Normal	32.7353	50.9043	9.368	3.49	1.803	3. Normal	4. Normal	0.16	0.044	51	0
Tb927.4.700	hypothetical protein, conserved	ZUnknown	1.76	5.9	1.843	0.977	-0.034	3.Normal	4.88891	7.10893	1.404	3.49	1.803	3. Normal	4. Normal	0.28	0.36	313	0
Tb927.2.4620	hypothetical protein, conserved	ZUnknown	1.49	9.55	2.935	0.511	-0.968	3.Normal	3.60217	5.12586	0.971	3.706	1.89	3. Normal	4. Normal	0.14	0.414	186	0
Tb927.8.3730	hypothetical protein, conserved	ZUnknown	4.36	20.61	6.366	0.691	-0.533	3.Normal	4.59678	5.56504	1.241	3.706	1.89	3. Normal	4. Normal	0.19	0.948
Tb927.10.1860	hypothetical protein, conserved, tryp specific	ZUnknown	1.51	5.97	1.561	0.961	-0.058	3.Normal	4.99988	7.86751	1.341	3.729	1.899	3. Normal	4. Normal	0.26	0.302	28	0
Tb927.9.8070	60S ribosomal protein L10	Ribosome	15.77	75.37	21.883	0.722	-0.47	3.Normal	71.5577	106.358	19.087	3.751	1.907	3. Normal	4. Normal	0.19	0.22	26	0
Tb927.11.4700	prostaglandin f synthase	Lipids	8.92	37.82	11.04	0.806	-0.311	3.Normal	80.2684	140.974	21.399	3.753	1.908	3. Normal	4. Normal	0.21	0.111	101	0
Tb927.7.3430	Mitchondrial LSU ribosome-associated cyclophilin type peptidyl-prolyl cis-trans isomerase, putative (PPIase)	Mito.translation	1.3	6.93	1.895	0.686	-0.544	3.Normal	5.27573	7.76389	1.403	3.779	1.918	3. Normal	4. Normal	0.18	0.246	49	0
Tb927.5.340	ESAG5-related protein, putative	ESAG	1.06	5.05	0.927	1.187	0.248	3.Normal	2.37007	77.5834	7.684	0.312	-1.679	3. Normal	4. Normal	3.8	0.447	49	0
Tb927.11.4470	protein kinase, putative,serine/threonine protein kinase, putative	Protein.kinase	1.31	5.24	1.051	1.237	0.307	3.Normal	0.989443	24.8791	3.191	0.313	-1.674	3. Normal	4. Normal	3.95	1.324
Tb927.6.3990	hypothetical protein, conserved	ZUnknown	2.03	9.99	1.923	1.04	0.056	3.Normal	1.40833	36.8787	4.235	0.331	-1.597	3. Normal	4. Normal	3.14	1.441	1119
Tb927.4.420	TbTOR2	Signalling	1.68	12.99	1.599	1.063	0.088	3.Normal	0.823431	28.2419	2.082	0.384	-1.38	3. Normal	4. Normal	2.77	2.04	399	39
Tb927.5.2890	hypothetical protein, conserved, P-loop NTP hydrolase domains, von Willebrand factor domain.	ZUnknown	1.52	8.77	1.175	1.276	0.352	3.Normal	0.740115	21.5423	1.746	0.401	-1.319	3. Normal	4. Normal	3.18	2.054	251	0
Tb927.5.620	hypothetical protein	ZUnknown	1.57	6.06	1.237	1.293	0.371	3.Normal	1.17792	22.7613	2.9	0.414	-1.273	3. Normal	4. Normal	3.12	1.333	526	0
Tb927.7.4990	hypothetical protein, conserved	ZUnknown	1.66	7.47	1.662	1.023	0.033	3.Normal	1.31632	21.1377	3.095	0.42	-1.252	3. Normal	4. Normal	2.44	1.261	123	0
Tb927.11.4030	hypothetical protein, conserved, no clear yeast or human matches	ZUnknown	1.92	15.2	1.865	1.019	0.027	3.Normal	0.8194	24.6962	1.903	0.42	-1.25	3. Normal	4. Normal	2.43	2.343	757	0
Tb927.10.2080	hypothetical protein, conserved	ZUnknown	5.9	13.91	4.426	1.333	0.415	3.Normal	3.15523	39.2435	7.601	0.421	-1.248	3. Normal	4. Normal	3.17	1.87	260	0
Tb927.7.1790	Adenine phosphoribosyltransferase, putative	Nucleotides	1.69	6.11	1.599	1.063	0.088	3.Normal	3.67266	57.22	8.662	0.427	-1.227	3. Normal	4. Normal	2.49	0.46	92	0
Tb927.11.1330	hypothetical protein, conserved	ZUnknown	7.47	21.94	6.943	1.08	0.111	3.Normal	8.59453	120.079	19.883	0.433	-1.209	3. Normal	4. Normal	2.49	0.869	108	0
Tb927.6.1290	hypothetical protein, conserved	ZUnknown	1.48	5.52	1.371	1.094	0.129	3.Normal	1.33712	20.0574	2.832	0.459	-1.123	3. Normal	4. Normal	2.38	1.107	45	0
Tb927.1.2190	RAPTOR-like (TOR complexes)	Signalling	1.47	10.17	1.448	1.036	0.051	3.Normal	1.182	28.8928	2.522	0.476	-1.072	3. Normal	4. Normal	2.18	1.244
Tb927.10.13550	hypothetical protein, conserved	ZUnknown	2.05	6.47	1.022	1.957	0.969	3.Normal	1.50014	31.476	3.138	0.478	-1.065	3. Normal	4. Normal	4.09	1.367	10	0
Tb927.6.740	ATP-dependent DEAD/H RNA helicase, putative, no clear yeast homologue, DRBD3 interaction	RNA.helicase	1.71	8.58	1.396	1.217	0.284	3.Normal	1.26835	28.5914	2.702	0.481	-1.055	3. Normal	4. Normal	2.53	1.348	62	0
Tb927.2.2090	hypothetical protein	ZUnknown	1.96	10.33	1.963	1.019	0.027	3.Normal	1.35964	24.1835	2.9	0.483	-1.051	3. Normal	4. Normal	2.11	1.442	518	0
Tb927.3.4230	CMF33 subtilisin-like serine peptidase	Cytoskeleton	3.27	14.76	2.282	1.446	0.532	3.Normal	0.773914	16.9884	1.627	0.492	-1.024	3. Normal	4. Normal	2.94	4.225	444	0
Tb927.11.16690	chloride channel protein, putative	Ions	2.2	11.36	2.131	1.032	0.046	3.Normal	1.08191	18.014	2.185	0.503	-0.99	3. Normal	4. Normal	2.05	2.033	854	0
Tb927.9.13330	hypothetical protein, conserved	ZUnknown	1.11	5.44	0.974	1.129	0.176	3.Normal	0.834022	12.5105	1.581	0.506	-0.983	3. Normal	4. Normal	2.23	1.331	237	0
Tb927.11.13770	hypothetical protein, conserved	ZUnknown	2.65	9.48	2.597	1.039	0.056	3.Normal	1.58607	17.1685	3.133	0.511	-0.969	3. Normal	4. Normal	2.03	1.671	83	0
Tb927.5.4040	Mitchondrial SSU ribosomal associated (coiled coil)	Mito.translation	1.37	6.34	1.363	1.027	0.039	3.Normal	2.33387	32.5513	4.49	0.512	-0.965	3. Normal	4. Normal	2.01	0.587	68	0
Tb927.11.2280	hypothetical protein, conserved	ZUnknown	1.73	8.21	1.688	1.007	0.01	3.Normal	1.5163	22.1751	2.866	0.523	-0.934	3. Normal	4. Normal	1.93	1.141	130	0
Tb927.5.4440	dynein light chain, putative	Cytoskeleton	9.43	23.29	7.887	1.192	0.253	3.Normal	6.14774	54.4244	11.362	0.537	-0.897	3. Normal	4. Normal	2.22	1.534	144	0
Tb927.3.3280	vacuolar protein sorting-associated protein 4, putative (VPS4)	Lysosome	1.94	7.19	1.693	1.122	0.166	3.Normal	1.95823	25.2757	3.721	0.538	-0.896	3. Normal	4. Normal	2.09	0.991	386	0
Tb927.8.3770	mitogen-activated protein kinase, putative	Protein.kinase	3.99	16.43	3.764	1.063	0.088	3.Normal	4.57253	62.5643	8.507	0.541	-0.887	3. Normal	4. Normal	1.96	0.873	19	0
Tb927.10.780	hypothetical protein, conserved	ZUnknown	3.98	10.89	3.463	1.155	0.208	3.Normal	2.33032	21.1964	4.228	0.544	-0.878	3. Normal	4. Normal	2.12	1.708	21	0
Tb927.11.6640	cytochrome b5, putative (CYB5)	Mito.e.transport	2.19	5.5	1.594	1.38	0.465	3.Normal	4.22602	39.7891	7.645	0.549	-0.864	3. Normal	4. Normal	2.51	0.518	61	0
Tb927.7.7450	GTP-binding protein, putative	Enzyme	2.35	6.82	1.446	1.591	0.67	3.Normal	1.83561	25.7393	3.268	0.551	-0.861	3. Normal	4. Normal	2.89	1.28
Tb927.7.1420	hypothetical protein, conserved	ZUnknown	3.15	21.79	3.127	1.023	0.033	3.Normal	0.927306	17.6588	1.632	0.551	-0.859	3. Normal	4. Normal	1.86	3.397	209	0
Tb927.5.580	prefoldin subunit, putative	Chaperone	5.52	14.51	5.219	1.054	0.076	3.Normal	8.5515	79.4181	15.579	0.552	-0.857	3. Normal	4. Normal	1.91	0.646	122	0
Tb927.7.2670	ZC3H21	RNA.binding	0.87	4.55	0.824	1.092	0.127	3.Normal	3.18262	64.1591	5.764	0.555	-0.849	3. Normal	4. Normal	1.97	0.273	283	0
Tb927.4.400	DRBD7	RNA.binding	5.08	15.93	4.796	1.063	0.089	3.Normal	3.76554	36.2279	6.714	0.566	-0.821	3. Normal	4. Normal	1.88	1.349	53	0
Tb927.9.10790	hypothetical protein, trypanosoma-specific	ZUnknown	3.31	12.62	2.954	1.117	0.16	3.Normal	4.66001	64.4512	8.243	0.57	-0.81	3. Normal	4. Normal	1.96	0.71	441	0
Tb927.10.2780	DNA-directed RNA polymerase iii largest subunit,t (RPC160)	RNA.synthesis	1.59	8.38	1.308	1.224	0.291	3.Normal	1.12093	18.8173	1.912	0.575	-0.797	3. Normal	4. Normal	2.13	1.418	97	0
Tb927.11.15990	Nucleoporin (TbNup109)	Nuclear.transport	1.93	8.35	1.566	1.213	0.279	3.Normal	1.57414	23.1866	2.763	0.579	-0.788	3. Normal	4. Normal	2.09	1.226	552	0
Tb927.3.2440	serine/threonine-protein kinase, putative,protein kinase, putative	Protein.kinase	4.47	11.86	3.378	1.332	0.414	3.Normal	5.04335	52.0247	8.622	0.58	-0.786	3. Normal	4. Normal	2.3	0.886	305	0
Tb927.6.3640	hypothetical protein, conserved	ZUnknown	2.64	9.91	2.269	1.146	0.196	3.Normal	1.5489	17.5271	2.572	0.583	-0.778	3. Normal	4. Normal	1.97	1.704
Tb927.10.14470	intraflagellar transport protein IFT140	Cytoskeleton	2.75	19.22	2.534	1.066	0.092	3.Normal	1.38962	29.0649	2.375	0.59	-0.762	3. Normal	4. Normal	1.81	1.979	1048
Tb927.5.2720	zinc-finger protein ZPR1	Zinc.finger	2.86	9.92	2.772	1.046	0.065	3.Normal	3.53622	34.9905	5.917	0.592	-0.757	3. Normal	4. Normal	1.77	0.809	20	0
Tb927.11.11320	hypothetical protein, conserved	ZUnknown	3.3	12.57	3.176	1.039	0.055	3.Normal	2.06205	22.672	3.536	0.594	-0.752	3. Normal	4. Normal	1.75	1.6	1131
Tb927.7.7160	kinetoplastid-specific dual specificity phosphatase, putative	Phosphatase	1.78	10.25	1.494	1.205	0.269	3.Normal	0.860375	15.8024	1.486	0.606	-0.724	3. Normal	4. Normal	1.99	2.069	210	0
Tb927.11.3710	hypothetical protein, conserved	ZUnknown	5.23	18.89	3.779	1.376	0.46	3.Normal	3.60503	49.9149	5.886	0.612	-0.709	3. Normal	4. Normal	2.25	1.451	1142
Tb927.7.4160	Elongase 1	Lipids	11.32	40.35	11.14	1.014	0.021	3.Normal	9.65298	95.8463	15.365	0.631	-0.664	3. Normal	4. Normal	1.61	1.173	294	0
Tb927.1.1610	hypothetical protein, conserved	Mito.pathway	1.53	4.77	1.409	1.065	0.09	3.Normal	1.72294	15.012	2.678	0.635	-0.656	3. Normal	4. Normal	1.68	0.888	517	15
Tb927.7.3580	protein kinase, putative	Protein.kinase	1.53	8.44	1.192	1.258	0.331	3.Normal	1.70954	30.1125	2.667	0.637	-0.65	3. Normal	4. Normal	1.97	0.895	775	0
Tb927.7.2500	proteasome regulatory ATPase subunit 1 (RPT1)	Ubiquitin.proteasome	4.12	13.4	2.972	1.379	0.464	3.Normal	4.47103	52.9307	7.053	0.638	-0.648	3. Normal	4. Normal	2.16	0.921	321	0
Tb927.8.7360	hypothetical protein, conserved	ZUnknown	1.57	6.25	0.931	1.719	0.782	3.Normal	1.07747	18.3213	1.71	0.643	-0.637	3. Normal	4. Normal	2.67	1.457
Tb927.9.11110	PRP8 protein homologue,U5 snRNA-associated splicing factor	RNA.processing	2.77	16.38	1.922	1.457	0.543	3.Normal	1.72617	37.3066	2.645	0.643	-0.638	3. Normal	4. Normal	2.27	1.605	744	0
Tb927.6.5150	hypothetical protein, conserved, no clear yeast or human matches	ZUnknown	2.17	17.03	1.815	1.212	0.277	3.Normal	1.1278	25.8926	1.698	0.648	-0.626	3. Normal	4. Normal	1.87	1.924	31	0
Tb927.8.3690	isocitrate dehydrogenase [NADP], mitochondrial precursor, putative (IDH)	Citric.acid.cycle	2.64	10.36	2.026	1.283	0.36	3.Normal	4.21061	56.1744	6.464	0.65	-0.622	3. Normal	4. Normal	1.97	0.627	258	0
Tb927.7.4230	hypothetical protein, conserved	ZUnknown	3.87	12.29	3.452	1.13	0.176	3.Normal	1.67875	13.9361	2.614	0.65	-0.621	3. Normal	4. Normal	1.74	2.305	83	0
Tb927.11.13700	hypothetical protein, conserved	ZUnknown	1.96	8.15	1.743	1.147	0.198	3.Normal	1.62981	17.5552	2.451	0.653	-0.615	3. Normal	4. Normal	1.76	1.203	9
Tb927.11.900	isocitrate dehydrogenase, putative (IDH)	Citric.acid.cycle	6.58	22.11	5.492	1.202	0.265	3.Normal	4.55007	46.1695	7.003	0.657	-0.606	3. Normal	4. Normal	1.83	1.446	147	0
Tb927.9.14130	hypothetical protein, conserved	ZUnknown	2.96	10.98	2.63	1.14	0.19	3.Normal	1.61917	16.3993	2.435	0.657	-0.606	3. Normal	4. Normal	1.74	1.828	186	0
Tb927.9.13360	ubiquitin-protein ligase, putative (upl3)	Ubiquitin.proteasome	1.69	12.68	1.652	1.029	0.041	3.Normal	1.2431	22.6364	1.791	0.67	-0.578	3. Normal	4. Normal	1.54	1.36
Tb927.3.2340	PEX2 peroxin-2,glycosome import protein (gim1)	Glycosome	1.68	5.37	1.501	1.132	0.179	3.Normal	1.79349	14.2103	2.682	0.671	-0.575	3. Normal	4. Normal	1.69	0.937	50	0
Tb927.9.1510	hypothetical protein, conserved	ZUnknown	3.78	9.12	2.398	1.585	0.664	3.Normal	3.11704	28.3549	4.607	0.673	-0.571	3. Normal	4. Normal	2.36	1.213	72	39
Tb927.7.3280	IF2 translation initiation factor IF-2, putative	Translation	1.4	5.99	1.331	1.052	0.073	3.Normal	2.21826	24.2756	3.26	0.675	-0.567	3. Normal	4. Normal	1.56	0.631	256	0
Tb927.11.6660	hypothetical protein, conserved	Mito.pathway	1.58	7.11	1.436	1.114	0.156	3.Normal	2.16537	25.9	3.246	0.678	-0.561	3. Normal	4. Normal	1.64	0.73	211	0
Tb927.10.7680	GTPase activating protein, putative	Signalling	3.32	13.17	3.025	1.091	0.125	3.Normal	4.39102	47.368	6.464	0.681	-0.555	3. Normal	4. Normal	1.6	0.756	6
Tb927.11.9890	signal recognition particle receptor alpha subunit, putative	Vesicular.transport	1.78	6.82	1.638	1.099	0.136	3.Normal	2.08607	20.7064	3.048	0.689	-0.538	3. Normal	4. Normal	1.6	0.853	45	0
Tb927.11.5190	leucine-rich repeat protein (LRRP)	LRRP	2.23	12.23	1.746	1.26	0.333	3.Normal	1.34949	21.0119	1.885	0.69	-0.536	3. Normal	4. Normal	1.83	1.652	411	0
Tb927.3.1820	mitochondrial RNA binding complex 1 subunit	Mito.RNA	3.41	11.43	2.881	1.18	0.239	3.Normal	4.36705	39.9785	6.306	0.698	-0.519	3. Normal	4. Normal	1.69	0.781	679	0
Tb927.9.1350	hypothetical protein, conserved	ZUnknown	2.47	8.06	2.23	1.121	0.165	3.Normal	2.81708	23.3109	4.01	0.698	-0.518	3. Normal	4. Normal	1.61	0.877	67	0
Tb927.11.4900	guanine nucleotide-binding beta subunit-like protein,G-protein (beta)-like protein,beta transducin-like protein	Signalling	3.54	13.07	3.311	1.057	0.08	3.Normal	4.47639	42.4496	6.433	0.7	-0.516	3. Normal	4. Normal	1.51	0.791	54	0
Tb927.2.3180	TbPPR1 mitochondrial RNA binding protein 1	Mito.RNA	1.56	6.53	1.51	1.06	0.084	3.Normal	2.57288	28.1103	3.665	0.709	-0.495	3. Normal	4. Normal	1.5	0.606	29	0
Tb927.6.4550	hypothetical protein, conserved	ZUnknown	2.67	8.86	1.788	1.51	0.594	3.Normal	1.57981	18.1029	2.231	0.717	-0.48	3. Normal	4. Normal	2.11	1.69	260	0
Tb927.8.5590	hypothetical protein, conserved	ZUnknown	3.4	8.8	2.447	1.389	0.474	3.Normal	3.43435	28.3415	4.708	0.722	-0.47	3. Normal	4. Normal	1.92	0.99	244	0
Tb927.4.2670	pyroglutamyl-peptidase I (PGP), putative,cysteine peptidase, Clan CF, family C15, putative	Protease	1.6	4.66	1.556	1.029	0.041	3.Normal	3.12271	21.9873	4.287	0.723	-0.468	3. Normal	4. Normal	1.42	0.512	137	0
Tb927.9.13010	hypothetical protein, conserved	ZUnknown	1.35	5.35	1.284	1.09	0.125	3.Normal	2.24877	18.9323	3.042	0.723	-0.468	3. Normal	4. Normal	1.51	0.6	56	0
Tb927.8.7800	hypothetical protein, conserved	ZUnknown	1.52	8.14	1.26	1.19	0.251	3.Normal	1.37535	19.5013	1.932	0.725	-0.464	3. Normal	4. Normal	1.64	1.105	1287
Tb927.10.310	PUF3	RNA.binding	2.77	11.46	2.161	1.296	0.374	3.Normal	2.18456	24.8565	3.024	0.727	-0.459	3. Normal	4. Normal	1.78	1.268	21	0
Tb927.1.1530	protein kinase, putative	Protein.kinase	1.96	9.76	1.079	1.853	0.89	3.Normal	1.36674	30.0307	1.924	0.728	-0.458	3. Normal	4. Normal	2.55	1.434	708	0
Tb927.5.1250	hypothetical protein, conserved	ZUnknown	1.87	6.5	1.682	1.13	0.176	3.Normal	3.10107	29.4191	4.241	0.731	-0.452	3. Normal	4. Normal	1.55	0.603	233	0
Tb927.9.15870	hypothetical protein	ZUnknown	7.41	12.59	3.864	1.915	0.937	3.Normal	2.8309	19.7963	3.818	0.733	-0.447	3. Normal	4. Normal	2.61	2.618	317	0
Tb927.7.4260	hypothetical protein, conserved	ZUnknown	6.51	17.39	4.777	1.361	0.444	3.Normal	1.48673	11.336	2.048	0.733	-0.449	3. Normal	4. Normal	1.86	4.379	76	0
Tb927.11.4050	hypothetical protein, conserved	ZUnknown	1.93	7.08	1.896	1.002	0.003	3.Normal	1.81027	14.1581	2.416	0.745	-0.425	3. Normal	4. Normal	1.34	1.066	70	0
Tb927.10.7120	hypothetical protein, conserved	ZUnknown	3.05	10.73	3.054	1.015	0.022	3.Normal	4.16815	32.7547	5.633	0.746	-0.423	3. Normal	4. Normal	1.36	0.732	263	0
Tb927.11.190	elongation factor, putative	Translation	2.23	8.86	2.088	1.054	0.076	3.Normal	5.18522	52.3531	6.964	0.747	-0.421	3. Normal	4. Normal	1.41	0.43
Tb927.6.5080	hypothetical protein, conserved	ZUnknown	4	15.83	3.743	1.069	0.096	3.Normal	4.95432	47.6194	6.677	0.749	-0.417	3. Normal	4. Normal	1.43	0.807	458	0
Tb927.3.1020	hypothetical protein, conserved	ZUnknown	1.68	5.41	1.283	1.326	0.407	3.Normal	1.6712	13.7423	2.268	0.75	-0.416	3. Normal	4. Normal	1.77	1.005
Tb927.11.16090	outer dynein arm docking complex, DC2	Cytoskeleton	3.39	13.26	2.7	1.259	0.333	3.Normal	3.299	35.4012	4.399	0.75	-0.415	3. Normal	4. Normal	1.68	1.028	54	0
Tb927.8.6000	fatty acid desaturase, putative	Lipids	6.96	16.6	4.225	1.657	0.728	3.Normal	8.76608	85.5223	11.712	0.751	-0.412	3. Normal	4. Normal	2.21	0.794	131	0
Tb927.11.2320	hypothetical protein, conserved	ZUnknown	2.28	10.82	2.119	1.085	0.118	3.Normal	1.2058	12.835	1.59	0.755	-0.406	3. Normal	4. Normal	1.44	1.891
Tb927.8.540	hypothetical protein, conserved	ZUnknown	1.62	7.4	0.799	2.003	1.002	3.Normal	0.914762	17.2419	1.184	0.76	-0.396	3. Normal	4. Normal	2.64	1.771	35	0
Tb927.10.12490	kinesin, putative	Cytoskeleton	1.32	7.46	1.154	1.127	0.172	3.Normal	1.05316	14.1622	1.435	0.766	-0.384	3. Normal	4. Normal	1.47	1.253	1250
Tb927.4.4880	hypothetical protein, conserved	ZUnknown	1.9	6.25	0.986	1.928	0.947	3.Normal	3.19103	44.2365	4.154	0.77	-0.377	3. Normal	4. Normal	2.5	0.595	1651
Tb927.7.2300	Nucleoporin (TbNup132)	Nuclear.transport	2.45	10.45	1.8	1.334	0.415	3.Normal	2.34399	27.0888	2.957	0.778	-0.363	3. Normal	4. Normal	1.71	1.045	225	0
Tb927.10.10320	dynein light chain, putative,dynein Tctex1 family, putative	Cytoskeleton	3.38	9.93	3.396	1.001	0.002	3.Normal	4.16955	25.2219	5.39	0.779	-0.36	3. Normal	4. Normal	1.28	0.811	104	0
Tb927.6.1210	KKT6 kinetochore protein	Cell.cycle	2.57	6.62	1.916	1.357	0.441	3.Normal	3.83696	29.3466	4.869	0.781	-0.358	3. Normal	4. Normal	1.74	0.67	833	0
Tb927.3.5360	hypothetical protein, conserved	ZUnknown	2.1	7.22	1.939	1.083	0.115	3.Normal	3.05441	22.9096	3.971	0.781	-0.357	3. Normal	4. Normal	1.39	0.688	5
Tb927.4.2770	hypothetical protein, conserved	ZUnknown	2.6	7.33	2.109	1.233	0.302	3.Normal	6.78018	48.5818	8.676	0.784	-0.351	3. Normal	4. Normal	1.57	0.383	154	0
Tb927.10.8240	hypothetical protein, conserved	ZUnknown	4.87	14.13	4.238	1.156	0.209	3.Normal	4.2498	28.064	5.354	0.784	-0.35	3. Normal	4. Normal	1.47	1.146	78	0
Tb927.8.1410	pre-rrna-processing protein tsr1 homolog	rRNA.tRNA.process	2.82	11.26	2.515	1.113	0.155	3.Normal	3.42571	31.2167	4.33	0.785	-0.349	3. Normal	4. Normal	1.42	0.823	26	0
Tb927.7.6190	hypothetical protein, conserved	ZUnknown	5.02	16.3	3.211	1.557	0.639	3.Normal	4.76552	51.7735	6.099	0.787	-0.346	3. Normal	4. Normal	1.98	1.053	898	0
Tb927.6.3950	hypothetical protein, conserved	ZUnknown	9.88	35.42	8.007	1.236	0.306	3.Normal	8.72761	83.7468	11.052	0.787	-0.345	3. Normal	4. Normal	1.57	1.132	868	27
Tb927.11.15680	hypothetical protein, conserved	ZUnknown	4.01	10.13	3.494	1.145	0.195	3.Normal	9.10673	56.1838	11.531	0.789	-0.342	3. Normal	4. Normal	1.45	0.44	63	0
Tb927.10.16100	FK506-binding protein (FKBP)-type peptidyl-prolyl isomerase	Chaperone	9.14	38.55	7.333	1.241	0.311	3.Normal	12.5508	176.084	15.803	0.797	-0.327	3. Normal	4. Normal	1.56	0.728	63	0
Tb927.5.3620	kinetoplastid-specific dual specificity phosphatase, putative	Phosphatase	4.94	28.72	4.461	1.098	0.135	3.Normal	4.17331	58.2371	5.265	0.798	-0.326	3. Normal	4. Normal	1.38	1.184	662	0
Tb927.5.1580	ZC3H13	RNA.binding	2.49	7.71	1.681	1.487	0.573	3.Normal	1.93475	18.3704	2.359	0.806	-0.312	3. Normal	4. Normal	1.84	1.287	163	0
Tb927.9.11720	iron-sulfur cluster assembly protein ISCU	Mito.pathway	7.21	14.49	3.78	1.905	0.929	3.Normal	9.71025	80.4542	11.957	0.811	-0.302	3. Normal	4. Normal	2.35	0.743	453	0
Tb927.7.6290	kinesin, putative (TbKIF9A)	Cytoskeleton	1.89	8.91	1.671	1.137	0.185	3.Normal	2.28112	24.6682	2.836	0.811	-0.302	3. Normal	4. Normal	1.4	0.829	333	0
Tb927.11.15970	hypothetical protein, conserved	ZUnknown	2.56	11.27	1.957	1.329	0.41	3.Normal	2.26161	26.1033	2.829	0.813	-0.298	3. Normal	4. Normal	1.63	1.132	749	0
Tb927.5.590	protein phosphatase 1, regulatory subunit, putative	Protein.phosphatase	2.26	5.96	1.789	1.285	0.362	3.Normal	3.16423	21.243	3.932	0.814	-0.297	3. Normal	4. Normal	1.58	0.714	8
Tb927.6.3940	hypothetical protein, conserved	ZUnknown	3.77	12.85	3.61	1.053	0.074	3.Normal	4.53075	31.8512	5.508	0.817	-0.292	3. Normal	4. Normal	1.29	0.832	43	0
Tb927.10.11250	hypothetical protein, conserved	ZUnknown	4.35	10.01	2.264	1.9	0.926	3.Normal	3.31522	28.8828	4.017	0.821	-0.284	3. Normal	4. Normal	2.31	1.312	19	0
Tb927.3.5550	small GTP-binding protein, putative (TbRX1)	Signalling	6.9	19.16	5.745	1.201	0.264	3.Normal	6.16109	40.212	7.517	0.825	-0.278	3. Normal	4. Normal	1.46	1.12	63	0
Tb927.2.3610	Mitochondrial ATP synthase subunit, putative	Mito.pathway	4.16	10.52	3.635	1.156	0.209	3.Normal	14.1527	96.7636	17.186	0.826	-0.275	3. Normal	4. Normal	1.4	0.294	71	0
Tb927.6.5070	hypothetical protein, conserved	ZUnknown	13.13	36.67	9.036	1.45	0.536	3.Normal	12.2603	111.436	14.841	0.829	-0.271	3. Normal	4. Normal	1.75	1.071	24	0
Tb927.6.580	hypothetical protein, conserved	ZUnknown	1.83	7.05	1.732	1.039	0.055	3.Normal	2.15541	16.5487	2.646	0.831	-0.266	3. Normal	4. Normal	1.25	0.849	270	21
Tb927.7.2570	guide RNA associated protein, GAP2	Mito.RNA	4.65	10.71	2.638	1.782	0.833	3.Normal	4.97047	42.2283	6.003	0.833	-0.264	3. Normal	4. Normal	2.14	0.936	704	0
Tb927.11.16830	Rab-like 5, small G protein (RABL5) (in UPF1-TAP)	Vesicular.transport	4.27	13.81	3.64	1.181	0.241	3.Normal	6.08441	47.1705	7.288	0.837	-0.257	3. Normal	4. Normal	1.41	0.702	213	0
Tb927.11.16810	dynein light intermediate chain D1bLIC, putative	Cytoskeleton	3.67	16.92	3.599	1.028	0.04	3.Normal	3.55208	33.418	4.301	0.837	-0.257	3. Normal	4. Normal	1.23	1.033	737	0
Tb927.2.3580	transcription elongation factor s-II, putative (TFIIS2-1)	RNA.synthesis	6	50.24	5.836	1.028	0.04	3.Normal	4.44012	75.718	5.25	0.838	-0.255	3. Normal	4. Normal	1.23	1.351	1604
Tb927.9.15470	Trypanosome-specific kinesin family 1	Cytoskeleton	4.11	17.38	3.785	1.083	0.115	3.Normal	3.73564	31.674	4.408	0.839	-0.253	3. Normal	4. Normal	1.29	1.1	267	0
Tb927.11.3510	hypothetical protein, conserved, in MCM-BP-TAP	ZUnknown	1.59	6.7	1.493	1.072	0.1	3.Normal	1.81226	16.4087	2.135	0.843	-0.246	3. Normal	4. Normal	1.27	0.877
Tb927.5.3350	iron superoxide dismutase, putative	Mito.pathway	4.9	13.11	3.368	1.455	0.541	3.Normal	12.5285	111.224	14.8	0.845	-0.244	3. Normal	4. Normal	1.72	0.391	489	0
Tb927.11.320	Potential LC8 homologue (dynein light chain associated to multiple functions in other species such as flagellum beating and formation)	Cytoskeleton	4.9	10.37	3.612	1.357	0.44	3.Normal	6.31719	32.8659	7.453	0.845	-0.242	3. Normal	4. Normal	1.61	0.776	33	0
Tb927.11.16160	ATP binding protein-like protein	ZUnknown	6.12	16.61	5.853	1.042	0.06	3.Normal	10.3589	60.2458	12.291	0.846	-0.241	3. Normal	4. Normal	1.23	0.591	24	0
Tb927.5.3340	hypothetical protein, conserved	Mito.pathway	3.49	5.85	1.869	1.873	0.905	3.Normal	7.23717	46.3302	8.476	0.849	-0.235	3. Normal	4. Normal	2.21	0.482	169	0
Tb927.7.2120	hypothetical protein, conserved	ZUnknown	2.28	7.07	1.403	1.64	0.713	3.Normal	2.4796	24.4244	2.939	0.851	-0.233	3. Normal	4. Normal	1.93	0.92	480	0
Tb927.11.3760	hypothetical protein	ZUnknown	7.28	25.35	5.421	1.347	0.429	3.Normal	4.32537	36.9964	5.004	0.859	-0.219	3. Normal	4. Normal	1.57	1.683	518	0
Tb927.3.2470	PUF8	rRNA.tRNA.process	2.73	11.42	2.104	1.284	0.36	3.Normal	3.92438	39.8839	4.53	0.861	-0.216	3. Normal	4. Normal	1.49	0.696
Tb927.4.1350	glyoxalase II (glx2-2)	Redox	2.81	8.55	2.534	1.105	0.144	3.Normal	3.46296	22.9369	4.065	0.861	-0.216	3. Normal	4. Normal	1.28	0.811	80	18
Tb927.8.2860	hypothetical protein, conserved, t-snare motif	Vesicular.transport	1.04	5.35	0.511	1.956	0.968	3.Normal	0.670367	13.3823	0.813	0.861	-0.216	3. Normal	4. Normal	2.27	1.551
Tb927.10.5510	endonuclease/exonuclease/phosphatase, putative	DNA	1.87	5.69	1.347	1.41	0.496	3.Normal	1.02459	8.16786	1.148	0.871	-0.199	3. Normal	4. Normal	1.62	1.825	106	0
Tb927.11.6670	hypothetical protein, conserved	ZUnknown	1.95	7	1.704	1.173	0.231	3.Normal	2.3808	17.9448	2.747	0.874	-0.195	3. Normal	4. Normal	1.34	0.819	22	0
Tb927.5.1650	serine/threonine-protein kinase, putative,protein kinase, putative	Protein.kinase	1.57	10.48	1.409	1.135	0.183	3.Normal	1.27194	17.0733	1.483	0.877	-0.19	3. Normal	4. Normal	1.29	1.234	539	0
Tb927.6.4970	serine/arginine-rich protein specific kinase SRPK, putative	Protein.kinase	4.19	17.21	3.843	1.093	0.128	3.Normal	6.47963	55.8426	7.393	0.879	-0.186	3. Normal	4. Normal	1.24	0.647	179	0
Tb927.11.13130	membrane-bound acid phosphatase 1 precursor (MBAP1)	Phosphatase	2.49	8.12	1.297	1.927	0.946	3.Normal	1.4984	17.4092	1.705	0.88	-0.185	3. Normal	4. Normal	2.19	1.662	1115
Tb927.6.1240	hypothetical protein, conserved	ZUnknown	2.47	5.44	1.869	1.338	0.42	3.Normal	4.99334	24.019	5.672	0.881	-0.182	3. Normal	4. Normal	1.52	0.495	27	0
Tb927.2.4410	hypothetical protein, conserved	ZUnknown	6.09	14.64	3.672	1.661	0.732	3.Normal	5.70613	43.6502	6.467	0.881	-0.182	3. Normal	4. Normal	1.89	1.067	221	0
Tb927.6.3820	hypothetical protein, conserved	ZUnknown	2.05	7.84	1.833	1.146	0.196	3.Normal	2.44302	18.5009	2.72	0.882	-0.181	3. Normal	4. Normal	1.3	0.839	199	0
Tb927.11.4420	hypothetical protein, conserved	ZUnknown	2.86	13.13	2.627	1.104	0.143	3.Normal	3.70744	34.1365	4.164	0.889	-0.17	3. Normal	4. Normal	1.24	0.771	68	0
Tb927.6.3550	phospholipid-translocating P-type ATPase (flippase), putative	Lipids	2.98	15.61	2.298	1.306	0.385	3.Normal	1.91205	23.5702	2.131	0.892	-0.166	3. Normal	4. Normal	1.46	1.559	900	0
Tb927.5.450	NADH-ubiquinone oxidoreductase, mitochondrial, putative	Mito.e.transport	1.89	4.95	0.954	1.991	0.994	3.Normal	4.52207	45.8846	5.037	0.893	-0.163	3. Normal	4. Normal	2.23	0.418	714	0
Tb927.4.2760	hypothetical protein, conserved	ZUnknown	3.01	10.11	2.295	1.307	0.386	3.Normal	2.23528	17.2657	2.464	0.893	-0.164	3. Normal	4. Normal	1.46	1.347	355	0
Tb927.7.570	prefoldin, putative	Chaperone	7.67	24.25	7.325	1.051	0.072	3.Normal	12.7687	81.5708	14.3	0.895	-0.16	3. Normal	4. Normal	1.17	0.601	28	0
Tb927.10.13140	hypothetical protein, conserved	ZUnknown	2.67	4.97	1.705	1.583	0.663	3.Normal	4.63139	24.3842	5.137	0.896	-0.159	3. Normal	4. Normal	1.77	0.577	18	0
Tb927.11.6130	Skp1 family protein, putative,Cyclin A/CDK2-associated protein,Cyclin A/CDK2- associated protein	Ubiquitin.proteasome	12.82	30.41	6.953	1.841	0.88	3.Normal	13.0972	120.022	14.624	0.896	-0.159	3. Normal	4. Normal	2.05	0.979	333	0
Tb927.8.4390	eIF-2B GDP-GTP exchange factor, putative	Translation	1.75	5.32	1.348	1.261	0.335	3.Normal	2.29377	14.6947	2.554	0.9	-0.151	3. Normal	4. Normal	1.4	0.763	120	0
Tb927.8.3020	hypothetical protein, conserved	ZUnknown	2.22	17.55	2.161	1.018	0.026	3.Normal	2.08586	32.1582	2.328	0.902	-0.148	3. Normal	4. Normal	1.13	1.064	638	0
Tb927.8.5890	Anti-silencing function ASF1B	Chromatin	2.45	5.53	2.037	1.178	0.237	3.Normal	4.06912	20.873	4.519	0.907	-0.14	3. Normal	4. Normal	1.3	0.602	28	0
Tb927.3.640	hypothetical protein, conserved	ZUnknown	6.88	14.06	4.403	1.567	0.648	3.Normal	6.41335	35.641	7.029	0.911	-0.135	3. Normal	4. Normal	1.72	1.073
Tb927.6.2770	vacuolar assembly protein vps41, putative	Lysosome	1.65	5.59	1.228	1.303	0.382	3.Normal	1.32817	11.4593	1.42	0.915	-0.128	3. Normal	4. Normal	1.42	1.242	3
Tb927.9.2400	hypothetical protein, conserved	ZUnknown	1.81	5.27	1.522	1.183	0.242	3.Normal	1.80037	9.76213	1.965	0.916	-0.126	3. Normal	4. Normal	1.29	1.005	63	0
Tb927.1.2570	coatomer beta subunit (beta-coP)	Vesicular.transport	4.04	16.01	3.115	1.284	0.361	3.Normal	3.62729	33.4058	3.928	0.916	-0.126	3. Normal	4. Normal	1.4	1.114	23	0
Tb927.10.9670	hypothetical protein, conserved	ZUnknown	1.78	8.99	1.672	1.077	0.106	3.Normal	1.35792	12.9174	1.522	0.92	-0.121	3. Normal	4. Normal	1.17	1.311	158	0
Tb927.9.12790	dolichol kinase, putative	Glycans	2.82	13.4	2.388	1.172	0.23	3.Normal	2.9915	28.5347	3.255	0.922	-0.118	3. Normal	4. Normal	1.27	0.943	787	0
Tb927.9.9020	ribosome-interacting GTPase 2, putative	Translation	2.09	5.77	1.85	1.135	0.183	3.Normal	2.21349	12.1034	2.385	0.922	-0.116	3. Normal	4. Normal	1.23	0.944	27	0
Tb927.11.6320	MRB1-associated protein???	Mito.pathway	2.73	8.21	2.323	1.162	0.217	3.Normal	6.00176	37.0614	6.504	0.923	-0.116	3. Normal	4. Normal	1.26	0.455	3
Tb927.7.3500	glutathione-S-transferase/glutaredoxin, putative	Redox	2.38	5.64	1.714	1.4	0.485	3.Normal	9.74021	65.2891	10.438	0.929	-0.106	3. Normal	4. Normal	1.51	0.244	107	0
Tb927.7.4790	20S proteasome beta 6 subunit, putative (BETA6)	Ubiquitin.proteasome	5.4	16.58	5.39	1.002	0.003	3.Normal	6.53826	34.6099	6.97	0.933	-0.101	3. Normal	4. Normal	1.07	0.826	54	0
Tb927.6.1570	2-hydroxy-3-oxopropionate reductase, putative	Mito.pathway	5.5	17.93	5.266	1.044	0.063	3.Normal	8.41308	50.6104	8.982	0.935	-0.097	3. Normal	4. Normal	1.12	0.654	59	0
Tb927.3.1300	hypothetical protein, conserved, no domains, no yeast or human match	ZUnknown	2.2	7.76	1.88	1.17	0.227	3.Normal	3.00858	22.3426	3.209	0.935	-0.097	3. Normal	4. Normal	1.25	0.731	262	0
Tb927.7.2070	heat shock protein DNAJ, putative	Chaperone	2.05	6	1.796	1.169	0.225	3.Normal	3.16524	18.1941	3.412	0.938	-0.092	3. Normal	4. Normal	1.25	0.648
Tb927.3.4800	hypothetical protein, conserved	ZUnknown	1.88	6.22	1.6	1.187	0.248	3.Normal	1.2853	8.11716	1.377	0.944	-0.083	3. Normal	4. Normal	1.26	1.463
Tb927.7.3410	Centrin4 - basal bodies and bilobe	Cell.cycle	12.5	37.31	11.731	1.066	0.092	3.Normal	15.3045	87.3016	16.196	0.945	-0.082	3. Normal	4. Normal	1.13	0.817	113	0
Tb927.10.8000	P-loop nucleoside triphosphate hydrolase, EF hand domains	Enzyme	2.04	11.4	1.847	1.083	0.115	3.Normal	1.39258	14.2186	1.48	0.946	-0.08	3. Normal	4. Normal	1.14	1.465	36	0
Tb927.3.5580	tryptophanyl-tRNA synthetase, putative	Translation.tRNA	4.6	12.98	3.681	1.25	0.322	3.Normal	7.39592	45.826	7.807	0.948	-0.077	3. Normal	4. Normal	1.32	0.622	203	0
Tb927.11.11430	cullin 1, putative	Ubiquitin.proteasome	2.18	8.63	1.283	1.714	0.778	3.Normal	1.48017	17.6429	1.581	0.949	-0.076	3. Normal	4. Normal	1.81	1.473	1515
Tb927.6.3310	calpain-like cysteine peptidase, putative,cysteine peptidase, Clan CA, family C2, putative	Protease	1.89	5.14	1.062	1.789	0.839	3.Normal	1.37239	11.2824	1.473	0.95	-0.073	3. Normal	4. Normal	1.88	1.377
Tb927.11.15850	kinetoplast poly(A) polymerase complex 1 subunit	Mito.RNA	1.69	8.1	1.548	1.098	0.135	3.Normal	2.70871	23.6284	2.84	0.951	-0.073	3. Normal	4. Normal	1.15	0.624	1591
Tb927.11.11570	eIF2B subunit (epsilon)	Translation	1.9	8.49	1.736	1.094	0.13	3.Normal	2.69767	21.2487	2.825	0.956	-0.065	3. Normal	4. Normal	1.14	0.704	251	0
Tb927.6.4000	small glutamine-rich tetratricopeptide repeat protein, putative;with=GeneDB:LinJ30_V3.2740;with=GeneDB:LinJ30_V3.2740 (SGT)	ZUnknown	7.2	24.64	5.882	1.224	0.292	3.Normal	8.69882	65.5431	9.073	0.959	-0.061	3. Normal	4. Normal	1.28	0.828	134	0
Tb927.10.6480	hypothetical protein, conserved, polyprotein-like	ZUnknown	2.38	5.13	1.445	1.661	0.732	3.Normal	2.31521	12.5785	2.397	0.96	-0.059	3. Normal	4. Normal	1.73	1.028	24	0
Tb927.7.940	protein kinase C substrate protein, heavy chain, putative,glucosidase II beta subunit, putative	Protein.kinase	8.47	17.52	5.086	1.671	0.741	3.Normal	3.72427	21.4999	3.841	0.963	-0.054	3. Normal	4. Normal	1.74	2.274	19	0
Tb927.7.1910	pyridoxal phosphate containing glycine decarboxylase, putative	Amino.acids	2.24	11.22	2.163	1.017	0.024	3.Normal	4.23098	37.1186	4.347	0.966	-0.05	3. Normal	4. Normal	1.05	0.529	72	0
Tb927.11.2340	hypothetical protein, conserved	ZUnknown	2.17	10.73	1.728	1.273	0.349	3.Normal	2.97389	33.2957	3.099	0.968	-0.047	3. Normal	4. Normal	1.32	0.73	41	0
Tb927.3.3460	hypothetical protein, conserved (SDH5 in T cruzi)	ZUnknown	1.33	4.67	1.286	1.011	0.016	3.Normal	5.86319	40.2635	6.079	0.971	-0.043	3. Normal	4. Normal	1.04	0.227	39	0
Tb927.5.1930	hypothetical protein, conserved	ZUnknown	14.24	30.07	9.447	1.503	0.588	3.Normal	9.48445	48.9483	9.701	0.979	-0.03	3. Normal	4. Normal	1.54	1.501	189	0
Tb927.10.790	vesicle-associated membrane protein, putative (VAMP)	Vesicular.transport	3.34	8.55	2.469	1.337	0.419	3.Normal	4.4969	27.1367	4.594	0.98	-0.03	3. Normal	4. Normal	1.36	0.743	238	0
Tb927.10.290	proteasome alpha 2 subunit, putative	Ubiquitin.proteasome	4.76	14.17	4.425	1.085	0.117	3.Normal	6.38799	32.9496	6.527	0.981	-0.028	3. Normal	4. Normal	1.11	0.745	59	0
Tb927.11.12200	hypothetical protein, conserved	ZUnknown	2.16	7.45	2.176	1.011	0.016	3.Normal	3.51605	18.1943	3.562	0.983	-0.025	3. Normal	4. Normal	1.03	0.614	108	0
Tb927.9.2560	hypothetical protein, conserved	ZUnknown	2.96	11.33	2.633	1.139	0.188	3.Normal	2.39179	15.7073	2.438	0.984	-0.023	3. Normal	4. Normal	1.16	1.238
Tb927.11.6720	cap guanine methyltransferase domain, capping-enzyme like	RNA.processing	2.15	5.88	1.257	1.75	0.807	3.Normal	4.42677	35.5228	4.467	0.985	-0.022	3. Normal	4. Normal	1.78	0.486	98	0
Tb927.6.4820	CPC1, chromosomal passenger complex	Chromatin	1.91	5.52	1.883	1.009	0.013	3.Normal	2.16698	11.0904	2.234	0.985	-0.022	3. Normal	4. Normal	1.02	0.881	103	0
Tb927.10.15130	synaptobrevin-type vesicle transport protein, SLY2 (SEC22)	Vesicular.transport	2.43	7.63	2.285	1.05	0.071	3.Normal	1.96079	11.0978	2.031	0.985	-0.022	3. Normal	4. Normal	1.07	1.239	309	0
Tb927.4.3770	protein kinase, putative	Protein.kinase	2.75	8.48	1.772	1.58	0.66	3.Normal	6.06598	48.1712	6.166	0.989	-0.016	3. Normal	4. Normal	1.6	0.453	16	0
Tb927.4.4360	monoglyceride lipase, putative	Lipids	3.33	12.54	2.5	1.32	0.4	3.Normal	2.48846	21.0321	2.524	0.99	-0.014	3. Normal	4. Normal	1.33	1.338	1858
Tb927.11.11940	protein phosphatase 2A, putative	Protein.phosphatase	1.96	5.75	1.746	1.145	0.196	3.Normal	4.47514	25.2354	4.515	0.997	-0.005	3. Normal	4. Normal	1.15	0.438	265	0
Tb927.5.2190	hypothetical protein, conserved	ZUnknown	3.07	8.25	2.286	1.356	0.439	3.Normal	5.14953	29.1145	5.112	0.998	-0.003	3. Normal	4. Normal	1.36	0.596	15	0
Tb927.4.2210	hypothetical protein, conserved	ZUnknown	4.12	10.76	2.536	1.616	0.693	3.Normal	4.5065	31.5481	4.499	1	0	3. Normal	4. Normal	1.62	0.914	382	0
Tb927.9.5700	hypothetical protein, conserved	ZUnknown	1.2	14.69	2.002	0.599	-0.739	3.Normal	0.671542	35.3232	2.795	0.25	-1.998	3. Normal	4. Normal	2.4	1.787	128	0
Tb927.7.7320	hypothetical protein, conserved	ZUnknown	1.33	18.42	3.766	0.345	-1.535	3.Normal	1.26415	41.4731	5.189	0.251	-1.997	3. Normal	4. Normal	1.37	1.052	166	0
Tb927.4.3920	hypothetical protein, conserved	ZUnknown	0.6	12.34	2.259	0.266	-1.913	3.Normal	1.0991	38.9138	4.367	0.252	-1.989	3. Normal	4. Normal	1.06	0.546	263	0
Tb927.3.2310	flagellar component,PACRGA	Cytoskeleton	2.45	31.55	9.092	0.264	-1.921	3.Normal	2.61414	58.7915	10.268	0.253	-1.982	3. Normal	4. Normal	1.04	0.937	72	0
Tb927.8.7970	hypothetical protein, brucei-evansi-specific	ZUnknown	3.6	38.77	9.114	0.395	-1.34	3.Normal	1.06977	28.1822	4.351	0.253	-1.984	3. Normal	4. Normal	1.56	3.365	251	0
Tb927.6.3050	aldehyde dehydrogenase family, putative	Mito.pathway	1.53	13.49	3.36	0.446	-1.163	3.Normal	2.07002	54.2597	8.159	0.257	-1.958	3. Normal	4. Normal	1.74	0.739	92	0
Tb927.11.14210	hypothetical protein, conserved	ZUnknown	1.03	18.93	2.989	0.335	-1.58	3.Normal	0.67513	27.5982	2.726	0.257	-1.961	3. Normal	4. Normal	1.3	1.526	8
Tb927.10.6330	KKT1 kinetochore protein	Cell.cycle	1.47	36.63	5.165	0.29	-1.784	3.Normal	0.868162	39.847	3.502	0.257	-1.96	3. Normal	4. Normal	1.13	1.693	194	0
Tb927.8.1380	hypothetical protein, conserved	ZUnknown	1.29	10.68	3.25	0.4	-1.322	3.Normal	1.5589	33.6949	6.187	0.259	-1.951	3. Normal	4. Normal	1.54	0.828	60	0
Tb927.10.3000	hypothetical protein, conserved, no domains	ZUnknown	0.95	10.61	2.368	0.422	-1.244	3.Normal	0.54531	13.9898	1.918	0.261	-1.94	3. Normal	4. Normal	1.62	1.742	66	0
Tb927.8.7080	hypothetical protein, conserved, spectrin/polyprotein domains	ZUnknown	0.92	21.33	3.452	0.261	-1.939	3.Normal	0.628362	22.0636	2.289	0.262	-1.932	3. Normal	4. Normal	1	1.464	8
Tb927.6.1760	KU80 protein (KU80)	DNA	0.9	6.53	1.722	0.523	-0.936	3.Normal	1.49927	38.6957	5.702	0.263	-1.927	3. Normal	4. Normal	1.99	0.6	142	0
Tb927.10.15490	GDP-mannose 4,6 dehydratase, putative	Glycans	1.77	23.73	6.12	0.294	-1.766	3.Normal	2.04387	49.2049	7.616	0.263	-1.929	3. Normal	4. Normal	1.12	0.866	48	0
Tb927.9.13440	hypothetical protein, RNI-like and WD40 domain	ZUnknown	1.89	19.05	2.942	0.646	-0.631	3.Normal	0.755306	31.7419	3.034	0.264	-1.923	3. Normal	4. Normal	2.45	2.502	187	0
Tb927.7.6680	protein kinase, putative	Protein.kinase	0.8	7.83	1.189	0.673	-0.571	3.Normal	1.10369	49.2429	4.143	0.266	-1.913	3. Normal	4. Normal	2.53	0.725	147	0
Tb927.1.1730	hypothetical protein, conserved	Mito.pathway	0.85	12.14	2.985	0.268	-1.9	3.Normal	1.18045	29.4141	4.462	0.269	-1.895	3. Normal	4. Normal	1	0.72
Tb927.5.2780	mitochondrial DNA polymerase beta	Mito.DNA	1.87	16.72	3.785	0.502	-0.994	3.Normal	2.03693	56.659	7.388	0.271	-1.885	3. Normal	4. Normal	1.85	0.918	128	0
Tb927.6.2550	TRRM2	RNA.binding	1.56	25.43	3.932	0.407	-1.297	3.Normal	1.16678	47.1405	4.435	0.271	-1.886	3. Normal	4. Normal	1.5	1.337	130	0
Tb927.9.12090	hypothetical protein, conserved	ZUnknown	0.87	19.32	2.613	0.344	-1.538	3.Normal	0.569043	26.2687	2.214	0.271	-1.884	3. Normal	4. Normal	1.27	1.529	63	0
Tb927.4.1280	hypothetical protein, conserved	ZUnknown	1.07	15.47	4.372	0.252	-1.991	3.Normal	1.44386	28.3615	5.156	0.272	-1.881	3. Normal	4. Normal	0.93	0.741	22	0
Tb927.10.11150	hypothetical protein, conserved, no domains	ZUnknown	3.36	32.79	7.838	0.434	-1.205	3.Normal	4.06734	117.887	14.936	0.274	-1.865	3. Normal	4. Normal	1.58	0.826	296	0
Tb927.5.3250	hypothetical protein, conserved, no clear yeast or human matches	ZUnknown	1.08	24.64	3.756	0.293	-1.772	3.Normal	0.740978	27.0717	2.554	0.274	-1.867	3. Normal	4. Normal	1.07	1.458	13	0
Tb927.2.4810	CMF5, T. brucei components of motile flagella (TbCMF5)	Cytoskeleton	2.17	17.97	3.095	0.711	-0.492	3.Normal	0.936994	30.782	3.276	0.275	-1.864	3. Normal	4. Normal	2.59	2.316	150	0
Tb927.11.1030	KKT7 Kinetochore protein	Cell.cycle	3.07	25.49	5.388	0.575	-0.798	3.Normal	2.42059	70.4158	8.693	0.276	-1.857	3. Normal	4. Normal	2.08	1.268	374	0
Tb927.1.3250	hypothetical protein, myosin heavy-chain like	Cytoskeleton	1.12	18.76	2.842	0.387	-1.369	3.Normal	0.513817	19.3487	1.797	0.278	-1.846	3. Normal	4. Normal	1.39	2.18
Tb927.10.7110	Inositol-3-phosphate synthase	Signalling	2.05	19.76	4.864	0.411	-1.282	3.Normal	2.60509	65.6115	9.269	0.28	-1.834	3. Normal	4. Normal	1.47	0.787	219	0
Tb927.7.1070	KREX1	Mito.RNA	0.86	6.27	1.38	0.652	-0.617	3.Normal	0.784594	19.6803	2.851	0.281	-1.834	3. Normal	4. Normal	2.32	1.096	10	0
Tb927.2.3660	paraflagellar rod protein PFC10	Cytoskeleton	1.76	20.65	1.869	0.963	-0.054	3.Normal	0.530859	32.9273	1.776	0.282	-1.829	3. Normal	4. Normal	3.41	3.315
Tb927.8.1050	hypothetical protein, conserved, WD40 repeat	ZUnknown	1.55	22.11	2.261	0.708	-0.499	3.Normal	0.631613	34.0043	2.121	0.283	-1.821	3. Normal	4. Normal	2.5	2.454	83	0
Tb927.2.2190	histone deacetylase 3 (DAC3 or HDAC3)	Chromatin	1.37	19.21	3.516	0.398	-1.328	3.Normal	1.2629	40.7987	4.575	0.284	-1.815	3. Normal	4. Normal	1.4	1.085	278	0
Tb927.3.4270	hypothetical protein, conserved	ZUnknown	3.82	53.92	8.134	0.467	-1.098	3.Normal	1.17759	43.0954	4.221	0.284	-1.815	3. Normal	4. Normal	1.64	3.244	129	0
Tb927.9.9580	tubulin tyrosine ligase protein, putative	Cytoskeleton	2.22	12.18	2.719	0.809	-0.306	3.Normal	1.32508	32.9842	4.556	0.285	-1.809	3. Normal	4. Normal	2.84	1.675	64	0
Tb927.10.15290	hypothetical protein, tubulin-binding CAP cofactor domain (cytoskeletal)	Cytoskeleton	0.92	18.81	2.883	0.312	-1.68	3.Normal	0.772132	30.2344	2.8	0.286	-1.807	3. Normal	4. Normal	1.09	1.192
Tb927.10.3170	ABC transporter, putative	Transporter	1.41	14.69	3.597	0.389	-1.361	3.Normal	1.36108	32.755	4.877	0.287	-1.801	3. Normal	4. Normal	1.36	1.036	146	0
Tb927.7.4400	inositol polyphosphate kinase-like protein, putative	Signalling	0.94	11.3	2.065	0.436	-1.198	3.Normal	0.84787	23.5972	2.775	0.288	-1.795	3. Normal	4. Normal	1.51	1.109
Tb927.4.4510	protein phosphatase 2C, putative	Protein.phosphatase	1.29	11.78	1.482	0.877	-0.189	3.Normal	0.501008	22.7839	1.734	0.288	-1.794	3. Normal	4. Normal	3.05	2.575	1003
Tb927.10.5170	hypothetical protein, conserved	ZUnknown	1.16	12.29	2.048	0.586	-0.771	3.Normal	0.696075	22.9049	2.422	0.289	-1.791	3. Normal	4. Normal	2.03	1.666	796	0
Tb927.3.1420	hypothetical protein, conserved, trypanosome-specific, C-terminal Kelch motif	Cytoskeleton	1.27	26.65	2.509	0.518	-0.948	3.Normal	0.450136	29.6649	1.727	0.289	-1.789	3. Normal	4. Normal	1.79	2.821
Tb927.7.6610	hypothetical protein, conserved	ZUnknown	1.16	18.31	3.559	0.337	-1.568	3.Normal	1.13019	30.5374	3.79	0.29	-1.785	3. Normal	4. Normal	1.16	1.026	482	0
Tb927.4.760	adaptin complex AP1 gamma subunit	Vesicular.transport	3.15	22.86	4.623	0.692	-0.531	3.Normal	1.41612	39.1942	4.821	0.29	-1.784	3. Normal	4. Normal	2.39	2.224	200	0
Tb927.3.2090	aminopeptidase P1, putative,metallo-peptidase, Clan MG, Family M24	Protease	1.26	11.53	2.811	0.462	-1.113	3.Normal	1.6054	38.8732	5.493	0.291	-1.78	3. Normal	4. Normal	1.59	0.785
Tb927.11.1260	copper-transporting ATPase-like protein, putative	Ions	1.12	12.27	2.174	0.506	-0.983	3.Normal	1.02323	31.4822	3.402	0.294	-1.767	3. Normal	4. Normal	1.72	1.095	195	0
Tb927.9.10340	Polyamine transporter 1 (TbPOT1)	Amino.acid.transport	1.07	11.98	2.763	0.398	-1.329	3.Normal	1.31852	30.9976	4.375	0.297	-1.751	3. Normal	4. Normal	1.34	0.812	28	0
Tb927.1.4480	hypothetical protein, conserved, WD repeat, similar to a human HMG box protein but no HMG box	ZUnknown	1.18	15.2	2.351	0.51	-0.971	3.Normal	0.793355	28.0165	2.687	0.298	-1.748	3. Normal	4. Normal	1.71	1.487	291	0
Tb927.4.2920	hypothetical protein, conserved	ZUnknown	1.14	10.47	2.084	0.528	-0.922	3.Normal	0.742831	17.806	2.352	0.298	-1.749	3. Normal	4. Normal	1.77	1.535	67	0
Tb927.4.4530	hypothetical protein, conserved	ZUnknown	0.6	12.17	2.255	0.266	-1.91	3.Normal	0.605509	16.6111	2.009	0.299	-1.744	3. Normal	4. Normal	0.89	0.991	363	0
Tb927.7.5320	hypothetical protein, conserved	ZUnknown	2.1	25.44	5.114	0.411	-1.284	3.Normal	1.97602	55.0646	6.696	0.299	-1.743	3. Normal	4. Normal	1.37	1.063	541	0
Tb927.10.970	hypothetical protein, conserved, TPR repeat and binding sites for EF-hand proteins	ZUnknown	1.08	19.25	2.885	0.381	-1.391	3.Normal	0.595734	20.9479	2.007	0.299	-1.742	3. Normal	4. Normal	1.27	1.813	93	0
Tb927.6.4670	MORN repeat-containing protein,flagellar component (TbMORN1)	Vesicular.transport	4.75	43.14	10.659	0.441	-1.181	3.Normal	4.29385	102.057	14.346	0.3	-1.738	3. Normal	4. Normal	1.47	1.106	190	0
Tb927.10.7060	nucleoporin interacting component (NUP93), putative	Nuclear.transport	1.11	14.79	3.202	0.344	-1.541	3.Normal	1.25517	33.2514	4.314	0.301	-1.731	3. Normal	4. Normal	1.14	0.884
Tb927.11.1660	vesicular transport protein (CDC48 homologue), putative	Vesicular.transport	1.29	12.87	3.107	0.418	-1.257	3.Normal	1.3338	28.9064	4.29	0.303	-1.723	3. Normal	4. Normal	1.38	0.967	22	0
Tb927.11.8140	ER lumen retaining receptor protein, putative	Vesicular.transport	4.32	25.07	6.3	0.682	-0.551	3.Normal	2.27205	48.5321	7.542	0.305	-1.713	3. Normal	4. Normal	2.24	1.901	162	0
Tb927.3.4900	tRNA isopentenyltransferase, putative	rRNA.tRNA.process	0.92	6.4	1.768	0.509	-0.974	3.Normal	1.38499	25.3399	4.574	0.306	-1.708	3. Normal	4. Normal	1.66	0.664	42	0
Tb927.9.6160	hypothetical protein, conserved	ZUnknown	1.75	13.16	2.557	0.665	-0.589	3.Normal	1.01106	27.0322	3.271	0.306	-1.71	3. Normal	4. Normal	2.17	1.731	59	0
Tb927.11.3390	hypothetical protein, conserved, HECT E3 ligase at C-terminus	Ubiquitin.proteasome	1.6	27.01	2.121	0.754	-0.407	3.Normal	0.478194	34.2528	1.633	0.306	-1.708	3. Normal	4. Normal	2.46	3.346	149	0
Tb927.9.7110	hypothetical protein, conserved, best match to human NP_065767 GRAM domain protein (membrane association)	ZUnknown	3.96	29.65	7.335	0.545	-0.875	3.Normal	1.94688	39.5174	6.177	0.308	-1.701	3. Normal	4. Normal	1.77	2.034	1131
Tb927.7.3990	mitochondrial DNA polymerase I protein C (TbPOL1C)	Mito.DNA	1.2	19.7	2.807	0.427	-1.226	3.Normal	0.737079	26.3963	2.268	0.309	-1.696	3. Normal	4. Normal	1.38	1.628	471	0
Tb927.2.4370	trypanothione synthetase (TRYS)	Redox	2.22	16.32	3.273	0.672	-0.573	3.Normal	2.42164	66.6416	7.739	0.31	-1.689	3. Normal	4. Normal	2.17	0.917	93	0
Tb927.10.13250	hypothetical protein, conserved	ZUnknown	1.32	16	2.183	0.595	-0.748	3.Normal	0.732836	27.2352	2.257	0.31	-1.689	3. Normal	4. Normal	1.92	1.801
Tb927.3.1320	hypothetical protein, conserved	ZUnknown	1.78	15.59	3.115	0.578	-0.791	3.Normal	0.798368	20.717	2.578	0.31	-1.688	3. Normal	4. Normal	1.86	2.23	30	0
Tb927.3.4580	hypothetical protein, conserved	ZUnknown	1.01	18.26	3.734	0.268	-1.901	3.Normal	0.853962	22.3124	2.894	0.311	-1.685	3. Normal	4. Normal	0.86	1.183	40	0
Tb927.7.3160	dynein heavy chain, cytosolic, Dynein DYNC1HI Cyto1 clathrin-associated	Vesicular.transport	1.4	36.67	2.468	0.567	-0.818	3.Normal	0.465299	39.2371	1.607	0.311	-1.685	3. Normal	4. Normal	1.82	3.009
Tb927.5.3900	hypothetical protein, conserved	ZUnknown	1.79	16.47	3.262	0.552	-0.858	3.Normal	1.55924	41.5033	5.131	0.312	-1.681	3. Normal	4. Normal	1.77	1.148	904	0
Tb927.4.5000	hypothetical protein, conserved, TERD-like domain	ZUnknown	0.74	11.64	2.637	0.265	-1.914	3.Normal	0.682912	15.8565	2.234	0.313	-1.675	3. Normal	4. Normal	0.85	1.084
Tb927.5.3290	hypothetical protein, conserved	ZUnknown	1.21	25.07	3.783	0.317	-1.656	3.Normal	0.980224	33.854	3.183	0.314	-1.67	3. Normal	4. Normal	1.01	1.234	292	48
Tb927.7.4900	XRNA	RNA.degradation	2.66	27.55	3.111	0.868	-0.204	3.Normal	1.52517	77.414	4.77	0.314	-1.669	3. Normal	4. Normal	2.76	1.744	1477
Tb927.11.14890	hypothetical protein, conserved	ZUnknown	0.87	9.75	2.314	0.389	-1.363	3.Normal	1.03245	21.995	3.176	0.315	-1.667	3. Normal	4. Normal	1.23	0.843	228	0
Tb927.10.14610	leucine-rich repeat protein (LRRP)	LRRP	1.49	14.52	2.767	0.542	-0.883	3.Normal	1.20143	34.4942	3.806	0.315	-1.665	3. Normal	4. Normal	1.72	1.24	465	63
Tb927.3.3050	hypothetical protein, conserved	ZUnknown	0.69	8.24	1.711	0.409	-1.289	3.Normal	0.81518	18.8335	2.53	0.316	-1.661	3. Normal	4. Normal	1.29	0.846	8
Tb927.8.3490	hypothetical protein, conserved	ZUnknown	1.05	9.44	1.884	0.531	-0.913	3.Normal	0.908591	21.5327	2.85	0.316	-1.663	3. Normal	4. Normal	1.68	1.156	16	0
Tb927.10.10850	AGO1	RNA.degradation	1.62	23.39	4.613	0.347	-1.528	3.Normal	1.75952	47.2938	5.683	0.317	-1.659	3. Normal	4. Normal	1.09	0.921	51	57
Tb927.7.3740	hypothetical protein, conserved, in flagellum	Cytoskeleton	1.82	28.9	5.359	0.336	-1.574	3.Normal	1.93172	53.502	5.989	0.317	-1.656	3. Normal	4. Normal	1.06	0.942	290	0
Tb927.9.9730	FP45	Vesicular.transport	1.17	16.39	4.068	0.295	-1.761	3.Normal	1.90298	38.458	5.917	0.321	-1.639	3. Normal	4. Normal	0.92	0.615	9
Tb927.11.4380	ATP-dependent RNA helicase, putative Brr2 homologue, disruption of U4/U6 pairing, also resembles Slh1	RNA.processing	1.55	21.75	2.965	0.54	-0.89	3.Normal	0.594801	22.2934	1.869	0.321	-1.639	3. Normal	4. Normal	1.68	2.606
Tb927.7.5050	hypothetical protein, conserved	ZUnknown	1.24	14.95	3.011	0.399	-1.327	3.Normal	0.749904	17.2504	2.171	0.322	-1.633	3. Normal	4. Normal	1.24	1.654	312	0
Tb927.2.2470	RNA-editing complex protein,KREPA1 (KREPA1)	Mito.RNA	0.59	10.06	2.375	0.253	-1.985	3.Normal	1.07483	23.4232	3.403	0.323	-1.629	3. Normal	4. Normal	0.78	0.549	31	0
Tb927.11.16720	cyclin 6,mitotic cyclin (CYC6)	Cell.cycle	2.65	26.39	4.698	0.553	-0.853	3.Normal	1.63061	45.331	4.943	0.324	-1.627	3. Normal	4. Normal	1.71	1.625	490	0
Tb927.10.5240	cAMP binding protein, putative	ZUnknown	1.18	26.96	3.204	0.375	-1.417	3.Normal	0.721877	28.5189	2.151	0.325	-1.619	3. Normal	4. Normal	1.15	1.635	618	0
Tb927.10.8910	nucleoporin, putative (Nup181)	Nuclear.transport	1.37	20.31	3.04	0.46	-1.119	3.Normal	1.04652	33.1746	3.07	0.326	-1.618	3. Normal	4. Normal	1.41	1.309	387	0
Tb927.9.2550	hypothetical protein, conserved	ZUnknown	0.87	16.96	2.449	0.368	-1.444	3.Normal	0.71368	24.2271	2.143	0.327	-1.614	3. Normal	4. Normal	1.13	1.219	239	0
Tb927.8.4500	eIF4G5	Translation	2.85	33.74	4.904	0.571	-0.808	3.Normal	1.78305	65.4343	5.501	0.327	-1.612	3. Normal	4. Normal	1.75	1.598	1114
Tb927.8.6500	cell division cycle protein, putative	Cell.cycle	2.74	21.06	3.831	0.705	-0.505	3.Normal	1.93074	54.0794	5.784	0.328	-1.606	3. Normal	4. Normal	2.15	1.419	1201
Tb927.5.2400	ubiquitin carboxyl-terminal hydrolase, Clan CA cysteine peptidase, family C12, putative	Ubiquitin.proteasome	2.24	36.66	5.15	0.427	-1.227	3.Normal	1.19814	42.377	3.648	0.329	-1.604	3. Normal	4. Normal	1.3	1.87	817	0
Tb927.10.11440	CYC2-like cyclin, putative,G1 cyclin CycE4, putative (CYC5)	Cell.cycle	1.43	25.66	4.264	0.328	-1.607	3.Normal	1.92098	60.3149	5.747	0.331	-1.597	3. Normal	4. Normal	0.99	0.744	877	0
Tb927.5.530	hypothetical protein, conserved	Mito.pathway	0.78	11.49	2.601	0.308	-1.701	3.Normal	0.837356	15.5283	2.406	0.332	-1.589	3. Normal	4. Normal	0.93	0.932
Tb927.6.600	CAF1	RNA.degradation	1.43	16.47	3.149	0.445	-1.169	3.Normal	2.90353	80.682	8.703	0.333	-1.585	3. Normal	4. Normal	1.34	0.493	276	0
Tb927.7.7080	mitochondrial glycoprotein-like protein	Mito.pathway	1.69	8.99	2.525	0.673	-0.571	3.Normal	2.44084	42.5164	7.199	0.333	-1.585	3. Normal	4. Normal	2.02	0.692	194	0
Tb927.3.4440	hypothetical protein, conserved	ZUnknown	1.78	15.87	4.784	0.376	-1.41	3.Normal	2.0382	32.1197	6.011	0.333	-1.588	3. Normal	4. Normal	1.13	0.873	142	0
Tb927.10.810	hypothetical protein, conserved	ZUnknown	1.59	16.29	3.534	0.453	-1.143	3.Normal	1.67083	37.9891	5.101	0.333	-1.585	3. Normal	4. Normal	1.36	0.952	38	0
Tb927.11.6910	hypothetical protein, conserved	ZUnknown	1.49	9.93	2.031	0.739	-0.437	3.Normal	0.611659	13.5378	1.799	0.333	-1.584	3. Normal	4. Normal	2.22	2.436	39	0
Tb927.10.15310	hypothetical protein, conserved, linked to melarsoprol resistance, no yeast/human by NCBI	ZUnknown	1.42	24.15	3.61	0.388	-1.366	3.Normal	2.21728	79.4697	6.586	0.334	-1.582	3. Normal	4. Normal	1.16	0.64
Tb927.10.14880	hypothetical protein, conserved	ZUnknown	0.83	15.13	3.127	0.256	-1.967	3.Normal	0.825638	18.3369	2.386	0.335	-1.576	3. Normal	4. Normal	0.76	1.005	9
Tb927.7.5880	cis-prenyltransferase-like protein	Prenylation	1.86	12.69	3.656	0.52	-0.944	3.Normal	1.58138	26.6894	4.771	0.335	-1.576	3. Normal	4. Normal	1.55	1.176	4
Tb927.4.3980	chaperone protein DNAj, putative	Chaperone	2.76	14.29	3.276	0.855	-0.227	3.Normal	0.926768	18.3187	2.686	0.335	-1.578	3. Normal	4. Normal	2.55	2.978	649	0
Tb927.1.2120	calpain, putative,cysteine peptidase, Clan CA, family C2, putative	Protease	2.31	10.16	2.367	0.972	-0.041	3.Normal	2.38378	52.3527	7.134	0.336	-1.572	3. Normal	4. Normal	2.89	0.969	301	0
Tb927.10.16030	mitogen activated protein kinase 4, putative;with=GeneDB:LmxM19.1440 (MAPK2)	Protein.kinase	1.52	9.35	2.766	0.542	-0.883	3.Normal	1.48727	23.0976	4.464	0.336	-1.573	3. Normal	4. Normal	1.61	1.022	60	0
Tb927.2.5020	acyl-CoA oxidase, putative	Lipids	1.46	13.57	3.439	0.436	-1.197	3.Normal	1.22196	22.9143	3.566	0.336	-1.571	3. Normal	4. Normal	1.3	1.195	28	0
Tb927.10.5450	nucleoplasmin-like protein (NLP)	ZUnknown	2.24	17.99	3.417	0.644	-0.635	3.Normal	1.43333	36.0724	4.165	0.336	-1.573	3. Normal	4. Normal	1.92	1.563	213	0
Tb927.10.2270	vacuolar protein sorting-associated protein 35, putative	Lysosome	2.14	12.65	2.253	0.932	-0.102	3.Normal	0.998411	28.4492	2.966	0.337	-1.569	3. Normal	4. Normal	2.77	2.143	337	0
Tb927.2.6130	ABC transporter, putative	Transporter	1.21	10.96	2.315	0.518	-0.948	3.Normal	1.10458	24.6295	3.25	0.338	-1.563	3. Normal	4. Normal	1.53	1.095	23	0
Tb927.3.2980	mitochondrial carrier protein, MCP17	Mito.transport	0.98	9.38	2.709	0.369	-1.438	3.Normal	1.87186	29.6881	5.591	0.34	-1.557	3. Normal	4. Normal	1.09	0.524	43	0
Tb927.4.4490	multidrug resistance protein E,p-glycoprotein (MRPE)	Transporter	1.38	16.53	2.13	0.657	-0.605	3.Normal	1.10718	43.577	3.237	0.34	-1.557	3. Normal	4. Normal	1.93	1.246	232	0
Tb927.6.1120	hypothetical protein, conserved	ZUnknown	1.04	12.57	2.959	0.338	-1.565	3.Normal	0.646525	11.5519	1.762	0.34	-1.554	3. Normal	4. Normal	0.99	1.609	46	0
Tb927.6.2880	Kinesin-like but poor match	Cytoskeleton	1.49	12.72	2.381	0.63	-0.666	3.Normal	1.01525	26.1422	2.931	0.341	-1.552	3. Normal	4. Normal	1.85	1.468	515	0
Tb927.4.4570	hypothetical protein, conserved, no domains, no yeast or human match	ZUnknown	2.11	14.12	2.464	0.852	-0.23	3.Normal	1.22851	33.4384	3.516	0.341	-1.551	3. Normal	4. Normal	2.5	1.718	1116
Tb927.8.2060	hypothetical protein, conserved	ZUnknown	1.28	14.14	1.587	0.819	-0.287	3.Normal	0.6701	30.1411	2.045	0.342	-1.547	3. Normal	4. Normal	2.39	1.91
Tb927.4.3160	Dihydroxyacetonephosphate acyltransferase	Lipids	1	10.72	1.877	0.533	-0.908	3.Normal	0.889111	24.7925	2.611	0.345	-1.537	3. Normal	4. Normal	1.54	1.125	43	0
Tb927.7.5220	protein kinase, putative	Protein.kinase	1.12	21.18	3.183	0.346	-1.533	3.Normal	0.596638	17.9892	1.74	0.345	-1.536	3. Normal	4. Normal	1	1.877	93	0
Tb927.11.9360	prenyltransferase, putative	Prenylation	1.2	12.25	3.009	0.399	-1.326	3.Normal	1.14883	20.126	3.176	0.346	-1.53	3. Normal	4. Normal	1.15	1.045	135	0
Tb927.4.1000	hypothetical protein, conserved	ZUnknown	2.31	39.49	6.679	0.344	-1.538	3.Normal	3.55851	112.176	10.346	0.348	-1.523	3. Normal	4. Normal	0.99	0.649	253	0
Tb927.11.3500	hypothetical protein, RBD	RNA.binding	1.98	16.74	3.467	0.577	-0.794	3.Normal	1.44125	31.7294	4.02	0.348	-1.522	3. Normal	4. Normal	1.66	1.374	158	0
Tb927.3.1910	hypothetical protein, conserved, histone RNA binding domain 259-326	RNA.binding	2.07	22.72	3.137	0.669	-0.579	3.Normal	1.257	45.8501	3.735	0.348	-1.523	3. Normal	4. Normal	1.92	1.647	864	0
Tb927.6.1510	lysyl-tRNA synthetase, putative	Translation.tRNA	0.6	5.6	1.371	0.438	-1.192	3.Normal	0.808787	15.5555	2.289	0.349	-1.517	3. Normal	4. Normal	1.26	0.742	299	0
Tb927.2.5980	ATP-dependent Clp protease subunit, heat shock protein 104 (HSP104)	Chaperone	1.75	10.27	2.108	0.854	-0.228	3.Normal	1.25144	29.4507	3.728	0.349	-1.52	3. Normal	4. Normal	2.45	1.398	94	0
Tb927.9.4370	GTPase activating protein, putative	Signalling	1.03	7.36	1.232	0.812	-0.301	3.Normal	0.51465	12.6298	1.431	0.349	-1.517	3. Normal	4. Normal	2.33	2.001	197	0
Tb927.7.6900	REC8, a rad 21 homologue, double-strand-break repair protein, putative	DNA	1.94	26.46	5.713	0.333	-1.588	3.Normal	2.98054	66.7943	8.572	0.35	-1.515	3. Normal	4. Normal	0.95	0.651	122	0
Tb927.11.14490	RNA polymerase subunit, putative (RPB7)	RNA.synthesis	1.23	13.59	4.591	0.261	-1.936	3.Normal	1.73083	22.9557	4.855	0.35	-1.514	3. Normal	4. Normal	0.75	0.711	165	0
Tb927.8.790	hypothetical protein, conserved	ZUnknown	0.97	10.42	1.71	0.585	-0.774	3.Normal	0.621677	15.7335	1.71	0.351	-1.511	3. Normal	4. Normal	1.67	1.56	288	0
Tb927.6.3220	hypothetical protein, conserved, no domains, no yeast or human match	Cytoskeleton	1.3	18.31	3.469	0.375	-1.416	3.Normal	1.34099	31.0372	3.69	0.352	-1.505	3. Normal	4. Normal	1.07	0.969	72	0
Tb927.5.1320	hypothetical protein, conserved	ZUnknown	0.96	8.6	1.938	0.516	-0.955	3.Normal	0.924224	18.9594	2.556	0.352	-1.506	3. Normal	4. Normal	1.47	1.039
Tb927.4.2500	eIF2K2 eukaryotic translation initiation factor 2-alpha kinase	Protein.kinase	1.59	25.84	3.698	0.433	-1.209	3.Normal	1.02574	32.0163	2.831	0.353	-1.501	3. Normal	4. Normal	1.23	1.55	1103
Tb927.5.3030	intraflagellar transport protein IFT122B	Cytoskeleton	2.16	15.57	2.63	0.836	-0.258	3.Normal	0.888659	25.3716	2.547	0.353	-1.501	3. Normal	4. Normal	2.37	2.431	126	0
Tb927.7.5590	hypothetical protein, conserved	ZUnknown	0.98	9.28	1.384	0.723	-0.469	3.Normal	0.725268	21.4598	1.978	0.354	-1.499	3. Normal	4. Normal	2.04	1.351	29	0
Tb927.3.3060	hypothetical protein, conserved, kinetoplastid-specific	ZUnknown	1.89	10.06	1.938	0.981	-0.028	3.Normal	1.38918	33.5591	3.951	0.354	-1.497	3. Normal	4. Normal	2.77	1.361	47	0
Tb927.6.3280	cyclosome subunit 1, putative	Enzyme	1.11	9.21	1.383	0.795	-0.33	3.Normal	0.703543	21.0077	1.977	0.354	-1.498	3. Normal	4. Normal	2.25	1.578	68	0
Tb927.4.1740	hypothetical protein, conserved	ZUnknown	2.25	19.64	5.458	0.421	-1.247	3.Normal	2.38617	39.9321	6.756	0.355	-1.493	3. Normal	4. Normal	1.19	0.943	247	0
Tb927.2.4470	hypothetical protein, conserved	ZUnknown	0.78	10.91	2.447	0.327	-1.613	3.Normal	0.821159	16.0836	2.256	0.355	-1.496	3. Normal	4. Normal	0.92	0.95	67	0
Tb927.10.10340	structural maintenance of chromosome 2 (SMC2)	Chromatin	1.54	17.87	3.359	0.447	-1.163	3.Normal	0.801431	19.0943	2.255	0.355	-1.495	3. Normal	4. Normal	1.26	1.922	7
Tb927.10.1250	MCP3, Ybak homogue, deacylation of misaminoacylated tRNA Pro	Translation.tRNA	1.8	13.04	4.041	0.445	-1.167	3.Normal	3.16834	47.6767	8.96	0.357	-1.485	3. Normal	4. Normal	1.25	0.568	69	15
Tb927.10.3820	hypothetical protein, tryp specific	ZUnknown	1.68	16.09	2.12	0.802	-0.319	3.Normal	0.684831	24.249	1.962	0.357	-1.487	3. Normal	4. Normal	2.25	2.453	317	0
Tb927.4.980	actin, putative	Cytoskeleton	0.72	8.01	2.215	0.316	-1.662	3.Normal	1.62359	26.3253	4.465	0.358	-1.481	3. Normal	4. Normal	0.88	0.443	198	0
Tb927.10.14180	protein transport protein Sec13, putative	Vesicular.transport	1.8	14.34	3.881	0.464	-1.108	3.Normal	2.17828	36.0706	6.14	0.358	-1.481	3. Normal	4. Normal	1.3	0.826	107	0
Tb927.4.3340	hypothetical protein, conserved, in MCM-BP-TAP	ZUnknown	1.21	14.26	3.7	0.324	-1.624	3.Normal	0.844905	12.9125	2.236	0.358	-1.483	3. Normal	4. Normal	0.91	1.432	82	0
Tb927.6.2050	ribosome biogenesis regulatory protein (RRS1), putative	Ribosome	1.67	9.73	3.014	0.564	-0.826	3.Normal	3.20115	50.2496	8.911	0.359	-1.477	3. Normal	4. Normal	1.57	0.522	29	0
Tb927.5.4060	hypothetical protein, conserved	ZUnknown	0.68	12.04	2.793	0.251	-1.997	3.Normal	0.808751	15.1346	2.231	0.359	-1.48	3. Normal	4. Normal	0.7	0.841	52	0
Tb927.11.13980	hypothetical protein, conserved	ZUnknown	1.33	10.48	2.767	0.47	-1.09	3.Normal	1.92749	31.1454	5.283	0.36	-1.475	3. Normal	4. Normal	1.31	0.69	275	0
Tb927.11.5060	Mitchondrial SSU ribosomal protein	Mito.translation	1.14	8.18	1.637	0.672	-0.574	3.Normal	0.999592	21.8361	2.776	0.36	-1.473	3. Normal	4. Normal	1.87	1.14	202	0
Tb927.8.2600	hypothetical protein, conserved	ZUnknown	1.21	14.36	3.459	0.347	-1.527	3.Normal	1.40657	24.7376	3.88	0.361	-1.471	3. Normal	4. Normal	0.96	0.86	8
Tb927.10.3900	protein kinase, putative	Protein.kinase	1.49	19.56	3.524	0.426	-1.232	3.Normal	1.36775	35.898	3.876	0.361	-1.469	3. Normal	4. Normal	1.18	1.089	756	0
Tb927.8.5090	DNA-directed RNA polymerase I largest subunit (RPA190)	RNA.synthesis	2.37	39.78	5.451	0.44	-1.184	3.Normal	1.34674	42.0636	3.597	0.361	-1.468	3. Normal	4. Normal	1.22	1.76	289	0
Tb927.4.1540	POMP27, NAD-dependent epimerase, aldehyde reductase, one putative TM domain	Mito.membrane	2.56	28.78	4.958	0.524	-0.931	3.Normal	2.92795	83.9294	8.017	0.362	-1.467	3. Normal	4. Normal	1.45	0.874	781	0
Tb927.8.1570	hypothetical protein, conserved, some resemblance to cox4 neighbour, predicted mito. UPF0172 family	ZUnknown	2.79	14	3.708	0.755	-0.405	3.Normal	2.77593	48.9042	7.713	0.363	-1.462	3. Normal	4. Normal	2.08	1.005	466	0
Tb927.8.5580	VPS13	Vesicular.transport	1.84	30.35	1.893	0.951	-0.073	3.Normal	0.443806	28.3207	1.101	0.363	-1.461	3. Normal	4. Normal	2.62	4.146	815	0
Tb927.10.4770	phosphatidylinositol-4-phosphate 5-kinase, putative	Signalling	2.33	13.62	3.756	0.612	-0.708	3.Normal	1.95093	33.2923	5.478	0.365	-1.454	3. Normal	4. Normal	1.68	1.194	217	18
Tb927.11.5070	ethanolamine phosphotransferase (EPT) (TbGPI13)	GPI.anchors	1.72	10.86	2.413	0.705	-0.505	3.Normal	1.05349	22.0659	3.01	0.365	-1.452	3. Normal	4. Normal	1.93	1.633	274	0
Tb927.11.6430	hypothetical protein, conserved	ZUnknown	2.23	23.27	3.472	0.634	-0.658	3.Normal	0.997717	28.5521	2.728	0.367	-1.448	3. Normal	4. Normal	1.73	2.235	664	0
Tb927.11.6680	Polyamine transporter 2 (TbPOT2)	Amino.acid.transport	0.67	6.87	1.726	0.405	-1.302	3.Normal	1.37015	25.0516	3.798	0.369	-1.44	3. Normal	4. Normal	1.1	0.489	68	0
Tb927.8.6340	CYC2-like cyclin, putative (CYC10)	Cell.cycle	0.94	13.17	2.115	0.425	-1.233	3.Normal	1.84393	52.2093	4.862	0.37	-1.433	3. Normal	4. Normal	1.15	0.51	309	0
Tb927.3.1290	cullin 4B, putative	Ubiquitin.proteasome	1.09	20.48	4.106	0.268	-1.9	3.Normal	1.18369	24.9777	3.247	0.37	-1.436	3. Normal	4. Normal	0.72	0.921	225	105
Tb927.11.9130	replication factor A, 51kDa subunit, putative	DNA	2.34	17.18	4.145	0.555	-0.85	3.Normal	3.1772	60.7845	8.619	0.371	-1.429	3. Normal	4. Normal	1.5	0.736	194	0
Tb927.5.3850	XRNE	rRNA.tRNA.process	1.27	12.52	2.806	0.463	-1.11	3.Normal	1.17356	24.1438	3.23	0.371	-1.429	3. Normal	4. Normal	1.25	1.082	141	0
Tb927.10.5070	ribonuclease H, putative	DNA	0.87	5.23	1.435	0.627	-0.673	3.Normal	1.42915	20.5553	3.763	0.372	-1.426	3. Normal	4. Normal	1.69	0.609	205	0
Tb927.3.5070	hypothetical protein, conserved	ZUnknown	1.06	11.16	2.411	0.456	-1.132	3.Normal	1.53652	29.9771	4.018	0.373	-1.421	3. Normal	4. Normal	1.22	0.69	186	0
Tb927.6.1910	hypothetical protein, conserved	ZUnknown	1.32	9.56	2.336	0.556	-0.846	3.Normal	1.39584	25.8638	3.752	0.373	-1.422	3. Normal	4. Normal	1.49	0.946	451	0
Tb927.8.4570	hypothetical protein, conserved	ZUnknown	2.09	11.88	3.249	0.646	-0.63	3.Normal	1.14079	16.8158	2.952	0.373	-1.424	3. Normal	4. Normal	1.73	1.832	272	0
Tb927.8.4580	hypothetical protein, conserved	ZUnknown	2.73	23.35	5.638	0.479	-1.062	3.Normal	3.24419	58.7296	8.563	0.374	-1.42	3. Normal	4. Normal	1.28	0.842	243	0
Tb927.7.6460	FG-GAP repeat protein, putative,intergrin alpha chain protein, putative	Cytoskeleton	2.25	18.26	3.514	0.626	-0.676	3.Normal	1.36317	31.2513	3.74	0.374	-1.418	3. Normal	4. Normal	1.67	1.651	98	0
Tb927.4.380	hypothetical protein, conserved	ZUnknown	1.4	9.38	2.544	0.55	-0.862	3.Normal	1.93423	29.1095	5.069	0.375	-1.416	3. Normal	4. Normal	1.47	0.724	36	0
Tb927.11.14930	hypothetical protein, conserved	ZUnknown	1.89	21.11	4.474	0.425	-1.235	3.Normal	2.27192	48.217	6.135	0.375	-1.415	3. Normal	4. Normal	1.13	0.832	219	0
Tb927.11.15160	hypothetical protein, conserved	ZUnknown	1.63	13.71	2.585	0.619	-0.692	3.Normal	1.45614	36.146	4.002	0.375	-1.416	3. Normal	4. Normal	1.65	1.119	39	0
Tb927.7.5230	lanosterol synthase	Sterols	1.82	11.58	2.394	0.752	-0.412	3.Normal	1.16355	26.0879	3.197	0.375	-1.414	3. Normal	4. Normal	2.01	1.564	83	0
Tb927.10.9320	hypothetical protein, conserved	ZUnknown	0.78	6.32	1.859	0.43	-1.216	3.Normal	0.909949	11.7513	2.397	0.376	-1.413	3. Normal	4. Normal	1.14	0.857
Tb927.5.3670	DNA repair protein XPF, putative	DNA	1.68	18.45	3.243	0.524	-0.932	3.Normal	1.08412	25.828	2.922	0.376	-1.409	3. Normal	4. Normal	1.39	1.55	4
Tb927.7.5680	deoxyribose-phosphate aldolase, putative	Enzyme	1.16	7.28	1.785	0.672	-0.573	3.Normal	5.38929	110.904	14.312	0.377	-1.406	3. Normal	4. Normal	1.78	0.215	55	0
Tb927.8.5600	transaldolase, putative	Glucose.glycerol	1.66	15.1	3.789	0.449	-1.156	3.Normal	3.3786	61.9489	9.022	0.377	-1.408	3. Normal	4. Normal	1.19	0.491	122	0
Tb927.10.3920	Some resemblance to a protein of the dense fiber of sperm tails	ZUnknown	1.28	17.3	4.121	0.315	-1.664	3.Normal	1.52109	25.5819	3.978	0.377	-1.407	3. Normal	4. Normal	0.84	0.842
Tb927.1.610	hypothetical protein, conserved	ZUnknown	1.94	10.69	3.421	0.555	-0.848	3.Normal	1.47931	20.3963	3.984	0.377	-1.409	3. Normal	4. Normal	1.47	1.311	63	0
Tb927.11.3910	hypothetical protein, conserved, no yeast or human match	ZUnknown	1.58	15.29	3.006	0.532	-0.91	3.Normal	1.02599	20.8715	2.65	0.377	-1.406	3. Normal	4. Normal	1.41	1.54
Tb927.5.1300	vacuolar proton translocating ATPase subunit A, putative	Lysosome	2.34	15.37	3.19	0.721	-0.472	3.Normal	1.29878	26.0718	3.446	0.377	-1.407	3. Normal	4. Normal	1.91	1.802	146	0
Tb927.7.1100	hypothetical protein, conserved	ZUnknown	1.64	10.55	2.68	0.597	-0.744	3.Normal	1.67638	29.8915	4.492	0.378	-1.402	3. Normal	4. Normal	1.58	0.978	84	0
Tb927.8.1720	Phosphatidylglycerophosphate synthase	Lipids	0.88	10.67	2.468	0.365	-1.455	3.Normal	1.79765	35.0595	4.745	0.379	-1.398	3. Normal	4. Normal	0.96	0.49	82	0
Tb927.3.1210	protein transport protein Sec24 (SEC24.1)	Vesicular.transport	1.85	18.39	3.421	0.526	-0.927	3.Normal	1.47362	33.551	3.959	0.379	-1.4	3. Normal	4. Normal	1.39	1.255	11	0
Tb927.8.7950	hypothetical protein, conserved	ZUnknown	1.59	15.9	2.105	0.76	-0.395	3.Normal	1.13978	37.2135	2.904	0.379	-1.4	3. Normal	4. Normal	2.01	1.395	538	0
Tb927.1.1550	tubulin-tyrosine ligase, putative	Cytoskeleton	1.06	12.26	2.865	0.384	-1.381	3.Normal	1.1579	21.2418	3.159	0.38	-1.396	3. Normal	4. Normal	1.01	0.915	8
Tb927.5.520	stomatin-like protein, putative	Mito.pathway	0.63	11.43	2.146	0.28	-1.838	3.Normal	1.78219	40.5145	4.729	0.381	-1.394	3. Normal	4. Normal	0.73	0.353	86	0
Tb927.10.12290	UDP-Gal or UDP-GlcNAc-dependent glycosyltransferase, putative	Glycans	3.08	22.13	6.041	0.513	-0.962	3.Normal	3.27077	51.5706	8.633	0.382	-1.387	3. Normal	4. Normal	1.34	0.942	18	0
Tb927.5.2030	hypothetical protein, conserved	ZUnknown	1.38	6.42	1.444	0.969	-0.045	3.Normal	2.73038	50.5061	7.059	0.383	-1.386	3. Normal	4. Normal	2.53	0.505	103	0
Tb927.5.4560	guanine deaminase, putative	Nucleotides	2.02	21.62	5.005	0.4	-1.323	3.Normal	1.69881	30.7526	4.44	0.383	-1.385	3. Normal	4. Normal	1.04	1.189	179	0
Tb927.10.13450	hypothetical protein, conserved	ZUnknown	1.74	16.96	2.929	0.58	-0.785	3.Normal	1.42352	34.9529	3.66	0.383	-1.386	3. Normal	4. Normal	1.51	1.222
Tb927.7.7260	kinesin, putative (TbKIF9B)	Cytoskeleton	1.15	18.1	3.459	0.318	-1.653	3.Normal	0.820106	16.5737	2.091	0.383	-1.386	3. Normal	4. Normal	0.83	1.402	234	0
Tb927.8.7580	hypothetical protein, conserved	ZUnknown	2.72	24.47	4.049	0.667	-0.584	3.Normal	1.10755	26.711	2.872	0.383	-1.385	3. Normal	4. Normal	1.74	2.456	441	0
Tb927.11.10950	hypothetical protein, conserved	ZUnknown	1.26	8.66	2.774	0.469	-1.094	3.Normal	1.96669	26.6459	5.203	0.384	-1.379	3. Normal	4. Normal	1.22	0.641	48	0
Tb927.8.4430	uridine phosphorylase	Nucleotides	13.75	59.3	16.084	0.852	-0.231	3.Normal	5.25641	80.8588	13.757	0.385	-1.376	3. Normal	4. Normal	2.21	2.616	73	0
Tb927.2.4930	esterase, putative	Enzyme	1.7	12.11	3.343	0.508	-0.976	3.Normal	2.85556	45.2518	7.505	0.386	-1.372	3. Normal	4. Normal	1.32	0.595	92	0
Tb927.3.4380	Tob55, SAM50	Mito.biogenesis	1.17	8	2.301	0.522	-0.939	3.Normal	1.21159	17.4218	3.113	0.386	-1.375	3. Normal	4. Normal	1.35	0.966
Tb927.4.620	hypothetical protein, conserved	ZUnknown	1.6	18.02	2.199	0.728	-0.459	3.Normal	0.680862	23.5025	1.814	0.386	-1.374	3. Normal	4. Normal	1.89	2.35	50	0
Tb927.2.2430	casein kinase II, alpha chain (CK2A2)	Protein.kinase	2.34	14.17	2.936	0.783	-0.352	3.Normal	2.68971	57.6361	6.985	0.387	-1.371	3. Normal	4. Normal	2.02	0.87	288	0
Tb927.10.7070	small nuclear RNA-activating protein (SNAP3)	RNA.processing	1.17	12.68	4.341	0.276	-1.855	3.Normal	2.33167	28.2367	5.933	0.388	-1.367	3. Normal	4. Normal	0.71	0.502	49	0
Tb927.10.9910	hypothetical protein, conserved	ZUnknown	2.28	15.98	3.745	0.614	-0.703	3.Normal	3.06518	58.8571	7.999	0.388	-1.368	3. Normal	4. Normal	1.58	0.744	492	0
Tb927.10.2660	hypothetical protein, conserved	ZUnknown	1.51	12.84	3.805	0.394	-1.343	3.Normal	2.01316	27.8142	5.15	0.388	-1.365	3. Normal	4. Normal	1.02	0.75	112	0
Tb927.10.9060	hypothetical protein, conserved	ZUnknown	1.04	9.79	2.854	0.35	-1.513	3.Normal	1.00499	13.561	2.577	0.388	-1.366	3. Normal	4. Normal	0.9	1.035	37	0
Tb927.10.9750	ubiquitin-protein ligase, putative (upl3)	Ubiquitin.proteasome	1.4	22.18	2.55	0.549	-0.865	3.Normal	0.7444	24.8095	1.805	0.388	-1.366	3. Normal	4. Normal	1.41	1.881	119	0
Tb927.10.13640	hypothetical protein, conserved	ZUnknown	1.26	12.46	3.315	0.392	-1.35	3.Normal	1.52383	21.5458	3.852	0.389	-1.361	3. Normal	4. Normal	1.01	0.827	10	0
Tb927.1.3290	hypothetical protein, conserved	ZUnknown	1.19	9.64	2.158	0.556	-0.847	3.Normal	1.11597	21.0175	2.824	0.389	-1.36	3. Normal	4. Normal	1.43	1.066	143	0
Tb927.4.2510	multidrug resistance-associated protein, putative,p-glycoprotein (PGPA)	Transporter	0.98	23.12	3.504	0.285	-1.809	3.Normal	0.505402	13.1472	1.287	0.389	-1.364	3. Normal	4. Normal	0.73	1.939	936	0
Tb927.4.1370	hypothetical protein, conserved	ZUnknown	1.48	10.78	3.818	0.393	-1.348	3.Normal	2.36195	27.9466	6.152	0.39	-1.358	3. Normal	4. Normal	1.01	0.627	8
Tb927.3.1670	hypothetical protein, conserved	ZUnknown	1.54	12.39	2.249	0.667	-0.584	3.Normal	1.48515	34.1593	3.838	0.391	-1.355	3. Normal	4. Normal	1.71	1.037	259	0
Tb927.9.12990	hypothetical protein, conserved	ZUnknown	1.75	12.55	2.286	0.744	-0.427	3.Normal	1.09252	26.4175	2.81	0.391	-1.353	3. Normal	4. Normal	1.9	1.602	200	0
Tb927.3.4820	acyltransferase, putative	Lipids	1.81	10.94	3.346	0.538	-0.895	3.Normal	2.51184	33.9592	6.383	0.392	-1.352	3. Normal	4. Normal	1.37	0.721	88	0
Tb927.10.1940	serine/threonine-protein kinase, putative	Protein.kinase	1.05	12.19	3.693	0.271	-1.885	3.Normal	1.14568	13.8711	2.81	0.392	-1.353	3. Normal	4. Normal	0.69	0.916
Tb927.9.5220	hypothetical protein, conserved	ZUnknown	1.55	11.48	3.829	0.392	-1.352	3.Normal	1.60017	18.058	4.07	0.393	-1.347	3. Normal	4. Normal	1	0.969	56	0
Tb927.8.3460	hypothetical protein, conserved	ZUnknown	3.14	28.13	5.388	0.575	-0.797	3.Normal	3.16353	74.32	8.149	0.393	-1.349	3. Normal	4. Normal	1.46	0.993	43	0
Tb927.11.2680	hypothetical protein, conserved	ZUnknown	0.82	7.55	1.786	0.448	-1.159	3.Normal	1.50084	28.3488	3.812	0.394	-1.345	3. Normal	4. Normal	1.14	0.546	22	0
Tb927.8.1370	hypothetical protein, conserved	ZUnknown	1.13	9.49	3.193	0.344	-1.537	3.Normal	2.84447	32.1008	7.085	0.395	-1.339	3. Normal	4. Normal	0.87	0.397
Tb927.9.6940	DNA topoisomerase type IB small subunit	DNA	1.8	18.49	4.499	0.4	-1.322	3.Normal	3.0109	50.9527	7.597	0.395	-1.34	3. Normal	4. Normal	1.01	0.598	4
Tb927.10.8150	predicted bromodomain protein	Chromatin	1.26	13.45	3.91	0.332	-1.589	3.Normal	1.64643	21.3564	4.049	0.395	-1.339	3. Normal	4. Normal	0.84	0.765	73	0
Tb927.8.7370	hypothetical protein	ZUnknown	1.14	7.26	1.925	0.571	-0.808	3.Normal	1.9546	30.0784	5.051	0.396	-1.336	3. Normal	4. Normal	1.44	0.583	232	0
Tb927.7.7170	CYC2-like cyclin, putative (CYC4)	Cell.cycle	1.69	12.72	2.044	0.832	-0.266	3.Normal	1.15419	32.2073	3.033	0.396	-1.338	3. Normal	4. Normal	2.1	1.464	1522
Tb927.6.5090	hypothetical protein, conserved	ZUnknown	1.51	11.54	2.118	0.708	-0.497	3.Normal	2.20075	54.8805	5.539	0.397	-1.332	3. Normal	4. Normal	1.78	0.686	710	0
Tb927.6.3230	RNA pseudouridylate synthase, putative	rRNA.tRNA.process	1.2	14.12	3.596	0.334	-1.583	3.Normal	1.31315	19.5563	3.277	0.397	-1.334	3. Normal	4. Normal	0.84	0.914	102	0
Tb927.2.1850	hypothetical protein, conserved	ZUnknown	1.39	8.8	2.367	0.592	-0.757	3.Normal	0.98546	14.5229	2.517	0.397	-1.332	3. Normal	4. Normal	1.49	1.411	185	0
Tb927.4.3830	hypothetical protein, conserved	ZUnknown	1.49	14.74	5.341	0.281	-1.832	3.Normal	2.77788	30.813	7.029	0.398	-1.328	3. Normal	4. Normal	0.71	0.536	14	0
Tb927.7.3650	protein kinase, putative	Protein.kinase	1.57	15.22	3.258	0.491	-1.026	3.Normal	1.31662	24.1805	3.269	0.398	-1.33	3. Normal	4. Normal	1.23	1.192
Tb927.9.8580	hypothetical protein, conserved	ZUnknown	3.27	10.58	3.889	0.849	-0.237	3.Normal	8.21595	110.744	20.535	0.399	-1.324	3. Normal	4. Normal	2.13	0.398	63	0
Tb927.8.3560	DNA repair and recombination helicase protein PIF5	Mito.DNA	1.72	23.79	4.892	0.348	-1.525	3.Normal	2.40278	49.4374	6.013	0.399	-1.325	3. Normal	4. Normal	0.87	0.716	252	0
Tb927.10.12520	hypothetical protein, conserved	ZUnknown	1.66	12.7	2.909	0.584	-0.775	3.Normal	1.73216	30.8599	4.257	0.399	-1.324	3. Normal	4. Normal	1.46	0.958
Tb927.10.7350	hypothetical protein, conserved	ZUnknown	1.21	16.99	2.574	0.466	-1.101	3.Normal	0.932688	24.3724	2.257	0.399	-1.326	3. Normal	4. Normal	1.17	1.297	100	0
Tb927.7.7210	POMP37	Mito.membrane	0.79	12.65	2.676	0.299	-1.742	3.Normal	1.69372	33.6699	4.245	0.4	-1.32	3. Normal	4. Normal	0.75	0.466	914	24
Tb927.5.2420	hypothetical protein, conserved	ZUnknown	1	7.7	1.687	0.593	-0.755	3.Normal	0.919646	16.6876	2.243	0.401	-1.317	3. Normal	4. Normal	1.48	1.087
Tb927.11.6260	hypothetical protein, conserved	ZUnknown	1.28	10.26	2.098	0.62	-0.691	3.Normal	0.97928	18.9437	2.494	0.401	-1.318	3. Normal	4. Normal	1.55	1.307
Tb927.4.1500	RNA editing associated helicase 2 (REH2) MRB 1 subunit	Mito.RNA	1.53	19.03	2.527	0.594	-0.753	3.Normal	1.07351	34.3296	2.742	0.401	-1.318	3. Normal	4. Normal	1.48	1.425	12	0
Tb927.11.15920	glutathione peroxidase, putative	Redox	1.54	9.19	3.208	0.468	-1.097	3.Normal	3.62305	40.7124	8.923	0.403	-1.309	3. Normal	4. Normal	1.16	0.425	23	0
Tb927.9.4350	hypothetical protein, conserved	ZUnknown	0.82	7.08	1.477	0.542	-0.884	3.Normal	1.28549	25.039	3.222	0.404	-1.309	3. Normal	4. Normal	1.34	0.638	556	0
Tb927.6.860	hypothetical protein	ZUnknown	1.12	10.2	1.387	0.793	-0.335	3.Normal	1.39132	43.2102	3.455	0.405	-1.303	3. Normal	4. Normal	1.96	0.805	1208
Tb927.7.1060	hypothetical protein, conserved, FY-rich domain IPR003889	ZUnknown	2.12	12.16	2.918	0.72	-0.475	3.Normal	1.64844	25.8779	3.936	0.406	-1.299	3. Normal	4. Normal	1.77	1.286	344	0
Tb927.6.3590	hypothetical protein, conserved, kineto-specific	ZUnknown	1.63	10.64	2.273	0.704	-0.507	3.Normal	1.15281	23.3455	2.949	0.407	-1.297	3. Normal	4. Normal	1.73	1.414
Tb927.5.2090	kinesin, putative	Cytoskeleton	3.58	26.57	4.976	0.723	-0.467	3.Normal	1.60221	33.5313	3.928	0.407	-1.296	3. Normal	4. Normal	1.78	2.234	226	0
Tb927.4.3700	hypothetical protein, conserved	ZUnknown	0.75	6.16	1.384	0.506	-0.984	3.Normal	1.00856	16.5806	2.45	0.408	-1.293	3. Normal	4. Normal	1.24	0.744	102	0
Tb927.2.5240	PRP19-like protein, putative (TbPRP19)	RNA.processing	1.41	13.07	3.452	0.406	-1.302	3.Normal	1.89628	27.6702	4.643	0.409	-1.289	3. Normal	4. Normal	0.99	0.744	132	0
Tb927.11.6030	ras-like small GTPase, putative (TbRLP)	Signalling	0.95	6.82	2.348	0.426	-1.231	3.Normal	1.51229	16.9625	3.66	0.41	-1.287	3. Normal	4. Normal	1.04	0.628	20	0
Tb927.11.830	hypothetical protein, conserved, no yeast or human match	ZUnknown	1.85	20.05	3.284	0.548	-0.867	3.Normal	1.36318	34.0187	3.418	0.41	-1.288	3. Normal	4. Normal	1.34	1.357	81	0
Tb927.7.3700	hypothetical protein, conserved	ZUnknown	3.77	39.53	11.116	0.342	-1.549	3.Normal	2.46973	33.0699	6.104	0.41	-1.288	3. Normal	4. Normal	0.83	1.526	313	0
Tb927.10.13730	60S ribosomal protein L7	Ribosome	1.55	11.6	3.524	0.426	-1.232	3.Normal	2.76314	38.3341	6.82	0.411	-1.284	3. Normal	4. Normal	1.04	0.561	129	0
Tb927.4.1980	hypothetical protein, conserved	ZUnknown	1.11	18.41	4.124	0.267	-1.907	3.Normal	1.58159	26.8634	3.893	0.411	-1.283	3. Normal	4. Normal	0.65	0.702	58	0
Tb927.10.15720	Proteasome regulatory subunit (RPN9)	Ubiquitin.proteasome	1.89	25.98	6.318	0.301	-1.733	3.Normal	2.10751	33.2239	5.097	0.412	-1.279	3. Normal	4. Normal	0.73	0.897	218	0
Tb927.7.6180	hypothetical protein, conserved	ZUnknown	1.27	9.62	2.525	0.515	-0.958	3.Normal	2.51517	39.8971	6.049	0.413	-1.275	3. Normal	4. Normal	1.25	0.505	198	0
Tb927.8.6250	hypothetical protein, conserved	ZUnknown	1.16	10.57	2.61	0.46	-1.121	3.Normal	1.04803	16.3839	2.415	0.414	-1.272	3. Normal	4. Normal	1.11	1.107	186	0
Tb927.9.6460	hypothetical protein, conserved	ZUnknown	1.75	18.54	3.161	0.538	-0.895	3.Normal	1.21131	27.5823	2.889	0.415	-1.268	3. Normal	4. Normal	1.3	1.445	165	0
Tb927.7.3040	hypothetical protein, conserved	ZUnknown	2.04	20.81	3.458	0.578	-0.79	3.Normal	2.20629	54.813	5.283	0.416	-1.264	3. Normal	4. Normal	1.39	0.925	385	0
Tb927.8.6420	beta-ketoacyl-ACP reductase 2	Enzyme	0.78	5.72	1.544	0.518	-0.948	3.Normal	1.37305	21.1895	3.361	0.417	-1.263	3. Normal	4. Normal	1.24	0.568	168	18
Tb927.11.15070	hypothetical protein, conserved	Mito.pathway	1.43	11.37	2.03	0.69	-0.536	3.Normal	1.40839	30.3884	3.357	0.417	-1.262	3. Normal	4. Normal	1.65	1.015	40	0
Tb927.4.3380	MYO1 myosin IB heavy chain, in Tc vacuolar proteome and clathrin-associated	Vesicular.transport	1.64	13.16	2.474	0.647	-0.629	3.Normal	0.854301	17.7146	2.157	0.417	-1.261	3. Normal	4. Normal	1.55	1.92	108	0
Tb927.10.13110	dynein light chain, putative,dynein light chain 2B, redicted dynein modulator,roadblock/LC7 family member	Cytoskeleton	5.18	28.75	9.818	0.53	-0.917	3.Normal	9.09098	118.599	21.734	0.419	-1.256	3. Normal	4. Normal	1.26	0.57	161	0
Tb927.11.2140	hypothetical protein, conserved, 2 cAMP-binding-like domains, RNAi inhibit BS, a litle PC	ZUnknown	1.57	12.76	2.329	0.687	-0.542	3.Normal	1.24174	25.7689	2.866	0.419	-1.256	3. Normal	4. Normal	1.64	1.264
Tb927.11.260	PIFTF6 ,predicted WD40 repeat	Cytoskeleton	2.22	23.08	4.053	0.543	-0.881	3.Normal	1.29254	28.4997	3.1	0.419	-1.254	3. Normal	4. Normal	1.3	1.718	78	0
Tb927.10.10400	Mitchondrial SSU ribosomal protein S11	Mito.translation	0.96	9.53	3.096	0.323	-1.63	3.Normal	1.14323	12.5239	2.618	0.42	-1.251	3. Normal	4. Normal	0.77	0.84	30	0
Tb927.11.690	hypothetical protein, conserved	ZUnknown	1.14	9.22	2.186	0.503	-0.991	3.Normal	1.35724	21.987	3.332	0.42	-1.251	3. Normal	4. Normal	1.2	0.84
Tb927.10.1700	hypothetical protein, conserved	ZUnknown	1.29	10.28	2.639	0.493	-1.021	3.Normal	1.44213	19.54	3.334	0.42	-1.252	3. Normal	4. Normal	1.17	0.895
Tb927.7.750	hypothetical protein, conserved	ZUnknown	0.96	13.71	2.979	0.336	-1.575	3.Normal	1.51805	26.5381	3.562	0.421	-1.248	3. Normal	4. Normal	0.8	0.632	115	0
Tb927.3.990	hypothetical protein, conserved	ZUnknown	1.6	11.21	2.806	0.57	-0.811	3.Normal	1.81517	26.9721	4.277	0.421	-1.249	3. Normal	4. Normal	1.35	0.881	172	0
Tb927.5.2600	hypothetical protein, conserved, weak SAM-dependent methyltransferase domain.	ZUnknown	1.13	8.92	1.911	0.576	-0.797	3.Normal	0.880382	16.3938	2.137	0.421	-1.248	3. Normal	4. Normal	1.37	1.284	31	0
Tb927.10.830	adenylate kinase, putative	Nucleotides	2.37	32.7	8.223	0.292	-1.777	3.Normal	3.10857	46.798	7.339	0.422	-1.243	3. Normal	4. Normal	0.69	0.762	376	0
Tb927.11.6630	3-methylcrotonoyl-CoA carboxylase beta subunit, putative	Amino.acids	1.52	7.47	1.637	0.916	-0.126	3.Normal	1.77598	29.7764	4.255	0.423	-1.241	3. Normal	4. Normal	2.17	0.856	6
Tb927.7.6920	hypothetical protein, conserved	ZUnknown	0.69	5.49	1.079	0.649	-0.624	3.Normal	0.771938	13.8065	1.891	0.423	-1.241	3. Normal	4. Normal	1.53	0.894	77	0
Tb927.2.1790	hypothetical protein, conserved	ZUnknown	2.61	10.51	3.949	0.658	-0.603	3.Normal	5.28354	58.793	12.459	0.425	-1.233	3. Normal	4. Normal	1.55	0.494	22	0
Tb927.1.3050	hypothetical protein, conserved	ZUnknown	1.2	16.43	4.152	0.289	-1.791	3.Normal	2.23132	32.3488	5.168	0.426	-1.232	3. Normal	4. Normal	0.68	0.538	12	0
Tb927.6.3010	hypothetical protein, conserved	ZUnknown	0.78	11.45	2.435	0.328	-1.606	3.Normal	0.940613	15.2416	2.111	0.426	-1.23	3. Normal	4. Normal	0.77	0.829	22	0
Tb927.8.6830	Kinesin-like but poor match	Cytoskeleton	0.92	16.26	2.231	0.403	-1.31	3.Normal	0.635254	16.3293	1.407	0.426	-1.23	3. Normal	4. Normal	0.95	1.448
Tb927.11.6040	hypothetical protein, conserved	ZUnknown	0.92	10.44	2.247	0.4	-1.32	3.Normal	2.59392	46.3074	6.062	0.429	-1.221	3. Normal	4. Normal	0.93	0.355	156	0
Tb927.4.3430	hypothetical protein, conserved	ZUnknown	3.29	19.18	6.288	0.525	-0.93	3.Normal	5.9932	73.0672	13.981	0.429	-1.22	3. Normal	4. Normal	1.22	0.549	48	0
Tb927.4.4740	ER to golgi transport of GPI proteins OR Dihydroceramide synthase)	Lipids	3.22	16.87	4.886	0.655	-0.61	3.Normal	3.89423	53.0414	9.089	0.429	-1.221	3. Normal	4. Normal	1.53	0.827	97	0
Tb927.11.12390	hypothetical protein, conserved	ZUnknown	0.92	9.48	1.786	0.504	-0.989	3.Normal	0.724013	13.1394	1.631	0.429	-1.22	3. Normal	4. Normal	1.17	1.271
Tb927.9.9270	hypothetical protein, conserved	ZUnknown	1.37	15.14	4.034	0.347	-1.527	3.Normal	1.18007	15.719	2.789	0.43	-1.217	3. Normal	4. Normal	0.81	1.161	61	0
Tb927.8.6100	hypothetical protein, conserved	ZUnknown	1.68	10.22	1.872	0.908	-0.139	3.Normal	1.03448	19.8068	2.324	0.43	-1.216	3. Normal	4. Normal	2.11	1.624	330	0
Tb927.8.8010	hypothetical protein, conserved	ZUnknown	0.68	9.91	2.429	0.288	-1.795	3.Normal	0.963899	14.7432	2.321	0.431	-1.215	3. Normal	4. Normal	0.67	0.705
Tb927.5.1550	mitochondrial carrier protein, MCP23	Mito.transport	2.41	28.15	7.21	0.333	-1.587	3.Normal	2.80468	39.6302	6.491	0.431	-1.213	3. Normal	4. Normal	0.77	0.859	120	0
Tb927.10.7790	ubiquitin fusion degradation protein, putative	Ubiquitin.proteasome	1.42	14.3	4.215	0.332	-1.59	3.Normal	2.32051	27.6871	5.323	0.432	-1.211	3. Normal	4. Normal	0.77	0.612	193	0
Tb927.11.9100	hypothetical protein, conserved	ZUnknown	2.91	28.69	8.157	0.356	-1.492	3.Normal	3.71733	48.8353	8.57	0.432	-1.212	3. Normal	4. Normal	0.82	0.783	381	0
Tb927.2.6050	coatamer beta-prime subunit beta prime COP	Vesicular.transport	3.04	17.72	3.779	0.794	-0.333	3.Normal	1.79139	32.1853	4.156	0.433	-1.207	3. Normal	4. Normal	1.83	1.697	338	0
Tb927.3.4710	hypothetical protein, conserved	ZUnknown	2.22	18.17	4.193	0.525	-0.931	3.Normal	1.55927	24.991	3.688	0.434	-1.205	3. Normal	4. Normal	1.21	1.424	201	0
Tb927.3.4490	protein farnesyltransferase alpha subunit, putative	Prenylation	0.66	9.07	2.086	0.336	-1.576	3.Normal	1.23612	18.9694	2.761	0.435	-1.202	3. Normal	4. Normal	0.77	0.534	63	0
Tb927.8.2520	Acetyl-CoA synthetase	Glucose.glycerol	2.57	34.29	5.433	0.479	-1.063	3.Normal	2.78188	69.432	6.434	0.435	-1.2	3. Normal	4. Normal	1.1	0.924	228	0
Tb927.2.1800	DNA polymerase delta catalytic subunit, putative (27H14.40)	DNA	2.44	15.31	2.852	0.842	-0.249	3.Normal	1.82225	36.0822	4.138	0.435	-1.201	3. Normal	4. Normal	1.94	1.339	267	0
Tb927.8.1950	hypothetical protein, conserved	ZUnknown	2.16	17.09	3.615	0.609	-0.716	3.Normal	2.5207	44.9939	5.72	0.437	-1.194	3. Normal	4. Normal	1.39	0.857	773	0
Tb927.11.8960	hypothetical protein, conserved	ZUnknown	1.08	13.4	2.147	0.512	-0.965	3.Normal	0.858314	19.8687	2.057	0.437	-1.193	3. Normal	4. Normal	1.17	1.258
Tb927.10.6680	member of the NOL1/NOP2/sun family (S-adenosyl methionine methyltransferases)	Enzyme	1.41	8.97	2.126	0.659	-0.603	3.Normal	1.63911	24.8446	3.649	0.438	-1.189	3. Normal	4. Normal	1.5	0.86	90	0
Tb927.10.11170	hypothetical protein, conserved, P-loop, AAAdomain, NF-Zinc finger with Ring	ZUnknown	1.15	14.36	2.156	0.557	-0.845	3.Normal	0.767679	19.3812	1.827	0.438	-1.192	3. Normal	4. Normal	1.27	1.498
Tb927.1.760	wd40 repeat domain-containing protein	ZUnknown	0.83	9.23	2.039	0.392	-1.35	3.Normal	0.747676	11.2956	1.594	0.439	-1.187	3. Normal	4. Normal	0.89	1.11
Tb927.9.7190	oxidoreductase, putative	Mito.pathway	1.02	8	2.143	0.467	-1.1	3.Normal	2.34741	32.3029	5.226	0.44	-1.184	3. Normal	4. Normal	1.06	0.435	206	0
Tb927.7.740	chaperone protein DNAj, putative	Chaperone	1.03	9.4	2.311	0.433	-1.209	3.Normal	2.36747	34.8672	5.441	0.441	-1.181	3. Normal	4. Normal	0.98	0.435	11	0
Tb927.11.10880	hypothetical protein, conserved	ZUnknown	1.04	4.67	1.283	0.78	-0.359	3.Normal	1.75562	25.6754	4.084	0.441	-1.182	3. Normal	4. Normal	1.77	0.592	7
Tb927.9.1410	hypothetical protein, conserved	ZUnknown	0.92	11.57	3.019	0.298	-1.746	3.Normal	1.0265	14.0312	2.266	0.441	-1.18	3. Normal	4. Normal	0.68	0.896	39	0
Tb927.11.4540	nucleoporin 48 (TbNup48)	Nuclear.transport	0.79	10.21	2.635	0.304	-1.72	3.Normal	1.38575	19.4893	3.171	0.442	-1.179	3. Normal	4. Normal	0.69	0.57	9
Tb927.11.16770	glucosamine-6-phosphate isomerase, putative	Glucose.glycerol	1.71	13.67	4.289	0.396	-1.335	3.Normal	2.3546	27.6441	5.423	0.443	-1.176	3. Normal	4. Normal	0.89	0.726	222	0
Tb927.8.1800	hypothetical protein, conserved	ZUnknown	0.92	13.24	3.239	0.278	-1.847	3.Normal	1.22561	17.09	2.71	0.443	-1.175	3. Normal	4. Normal	0.63	0.751	40	0
Tb927.9.8040	hypothetical protein, conserved	ZUnknown	0.81	7.48	1.349	0.593	-0.754	3.Normal	0.776075	15.328	1.805	0.443	-1.174	3. Normal	4. Normal	1.34	1.044	966	0
Tb927.5.3050	poly(ADP-ribose) polymerase, putative	Enzyme	1.46	9.9	2.385	0.629	-0.669	3.Normal	2.28285	35.8694	5.176	0.444	-1.17	3. Normal	4. Normal	1.42	0.64	106	0
Tb927.7.4110	Kinesin-like but poor match	Cytoskeleton	0.81	17.9	2.956	0.271	-1.885	3.Normal	0.679155	15.1779	1.575	0.444	-1.17	3. Normal	4. Normal	0.61	1.193	207	0
Tb927.1.4380	hypothetical protein, conserved	ZUnknown	1.31	11.88	3.2	0.406	-1.3	3.Normal	1.0134	13.4221	2.245	0.445	-1.167	3. Normal	4. Normal	0.91	1.293	178	0
Tb927.3.2070	hypothetical protein, conserved	ZUnknown	0.85	9.94	1.785	0.504	-0.988	3.Normal	0.651467	14.1894	1.572	0.445	-1.167	3. Normal	4. Normal	1.13	1.305
Tb927.9.12160	hypothetical protein, conserved	ZUnknown	1.4	11.92	3.093	0.453	-1.144	3.Normal	2.9263	42.1743	6.497	0.446	-1.164	3. Normal	4. Normal	1.02	0.478	18	0
Tb927.3.2870	hypothetical protein, conserved	ZUnknown	2.28	11.65	2.738	0.84	-0.252	3.Normal	1.65535	26.6516	3.812	0.446	-1.165	3. Normal	4. Normal	1.88	1.377	184	0
Tb927.10.6410	mismatch repair protein MSH8	DNA	2.28	15.25	2.464	0.933	-0.099	3.Normal	1.2594	29.2703	2.914	0.446	-1.165	3. Normal	4. Normal	2.09	1.81	1350
Tb927.8.3290	DNA polymerase zeta catalytic subunit, putative	DNA	1.19	15.33	2.196	0.546	-0.872	3.Normal	0.546517	11.6851	1.119	0.447	-1.162	3. Normal	4. Normal	1.22	2.177
Tb927.4.4230	RBP31, in silico screen suggests component of motile flagellae.	RNA.binding	0.92	11.46	1.543	0.583	-0.778	3.Normal	0.731069	17.9087	1.563	0.448	-1.159	3. Normal	4. Normal	1.3	1.258	812	0
Tb927.9.3540	hypothetical protein, conserved	Mito.pathway	2.45	19.96	7.062	0.34	-1.557	3.Normal	5.36335	55.6213	12.003	0.45	-1.152	3. Normal	4. Normal	0.76	0.457	2
Tb927.6.1770	kinesin	Cytoskeleton	3.95	24.34	4.874	0.8	-0.322	3.Normal	3.39935	63.9174	7.55	0.45	-1.151	3. Normal	4. Normal	1.78	1.162	987	0
Tb927.11.2630	hypothetical protein, conserved	ZUnknown	1.1	10.65	2.647	0.416	-1.267	3.Normal	2.02197	29.7215	4.433	0.451	-1.148	3. Normal	4. Normal	0.92	0.544	120	0
Tb927.10.14340	hypothetical protein, conserved	ZUnknown	1.13	16.35	2.953	0.372	-1.425	3.Normal	1.14351	20.5785	2.438	0.451	-1.148	3. Normal	4. Normal	0.82	0.988	91	0
Tb927.11.7400	hypothetical protein, conserved	ZUnknown	0.71	8.11	1.51	0.464	-1.109	3.Normal	0.824222	15.4095	1.771	0.452	-1.147	3. Normal	4. Normal	1.03	0.861
Tb927.11.2100	hypothetical protein, conserved	ZUnknown	0.59	9.49	2.272	0.264	-1.921	3.Normal	1.30887	17.639	2.87	0.453	-1.142	3. Normal	4. Normal	0.58	0.451	117	0
Tb927.10.7610	hypothetical protein, conserved	Mito.pathway	1.76	13.85	2.322	0.775	-0.367	3.Normal	1.21254	25.939	2.651	0.453	-1.144	3. Normal	4. Normal	1.71	1.452
Tb927.7.3110	transporter protein, putative	Transporter	0.74	8.14	1.931	0.363	-1.464	3.Normal	1.97036	29.9608	4.41	0.454	-1.141	3. Normal	4. Normal	0.8	0.376	356	0
Tb927.8.7760	hypothetical protein, conserved, collagen-binding domain, quite serine-rich	ZUnknown	1.05	7.52	1.521	0.657	-0.605	3.Normal	0.583157	11.2182	1.323	0.454	-1.14	3. Normal	4. Normal	1.45	1.801	666	0
Tb927.10.3330	hypothetical protein, conserved	ZUnknown	1.18	16.47	4.755	0.252	-1.986	3.Normal	1.54781	16.6035	3.297	0.455	-1.136	3. Normal	4. Normal	0.55	0.762	14	0
Tb927.11.4430	ferric reductase, putative,ferric reductase transmembrane component, putative	Enzyme	1.44	10.43	1.935	0.723	-0.467	3.Normal	1.47583	28.4257	3.299	0.455	-1.137	3. Normal	4. Normal	1.59	0.976	41	0
Tb927.5.2650	L-galactonolactone oxidase (GAL/ALO)	Enzyme	0.91	12.62	3.22	0.28	-1.839	3.Normal	1.45476	20.8671	3.293	0.456	-1.134	3. Normal	4. Normal	0.61	0.626	176	0
Tb927.9.9740	AMP deaminase, putative	Nucleotides	1.42	13.24	2.273	0.616	-0.699	3.Normal	0.946684	18.2237	1.974	0.456	-1.133	3. Normal	4. Normal	1.35	1.5	119	0
Tb927.3.950	hypothetical protein, conserved	Mito.pathway	1.11	17.98	4.302	0.256	-1.968	3.Normal	2.27874	34.4104	5.036	0.457	-1.131	3. Normal	4. Normal	0.56	0.487
Tb927.10.5550	hypothetical protein, conserved	ZUnknown	2.15	8.65	3.055	0.687	-0.541	3.Normal	3.67723	39.2611	8.09	0.457	-1.129	3. Normal	4. Normal	1.5	0.585	95	0
Tb927.11.4840	hypothetical protein, conserved	ZUnknown	1.1	13.2	3.817	0.288	-1.795	3.Normal	2.56864	30.746	5.677	0.458	-1.127	3. Normal	4. Normal	0.63	0.428	101	0
Tb927.3.5380	hypothetical protein, conserved	ZUnknown	1.25	7.45	1.833	0.655	-0.611	3.Normal	1.48684	20.1712	3.278	0.458	-1.128	3. Normal	4. Normal	1.43	0.841	111	0
Tb927.7.6690	hypothetical protein	ZUnknown	5.73	54.06	11.051	0.516	-0.955	3.Normal	3.07458	51.2942	6.763	0.458	-1.125	3. Normal	4. Normal	1.13	1.864	1192
Tb927.6.4390	kinesin	Cytoskeleton	2.99	19.66	3.599	0.834	-0.263	3.Normal	0.907202	16.6434	1.964	0.458	-1.126	3. Normal	4. Normal	1.82	3.296
Tb927.7.3050	Mitchondrial SSU ribosomal associated	Mito.translation	1.14	15.82	2.813	0.391	-1.355	3.Normal	1.79494	36.5848	3.921	0.459	-1.123	3. Normal	4. Normal	0.85	0.635	102	0
Tb927.11.10090	hypothetical protein, conserved	ZUnknown	1.8	12.29	3.152	0.571	-0.808	3.Normal	2.12865	27.9947	4.576	0.459	-1.124	3. Normal	4. Normal	1.24	0.846	204	0
Tb927.7.560	hypothetical protein, conserved	ZUnknown	1	14.64	3.141	0.318	-1.651	3.Normal	1.08803	17.5916	2.396	0.459	-1.123	3. Normal	4. Normal	0.69	0.919
Tb927.11.6840	Golgin	Vesicular.transport	0.83	12.43	3.029	0.264	-1.921	3.Normal	0.885206	12.4462	1.96	0.459	-1.123	3. Normal	4. Normal	0.58	0.938	68	0
Tb927.5.490	methyltransferase, putative	Enzyme	0.95	8.11	1.569	0.637	-0.65	3.Normal	0.946718	15.5207	1.961	0.459	-1.124	3. Normal	4. Normal	1.39	1.003	263	0
Tb927.11.15330	phosphatidylinositol 3-kinase catalytic subunit, putative	Signalling	1.06	14.97	2.748	0.4	-1.321	3.Normal	0.712583	13.4201	1.525	0.459	-1.123	3. Normal	4. Normal	0.87	1.488
Tb927.10.5120	KREPA6	Mito.RNA	1.18	14.94	4.787	0.251	-1.996	3.Normal	2.66633	29.0333	5.87	0.46	-1.12	3. Normal	4. Normal	0.55	0.443	241	0
Tb927.11.13670	hypothetical protein, conserved	ZUnknown	2.28	17.46	2.757	0.834	-0.262	3.Normal	1.47531	33.0218	3.257	0.46	-1.119	3. Normal	4. Normal	1.81	1.545	33	0
Tb927.11.1460	phosphatidylinositol (3,5) kinase, putative	Signalling	1.37	10.49	1.735	0.807	-0.31	3.Normal	0.755617	15.7814	1.736	0.461	-1.117	3. Normal	4. Normal	1.75	1.813	228	12
Tb927.5.1690	hypothetical protein, conserved	ZUnknown	2.23	13.01	2.928	0.751	-0.412	3.Normal	2.4548	39.6756	5.407	0.462	-1.113	3. Normal	4. Normal	1.63	0.908	289	0
Tb927.5.3160	protein kinase, putative	Protein.kinase	1.08	11.09	1.716	0.641	-0.641	3.Normal	1.07	25.3639	2.379	0.462	-1.113	3. Normal	4. Normal	1.39	1.009	258	0
Tb927.6.2010	hypothetical protein, conserved	Mito.pathway	1.24	8.56	2.199	0.546	-0.874	3.Normal	2.66127	39.5949	5.827	0.463	-1.11	3. Normal	4. Normal	1.18	0.466	111	0
Tb927.11.440	hypothetical protein, conserved	ZUnknown	2.19	16.48	4.067	0.541	-0.886	3.Normal	3.80034	55.3955	8.214	0.463	-1.112	3. Normal	4. Normal	1.17	0.576	79	0
Tb927.1.3280	septum formation protein MAF homologue, putative	ZUnknown	1.22	14.55	4.64	0.259	-1.951	3.Normal	1.46725	16.367	3.239	0.463	-1.111	3. Normal	4. Normal	0.56	0.831	92	0
Tb927.4.3310	hypothetical protein, conserved	ZUnknown	2.29	13.19	2.693	0.854	-0.228	3.Normal	2.47716	43.6492	5.395	0.463	-1.11	3. Normal	4. Normal	1.84	0.924	978	0
Tb927.10.10090	CMF14, possible component of motile flagella	Cytoskeleton	1.13	18.01	3.505	0.314	-1.672	3.Normal	1.18328	20.5818	2.593	0.463	-1.111	3. Normal	4. Normal	0.68	0.955	185	0
Tb927.11.5620	hypothetical protein, conserved	ZUnknown	1.92	11.45	3.097	0.614	-0.705	3.Normal	1.48485	18.3581	3.241	0.463	-1.111	3. Normal	4. Normal	1.33	1.293	36	0
Tb927.2.2370	hypothetical protein, conserved	ZUnknown	1.05	13.76	2.38	0.462	-1.114	3.Normal	0.737572	14.3712	1.512	0.463	-1.111	3. Normal	4. Normal	1	1.424	255	0
Tb927.7.1640	ras-like small GTPase, putative (TbEAR)	Signalling	1.11	8.21	2.047	0.537	-0.896	3.Normal	1.69057	22.6667	3.661	0.464	-1.107	3. Normal	4. Normal	1.16	0.657	35	0
Tb927.10.9370	hypothetical protein, conserved	ZUnknown	1.66	17.07	4.944	0.344	-1.54	3.Normal	2.36784	27.5399	5.173	0.464	-1.108	3. Normal	4. Normal	0.74	0.701	30	0
Tb927.7.7060	hypothetical protein, conserved	ZUnknown	1.39	9.6	2.912	0.481	-1.056	3.Normal	4.15264	52.9001	9.037	0.465	-1.105	3. Normal	4. Normal	1.03	0.335	145	0
Tb927.4.3110	tRNA-dihydrouridine synthase 4, putative	rRNA.tRNA.process	1.18	5.96	1.756	0.683	-0.549	3.Normal	1.33146	15.4606	2.796	0.465	-1.105	3. Normal	4. Normal	1.47	0.886	45	0
Tb927.10.3890	phosphatidylinositol-4-phosphate 5-kinase, putative (PIP5KII-alpha)	Signalling	0.91	9.31	1.922	0.468	-1.094	3.Normal	0.97985	16.1164	2.15	0.465	-1.104	3. Normal	4. Normal	1.01	0.929	6
Tb927.2.5810	hypothetical protein, conserved	ZUnknown	1.92	19.63	3.115	0.61	-0.713	3.Normal	1.28574	29.4175	2.795	0.465	-1.104	3. Normal	4. Normal	1.31	1.493	281	0
Tb927.6.880	hypothetical protein, conserved	ZUnknown	1.33	10.7	2.823	0.461	-1.119	3.Normal	0.667208	9.37258	1.504	0.466	-1.103	3. Normal	4. Normal	0.99	1.993	8
Tb927.9.8450	adenylate kinase (ADKG)	Nucleotides	2.05	23.89	7.631	0.262	-1.932	3.Normal	6.71371	78.3303	14.343	0.467	-1.098	3. Normal	4. Normal	0.56	0.305	115	0
Tb927.9.3640	Mitchondrial LSU ribosomal protein	Mito.translation	1.85	14.69	4.455	0.404	-1.308	3.Normal	4.80266	59.4213	10.275	0.467	-1.098	3. Normal	4. Normal	0.87	0.385	4
Tb927.11.8920	hypothetical protein, conserved	ZUnknown	0.59	7.79	2.065	0.291	-1.783	3.Normal	0.744138	9.02606	1.5	0.467	-1.099	3. Normal	4. Normal	0.62	0.793	184	0
Tb927.3.4730	leucine-rich repeat protein (LRRP)	LRRP	0.9	11.73	3.524	0.255	-1.969	3.Normal	0.939642	9.95871	1.929	0.467	-1.1	3. Normal	4. Normal	0.55	0.958	74	0
Tb927.11.5110	hypothetical protein, conserved	ZUnknown	1.65	8.17	2.222	0.765	-0.386	3.Normal	1.38945	16.631	2.999	0.467	-1.099	3. Normal	4. Normal	1.64	1.188	45	0
Tb927.10.6640	COP-coated vesicle membrane protein erv25 precursor,	Vesicular.transport	4.04	36.43	8.626	0.464	-1.109	3.Normal	5.60465	86.5882	11.973	0.468	-1.096	3. Normal	4. Normal	0.99	0.721	19	0
Tb927.9.13130	hypothetical protein, conserved	ZUnknown	0.99	10.25	2.518	0.397	-1.332	3.Normal	1.17852	16.0323	2.565	0.468	-1.096	3. Normal	4. Normal	0.85	0.84	80	0
Tb927.10.11100	deoxyribodipyrimidine photolyase, putative,DNA repair enzyme, putative	DNA	1.32	20.07	4.904	0.265	-1.916	3.Normal	1.23182	15.7309	2.564	0.468	-1.096	3. Normal	4. Normal	0.57	1.072	11	0
Tb927.11.11160	Phosphate transporter (TbPho91	Lysosome	1.49	16.6	3.593	0.418	-1.26	3.Normal	1.24284	19.3717	2.562	0.468	-1.094	3. Normal	4. Normal	0.89	1.199	21	0
Tb927.11.10710	hypothetical protein, conserved	ZUnknown	0.83	14.7	2.927	0.273	-1.871	3.Normal	1.11953	19.4443	2.344	0.469	-1.091	3. Normal	4. Normal	0.58	0.741	41	0
Tb927.4.2020	adaptin complex AP3 mu subunit	Vesicular.transport	2.84	23.64	6.577	0.426	-1.232	3.Normal	2.71634	32.5678	5.76	0.469	-1.093	3. Normal	4. Normal	0.91	1.046	55	0
Tb927.2.1560	cyclophilin type peptidyl-prolyl cis-trans isomerase, putative (PPIase)	Chaperone	3.29	13.16	4.359	0.757	-0.402	3.Normal	6.72319	74.6182	14.257	0.47	-1.089	3. Normal	4. Normal	1.61	0.489	62	0
Tb927.8.8130	hypothetical protein, conserved	ZUnknown	1.11	10.59	1.978	0.556	-0.847	3.Normal	1.0437	19.0584	2.129	0.47	-1.09	3. Normal	4. Normal	1.18	1.064	332	0
Tb927.10.15890	hypothetical protein, conserved	ZUnknown	1.06	8.69	2.647	0.416	-1.267	3.Normal	0.867321	10.4165	1.915	0.47	-1.09	3. Normal	4. Normal	0.89	1.222	54	0
Tb927.10.13350	hypothetical protein, conserved	ZUnknown	0.77	8.44	1.531	0.522	-0.937	3.Normal	0.852768	15.7778	1.912	0.471	-1.087	3. Normal	4. Normal	1.11	0.903	127	0
Tb927.6.3610	hypothetical protein, conserved	ZUnknown	1.22	10.98	3.281	0.366	-1.451	3.Normal	1.06391	12.1633	2.334	0.471	-1.086	3. Normal	4. Normal	0.78	1.147	89	0
Tb927.10.13630	ER glucosidase II	Glycans	5.53	34.79	7.331	0.75	-0.415	3.Normal	2.99403	49.4779	6.372	0.471	-1.087	3. Normal	4. Normal	1.59	1.847	15	0
Tb927.4.2560	Cardolipin synthase	Lipids	0.93	14.1	3.13	0.288	-1.798	3.Normal	1.41215	21.2403	2.964	0.472	-1.082	3. Normal	4. Normal	0.61	0.659
Tb927.9.14040	short-chain dehydrogenase, putative	Enzyme	1.28	9.68	2.867	0.453	-1.141	3.Normal	1.81005	20.5238	3.813	0.472	-1.083	3. Normal	4. Normal	0.96	0.707
Tb927.4.2900	hypothetical protein, conserved	ZUnknown	0.83	9.93	1.947	0.411	-1.283	3.Normal	0.683288	11.9211	1.484	0.472	-1.084	3. Normal	4. Normal	0.87	1.215	615	0
Tb927.10.770	hypothetical protein, conserved	Mito.pathway	0.92	7.07	1.657	0.543	-0.881	3.Normal	2.0599	30.6563	4.442	0.473	-1.081	3. Normal	4. Normal	1.15	0.447	251	0
Tb927.9.12700	phospholipase A1, putative	Lipids	1.97	23.91	5.226	0.383	-1.386	3.Normal	2.64111	41.0317	5.5	0.473	-1.081	3. Normal	4. Normal	0.81	0.746	114	0
Tb927.10.11380	hypothetical protein, conserved	ZUnknown	1.2	10.44	2.932	0.409	-1.289	3.Normal	1.63185	17.8308	3.375	0.474	-1.077	3. Normal	4. Normal	0.86	0.735	18	0
Tb927.6.5010	hypothetical protein, conserved	ZUnknown	3.89	28.65	7.194	0.542	-0.883	3.Normal	2.90384	38.9635	6.115	0.474	-1.076	3. Normal	4. Normal	1.14	1.34	32	0
Tb927.7.7250	hypothetical protein, conserved	ZUnknown	1.4	14.03	2.364	0.592	-0.756	3.Normal	0.965352	19.6059	2.111	0.474	-1.078	3. Normal	4. Normal	1.25	1.45	456	0
Tb927.9.15330	hypothetical protein, conserved	ZUnknown	0.88	7.58	1.796	0.501	-0.997	3.Normal	1.15171	18.0251	2.529	0.475	-1.075	3. Normal	4. Normal	1.05	0.764	164	0
Tb927.10.3730	hypothetical protein, conserved	ZUnknown	0.95	9.49	2.239	0.402	-1.315	3.Normal	1.23737	15.7734	2.525	0.475	-1.073	3. Normal	4. Normal	0.85	0.768
Tb927.4.2580	hypothetical protein, conserved	Mito.pathway	1.05	7.66	1.611	0.683	-0.55	3.Normal	0.881428	15.4219	1.895	0.475	-1.074	3. Normal	4. Normal	1.44	1.191
Tb927.3.1600	hypothetical protein, conserved	ZUnknown	2.17	16.4	5.153	0.427	-1.228	3.Normal	5.48825	60.7223	11.565	0.476	-1.072	3. Normal	4. Normal	0.9	0.395	249	0
Tb927.5.4540	GRESAG 4, putative receptor-type adenylate cyclase	GRESAG	0.58	13.16	1.627	0.369	-1.439	3.Normal	0.705087	18.5452	1.471	0.476	-1.072	3. Normal	4. Normal	0.78	0.823	1403
Tb927.11.6090	tatD related deoxyribonuclease, putative	DNA	1.5	12.8	3.802	0.395	-1.342	3.Normal	1.73481	19.4439	3.573	0.476	-1.072	3. Normal	4. Normal	0.83	0.865	69	0
Tb927.10.4780	GPI inositol deacylase precursor (GPIdeAc)	GPI.anchors	2.1	13.91	3.158	0.665	-0.589	3.Normal	0.88628	13.0616	1.892	0.476	-1.072	3. Normal	4. Normal	1.4	2.369	75	0
Tb927.11.1540	isovaleryl-coA dehydrogenase, putative	Amino.acids	0.82	9.44	2.223	0.36	-1.474	3.Normal	3.89624	58.0581	8.18	0.477	-1.069	3. Normal	4. Normal	0.75	0.21	387	0
Tb927.9.1530	hypothetical protein, conserved	ZUnknown	1.69	11.82	2.969	0.573	-0.804	3.Normal	3.40526	48.9421	7.135	0.477	-1.069	3. Normal	4. Normal	1.2	0.496	25	0
Tb927.4.3900	hypothetical protein, conserved	ZUnknown	0.93	5.14	1.482	0.607	-0.72	3.Normal	1.00427	10.8008	2.095	0.477	-1.067	3. Normal	4. Normal	1.27	0.926	6
Tb927.11.10610	hypothetical protein, conserved	ZUnknown	1.32	11.86	2.526	0.515	-0.959	3.Normal	1.23831	18.8671	2.517	0.477	-1.068	3. Normal	4. Normal	1.08	1.066	66	24
Tb927.3.4160	hypothetical protein, conserved	ZUnknown	1.95	18.66	5.43	0.35	-1.515	3.Normal	4.18136	51.2945	8.784	0.478	-1.065	3. Normal	4. Normal	0.73	0.466	43	0
Tb927.11.5540	hypothetical protein, conserved	ZUnknown	1.27	8.85	2.602	0.5	-1.001	3.Normal	2.39508	28.2342	5.025	0.478	-1.066	3. Normal	4. Normal	1.05	0.53
Tb927.9.4660	hypothetical protein, conserved	ZUnknown	1.04	11.35	2.92	0.342	-1.546	3.Normal	1.27872	16.403	2.72	0.478	-1.065	3. Normal	4. Normal	0.72	0.813	25	0
Tb927.7.1410	hypothetical protein, conserved	ZUnknown	1.4	13.51	3.047	0.46	-1.122	3.Normal	1.54347	22.777	3.139	0.478	-1.065	3. Normal	4. Normal	0.96	0.907	265	0
Tb927.3.3040	hypothetical protein, conserved	ZUnknown	3.16	15.27	4.064	0.787	-0.345	3.Normal	4.21601	54.9546	8.766	0.479	-1.062	3. Normal	4. Normal	1.64	0.75	150	0
Tb927.10.8400	Vip36 lectin-like, ERGIC53 paralogue, ER quality control	Vesicular.transport	1.9	20.67	6.276	0.303	-1.724	3.Normal	1.72278	18.4211	3.553	0.479	-1.063	3. Normal	4. Normal	0.63	1.103	8
Tb927.11.16100	ubiquitin carboxyl-terminal hydrolase, putative	Ubiquitin.proteasome	1.03	15.53	2.802	0.357	-1.486	3.Normal	0.682485	13.4244	1.459	0.48	-1.06	3. Normal	4. Normal	0.74	1.509	167	0
Tb927.3.4260	hypothetical protein, conserved	Mito.pathway	1.67	10.57	2.68	0.634	-0.657	3.Normal	2.99811	43.1048	6.233	0.481	-1.055	3. Normal	4. Normal	1.32	0.557	323	0
Tb927.11.13450	hypothetical protein, conserved	ZUnknown	2.71	15.04	4.604	0.586	-0.77	3.Normal	1.97252	20.5844	4.161	0.481	-1.057	3. Normal	4. Normal	1.22	1.374	76	0
Tb927.6.2510	hypothetical protein, conserved	Mito.pathway	4.07	28.39	8.036	0.51	-0.971	3.Normal	10.3683	150.573	21.591	0.482	-1.054	3. Normal	4. Normal	1.06	0.393	123	0
Tb927.11.10920	hypothetical protein, conserved	ZUnknown	2.07	12.29	3.491	0.602	-0.733	3.Normal	2.73931	30.6847	5.605	0.482	-1.054	3. Normal	4. Normal	1.25	0.756	457	0
Tb927.7.3530	hypothetical protein, conserved	ZUnknown	2	8.33	2.002	0.999	-0.001	3.Normal	0.997612	13.3659	2.074	0.482	-1.053	3. Normal	4. Normal	2.07	2.005	19	0
Tb927.2.5500	hypothetical protein, conserved	ZUnknown	1.91	14.88	3.939	0.482	-1.052	3.Normal	3.48342	46.4064	7.248	0.483	-1.05	3. Normal	4. Normal	1	0.548	221	0
Tb927.6.1420	hypothetical protein, conserved	ZUnknown	0.85	6.24	1.928	0.415	-1.269	3.Normal	1.25747	12.866	2.693	0.483	-1.051	3. Normal	4. Normal	0.86	0.676	36	0
Tb927.10.8930	paraflagellar rod protein PFC18	Cytoskeleton	3.2	20.06	4.051	0.79	-0.34	3.Normal	2.65689	46.014	5.588	0.483	-1.049	3. Normal	4. Normal	1.64	1.204	449	0
Tb927.3.1620	hypothetical protein, conserved, domain of TRAPPC ER-Golgi subunit	ZUnknown	1.73	13.26	1.961	0.867	-0.206	3.Normal	1.23844	27.1286	2.483	0.483	-1.049	3. Normal	4. Normal	1.8	1.397	140	12
Tb927.3.5220	hypothetical protein, conserved	ZUnknown	1.92	17.24	2.997	0.634	-0.657	3.Normal	2.48569	49.6135	5.161	0.484	-1.046	3. Normal	4. Normal	1.31	0.772	15	0
Tb927.10.2040	protein kinase, putative	Protein.kinase	1.05	7.37	1.422	0.703	-0.508	3.Normal	1.10752	18.223	2.271	0.484	-1.046	3. Normal	4. Normal	1.45	0.948	169	0
Tb927.4.1480	hypothetical protein, conserved	ZUnknown	1.56	11.61	2.597	0.616	-0.699	3.Normal	0.95766	15.0368	2.067	0.484	-1.047	3. Normal	4. Normal	1.27	1.629	44	0
Tb927.5.1900	hypothetical protein, conserved	ZUnknown	1.45	19.7	4.467	0.313	-1.674	3.Normal	2.10775	30.9153	4.331	0.485	-1.044	3. Normal	4. Normal	0.65	0.688	31	0
Tb927.2.2940	hypothetical protein, conserved	Mito.pathway	0.94	8.99	2.76	0.326	-1.617	3.Normal	2.5634	28.1189	5.353	0.486	-1.042	3. Normal	4. Normal	0.67	0.367	44	0
Tb927.10.13310	DNA-directed RNA polymerase II, putative,(RPB5z)	RNA.synthesis	1.38	13.61	4.232	0.331	-1.596	3.Normal	2.57291	28.0565	5.346	0.486	-1.04	3. Normal	4. Normal	0.68	0.536	123	0
Tb927.10.3650	NADH-dependent fumarate reductase, putative	Citric.acid.cycle	0.94	8.64	1.33	0.677	-0.563	3.Normal	1.58108	37.9086	3.29	0.486	-1.04	3. Normal	4. Normal	1.39	0.595	984	0
Tb927.5.1520	heat shock protein HslU1, in mitochondrion	Chaperone	2.38	21.77	4.718	0.509	-0.975	3.Normal	4.96953	87.2364	10.259	0.487	-1.037	3. Normal	4. Normal	1.05	0.479	229	0
Tb927.11.2600	hypothetical protein, conserved	ZUnknown	1.26	15.75	3.404	0.382	-1.389	3.Normal	2.11437	32.7681	4.312	0.487	-1.038	3. Normal	4. Normal	0.78	0.596	118	0
Tb927.11.13870	hypothetical protein, conserved	ZUnknown	1.34	10.49	3.286	0.396	-1.338	3.Normal	3.05645	30.8689	6.352	0.488	-1.035	3. Normal	4. Normal	0.81	0.438	29	0
Tb927.8.1700	hypothetical protein, conserved	ZUnknown	0.8	6.82	1.623	0.493	-1.021	3.Normal	0.971782	13.6298	2.051	0.488	-1.036	3. Normal	4. Normal	1.01	0.823	114	0
Tb927.5.4300	prolyl oligopeptidase, putative,Serine peptidase, Clan SC, Family S9A	Protease	0.81	10.25	2.079	0.385	-1.378	3.Normal	0.938518	14.018	1.844	0.488	-1.035	3. Normal	4. Normal	0.79	0.863	132	0
Tb927.8.5110	hypothetical protein, conserved	ZUnknown	2.04	22.28	3.058	0.654	-0.613	3.Normal	2.68154	71.4337	5.527	0.489	-1.034	3. Normal	4. Normal	1.34	0.761	184	0
Tb927.9.12780	hypothetical protein, conserved	ZUnknown	1.06	15.82	3.139	0.35	-1.513	3.Normal	1.10648	18.1276	2.245	0.49	-1.029	3. Normal	4. Normal	0.71	0.958	71	0
Tb927.6.4100	hypothetical protein, conserved, resemblance to myosin	ZUnknown	1.57	9.99	2.364	0.677	-0.563	3.Normal	1.80767	24.9298	3.663	0.491	-1.025	3. Normal	4. Normal	1.38	0.869
Tb927.5.1230	hypothetical protein, conserved	ZUnknown	2.73	15.82	3.934	0.686	-0.543	3.Normal	3.02894	41.2344	6.115	0.491	-1.027	3. Normal	4. Normal	1.4	0.901	482	0
Tb927.5.2920	hypothetical protein, conserved	ZUnknown	1.58	8.37	2.317	0.691	-0.534	3.Normal	1.76384	20.4566	3.66	0.492	-1.024	3. Normal	4. Normal	1.4	0.896	30	0
Tb927.8.5170	hypothetical protein, conserved	ZUnknown	1.23	10.13	1.803	0.666	-0.587	3.Normal	1.06421	19.7054	2.234	0.492	-1.022	3. Normal	4. Normal	1.35	1.156	203	0
Tb927.6.650	hypothetical protein, conserved	ZUnknown	1.4	15.22	1.937	0.723	-0.469	3.Normal	0.870392	22.801	1.83	0.492	-1.024	3. Normal	4. Normal	1.47	1.608	233	0
Tb927.10.9430	phosphoribosylpyrophosphate synthetase, putative (PRS)	PPP	3.29	34.53	9.598	0.344	-1.54	3.Normal	8.37843	113.87	17.044	0.493	-1.021	3. Normal	4. Normal	0.7	0.393	121	0
Tb927.1.3170	hypothetical protein, conserved	ZUnknown	1.51	10.97	3.237	0.463	-1.11	3.Normal	3.5658	40.6885	7.299	0.493	-1.02	3. Normal	4. Normal	0.94	0.423	128	0
Tb927.4.2270	hypothetical protein, conserved	ZUnknown	1.5	9.96	2.89	0.519	-0.946	3.Normal	2.43184	26.5769	4.869	0.493	-1.021	3. Normal	4. Normal	1.05	0.617	293	0
Tb927.9.12450	class I transcription factor A, subunit 2 (CITFA-2)	RNA.synthesis	1.53	10.15	2.936	0.511	-0.969	3.Normal	2.09144	23.159	4.263	0.493	-1.021	3. Normal	4. Normal	1.04	0.732	7
Tb927.8.3400	palmitoyl acyltransferase 12, putative	Lipids	0.71	6.65	1.861	0.376	-1.41	3.Normal	1.82937	22.4087	3.646	0.494	-1.018	3. Normal	4. Normal	0.76	0.388	238	0
Tb927.9.10570	predicted zinc finger protein	ZUnknown	2.45	29.01	7.738	0.31	-1.689	3.Normal	4.03517	49.4184	8.102	0.494	-1.018	3. Normal	4. Normal	0.63	0.607	115	0
Tb927.2.2720	protein kinase, putative	Protein.kinase	0.75	10.65	1.566	0.511	-0.969	3.Normal	0.657592	15.8305	1.418	0.494	-1.019	3. Normal	4. Normal	1.03	1.141
Tb927.6.4490	hypothetical protein, conserved	ZUnknown	1.58	17.19	4.455	0.359	-1.477	3.Normal	5.34494	72.4887	10.704	0.495	-1.014	3. Normal	4. Normal	0.73	0.296
Tb927.11.13310	hypothetical protein, conserved, spectrin repeats	ZUnknown	0.91	7.3	2.073	0.434	-1.204	3.Normal	1.45616	16.4124	3.022	0.496	-1.01	3. Normal	4. Normal	0.88	0.625	8
Tb927.11.1620	hypothetical protein, conserved	Mito.pathway	2.73	13.08	4.031	0.67	-0.578	3.Normal	4.99197	54.6601	10.069	0.497	-1.01	3. Normal	4. Normal	1.35	0.547	238	0
Tb927.8.8320	hypothetical protein, conserved	ZUnknown	0.87	6.32	1.106	0.814	-0.298	3.Normal	0.847363	13.9141	1.608	0.497	-1.008	3. Normal	4. Normal	1.64	1.027	109	0
Tb927.11.6350	AAA ATPase, putative	Enzyme	1.42	11.88	2.263	0.619	-0.693	3.Normal	1.5472	25.7919	3.015	0.498	-1.007	3. Normal	4. Normal	1.24	0.918	75	0
Tb927.3.1940	hypothetical protein, possible component of cytochorome oxidase complex	Mito.e.transport	1.2	7.8	2.39	0.502	-0.994	3.Normal	3.08755	33.9556	6.207	0.499	-1.002	3. Normal	4. Normal	1.01	0.389	13	0
Tb927.10.9440	NADH dehydrogenase (54 NDH2)	Mito.e.transport	1.96	20.12	4.012	0.499	-1.004	3.Normal	4.27064	76.7317	8.61	0.499	-1.002	3. Normal	4. Normal	1	0.459	145	0
Tb927.8.6440	RBP20	RNA.binding	4.03	43.68	8.864	0.451	-1.148	3.Normal	4.26732	71.4628	8.614	0.499	-1.002	3. Normal	4. Normal	0.9	0.944	13	0
Tb927.10.10380	ATP-dependent DEAD/H RNA helicase, putative Dbp8, ribosome biogenesis?	rRNA.tRNA.process	1.64	9.11	2.5	0.64	-0.644	3.Normal	1.46055	17.1485	3.007	0.499	-1.004	3. Normal	4. Normal	1.28	1.123
Tb927.7.5890	hypothetical protein, conserved	ZUnknown	1.14	9.74	2.46	0.447	-1.161	3.Normal	1.40043	17.8004	2.8	0.5	-1	3. Normal	4. Normal	0.89	0.814	97	0
Tb927.10.1620	PIPKA phosphatidylinositol phosphate kinase	Vesicular.transport	1.34	8.99	1.858	0.7	-0.515	3.Normal	1.06704	17.0574	2.199	0.5	-0.999	3. Normal	4. Normal	1.4	1.256	316	0
Tb927.11.7070	ATP-dependent DEAD/H RNA helicase, putative, no clear yeast homologue	RNA.helicase	1.63	13.11	2.88	0.556	-0.848	3.Normal	1.16935	16.9181	2.394	0.501	-0.997	3. Normal	4. Normal	1.11	1.394
Tb927.2.2950	hypothetical protein, conserved	ZUnknown	0.8	9.12	1.911	0.419	-1.256	3.Normal	1.70318	25.6298	3.384	0.502	-0.993	3. Normal	4. Normal	0.83	0.47	45	0
Tb927.11.16880	leucine-rich repeat protein (LRRP)	LRRP	0.95	11.1	2.829	0.353	-1.5	3.Normal	0.996229	11.784	1.994	0.502	-0.995	3. Normal	4. Normal	0.7	0.954
Tb927.7.4080	DNA excision repair protein CSB	DNA	1.16	11.82	2.213	0.542	-0.883	3.Normal	1.05633	18.8421	2.191	0.502	-0.994	3. Normal	4. Normal	1.08	1.098	22	0
Tb927.1.2990	PPR2	Mito.translation	1.25	11.04	2.35	0.511	-0.97	3.Normal	1.64619	23.5575	3.178	0.503	-0.99	3. Normal	4. Normal	1.02	0.759	6
Tb927.8.1260	hypothetical protein, conserved	ZUnknown	0.82	13.79	2.831	0.283	-1.823	3.Normal	1.11074	16.7283	2.182	0.504	-0.988	3. Normal	4. Normal	0.56	0.738	28	0
Tb927.1.4760	hypothetical protein, conserved	ZUnknown	1.52	12.38	2.441	0.615	-0.702	3.Normal	1.1238	17.1217	2.183	0.504	-0.989	3. Normal	4. Normal	1.22	1.353	67	0
Tb927.10.15240	hypothetical protein, conserved	ZUnknown	1.62	13.22	2.503	0.639	-0.646	3.Normal	1.07325	18.201	2.183	0.504	-0.989	3. Normal	4. Normal	1.27	1.509	65	0
Tb927.4.3940	calpain-like cysteine peptidase, putative,cysteine peptidase, Clan CA, family C2, putative (TbCALP2)	Protease	0.87	5.17	1.055	0.853	-0.229	3.Normal	1.81802	28.2174	3.561	0.505	-0.984	3. Normal	4. Normal	1.69	0.479	297	36
Tb927.2.4510	cdc2-related kinase, putative,protein kinase, putative (CRK9)	Protein.kinase	1.39	17.07	2.915	0.48	-1.058	3.Normal	1.63408	29.8856	3.161	0.506	-0.982	3. Normal	4. Normal	0.95	0.851	194	0
Tb927.6.1920	hypothetical protein, conserved	ZUnknown	2.19	12.22	2.51	0.876	-0.19	3.Normal	1.95274	30.8705	3.955	0.506	-0.984	3. Normal	4. Normal	1.73	1.121	49	0
Tb927.9.1780	sec1 family transport protein, putative (SLY1)	Vesicular.transport	1.54	13.89	2.886	0.52	-0.944	3.Normal	1.04163	15.1396	1.975	0.506	-0.982	3. Normal	4. Normal	1.03	1.478	23	0
Tb927.7.5480	dihydrofolate reductase-thymidylate synthase (DHFR-TS)	Folate	2.24	17.52	4.051	0.543	-0.881	3.Normal	3.76832	56.812	7.491	0.507	-0.979	3. Normal	4. Normal	1.07	0.594	312	0
Tb927.8.3970	oxidoreductase, putative	Enzyme	1.01	9.31	2.463	0.406	-1.301	3.Normal	1.46955	17.2758	2.961	0.507	-0.981	3. Normal	4. Normal	0.8	0.687	119	0
Tb927.4.4710	hypothetical protein, conserved	ZUnknown	0.88	10.81	2.357	0.382	-1.389	3.Normal	1.06588	15.5871	2.17	0.507	-0.98	3. Normal	4. Normal	0.75	0.826	17	0
Tb927.11.8780	hypothetical protein, conserved	ZUnknown	1.19	10.3	2.374	0.506	-0.984	3.Normal	1.04855	13.3422	1.974	0.507	-0.981	3. Normal	4. Normal	1	1.135	468	0
Tb927.7.4910	hypothetical protein, conserved, no yeast or human match	ZUnknown	3.63	32.91	8.51	0.423	-1.241	3.Normal	5.63968	72.1634	10.992	0.509	-0.973	3. Normal	4. Normal	0.83	0.644	22	0
Tb927.10.13760	hypothetical protein, conserved	ZUnknown	1.73	13.4	4.349	0.391	-1.355	3.Normal	2.12578	19.1773	4.128	0.509	-0.975	3. Normal	4. Normal	0.77	0.814	270	0
Tb927.10.11090	hypothetical protein, conserved	ZUnknown	1.38	15.77	3.882	0.361	-1.471	3.Normal	1.179	14.5651	2.357	0.509	-0.974	3. Normal	4. Normal	0.71	1.17	124	0
Tb927.4.3320	uracil phosphoribosyltransferase, putative	Nucleotides	5.21	25.38	7.947	0.654	-0.612	3.Normal	11.3327	135.959	22.169	0.51	-0.972	3. Normal	4. Normal	1.28	0.46	120	0
Tb927.10.15590	FKBP-type peptidyl-prolyl cis-trans isomerase, conserved	Chaperone	1.92	21.87	6.726	0.282	-1.824	3.Normal	3.0511	31.2378	6.08	0.51	-0.972	3. Normal	4. Normal	0.55	0.629	59	0
Tb927.11.3990	hypothetical protein, conserved	ZUnknown	1.15	15.45	4.181	0.263	-1.926	3.Normal	1.2928	13.5245	2.549	0.51	-0.971	3. Normal	4. Normal	0.52	0.89	122	0
Tb927.2.1600	hypothetical protein	ZUnknown	1.65	8.5	2.183	0.779	-0.361	3.Normal	1.46649	17.1277	2.944	0.51	-0.973	3. Normal	4. Normal	1.53	1.125	39	0
Tb927.6.3430	protein kinase, putative	Protein.kinase	1.35	9.34	1.758	0.796	-0.328	3.Normal	1.02061	15.8866	1.958	0.511	-0.97	3. Normal	4. Normal	1.56	1.323
Tb927.10.12920	hypothetical protein, conserved	ZUnknown	1.43	21.76	4.392	0.319	-1.649	3.Normal	1.48192	22.5763	2.931	0.512	-0.967	3. Normal	4. Normal	0.62	0.965
Tb927.11.11850	splicing factor 3B subunit 1, SF3b(SAP)155	RNA.processing	1.9	14.19	2.649	0.717	-0.48	3.Normal	1.54385	25.2908	2.932	0.512	-0.967	3. Normal	4. Normal	1.4	1.231	171	0
Tb927.3.1200	hypothetical protein, conserved	ZUnknown	1.27	12.1	2.225	0.584	-0.775	3.Normal	0.865636	14.7965	1.758	0.512	-0.966	3. Normal	4. Normal	1.14	1.467	321	0
Tb927.8.1860	pitrilysin-like metalloprotease,metallo-peptidase, Clan ME, Family M16C	Protease	1.07	13.62	2.876	0.382	-1.387	3.Normal	1.97075	31.2742	3.902	0.513	-0.964	3. Normal	4. Normal	0.74	0.543	106	0
Tb927.11.1190	hypothetical protein, conserved	ZUnknown	1.09	15.29	4.088	0.269	-1.894	3.Normal	1.11228	12.4104	2.144	0.513	-0.963	3. Normal	4. Normal	0.52	0.98	34	0
Tb927.11.15890	hypothetical protein, conserved	ZUnknown	0.67	12.66	2.747	0.255	-1.972	3.Normal	0.681546	9.60309	1.365	0.513	-0.964	3. Normal	4. Normal	0.5	0.983	102	0
Tb927.8.4460	hypothetical protein, conserved	ZUnknown	1.13	11.93	2.532	0.434	-1.203	3.Normal	0.938018	12.9407	1.753	0.513	-0.962	3. Normal	4. Normal	0.85	1.205
Tb927.11.14850	hypothetical protein, conserved	ZUnknown	0.86	10.22	2.038	0.442	-1.179	3.Normal	0.840934	12.4993	1.556	0.514	-0.96	3. Normal	4. Normal	0.86	1.023	172	0
Tb927.4.2450	thioredoxin, putative	Redox	7.36	59.54	14.574	0.508	-0.978	3.Normal	6.65963	87.5255	13.042	0.514	-0.961	3. Normal	4. Normal	0.99	1.105	237	0
Tb927.3.5540	FAP133, Component of the IFT dynein motor	Cytoskeleton	2.81	13.75	3.476	0.806	-0.312	3.Normal	1.6683	21.4211	3.31	0.514	-0.961	3. Normal	4. Normal	1.57	1.684	192	0
Tb927.9.1880	hypothetical protein, conserved	ZUnknown	1.44	20.66	5.306	0.264	-1.922	3.Normal	2.69547	32.6276	5.24	0.515	-0.957	3. Normal	4. Normal	0.51	0.534	249	0
Tb927.3.4220	Zn-finger domain protein, putative	Zinc.finger	1.53	8.76	1.963	0.764	-0.388	3.Normal	1.18934	17.0257	2.329	0.515	-0.957	3. Normal	4. Normal	1.48	1.286
Tb927.8.2450	AMPK beta subunit	Protein.kinase	1.05	8.46	2.245	0.446	-1.167	3.Normal	2.02226	21.768	3.872	0.516	-0.953	3. Normal	4. Normal	0.86	0.519	110	0
Tb927.10.8890	kinetoplast DNA-associated protein, putative	Mito.DNA	2.21	23.2	4.044	0.544	-0.878	3.Normal	2.72249	50.1563	5.231	0.516	-0.954	3. Normal	4. Normal	1.05	0.812	292	0
Tb927.11.7150	NGG1 interacting factor 3-like	rRNA.tRNA.process	2.11	18.33	5.611	0.374	-1.418	3.Normal	2.39698	23.0871	4.649	0.516	-0.954	3. Normal	4. Normal	0.72	0.88	29	0
Tb927.2.4520	hypothetical protein, conserved	ZUnknown	2.06	16.77	2.949	0.712	-0.49	3.Normal	1.66729	30.7796	3.298	0.516	-0.956	3. Normal	4. Normal	1.38	1.236	10	0
Tb927.11.11790	hypothetical protein, conserved R3H putative ss nucleic acid binding domain	ZUnknown	1.09	9	2.324	0.473	-1.079	3.Normal	1.60984	18.9043	3.095	0.517	-0.952	3. Normal	4. Normal	0.91	0.677	148	0
Tb927.11.5220	chaperone protein DNAj, putative	Chaperone	2.09	12.01	2.732	0.769	-0.38	3.Normal	2.54241	34.6861	4.832	0.517	-0.951	3. Normal	4. Normal	1.49	0.822	198	0
Tb927.6.4600	pre-mRNA splicing factor ATP-dependent RNA helicase, putative	RNA.processing	1.57	12.3	2.587	0.619	-0.693	3.Normal	1.24495	17.1181	2.32	0.517	-0.951	3. Normal	4. Normal	1.2	1.261
Tb927.10.9840	chaperone protein DNAj, putative	Chaperone	2.64	15.45	4.417	0.589	-0.765	3.Normal	3.40973	35.9371	6.569	0.518	-0.95	3. Normal	4. Normal	1.14	0.774	188	0
Tb927.3.4430	hypothetical protein, conserved	ZUnknown	1.11	6.64	1.847	0.596	-0.748	3.Normal	1.30928	15.4455	2.511	0.518	-0.95	3. Normal	4. Normal	1.15	0.848	34	0
Tb927.6.850	NOT2	RNA.degradation	1.22	11.73	2.239	0.536	-0.9	3.Normal	2.43498	42.3927	4.626	0.519	-0.947	3. Normal	4. Normal	1.03	0.501	170	0
Tb927.6.2090	hypothetical protein, conserved	ZUnknown	1.53	16.86	3.855	0.389	-1.362	3.Normal	2.21504	29.7624	4.235	0.519	-0.945	3. Normal	4. Normal	0.75	0.691	10	0
Tb927.7.7040	methylthioadenosine phosphorylase, putative (MTAP)	Amino.acids	7.55	60.85	14.991	0.5	-0.999	3.Normal	7.55557	99.977	14.655	0.519	-0.947	3. Normal	4. Normal	0.96	0.999	74	0
Tb927.6.1860	hypothetical protein, conserved, prokaryotic ribosome recycling factor domain, no Sc match	Mito.pathway	0.78	4.96	1.574	0.508	-0.976	3.Normal	4.07461	41.9326	7.88	0.52	-0.943	3. Normal	4. Normal	0.98	0.191	10	0
Tb927.11.4890	MT48 or MTr2 cap methyltransferase	RNA.processing	0.89	8.28	2.368	0.38	-1.396	3.Normal	1.04145	9.96046	1.924	0.52	-0.944	3. Normal	4. Normal	0.73	0.855	39	0
Tb927.9.2590	hypothetical protein, conserved	ZUnknown	1.72	18.9	3.283	0.518	-0.949	3.Normal	1.32589	23.2998	2.5	0.52	-0.944	3. Normal	4. Normal	1	1.297	576	0
Tb927.7.5280	hypothetical protein, conserved	Mito.pathway	1.13	20.99	2.689	0.409	-1.289	3.Normal	0.779782	19.086	1.539	0.52	-0.944	3. Normal	4. Normal	0.79	1.449	626	0
[truncated: 1,382 more rows]

## Sheet: 2. Lower than predicted BS only
2013 TritrypDB Gene ID	Annotation	Class	BS RNAs/cell/gene	BS mRNA half-life (min)	BS Simm RNA/cell	BS realamount/sim amount	PC RNAs /cell/gene	PC mRNA half-life (min)	Sim RNA/cell	PC real amount/sim amount	PC real amount/sim amount LOG2	BS real/sim div PC real/sim	BS RNA/PC RNA		PC real amount/sim amount >1; BS real amount/sim amount <0.25													5-UTR av	5 -UTR SD	5-UTR median	countif		5'UTR ttest vs normal			BS/PC av	BS/PC SD	BS/PC median	mRNA dev reg vs normal
Tb927.11.12180	kinesin, 4/10 family.	Cytoskeleton	0.81	22.33	3.6	0.223	1.34	8.72	0.97	1.35	0.43	0.17	0.605														1.Both low	388	474	181	48	2_49	0.0099		1.Both low	1.212	0.617	1.086	1.8 E-6
Tb927.11.9510	nucleic acid binding protein, putative	DNA	0.86	20.35	4.75	0.189	1.89	9.16	1.42	1.34	0.42	0.14	0.455														2. PC low	285	320	144	63	50_112	0.0255		2. PC low	1.987	1.421	1.627	1-8 E-9
Tb927.11.9990	glycosyl transferase-like protein	Glycans	1.14	15.43	4.51	0.244	3.21	12.36	2.38	1.34	0.43	0.18	0.355														3. BS low	168	211	95	265	377	0.3633		3. BS low	0.586	0.302	0.548	2.7 E-11
Tb927.10.9810	hypothetical protein, conserved	Mito.pathway	0.94	11.72	3.69	0.244	7.6	20.17	3.95	1.92	0.94	0.13	0.124														4. Normal	182	248	101	2998	3375			4. Normal	0.725	0.464	0.618
Tb927.10.11160	HIRA-interacting protein 5, putative	Mito.pathway	1.14	17.03	5.11	0.215	5.23	26.7	5.18	1	0.01	0.21	0.218														5. BS high				2
Tb927.1.790	hypothetical protein, conserved	Mito.pathway	0.95	19.51	4.51	0.222	1.62	7.05	1.05	1.52	0.61	0.15	0.587														6. PC high				5
Tb927.2.4740	Mitochondrial LSU ribosomal protein L11	Mito.translation	0.99	17.18	4.96	0.202	4.35	14.19	2.69	1.64	0.71	0.12	0.228
Tb927.7.2620	Mitchondrial SSU ribosomal protein	Mito.translation	0.73	9.58	3	0.233	2.81	10.42	1.96	1.43	0.51	0.16	0.26
Tb927.6.4930	Mitchondrial SSU ribosomal associated, rhodanese	Mito.translation	1.26	16.08	5.33	0.244	4.58	18.79	4.14	1.11	0.15	0.22	0.275															Both less than 1	Both more than 1	Only BS less than 1	only PC less than 1	BS more than 1	PC more than 1
Tb927.11.14260	atypical dual specificity phosphatase, putative	Phosphatase	0.81	19.58	5.68	0.141	1.63	4.5	0.96	1.66	0.73	0.08	0.498														BS ratio/PC ratio <0.25	51	1	149	0	0	149
Tb927.11.12570	kinetoplastid-specific dual specificity phosphatase, putative	Phosphatase	1.58	21.47	6.48	0.247	2.64	8.57	1.88	1.38	0.47	0.18	0.598														BS ratio/PC ratio >4	4	0	0	3	3	0
Tb927.4.820	TFIIF-stimulated CTD phosphatase, putative	Protein.phosphatase	0.74	28.83	7.71	0.091	2.07	6.32	1.1	1.9	0.93	0.05	0.357														BS ratio/PC ratio <0.33	97	2	309	0	0	309
Tb927.5.1960	hypothetical protein, conserved, dsRNA binding domain	RNA.binding	0.73	10.98	3.12	0.224	1.46	7.41	1.31	1.15	0.2	0.2	0.499														BS ratio/PC ratio >3	11	1	0	9	9	0
Tb927.11.16600	EAP2 exosome-associated protein 2	RNA.degradation	0.82	12.04	3.62	0.221	2.87	4.68	1.01	2.89	1.53	0.08	0.285
Tb927.8.6280	Putative cyclophilin, copurified with splicing complexes	RNA.processing	0.53	7.45	2.36	0.212	2.78	8.95	1.99	1.41	0.5	0.15	0.191
Tb927.8.2500	ribosomal RNA methyltransferase, putative	rRNA.tRNA.process	0.77	20.42	6.39	0.125	3.17	11.44	2.37	1.35	0.44	0.09	0.243
Tb927.8.7120	Squalene synthase	Sterols	0.74	12.77	2.97	0.236	11.12	60.68	7.96	1.4	0.48	0.17	0.067
Tb927.7.4950	NAD(p)-dependent steroid dehydrogenase-like protein	Sterols	0.81	18.98	5.2	0.154	3.86	18.26	3.21	1.21	0.28	0.13	0.21
Tb927.7.1710	DOM34, releases stalled ribosomes	Translation	0.92	16.2	4.77	0.189	1.69	7.06	1.4	1.22	0.28	0.16	0.544
Tb927.11.8120	protein transport protein Sec13, putative	Vesicular.transport	0.8	28.05	7.92	0.101	2.14	9.64	1.94	1.08	0.12	0.09	0.374
Tb927.7.1880	zinc finger protein, putative	Zinc.finger	0.64	8.56	2.76	0.218	2.6	11.49	2.19	1.19	0.25	0.18	0.246
Tb927.11.660	hypothetical protein, conserved. predicted zinc finger protein	Zinc.finger	0.83	16.81	3.99	0.2	2.05	12.89	1.99	1.06	0.08	0.19	0.405
Tb927.3.5410	hypothetical protein, conserved, no clear yeast or human matches	ZUnknown	0.86	13.36	4.09	0.22	9.08	31.34	6.11	1.49	0.58	0.15	0.095
Tb927.11.6150	hypothetical protein, conserved	ZUnknown	0.82	13.68	3.87	0.207	5.35	16.55	3.04	1.78	0.83	0.12	0.153
Tb927.7.6340	hypothetical protein, conserved, no clear yeast or human matches	ZUnknown	0.87	27.06	5.34	0.169	4.98	25.52	3.3	1.52	0.6	0.11	0.175
Tb927.11.4630	hypothetical protein, conserved	ZUnknown	1.24	26.27	5.94	0.202	5.38	9.09	1.39	3.9	1.96	0.05	0.23
Tb927.8.4530	hypothetical protein, conserved	ZUnknown	0.55	19.32	5.12	0.117	2.38	12.55	2.32	1.04	0.05	0.11	0.231
Tb927.8.5040	hypothetical protein, conserved	ZUnknown	1.02	18.44	5.12	0.195	3.78	20.35	3.7	1.03	0.04	0.19	0.27
Tb927.11.5330	hypothetical protein, conserved	ZUnknown	0.53	18.61	4.26	0.117	1.94	12.94	1.91	1	0	0.12	0.273
Tb927.5.920	hypothetical protein, conserved	ZUnknown	0.67	15.87	4.46	0.157	2.43	11.26	2.02	1.19	0.25	0.13	0.276
Tb927.11.8710	hypothetical protein, conserved	ZUnknown	0.54	9.36	2.46	0.204	1.7	8.64	1.6	1.07	0.09	0.19	0.318
Tb927.11.3050	hypothetical protein	ZUnknown	0.7	11.93	3.36	0.208	2.09	6.84	1.3	1.62	0.7	0.13	0.335
Tb927.9.10840	hypothetical protein, conserved, kineto-specific no domains	ZUnknown	0.76	35.86	9.03	0.089	2.18	8.61	1.57	1.4	0.49	0.06	0.348
Tb927.5.3890	hypothetical protein, conserved	ZUnknown	0.63	16.25	3.87	0.155	1.78	10.36	1.59	1.13	0.18	0.14	0.354
Tb927.11.16940	hypothetical protein, conserved	ZUnknown	0.75	15.13	3.59	0.195	2.06	6.41	0.95	2.21	1.15	0.09	0.364
Tb927.10.6100	hypothetical protein, conserved	ZUnknown	0.82	14.75	4.15	0.193	2.2	12.14	2.18	1.01	0.01	0.19	0.373
Tb927.8.2010	hypothetical protein, conserved	ZUnknown	1.11	14.96	5.13	0.214	2.97	6.09	1.39	2.16	1.11	0.1	0.374
Tb927.10.7040	hypothetical protein, conserved	ZUnknown	0.48	28.7	6.8	0.074	1.26	6.94	1.12	1.16	0.21	0.06	0.38
Tb927.8.2970	hypothetical protein, conserved	ZUnknown	1.39	24.78	6.03	0.232	3.62	10.17	1.62	2.22	1.15	0.1	0.384
Tb927.10.4530	hypothetical protein, conserved	ZUnknown	1.15	14.91	4.7	0.234	2.9	6.71	1.47	1.97	0.98	0.12	0.396
Tb927.7.620	hypothetical protein, conserved	ZUnknown	0.91	12.71	3.87	0.232	2.15	9.49	1.77	1.19	0.25	0.2	0.424
Tb927.11.12170	hypothetical protein, conserved	ZUnknown	0.77	13.14	3.32	0.241	1.79	6.65	1.18	1.53	0.62	0.16	0.429
Tb927.8.6850	hypothetical protein, conserved	ZUnknown	1.8	28.64	8.36	0.215	4.09	13.79	2.75	1.49	0.58	0.14	0.44
Tb927.4.2120	hypothetical protein, conserved	ZUnknown	0.74	10.21	2.84	0.246	1.64	6.92	1.31	1.22	0.29	0.2	0.451
Tb927.10.7010	hypothetical protein, conserved	ZUnknown	0.74	16.61	4.1	0.171	1.63	9.27	1.43	1.12	0.16	0.15	0.455
Tb927.10.8380	hypothetical protein, conserved	ZUnknown	1.44	25.87	7.38	0.19	2.96	7.82	1.56	1.93	0.95	0.1	0.486
Tb927.11.4500	hypothetical protein, conserved	ZUnknown	1.01	21.2	4.5	0.222	1.98	12.97	1.83	1.1	0.13	0.2	0.511
Tb927.8.1350	hypothetical protein, conserved	ZUnknown	0.72	13.2	3.75	0.187	1.4	6.79	1.34	1.05	0.07	0.18	0.516
Tb927.11.11270	hypothetical protein, conserved	ZUnknown	0.87	14.74	3.81	0.237	1.59	5.94	1.01	1.59	0.67	0.15	0.548
Tb927.8.6120	hypothetical protein, conserved	ZUnknown	1	20	6.12	0.163	1.77	7.22	1.46	1.24	0.31	0.13	0.566
Tb927.11.6480	hypothetical protein, conserved	ZUnknown	1.03	23.9	5.63	0.178	1.72	10.45	1.57	1.08	0.11	0.16	0.599
Tb927.9.3560	hypothetical protein, conserved	ZUnknown	0.91	17.58	5.31	0.169	1.46	5.8	1.2	1.26	0.33	0.13	0.621
Tb927.10.9090	hypothetical protein, conserved, cullin-binding domain	ZUnknown	1.53	39.93	8.71	0.172	2.27	9.99	1.52	1.52	0.6	0.11	0.675
Tb927.7.1810	hypothetical protein, conserved	ZUnknown	0.69	34.07	9.02	0.078	1.01	4.92	0.93	1.07	0.1	0.07	0.681
Tb927.7.3340	hypothetical protein, conserved	ZUnknown	1.07	39.83	8.98	0.123	1.56	8.46	1.26	1.27	0.35	0.1	0.688
Tb927.10.11570	hypothetical protein, conserved	ZUnknown	0.93	17.31	4.11	0.219	1.31	5.7	0.97	1.35	0.43	0.16	0.708
Tb927.8.2110	hypothetical protein, conserved	ZUnknown	1.5	25.34	6.89	0.218	2.07	8.76	1.69	1.25	0.32	0.18	0.725
Tb927.7.5200	hypothetical protein, conserved	ZUnknown	0.74	18.49	4.05	0.173	0.98	6.28	0.9	1.12	0.16	0.16	0.752

## Sheet: 3. Lower than predicted both
2013 TritrypDB Gene ID	Annotation	Class	BS RNAs/cell/gene	BS mRNA half-life (min)	BS Simm RNA/cell	BS realamount/sim amount	PC RNAs /cell/gene	PC mRNA half-life (min)	PC Sim RNA/cell	PC real amount/sim amount	BS real/sim div PC real/sim	BS RNA/PC RNA
Tb927.10.7420	bromodomain factor 2 protein, putative	Chromatin	0.97	22.83	5.705	0.175	1.54891	41.109	6.293	0.238	0.74	0.626
Tb927.3.4280	mismatch repair protein MSH5	DNA	0.93	20.17	4.473	0.201	0.558709	23.7807	3.418	0.176	1.14	1.665
Tb927.8.3620	folate transporter, ESAG10, putative	Folate	0.4	11.03	2.517	0.159	0.388069	34.5904	4.845	0.083	1.92	1.031
Tb927.4.1220	leucine-rich repeat protein (LRRP)	LRRP	4.58	69.4	19.063	0.241	2.48479	113.438	18.625	0.134	1.8	1.843
Tb927.5.2580	hypothetical protein, possible component of cytochorome oxidase complex	Mito.e.transport	0.55	18.44	4.298	0.14	1.57848	47.7484	6.861	0.233	0.6	0.348
Tb927.2.5530	POMP22	Mito.membrane	0.49	16.25	2.281	0.219	0.263031	35.3058	2.999	0.1	2.19	1.863
Tb927.8.2880	hypothetical protein, conserved	Mito.pathway	1.03	40.76	6.704	0.149	0.560989	104.526	9.429	0.064	2.33	1.836
Tb927.3.4210	hypothetical protein, conserved, dsRNA binding domain	Mito.pathway	0.67	30.7	4.567	0.153	0.336445	13.4169	1.269	0.236	0.65	1.991
Tb927.4.2720	ATP dependent DEAD-box helicase (RH)	Mito.translation	0.95	17.68	4.133	0.218	1.09352	46.5794	6.463	0.17	1.28	0.869
Tb927.11.10150	Mitchondrial SSU ribosomal protein	Mito.translation	1.16	27.44	4.913	0.244	0.836108	52.549	5.767	0.139	1.76	1.387
Tb927.7.6310	polo-like protein kinase,protein kinase (PLK)	Protein.kinase	1.39	47.57	7.321	0.191	1.52067	76.7482	6.962	0.215	0.89	0.914
Tb927.7.6220	protein kinase, putative	Protein.kinase	1.04	29.27	5.605	0.178	1.13467	72.0351	8.024	0.137	1.3	0.917
Tb927.8.1130	protein phosphatase with EF-Hand domains, putative	Protein.phosphatase	0.44	44.89	5.601	0.071	0.379484	37.8513	3.031	0.132	0.54	1.159
Tb927.3.3960	DRBD6A	RNA.binding	0.58	35.23	6.397	0.094	0.649839	21.0047	2.539	0.236	0.4	0.893
Tb927.10.5250	ZC3H32	RNA.binding	1.84	58.89	7.498	0.24	0.978425	65.946	5.206	0.192	1.25	1.881
Tb927.8.2770	IP3 inositol trisphosphate receptor.	Signalling	0.85	43.12	3.871	0.207	0.558715	48.4229	2.666	0.225	0.92	1.521
Tb927.11.3270	squalene monooxygenase, putative	Sterols	0.71	19.12	3.958	0.177	1.60833	65.1269	7.751	0.206	0.86	0.441
Tb927.8.1650	protein associated with differentiation 4, PAD4	Transporter	0.5	14.65	3.205	0.156	0.503133	19.1056	2.577	0.194	0.8	0.994
Tb927.9.8620	CAP125 Clathrin-associated protein	Vesicular.transport	0.8	27.29	4.979	0.161	0.654838	29.3631	3.395	0.206	0.78	1.222
Tb927.11.12290	hypothetical protein, conserved	ZUnknown	0.79	31.31	8.369	0.096	0.935312	27.7567	4.965	0.181	0.53	0.845
Tb927.5.1180	hypothetical protein, conserved	ZUnknown	0.61	23.9	5.338	0.112	1.14412	51.426	6.827	0.161	0.7	0.533
Tb927.5.2360	hypothetical protein, conserved	ZUnknown	0.67	42.7	6.195	0.113	0.572627	35.3247	3.255	0.184	0.61	1.17
Tb927.2.5070	hypothetical protein, conserved	ZUnknown	1.14	27.29	9.066	0.121	2.69622	54.6347	11.41	0.237	0.51	0.423
Tb927.7.6320	hypothetical protein, conserved	ZUnknown	0.54	17.94	3.949	0.127	0.743372	23.0499	3.201	0.219	0.58	0.726
Tb927.9.14290	hypothetical protein, conserved	ZUnknown	1.23	35.59	9.31	0.129	2.45802	71.173	10.985	0.228	0.57	0.5
Tb927.9.14190	hypothetical protein, conserved	ZUnknown	0.46	19.63	3.389	0.148	0.30852	13.8963	1.531	0.196	0.76	1.491
Tb927.10.670	hypothetical protein, conserved	ZUnknown	0.74	12.61	4.277	0.164	1.46005	29.3408	6.031	0.249	0.66	0.507
Tb927.9.6270	hypothetical protein, conserved	ZUnknown	0.57	12.37	3.221	0.186	1.43268	34.7921	5.751	0.243	0.77	0.398
Tb927.4.3520	hypothetical protein, conserved	ZUnknown	0.65	10.47	3.169	0.189	3.44834	77.2786	13.593	0.25	0.76	0.188
Tb927.7.6630	hypothetical protein, conserved	ZUnknown	1	30.78	5.167	0.194	1.00033	46.6429	4.786	0.209	0.93	1
Tb927.3.710	hypothetical protein, conserved	ZUnknown	1.63	40.58	8.031	0.199	1.49809	70.184	8.201	0.183	1.09	1.088
Tb927.6.3880	hypothetical protein, conserved	ZUnknown	0.46	12.07	2.471	0.202	1.24421	48.0914	5.775	0.208	0.97	0.37
Tb927.2.5540	hypothetical protein, conserved	ZUnknown	0.69	32.74	3.421	0.205	0.311962	52.648	3.276	0.092	2.23	2.212
Tb927.7.7270	hypothetical protein, conserved	ZUnknown	0.82	19.81	3.909	0.205	0.734852	35.7634	4.318	0.162	1.27	1.116
Tb927.7.4490	hypothetical protein, conserved	ZUnknown	1.13	34.25	5.245	0.21	0.3986	20.415	2.027	0.197	1.07	2.835
Tb927.11.16010	hypothetical protein, conserved	ZUnknown	1.22	32.01	5.378	0.223	0.639368	25.6499	2.821	0.213	1.05	1.908
Tb927.11.390	hypothetical protein, conserved	ZUnknown	0.66	13.87	3.08	0.227	0.642112	22.6558	3.175	0.189	1.2	1.028
Tb927.9.7090	hypothetical protein, conserved	ZUnknown	0.78	11.84	3.469	0.231	0.858611	20.1459	3.695	0.244	0.95	0.908
Tb927.10.1560	hypothetical protein, conserved	ZUnknown	1.18	25.21	5.15	0.233	1.76368	75.5741	8.877	0.203	1.15	0.669
Tb927.2.2340	hypothetical protein, conserved	ZUnknown	0.93	21.42	3.82	0.236	0.789614	47.0311	5.105	0.157	1.5	1.178
Tb927.6.660	hypothetical protein, conserved	ZUnknown	0.98	16.61	4.184	0.239	1.05345	72.8849	10.13	0.109	2.19	0.93
Tb927.7.3090	hypothetical protein, conserved	ZUnknown	0.95	23.1	3.73	0.241	0.804303	33.8532	3.402	0.235	1.03	1.181
Tb927.11.6610	hypothetical protein, conserved	ZUnknown	1.06	15.1	4.486	0.245	0.978925	34.5419	6.509	0.154	1.59	1.083
Tb927.7.5410	hypothetical protein, conserved	ZUnknown	1	19.12	4.032	0.248	0.422186	27.4261	3.601	0.111	2.23	2.369
Tb927.1.4280	hypothetical protein, conserved, African tryp specific, PTZ (tail-specific protease) domain	ZUnknown	1.02	32.08	5.385	0.186	0.701879	26.9302	2.926	0.239	0.78	1.453
Tb927.10.3010	hypothetical protein, conserved, in bilobe	ZUnknown	0.53	28.6	5.313	0.094	0.31467	15.1963	1.818	0.165	0.57	1.684
Tb927.8.940	hypothetical protein, conserved, no clear yeast or human matches	ZUnknown	1.11	49.25	5.314	0.207	0.387438	39.5519	2.783	0.144	1.44	2.865
Tb927.3.2050	hypothetical protein, conserved, no domains, poly(Q) tracts, K-specific	ZUnknown	1.08	62.31	8.953	0.123	1.2451	57.3943	5.28	0.227	0.54	0.867
Tb927.8.3850	hypothetical protein, conserved, PSP1 region	ZUnknown	1.79	46.53	9.073	0.198	1.85674	62.6301	7.503	0.253	0.78	0.964
Tb927.10.9690	predicted C2 domain protein	ZUnknown	0.58	43.89	5.768	0.104	0.400665	18.9474	1.674	0.239	0.44	1.448

## Sheet: 4. Statistics
	5-UTR av	5 -UTR SD	5-UTR median	countif		5'UTR ttest vs normal			BS/PC av	BS/PC SD	BS/PC median	mRNA dev reg vs normal
1.Both low	388	474	181	48	2_49	0.0099		1.Both low	1.212	0.617	1.086	1.8 E-6
2. PC low	285	320	144	63	50_112	0.0255		2. PC low	1.987	1.421	1.627	1-8 E-9
3. BS low	168	211	95	265	377	0.3633		3. BS low	0.586	0.302	0.548	2.7 E-11
4. Normal	182	248	101	2998	3375			4. Normal	0.725	0.464	0.618
5. BS high				2
6. PC high				5
	Both less than 1	Both more than 1	Only BS less than 1	only PC less than 1	BS more than 1	PC more than 1
BS ratio/PC ratio <0.25	51	1	149	0	0	149
BS ratio/PC ratio >4	4	0	0	3	3	0
BS ratio/PC ratio <0.33	97	2	309	0	0	309
BS ratio/PC ratio >3	11	1	0	9	9	0
