# Supplementary material for: Integrative analysis of the Trypanosoma brucei gene expression cascade predicts differential regulation of mRNA processing and unusual control of ribosomal protein expression
Source: BMC Genomics. 2016 Apr 26;17:306. doi: 10.1186/s12864-016-2624-3 (PMC4845500; doi:10.1186/s12864-016-2624-3)
Supplement: Additional file 17: Table S3. — Transcription rate analysis. Transcription rates were fitted for genes in individual polycistronic transcription units that share a common transcription initiation region. The lists of genes used are in the following sheets. The top sheet also shows calculations for some other transcription units. (XLSX 43 kb) [file 12864_2016_2624_MOESM17_ESM.xlsx]

## Sheet: Summarised_results
Polycistronic unit	Transcription rate	R - squared	number of genes		diverge		Converge
					0.0274216	2	-0.775129
units with diverging start
Tb927_10_p1_1	0.5066	0.2622	28		0.5066	0.2002
Tb927_10_p1_2	0.2002	0.2953	36				0.2002	0.2636
Tb927_10_p2_1	0.2636	0.5438	31		0.2636	0.1455
Tb927_10_p2_2	0.1455	0.4262	36				0.1455	0.2636
Tb927_10_p3_1	0.2636	0.4379	30		0.2636	0.1455
Tb927_10_p3_2	0.1455	0.4463	34				0.1455	0.2808
Tb927_10_p4_1	0.2808	0.5406	36		0.2808	0.0676
Tb927_10_p4_2	0.0676	0.1254	52				0.0676	0.2389
Tb927_10_p5_1	0.2389	0.4379	40		0.2389	0.1255
Tb927_10_p5_2	0.1255	0.4463	26
Tb927_11_p1_1	0.0495	0.5406	27		0.0495	0.2002
Tb927_11_p1_2	0.2002	0.4237	41				0.2002	0.1169
Tb927_11_p2_1	0.1169	0.4343	36		0.1169	0.4458
Tb927_11_p2_2	0.4458	0.09	18
Tb927_9_p1_1	0.141	0.6638	35		0.141	0.0783
Tb927_9_p1_2	0.0783	0.346	56				0.0783	0.43
Tb927_9_p2_1	0.43	0.3508	37		0.43	0.0321
Tb927_9_p2_2	0.0321	0.5649	13				0.0321	0.6113
Tb927_9_p3_1	0.6113	0.1286	18		0.6113	0.3419
Tb927_9_p3_2	0.3419	0.5036	14
Other single units analysed
9_1	0.0782559	0.39557	46
9_2	0.198806	0.402275	32
10_1	0.147441	0.32854	43
10_2	0.0302033	0.27507	35
10_3	0.101167	0.06474	26
10_4	0.129982	0.51925	48
11_1	0.200173	0.33862	41
11_2	0.238988	0.37414	60
11_3	0.0632625	0.40472	27
11_4	0.297612	0.20751	36
R-squared is the correlation coefficient between the log2 transformed experimental and simulated mRNA abundance using the fitted transcription rates.

## Sheet: 9_p3_1
GeneID	mRNA length	HL of mRNA	Exp RNA/cell	log2(HL of mRNA)	log2(Exp RNA/Cell)	Sim mRNA/cell	log2(Sim mRNA/cell)
Tb927.9.02010	1965	64	2.1	6.0089	1.0623	31.034	4.9558
Tb927.9.02060	3083	8	3.4	2.9293	1.7652	3.7215	1.8959
Tb927.9.02100	1577	22	2.2	4.4454	1.1135	11.8874	3.5714
Tb927.9.02120	1212	13	7.1	3.645	2.8274	7.4799	2.903
Tb927.9.02250	2231	7	1.5	2.7907	0.562	3.5714	1.8365
Tb927.9.02260	1899	25	3.3	4.6584	1.7104	12.9155	3.691
Tb927.9.02270	2742	18	2.1	4.1606	1.0849	8.5428	3.0947
Tb927.9.02350	4042	10	0.6	3.3827	-0.8465	4.2404	2.0842
Tb927.9.02390	2135	58	17	5.8568	4.0882	27.7954	4.7968
Tb927.9.02400	1296	10	1.8	3.2872	0.8483	5.7118	2.5139
Tb927.9.02420	1338	15	2.6	3.8678	1.3707	8.455	3.0798
Tb927.9.02550	6191	24	0.7	4.5986	-0.4867	8.4297	3.0755
Tb927.9.02560	2471	16	2.4	3.9734	1.2581	7.8408	2.971
Tb927.9.02580	1717	25	5.9	4.6496	2.5535	13.2101	3.7236
Tb927.9.02590	4557	23	1.3	4.5422	0.407	9.1571	3.1949
Tb927.9.02600	1222	11	7.2	3.4858	2.8498	6.339	2.6643
Tb927.9.02620	2331	17	2.7	4.1132	1.4354	8.4489	3.0788
Tb927.9.02910	797	7	4.2	2.8958	2.0591	4.3258	2.113

## Sheet: 9_p3_2
GeneID	mRNA length	HL of mRNA	Exp RNA/cell	log2(HL of mRNA)	log2(Exp RNA/Cell)	Sim mRNA/cell	log2(Sim mRNA/cell)
Tb927.9.03350	1378	13	3.9	3.7154	1.9486	4.0881	2.0314
Tb927.9.03360	1168	12	3.7	3.5612	1.8996	3.8918	1.9604
Tb927.9.03470	982	10	1.7	3.3497	0.749	3.3432	1.7412
Tb927.9.03480	838	11	3.2	3.4975	1.6726	3.7547	1.9087
Tb927.9.03530	467	23	4.9	4.5349	2.2875	8.2132	3.0379
Tb927.9.03540	494	56	5.4	5.7976	2.4231	18.9822	4.2466
Tb927.9.03560	1281	6	1.5	2.536	0.5503	1.9323	0.9503
Tb927.9.03580	2216	15	2	3.9047	1.0257	4.2368	2.083
Tb927.9.03590	977	26	2.5	4.7224	1.3027	8.496	3.0868
Tb927.9.03600	1232	18	2.2	4.1316	1.1474	5.7336	2.5194
Tb927.9.03620	1031	7	1.9	2.7947	0.8966	2.3335	1.2225
Tb927.9.03640	1286	59	4.8	5.8929	2.2638	17.588	4.1365
Tb927.9.03760	1493	14	3.4	3.8282	1.7555	4.3286	2.1139
Tb927.9.03770	794	23	7.4	4.5373	2.897	7.767	2.9574

## Sheet: 10_p3_1
GeneID	mRNA length	HL of mRNA	Exp RNA/cell	log2(HL of mRNA)	log2(Exp RNA/Cell)	Sim mRNA/cell	log2(Sim mRNA/cell)
Tb927.10.05750	1418	14	2.1	3.798	1.0853	3.3709	1.7532
Tb927.10.05760	2470	73	12.1	6.1971	3.5913	14.228	3.8307
Tb927.10.05790	1928	15	4.8	3.9292	2.2588	3.3792	1.7567
Tb927.10.05810	2410	91	10.4	6.5081	3.3747	17.4261	4.1232
Tb927.10.05830	2113	22	4.6	4.4736	2.197	4.7986	2.2626
Tb927.10.05860	1028	24	5.5	4.5705	2.4538	6.0178	2.5892
Tb927.10.05880	2751	37	3.8	5.2207	1.937	7.3588	2.8795
Tb927.10.05900	1582	45	5.3	5.5049	2.4106	10.1363	3.3415
Tb927.10.05910	3519	15	1.5	3.9253	0.5816	2.8548	1.5134
Tb927.10.05970	2668	10	0.9	3.3412	-0.1966	2.0872	1.0616
Tb927.10.05980	2360	14	1.6	3.8577	0.7014	3.0039	1.5868
Tb927.10.06020	862	20	8.3	4.3549	3.0603	5.174	2.3713
Tb927.10.06030	1510	55	8.2	5.7734	3.0386	12.3313	3.6243
Tb927.10.06080	1374	33	10.5	5.0376	3.3911	7.7742	2.9587
Tb927.10.06090	2356	12	1.8	3.5903	0.8593	2.5836	1.3694
Tb927.10.06100	1625	12	2.2	3.6021	1.1348	2.82	1.4957
Tb927.10.06120	1017	9	3.7	3.2052	1.8922	2.3111	1.2086
Tb927.10.06130	3336	28	2.3	4.8186	1.2143	5.3199	2.4114
Tb927.10.06140	1453	10	1.1	3.3247	0.123	2.4108	1.2695
Tb927.10.06160	2587	9	1.8	3.2114	0.8756	1.8977	0.9242
Tb927.10.06170	4748	14	1	3.8557	-0.0142	2.3979	1.2618
Tb927.10.06180	2650	31	2.4	4.9524	1.2916	6.2857	2.6521
Tb927.10.06190	1767	24	8.9	4.5804	3.1507	5.4422	2.4442
Tb927.10.06220	2888	18	4	4.1533	1.9961	3.6283	1.8593
Tb927.10.06230	3078	11	0.8	3.3991	-0.2871	2.1978	1.136
Tb927.10.06250	2394	6	1.6	2.5114	0.6428	1.2979	0.3762
Tb927.10.06260	2300	28	3.2	4.8218	1.6939	5.9254	2.5669
Tb927.10.06300	1424	13	2.9	3.6833	1.5302	3.1323	1.6472
Tb927.10.06330	6004	40	0.9	5.3164	-0.204	5.9983	2.5846
Tb927.10.06340	1712	10	2	3.3648	1.0098	2.331	1.221
Tb927.10.06380	1584	15	3.8	3.9344	1.9212	3.528	1.8189

## Sheet: 10_p3_2
GeneID	mRNA length	HL of mRNA	Exp RNA/cell	log2(HL of mRNA)	log2(Exp RNA/Cell)	Sim mRNA/cell	log2(Sim mRNA/cell)
Tb927.10.06460	1260	5	3.2	2.1835	1.6891	0.6883	-0.5389
Tb927.10.06480	1546	13	2.3	3.6529	1.2111	1.7011	0.7665
Tb927.10.06490	1061	49	12.9	5.608	3.6922	6.5106	2.7028
Tb927.10.06530	1534	16	5.8	3.9754	2.5408	2.0877	1.0619
Tb927.10.06550	1788	23	7.5	4.5284	2.9082	2.8755	1.5238
Tb927.10.06560	2297	6	0.9	2.6491	-0.1617	0.7242	-0.4654
Tb927.10.06570	3141	21	4.1	4.3714	2.0499	2.2677	1.1812
Tb927.10.06590	3283	8	1.1	2.9952	0.193	0.8685	-0.2033
Tb927.10.06600	1752	15	3	3.8934	1.6077	1.9061	0.9306
Tb927.10.06640	2101	87	5.6	6.4361	2.4866	9.5763	3.2595
Tb927.10.06670	789	56	16.5	5.7999	4.0465	7.6831	2.9417
Tb927.10.06680	2581	25	1.6	4.6349	0.7129	2.8435	1.5077
Tb927.10.06770	1397	14	2.1	3.8378	1.043	1.866	0.8999
Tb927.10.06780	2275	22	3	4.445	1.5837	2.5997	1.3784
Tb927.10.06800	1577	34	7.8	5.0991	2.9641	4.2971	2.1034
Tb927.10.06810	1853	40	5.6	5.3365	2.4729	4.8403	2.2751
Tb927.10.06820	1293	10	3.9	3.3595	1.9735	1.3601	0.4437
Tb927.10.06840	1279	36	10.7	5.154	3.4147	4.7225	2.2396
Tb927.10.06850	1498	20	4.3	4.309	2.1127	2.6066	1.3822
Tb927.10.06860	1779	16	2.1	3.9687	1.0597	2.0233	1.0167
Tb927.10.06880	1548	110	12.6	6.7759	3.6597	12.5777	3.6528
Tb927.10.06950	2403	75	6.5	6.22	2.705	8.1064	3.0191
Tb927.10.06960	1661	32	1.8	4.9797	0.828	4.0123	2.0044
Tb927.10.06980	1107	7	5.3	2.758	2.4173	0.982	-0.0262
Tb927.10.06990	1744	25	5.6	4.6482	2.484	3.1336	1.6478
Tb927.10.07010	2331	9	1.6	3.2122	0.7024	1.0774	0.1075
Tb927.10.07030	1591	26	3.2	4.7079	1.6989	3.3183	1.7304
Tb927.10.07040	2324	7	1.3	2.7945	0.3382	0.8411	-0.2496
Tb927.10.07060	3113	33	1.3	5.0553	0.3279	3.5115	1.8121
Tb927.10.07070	792	28	2.3	4.8195	1.2214	3.9959	1.9985
Tb927.10.07080	2295	20	1.8	4.3296	0.8144	2.365	1.2418
Tb927.10.07100	1834	25	4.1	4.6625	2.0439	3.0987	1.6317
Tb927.10.07110	2244	66	2.6	6.0359	1.3813	7.3524	2.8782
Tb927.10.07120	1665	33	4.2	5.0336	2.0594	4.1296	2.046
Tb927.10.07130	2617	7	1	2.7334	0.0536	0.8145	-0.296

## Sheet: 10_p4_1
GeneID	mRNA length	HL of mRNA	Exp RNA/cell	log2(HL of mRNA)	log2(Exp RNA/Cell)	Sim mRNA/cell	log2(Sim mRNA/cell)
Tb927.10.07680	2607	47	4.4	5.5658	2.1346	9.9678	3.3173
Tb927.10.07710	1278	35	12.1	5.1381	3.5952	8.8748	3.1497
Tb927.10.07720	805	26	5.7	4.6917	2.522	7.1669	2.8413
Tb927.10.07730	1422	21	1.7	4.4039	0.7865	5.3281	2.4136
Tb927.10.07740	3662	18	2.4	4.1309	1.2562	3.5851	1.842
Tb927.10.07750	839	12	3.7	3.6397	1.8883	3.3585	1.7478
Tb927.10.07770	1682	16	2.4	4.0388	1.2662	3.9527	1.9829
Tb927.10.07790	1235	28	2.3	4.7911	1.2144	7.2155	2.8511
Tb927.10.07800	1885	16	2.4	3.9605	1.288	3.8541	1.9464
Tb927.10.07850	2051	6	1.9	2.6573	0.9583	1.438	0.5241
Tb927.10.07860	1973	52	7	5.6906	2.8157	11.7665	3.5566
Tb927.10.07870	1064	22	4.7	4.4451	2.2346	5.8621	2.5514
Tb927.10.07900	1808	12	1.6	3.5387	0.7075	2.9354	1.5536
Tb927.10.07910	596	14	4.2	3.8104	2.0647	4.0665	2.0238
Tb927.10.07920	1820	8	3	3.0311	1.5748	1.9657	0.9751
Tb927.10.07970	1264	8	2.6	2.9236	1.3997	2.1147	1.0804
Tb927.10.07990	1771	17	3.6	4.077	1.8566	4.1468	2.052
Tb927.10.08000	4960	14	1.4	3.8297	0.4778	2.5115	1.3285
Tb927.10.08040	2541	23	2.2	4.5448	1.1464	5.0853	2.3463
Tb927.10.08050	4178	49	1.8	5.6047	0.854	8.9133	3.156
Tb927.10.08070	1715	12	2	3.5322	1.002	2.9698	1.5703
Tb927.10.08080	2379	15	2.9	3.8684	1.5257	3.4161	1.7724
Tb927.10.08090	739	17	7.2	4.0498	2.8508	4.7993	2.2628
Tb927.10.08110	1758	18	3.6	4.1301	1.8299	4.3914	2.1347
Tb927.10.08120	3321	17	2.8	4.0763	1.4869	3.5016	1.808
Tb927.10.08130	1320	18	2	4.1407	1.0077	4.6514	2.2177
Tb927.10.08150	1252	21	1.6	4.4166	0.7193	5.4542	2.4474
Tb927.10.08160	474	9	3.8	3.1252	1.9071	2.6913	1.4283
Tb927.10.08170	4137	21	2.3	4.4064	1.2079	3.9912	1.9968
Tb927.10.08190	1897	63	22.7	5.9672	4.5046	14.1681	3.8246
Tb927.10.08200	932	28	5.5	4.8189	2.4677	7.5442	2.9154
Tb927.10.08210	1835	15	2.2	3.8663	1.1495	3.6408	1.8643
Tb927.10.08220	1467	12	3.2	3.6213	1.6793	3.0669	1.6168
Tb927.10.08230	1891	71	9.5	6.1417	3.2494	15.8041	3.9822
Tb927.10.08240	1210	28	4.2	4.8106	2.0874	7.2411	2.8562
Tb927.10.08250	841	21	1.9	4.369	0.9597	5.7979	2.5355
Tb927.10.08260	751	11	3	3.439	1.5651	3.127	1.6448

## Sheet: 10_p4_2
GeneID	mRNA length	HL of mRNA	Exp RNA/cell	log2(HL of mRNA)	log2(Exp RNA/Cell)	Sim mRNA/cell	log2(Sim mRNA/cell)
Tb927.10.08380	1364	8	3	2.968	1.5667	0.5021	-0.994
Tb927.10.08400	1185	18	1.7	4.2033	0.7847	1.1412	0.1906
Tb927.10.08410	1679	25	3.8	4.6594	1.9179	1.4679	0.5537
Tb927.10.08580	1675	8	4.2	3.0528	2.0639	0.4819	-1.0531
Tb927.10.08600	4112	7	0.8	2.8771	-0.3105	0.3277	-1.6095
Tb927.10.08620	713	6	4.4	2.5036	2.1273	0.4163	-1.2643
Tb927.10.08630	935	36	7.5	5.1856	2.9138	2.3072	1.2061
Tb927.10.08640	1304	13	4.6	3.6992	2.1943	0.8166	-0.2924
Tb927.10.08650	1224	25	9.1	4.6324	3.1879	1.5602	0.6417
Tb927.10.08660	1117	12	7.1	3.5316	2.8347	0.7752	-0.3674
Tb927.10.08670	949	12	4.3	3.6005	2.098	0.7948	-0.3313
Tb927.10.08680	2807	8	1.3	3.0154	0.3751	0.4233	-1.2404
Tb927.10.08690	1764	18	2.5	4.1667	1.2938	1.0564	0.0792
Tb927.10.08760	1678	16	1.5	4.0442	0.6291	0.9521	-0.0709
Tb927.10.08770	2074	20	1.8	4.3263	0.8337	1.1272	0.1727
Tb927.10.08790	1355	16	7.2	3.9645	2.853	0.9935	-0.0094
Tb927.10.08820	3920	57	1.6	5.8438	0.6594	2.5247	1.3361
Tb927.10.08880	1893	21	5	4.3842	2.3212	1.2077	0.2722
Tb927.10.08890	4340	50	2.7	5.6484	1.4449	2.1564	1.1086
Tb927.10.08900	4961	40	2.2	5.3227	1.1318	1.6632	0.734
Tb927.10.08910	5618	33	1	5.052	0.0656	1.3182	0.3986
Tb927.10.08920	1750	33	6	5.0318	2.5741	1.8981	0.9246
Tb927.10.08930	3373	46	2.7	5.524	1.4097	2.1764	1.122
Tb927.10.08960	1705	29	2.6	4.871	1.3804	1.6873	0.7547
Tb927.10.08990	1305	9	1.5	3.1643	0.5469	0.5686	-0.8145
Tb927.10.09000	5137	15	1.6	3.8825	0.6912	0.638	-0.6485
Tb927.10.09020	2230	12	2.2	3.5347	1.1117	0.6721	-0.5733
Tb927.10.09030	1507	8	3.5	2.9226	1.7883	0.4925	-1.0217
Tb927.10.09040	4913	12	0.6	3.5612	-0.6553	0.5217	-0.9386
Tb927.10.09050	2268	12	4	3.6209	2.0135	0.6692	-0.5796
Tb927.10.09060	1541	14	1	3.7614	0.0072	0.8505	-0.2337
Tb927.10.09090	2594	10	2.3	3.3208	1.1816	0.5395	-0.8903
Tb927.10.09100	2313	12	1.5	3.6386	0.6273	0.6658	-0.5869
Tb927.10.09110	1112	13	2.5	3.6996	1.3143	0.8391	-0.253
Tb927.10.09120	1626	16	2.9	4.0149	1.5372	0.9584	-0.0613
Tb927.10.09150	1289	18	5.3	4.1725	2.3963	1.1246	0.1694
Tb927.10.09160	2267	9	1.5	3.1569	0.5837	0.5042	-0.988
Tb927.10.09170	1048	11	5.9	3.5085	2.55	0.7189	-0.4762
Tb927.10.09180	2055	18	1.1	4.1493	0.147	1.0197	0.0282
Tb927.10.09200	1633	10	3.8	3.3412	1.9276	0.6038	-0.7278
Tb927.10.09260	1508	33	2.1	5.0642	1.0563	1.9582	0.9695
Tb927.10.09280	3116	12	2	3.5534	0.9759	0.6116	-0.7093
Tb927.10.09290	1512	22	3.3	4.4673	1.7264	1.3258	0.4069
Tb927.10.09310	1222	11	2	3.5148	1.0196	0.701	-0.5125
Tb927.10.09320	1202	12	0.9	3.5547	-0.1361	0.7658	-0.3851
Tb927.10.09360	2103	21	1.8	4.4036	0.8234	1.1778	0.236
Tb927.10.09370	1360	28	2.4	4.7835	1.2436	1.7072	0.7716
Tb927.10.09380	1940	9	2.2	3.1781	1.1314	0.5239	-0.9328
Tb927.10.09390	1127	12	3.6	3.6234	1.838	0.774	-0.3695
Tb927.10.09400	990	15	6.7	3.8862	2.7514	0.983	-0.0248
Tb927.10.09420	1859	8	1.5	3.0727	0.6096	0.471	-1.0863
Tb927.10.09430	1421	114	8.4	6.8312	3.0667	6.1274	2.6153
Tb927.10.09440	3439	77	4.3	6.2618	2.0945	3.468	1.7941

## Sheet: 10_p5_1
GeneID	mRNA length	HL of mRNA	Exp RNA/cell	log2(HL of mRNA)	log2(Exp RNA/Cell)	Sim mRNA/cell	log2(Sim mRNA/cell)
Tb927.10.14150	2692	42	5.5	5.3816	2.4469	7.5634	2.919
Tb927.10.14180	1633	36	2.2	5.1728	1.1232	7.3953	2.8866
Tb927.10.14200	1609	7	1.7	2.8495	0.8037	1.5052	0.5899
Tb927.10.14210	657	31	5.1	4.9522	2.3487	7.3949	2.8865
Tb927.10.14220	1265	9	1.6	3.2167	0.6392	2.0207	1.0148
Tb927.10.14250	1318	23	6.2	4.523	2.6239	5.021	2.328
Tb927.10.14260	1275	26	6.3	4.679	2.6654	5.6849	2.5071
Tb927.10.14280	1447	18	2.7	4.1729	1.4087	3.8896	1.9596
Tb927.10.14310	1480	22	4.2	4.4452	2.0859	4.7053	2.2343
Tb927.10.14320	4909	19	1	4.2105	0.0178	2.8902	1.5311
Tb927.10.14340	4108	21	1.1	4.3631	0.1935	3.4042	1.7673
Tb927.10.14350	649	31	10.7	4.9643	3.4227	7.4049	2.8885
Tb927.10.14360	1370	24	3.4	4.5648	1.7764	5.1944	2.377
Tb927.10.14370	571	18	3.8	4.2063	1.914	4.4412	2.1509
Tb927.10.14380	3748	22	1.7	4.4582	0.7446	3.677	1.8785
Tb927.10.14400	4281	14	1.3	3.8035	0.3388	2.2591	1.1758
Tb927.10.14440	1252	10	3.5	3.3335	1.8162	2.246	1.1673
Tb927.10.14460	3546	17	1.5	4.1025	0.5766	2.9162	1.5441
Tb927.10.14470	6903	29	1.4	4.8612	0.4747	3.766	1.913
Tb927.10.14480	4934	20	1.2	4.2958	0.235	3.0318	1.6002
Tb927.10.14490	3025	54	5.8	5.7621	2.5355	9.2381	3.2076
Tb927.10.14510	3495	30	2.9	4.9023	1.5278	5.0734	2.343
Tb927.10.14520	1717	19	4.3	4.2811	2.1174	3.9582	1.9849
Tb927.10.14530	1565	34	3.9	5.0899	1.9537	7.0666	2.821
Tb927.10.14560	3462	21	2.8	4.4213	1.4744	3.6096	1.8518
Tb927.10.14570	2496	17	2.5	4.1254	1.3032	3.2421	1.6969
Tb927.10.14610	4133	34	1.2	5.1083	0.2647	5.3966	2.432
Tb927.10.14640	808	5	5	2.2436	2.3362	1.209	0.2739
Tb927.10.14650	677	22	10.5	4.4657	3.3955	5.2994	2.4058
Tb927.10.14660	1299	12	3.7	3.5862	1.8724	2.6695	1.4166
Tb927.10.14680	1401	25	3.4	4.6545	1.7721	5.3802	2.4277
Tb927.10.14700	1396	76	7.2	6.2553	2.8542	15.2329	3.9291
Tb927.10.14720	1472	15	5.1	3.9117	2.3473	3.2449	1.6982
Tb927.10.14740	1595	14	3.1	3.8191	1.6492	2.9844	1.5775
Tb927.10.14750	1308	119	13.1	6.8928	3.715	22.8083	4.5115
Tb927.10.14760	906	31	8.2	4.9513	3.0386	7.1037	2.8286
Tb927.10.14770	2675	30	2.8	4.9203	1.4765	5.5063	2.4611
Tb927.10.14780	2379	37	6.6	5.2047	2.7224	6.9428	2.7955
Tb927.10.14800	2497	10	1.6	3.2628	0.6673	1.9268	0.9462
Tb927.10.14810	833	103	19.2	6.6848	4.2631	21.621	4.4344

## Sheet: 10_p5_2
GeneID	mRNA length	HL of mRNA	Exp RNA/cell	log2(HL of mRNA)	log2(Exp RNA/Cell)	Sim mRNA/cell	log2(Sim mRNA/cell)
Tb927.10.14890	4074	32	1.6	5.0068	0.7197	2.6897	1.4274
Tb927.10.14950	1613	42	7.5	5.3995	2.9014	4.5053	2.1716
Tb927.10.14990	2962	21	3.1	4.3872	1.6232	1.9914	0.9938
Tb927.10.15000	1973	19	2.6	4.2139	1.376	2.0149	1.0107
Tb927.10.15010	2097	16	3.3	4.0264	1.7407	1.6794	0.748
Tb927.10.15020	5253	15	1	3.8585	0.0398	1.1738	0.2312
Tb927.10.15080	5919	33	0.6	5.0499	-0.7692	2.3943	1.2596
Tb927.10.15130	1564	11	2	3.4722	0.9714	1.2423	0.3131
Tb927.10.15140	661	43	7.8	5.4142	2.9568	5.2929	2.4041
Tb927.10.15150	789	30	7.4	4.8962	2.8863	3.6839	1.8812
Tb927.10.15170	2202	31	2.7	4.9457	1.4161	3.1447	1.6529
Tb927.10.15220	1030	52	11.4	5.7006	3.5119	5.9617	2.5757
Tb927.10.15230	1489	24	6.1	4.5908	2.6174	2.6854	1.4251
Tb927.10.15240	3856	18	1.1	4.1859	0.102	1.5743	0.6547
Tb927.10.15250	1940	70	6	6.1263	2.588	6.9322	2.7933
Tb927.10.15280	4197	12	1.3	3.5885	0.4186	1.0276	0.0393
Tb927.10.15290	5657	30	0.8	4.9181	-0.3731	2.2281	1.1558
Tb927.10.15300	7438	21	1.3	4.3901	0.344	1.4006	0.486
Tb927.10.15310	5621	79	2.2	6.3123	1.1488	5.4928	2.4575
Tb927.10.15320	1065	68	13.7	6.088	3.7774	7.5853	2.9232
Tb927.10.15370	1654	22	2.9	4.4745	1.5147	2.4164	1.2728
Tb927.10.15390	5808	24	1.2	4.5827	0.2417	1.7784	0.8306
Tb927.10.15470	1749	18	2.5	4.142	1.3228	1.9649	0.9745
Tb927.10.15480	2080	25	3.8	4.6685	1.9376	2.5948	1.3756
Tb927.10.15490	1929	49	2	5.6207	1.0313	5.0029	2.3228
Tb927.10.15510	1274	15	4.5	3.952	2.1638	1.7513	0.8084
Tb927.10.15520	2617	33	3.8	5.0565	1.9291	3.1877	1.6725

## Sheet: 11_p2_1
GeneID	mRNA length	HL of mRNA	Exp RNA/cell	log2(HL of mRNA)	log2(Exp RNA/Cell)	Sim mRNA/cell	log2(Sim mRNA/cell)
Tb927.11.02420	2170	20	2.6	4.3542	1.3598	1.9275	0.9467
Tb927.11.02440	2654	15	2.1	3.9308	1.0767	1.3802	0.4649
Tb927.11.02500	2284	60	14.2	5.9079	3.8274	5.3904	2.4304
Tb927.11.02540	1601	29	4.2	4.8679	2.0678	2.9569	1.5641
Tb927.11.02570	2818	26	1.9	4.7202	0.9037	2.3138	1.2102
Tb927.11.02580	1507	36	5	5.1594	2.3093	3.6786	1.8792
Tb927.11.02590	4387	14	1.2	3.7885	0.208	1.0956	0.1317
Tb927.11.02600	3116	33	2.1	5.0342	1.0802	2.8204	1.4959
Tb927.11.02620	3456	21	2.9	4.3897	1.5197	1.7673	0.8215
Tb927.11.02630	2441	30	2	4.8934	1.0158	2.7635	1.4665
Tb927.11.02640	1854	15	2.5	3.918	1.3116	1.5122	0.5966
Tb927.11.02660	2175	21	2	4.3738	1.0198	2.0197	1.0141
Tb927.11.02670	2383	28	4.9	4.8123	2.2876	2.6034	1.3804
Tb927.11.02680	2943	28	1.5	4.8252	0.5858	2.4528	1.2944
Tb927.11.02720	1597	19	2.6	4.2777	1.3795	1.9668	0.9759
Tb927.11.02730	2760	15	2.4	3.9141	1.2728	1.3648	0.4487
Tb927.11.02760	1371	19	4.8	4.2572	2.271	2.0268	1.0192
Tb927.11.02770	1323	16	6.6	4.018	2.7299	1.7257	0.7871
Tb927.11.02780	2622	12	1.2	3.5717	0.2907	1.1129	0.1543
Tb927.11.02800	1394	11	3.8	3.4567	1.9404	1.1837	0.2433
Tb927.11.02810	1507	26	5	4.676	2.3291	2.6955	1.4306
Tb927.11.02840	1263	57	8.1	5.8282	3.0163	5.8447	2.5471
Tb927.11.02880	4079	20	2.1	4.2896	1.0823	1.5928	0.6716
Tb927.11.02890	3143	24	1.5	4.6091	0.5963	2.0727	1.0515
Tb927.11.02910	2003	17	1.9	4.0771	0.9085	1.6782	0.7469
Tb927.11.02940	1541	10	5.3	3.3213	2.4052	1.0568	0.0796
Tb927.11.02970	2290	9	1.2	3.1751	0.2331	0.8696	-0.2016
Tb927.11.03030	1902	75	8	6.2192	2.9984	6.903	2.7872
Tb927.11.03050	1603	7	2.1	2.773	1.0627	0.7371	-0.4401
Tb927.11.03060	1143	25	11.2	4.6174	3.486	2.7294	1.4486
Tb927.11.03070	1809	38	6.5	5.2647	2.7109	3.7252	1.8973
Tb927.11.03080	1652	55	10	5.7749	3.3238	5.3686	2.4245
Tb927.11.03100	1963	33	3.4	5.0326	1.7625	3.1977	1.677
Tb927.11.03130	3307	40	2.7	5.3327	1.4218	3.3218	1.732
Tb927.11.03140	2745	19	2	4.2595	0.9961	1.7213	0.7835
Tb927.11.03160	1316	14	2.7	3.7783	1.416	1.5159	0.6002
Tb927.11.03170	1509	17	1.9	4.0539	0.8905	1.7854	0.8363

[truncated: 1 more sheets: 11_p2_2]
