# Supplementary material for: Integrative analysis of the Trypanosoma brucei gene expression cascade predicts differential regulation of mRNA processing and unusual control of ribosomal protein expression
Source: BMC Genomics. 2016 Apr 26;17:306. doi: 10.1186/s12864-016-2624-3 (PMC4845500; doi:10.1186/s12864-016-2624-3)
Supplement: Additional file 18: Table S4. — Ribosome profiling data. Jensen - data from [20]; Silicotryp - data from [16] and this paper. All numbers were suitably rounded after the calculations had been finished. Gene annotation is partly from tritrypDB and partly manual. Sheet 1: Raw read counts for all ORFs. RP = ribosome profiling, FR = fragmented poly(A) + RNA. BS = bloodstream, PC = procyclic. Sheet 2: Reads for the unique gene set of genes [9], used in subsequent calculations. Sheet 3: DeSeq comparison of Jensen and Silicotryp results (total ribosome profiling reads per ORF) for procyclic forms. Sheet 4: DeSeq comparison of Jensen and Silicotryp results (total ribosome profiling reads per ORF) for bloodstream forms. Sheet 5: DeSeq comparison of Jensen and Silicotryp results (total fragmented RNA reads per ORF) for procyclic forms. Sheet 6: DeSeq comparison of Jensen and Silicotryp results (total fragmented RNA reads per ORF) for bloodstream forms. Sheet 7: ORFs that showed significant differences in ribosome profiling reads between the Jensen and Silicotryp datasets. Red are higher in Silicotryp and blue are lower. Sheet 8: Reads per million calculated for the unique gene set. Sheet 9: Alignment statistics. rp = ribosome profiling; fr = fragmented poly(A) + RNA. PC- = procyclic, BS = cultured bloodstream forms. Sheet 10: Alternative normalisation using EdgeR. (XLSX 7622 kb) [file 12864_2016_2624_MOESM18_ESM.xlsx]

## Sheet: 1. All counts
	Jensen.PC.RP1	Jensen.PC.RP2	Jensen.PC.RP3	Jensen.BS.RP1	Jensen.BS.RP2	Jensen.BS.RP3	Jensen.PC.FR1	Jensen.PC.FR2	Jensen.PC.FR3	Jensen.BS.FR1	Jensen.BS.FR2	Jensen.BS.FR3	Silicotryp.PC.RP1	Silicotryp.PC.RP2	Silicotryp.PC.RP3	Silicotryp.BS.RP1	Silicotryp.BS.RP2	Silicotryp.PC.FR1	Silicotryp.PC.FR2	Silicotryp.PC.FR3	Silicotryp.BS.FR1	Silicotryp.BS.FR2
Tb927.11.7218	0	0	0	0	0	0	0	0	0	0	0	0	0	0	0	0	0	0	0	0	0	0
Tb927.1.4540	0	3	3	326	419	295	51	100	42	527	82	484	2	6	0	358	930	34	69	67	244	216
Tb11.02.5400	0	0	0	0	0	0	0	0	0	0	0	0	0	0	0	0	0	0	0	0	0	0
Tb927.1.5220	0	0	0	4	0	1	0	2	0	8	3	6	0	0	0	3	1	0	0	2	4	0
Tb927.9.7420	0	1	1	0	0	0	2	0	0	4	0	1	0	1	0	0	1	0	0	0	0	0
Tb927.10.15910	0	4	4	1622	1913	1094	76	371	130	3429	459	3497	3	4	2	913	2237	143	214	248	1860	1809
Tb927.3.2610	0	2	2	1047	603	538	64	229	110	2298	243	2242	6	4	7	510	1962	40	107	104	1119	1596
Tb927.1.10	0	0	0	0	0	0	0	0	0	0	0	1	0	0	0	0	0	0	0	0	0	0
Tb927.1.2420	0	1	0	0	0	0	27	53	47	111	26	162	0	0	0	0	0	7	27	7	76	118
Tb927.1.2760	0	0	0	0	0	0	5	40	38	78	7	107	0	3	1	0	0	21	101	111	102	155
Tb927.1.30	0	0	0	0	2	0	0	0	0	1	3	0	0	0	0	0	1	0	0	0	0	1
Tb927.1.3350	0	0	0	0	0	0	1	0	0	4	3	4	0	1	0	0	0	0	1	0	3	1
Tb927.1.40	0	0	0	1	0	1	0	1	0	56	1	4	0	0	0	0	7	1	2	6	9	0
Tb927.1.5160	0	0	0	0	0	0	0	0	1	128	23	132	0	0	0	0	0	0	0	0	64	20
Tb927.1.5180	0	0	0	0	0	0	0	0	1	133	31	135	0	0	1	0	0	0	0	0	53	80
Tb927.1.5260	0	0	0	0	1	0	0	0	0	23	2	8	0	1	0	0	0	0	1	0	3	9
Tb927.10.10040	0	1	0	1	0	0	24	98	44	347	17	103	0	2	0	0	8	378	719	756	149	109
Tb927.10.1020	0	0	1	2	0	1	2	2	0	10	4	3	0	0	0	0	0	3	4	3	4	4
Tb927.10.130	0	4	12	0	1	3	1	6	0	3	2	3	0	0	0	0	3	2	1	0	4	0
Tb927.10.14050	0	1	1	0	0	0	20	70	51	241	39	144	0	0	0	0	5	163	363	553	109	179
Tb927.10.1670	0	0	1	1	4	1	13	46	36	206	31	82	0	4	0	1	3	125	270	377	69	97
Tb927.10.1760	0	2	1	1	0	1	28	137	28	43	4	12	3	2	1	0	0	220	640	743	25	42
Tb927.10.1780	0	1	0	0	0	0	5	11	7	285	31	213	0	1	0	0	0	8	14	20	153	151
Tb927.10.2170	0	0	0	0	0	0	73	156	108	368	46	239	1	0	0	2	1	109	80	138	210	145
Tb927.10.2420	0	0	1	2	1	1	24	77	29	208	17	146	1	0	0	1	0	8	21	23	81	65
Tb927.10.3050	0	0	1	0	0	0	0	1	0	9	1	17	0	0	4	0	0	0	0	0	2	0
Tb927.10.3410	0	2	1	0	0	0	7	5	7	17	6	10	0	0	0	0	1	1	3	5	11	9
Tb927.10.4190	0	2	0	0	0	0	9	29	25	91	12	61	2	0	0	0	0	42	57	79	46	36
Tb927.10.4350	0	0	0	0	0	0	0	0	0	6	1	0	0	0	0	0	0	0	0	0	0	0
Tb927.10.4960	0	1	0	0	0	0	13	45	22	172	16	74	0	0	1	0	1	35	68	81	60	46
Tb927.10.5410	0	0	0	0	0	0	11	45	37	88	15	174	0	1	0	0	2	26	33	31	86	52
Tb927.10.5730	0	1	0	1	2	0	21	126	93	217	47	251	0	1	2	0	0	56	151	123	117	159
Tb927.10.6430	0	1	0	0	0	0	0	1	0	6	1	3	0	0	0	0	0	0	1	2	2	2
Tb927.10.6470	0	1	0	2	2	0	56	196	98	335	50	468	1	0	0	0	1	31	87	42	245	293
Tb927.10.7170	0	0	0	0	0	0	0	2	2	18	2	11	0	0	0	0	0	4	2	8	6	5
Tb927.10.7460	0	1	2	1	0	2	56	373	149	555	109	402	0	1	0	0	5	169	327	458	358	414
Tb927.10.7530	0	4	0	1	3	2	15	56	34	127	30	163	2	2	4	1	0	22	66	39	73	76
Tb927.10.8340	0	0	1	0	0	0	0	5	0	13	0	0	0	1	1	0	0	2	8	7	7	5
Tb927.10.8350	0	1	0	0	0	0	1	13	4	33	6	18	1	0	0	0	0	9	19	23	16	24
Tb927.11.15390	0	1	0	4	0	0	23	68	46	530	65	405	0	0	0	0	1	37	60	32	248	200
Tb927.11.16180	0	0	1	14	16	5	0	5	0	358	32	224	0	0	0	8	14	0	0	0	59	53
Tb927.11.1920	0	0	0	0	0	0	5	43	16	278	23	190	0	1	0	1	0	46	77	122	133	221
Tb927.11.6650	0	2	64	7	4	15	30	111	48	463	103	344	0	1	0	1	14	37	106	111	189	262
Tb927.2.3330	0	0	0	0	1	3	0	0	0	140	16	87	0	0	0	0	2	0	2	2	57	71
Tb927.2.5710	0	1	2	0	2	0	0	2	0	24	1	2	1	0	0	0	1	2	2	3	1	4
Tb927.4.1240	0	1	1	39	14	13	31	71	50	379	52	363	3	1	3	26	24	146	130	129	290	130
Tb927.4.2090	0	1	1	0	1	4	0	2	0	8	2	6	2	2	1	1	0	1	2	6	7	8
Tb927.4.2100	0	0	0	1	1	0	22	70	19	315	63	261	1	0	0	0	0	137	158	199	199	176
Tb927.4.4390	0	0	1	0	1	2	52	152	61	639	70	437	0	0	0	1	1	96	82	106	274	217
Tb927.4.5440	0	2	0	1	0	0	0	1	0	8	1	7	0	1	0	1	3	0	2	1	2	2
Tb927.5.1740	0	4	7	0	0	1	76	313	193	1048	198	893	5	3	2	6	8	342	357	467	1025	684
Tb927.6.1300	0	0	1	0	3	0	2	2	1	73	6	27	0	0	1	0	5	22	33	31	31	25
Tb927.7.6010	0	0	1	2	1	0	4	6	3	27	3	24	0	0	0	0	0	5	5	13	7	7
Tb927.7.6020	0	1	0	0	0	1	0	0	0	3	0	2	0	1	0	0	0	0	0	1	0	0
Tb927.7.6780	0	1	1	2	0	1	50	119	91	267	30	196	3	4	0	2	1	26	31	25	142	87
Tb927.7.7350	0	0	0	0	0	0	20	89	62	194	25	175	0	0	0	0	1	28	50	50	149	118
Tb927.9.140	0	4	4	0	1	2	2	5	3	9	0	5	0	0	0	0	2	1	3	0	7	0
Tb927.9.15690	0	0	0	0	0	0	0	0	0	0	0	0	0	0	0	1	0	0	0	0	0	0
Tb927.9.16060	0	0	0	0	0	0	0	0	0	12	1	4	0	0	0	0	0	1	0	0	2	0
Tb927.9.16070	0	0	0	0	0	0	0	1	0	9	0	2	0	0	0	0	1	1	1	1	1	0
Tb927.9.16410	0	0	2	0	1	1	1	2	0	1	0	2	0	0	0	0	0	0	0	0	2	0
Tb927.9.16950	0	0	0	0	0	0	0	0	0	4	0	0	0	0	0	0	0	1	1	0	2	0
Tb927.9.17730	0	0	0	2	21	4	0	0	0	6	0	3	0	0	1	0	1	0	0	0	3	1
Tb927.9.17940	0	0	0	1	0	0	0	1	0	17	4	12	0	0	0	0	1	9	2	3	10	12
Tb927.9.7270	0	0	0	2	0	1	11	20	22	202	22	189	2	0	0	2	0	5	15	7	147	147
Tb927.9.910	0	0	1	0	0	0	0	0	0	1	0	0	0	0	0	0	0	0	0	0	0	0
Tb927.9.920	0	0	0	0	0	0	0	1	0	4	0	1	0	0	0	1	0	0	1	0	1	1
Tb927.1.110	0	0	0	0	0	0	0	0	0	0	0	0	0	0	0	0	0	0	0	0	0	0
Tb927.3.1480	0	0	0	68	44	55	1	6	1	267	23	279	1	1	0	36	217	0	6	5	85	99
Tb927.3.2560	0	0	0	6	1	1	0	2	1	71	1	13	0	0	0	3	9	0	0	0	11	11
Tb927.3.5700	0	0	0	0	0	0	1	0	0	11	0	0	0	1	0	0	0	0	1	0	0	0
Tb927.3.5720	0	1	0	0	0	2	0	0	0	8	0	0	0	1	0	0	1	0	0	1	2	0
Tb927.8.5050	0	3	2	1112	859	748	73	195	67	968	134	902	2	2	2	777	2366	21	46	22	462	428
Tb927.8.5190	0	2	2	15	40	4	26	67	44	184	45	311	0	2	2	13	16	22	42	54	142	138
Tb927.9.10830	0	0	0	0	0	0	0	0	0	0	0	0	0	0	0	0	0	0	0	0	0	0
Tb927.9.1120	0	0	0	0	0	0	0	0	0	1	0	0	0	0	0	0	0	0	0	0	0	0
Tb927.9.17670	0	0	0	0	0	1	0	0	0	1	0	0	0	0	0	1	0	0	0	0	1	0
Tb927.9.6890	0	0	0	0	0	0	0	0	0	0	0	0	0	0	0	0	0	0	0	0	0	0
Tb927.9.7910	0	1	0	0	0	0	0	6	3	21	1	9	0	0	0	0	2	0	0	0	2	3
Tb927.2.5720	0	0	0	0	1	0	2	6	4	64	4	35	1	0	1	0	2	7	4	5	7	30
Tb927.10.11280	0	0	1	1	0	0	22	56	26	407	32	122	0	1	0	0	0	116	274	359	88	88
Tb927.7.1940	0	1	0	0	1	1	2	5	1	21	3	7	7	5	5	0	3	6	6	7	3	6
Tb927.8.480	0	2	3	724	823	326	0	77	7	1281	168	714	5	8	6	3331	5527	30	66	113	4021	2881
Tb927.10.2390	0	1	1	102	117	46	30	71	21	335	46	363	0	1	0	109	413	26	28	27	213	185
Tb927.4.5790	0	0	0	0	0	0	2	0	0	6	0	1	0	0	0	1	1	0	0	0	3	0
Tb927.6.3620	0	9	8	165	185	118	35	83	68	975	96	692	4	6	2	213	531	150	222	258	433	302
NCDS.Tb927.11.14613	0	2	4	366	339	343	0	39	6	1738	244	1612	3	1	3	342	1642	6	14	10	1341	1378
NCDS.Tb927.11.7215	0	0	0	0	0	0	0	0	0	0	0	0	0	0	0	0	0	0	0	0	0	0
NCDS.Tb927.11.7453	0	0	0	0	0	0	0	0	0	0	0	0	0	0	0	0	0	0	0	0	0	0
NCDS.Tb927.9.15705	0	0	0	14	11	8	1	7	0	36	4	15	0	0	2	4	16	0	0	0	14	11
NCDS.Tb927.9.15795	0	1	1	65	48	17	0	6	0	109	6	84	1	1	1	29	56	0	0	2	38	14
NTCDS.Tb1.NT.43	0	0	0	13	19	27	0	2	0	85	12	77	0	0	0	18	31	1	0	0	31	34
NTCDS.Tb9.NT.11	0	0	0	0	0	0	0	0	0	0	0	0	0	0	0	0	0	0	0	0	0	0
NTCDS.Tb9.NT.41	0	0	0	0	0	0	0	0	0	0	0	0	0	0	0	0	0	0	0	0	0	0
Tb07.30D13.110	0	0	0	8	3	8	15	71	19	1143	78	730	2	1	3	1	13	45	89	71	647	600
Tb07.30D13.130	0	0	0	3	0	1	15	70	33	1505	93	792	2	0	0	0	8	53	101	76	691	731
Tb07.30D13.160	0	1	0	15	3	5	18	69	36	1310	89	789	4	0	0	6	30	47	80	84	669	623
Tb07.30D13.180	0	2	0	2	0	1	17	82	31	2019	155	1032	3	1	4	2	5	74	146	128	904	925
Tb927.1.200	0	0	0	0	0	1	0	0	0	3	0	0	0	0	0	0	1	0	2	2	1	0
Tb927.1.2000	0	0	0	1	0	0	15	65	15	360	32	75	1	0	0	0	4	76	134	125	93	80
Tb927.1.2060	0	0	0	11	15	18	0	2	0	91	17	55	0	0	0	13	39	3	2	4	40	51
Tb927.1.2070	0	0	0	7	17	31	3	1	0	77	5	50	1	0	0	9	11	0	2	5	21	23
Tb927.1.230	0	0	1	0	2	0	0	3	0	5	0	0	0	0	0	0	0	2	0	0	2	0
Tb927.1.250	0	1	0	1	0	0	9	58	15	681	35	241	0	1	0	0	2	153	213	374	136	156
Tb927.1.260	0	0	0	0	0	0	0	0	0	5	0	0	0	0	0	0	0	0	0	0	0	0
Tb927.1.2660	0	6	2	1	2	6	4	15	4	29	5	16	4	2	2	5	10	25	17	20	30	26
Tb927.1.2780	0	0	0	0	0	0	0	1	0	8	1	3	0	0	0	1	2	0	2	1	1	3
Tb927.1.280	0	0	0	0	0	0	3	18	6	344	23	155	0	0	0	1	4	34	47	85	98	103
Tb927.1.2960	0	0	0	0	0	0	0	31	19	188	10	50	0	0	0	0	0	44	106	133	68	66
Tb927.1.310	0	0	0	1	3	4	0	2	0	11	0	1	0	0	1	1	1	1	2	1	0	0
Tb927.1.3330	0	0	0	0	1	1	1	4	0	18	5	21	1	0	0	0	1	3	2	0	4	9
Tb927.1.3360	0	0	0	0	0	1	0	2	0	25	1	14	0	0	0	1	0	0	0	0	5	4
Tb927.1.340	0	4	0	0	8	1	0	2	0	17	0	4	0	0	2	0	1	3	4	2	1	1
Tb927.1.3540	0	2	0	2	2	0	10	7	6	150	17	105	2	0	0	1	1	10	7	9	49	41
Tb927.1.3590	0	0	1	0	1	0	0	2	0	5	2	2	1	0	0	0	0	1	2	0	1	1
Tb927.1.3640	0	0	1	0	0	0	6	7	8	62	10	82	1	0	1	0	0	11	6	6	45	51
Tb927.1.3700	0	0	0	2	1	0	0	1	0	16	1	1	0	0	0	0	1	0	0	0	0	2
Tb927.1.3770	0	0	0	0	0	0	0	0	0	1	0	1	0	0	0	0	0	0	1	1	0	2
Tb927.1.4060	0	0	3	0	0	1	17	46	29	92	19	144	0	0	0	0	0	15	17	29	88	72
Tb927.1.4070	0	1	27	4	2	7	16	46	37	90	28	131	0	1	0	0	1	9	10	15	78	57
Tb927.1.4080	0	0	0	0	0	0	11	18	6	49	10	80	0	0	0	0	0	5	5	5	48	11
Tb927.1.4210	0	1	0	0	0	0	20	55	18	166	7	38	0	1	2	1	0	218	300	311	62	32
Tb927.1.4570	0	0	0	0	0	1	22	72	18	106	6	41	1	0	0	0	1	173	88	93	20	9
Tb927.1.4590	0	0	3	1	0	0	24	74	18	216	13	93	2	0	1	2	2	281	192	194	57	15
Tb927.1.4600	0	3	4	318	434	474	56	105	39	566	77	453	2	6	1	396	1104	30	50	68	261	209
Tb927.1.4620	0	0	7	1	0	2	35	93	20	210	13	77	1	1	1	1	1	341	203	205	57	17
Tb927.1.470	0	0	0	2	1	0	5	28	20	551	31	189	0	1	2	1	2	43	41	92	208	140
Tb927.1.4860	0	0	0	215	125	64	3	20	0	623	73	347	0	0	0	105	439	4	7	3	281	258
Tb927.1.4870	0	0	0	164	172	164	5	35	6	1613	148	764	1	0	2	90	278	19	22	51	530	362
Tb927.1.4910	0	1	1	225	223	268	3	31	4	1957	202	1161	2	0	0	136	333	3	6	13	776	519
Tb927.1.4920	0	0	1	2	0	0	1	2	1	57	1	8	0	0	0	0	0	3	2	2	17	25
Tb927.1.4930	0	0	0	1	1	0	2	16	5	114	15	89	0	0	0	0	0	2	1	2	78	62
Tb927.1.50	0	1	0	0	0	0	6	1	0	63	4	17	0	0	0	1	0	24	56	93	12	30
Tb927.1.5020	0	0	0	0	0	0	25	124	38	158	19	105	2	2	1	1	0	220	476	601	104	107
Tb927.1.5050	0	0	1	0	0	0	5	16	9	520	30	164	0	0	0	0	3	38	27	22	176	76
Tb927.1.5070	0	0	0	2	0	2	1	3	0	252	25	150	2	0	0	1	2	5	10	9	125	65
Tb927.1.5090	0	0	0	18	19	8	6	20	0	776	29	207	1	0	0	5	6	14	1	3	164	77
Tb927.1.5120	0	0	2	221	119	165	2	28	3	2117	187	789	1	1	0	123	337	5	15	7	664	390
Tb927.1.5150	0	0	0	0	0	0	0	0	0	31	7	38	0	0	0	0	0	0	0	0	13	10
Tb927.1.5170	0	1	1	529	522	388	0	44	2	1012	94	1018	0	1	0	398	852	2	4	1	547	335
Tb927.1.5190	0	0	1	0	0	0	0	0	0	0	0	0	0	0	0	0	1	0	0	0	0	0
Tb927.1.520	0	0	0	0	0	0	8	15	3	120	8	41	0	0	2	0	0	5	2	2	53	48
Tb927.1.5235	0	0	0	0	0	0	0	0	0	14	0	3	0	0	0	0	0	0	0	0	2	3
Tb927.1.5270	0	0	0	1	0	0	0	0	0	1	0	0	0	0	0	0	0	0	0	0	0	0
Tb927.1.5290	0	0	0	1	3	1	0	1	0	4	1	6	0	0	1	1	0	0	0	0	0	0
Tb927.1.5320	0	2	1	8	1	3	0	2	0	38	3	7	0	0	0	19	23	0	0	0	43	25
Tb927.1.5330	0	1	0	3	0	3	0	2	0	9	1	6	0	1	1	2	2	1	0	0	24	3
Tb927.1.5340	0	0	0	70	169	251	0	11	3	418	80	452	0	0	0	81	314	0	2	5	431	646
Tb927.1.80	0	1	4	0	2	2	6	18	7	101	5	54	1	0	1	2	2	21	18	21	32	17
Tb927.1.850	0	3	0	0	0	1	100	368	244	955	164	835	0	0	0	1	5	320	248	236	636	259
Tb927.1.900	0	0	0	1	0	0	3	5	6	60	5	25	0	0	0	0	0	4	11	7	15	35
Tb927.1.910	0	1	0	0	0	0	0	0	0	4	0	0	0	0	0	0	0	0	0	1	0	0
Tb927.1.920	0	0	0	1	0	1	1	0	0	3	7	0	0	0	0	0	0	0	2	3	6	5
Tb927.1.930	0	0	0	0	0	0	0	0	0	7	0	0	0	0	0	0	0	0	0	0	0	0
Tb927.10.10	0	0	1	3	9	2	0	3	0	25	6	18	1	0	0	12	5	2	1	2	16	2
Tb927.10.1220	0	2	2	5	2	5	1	8	0	14	4	9	3	1	1	3	2	9	5	5	5	4
Tb927.10.13050	0	0	0	0	0	0	2	2	0	12	4	6	0	0	0	0	0	1	1	3	2	1
Tb927.10.13940	0	1	0	0	0	0	42	181	60	573	49	241	0	0	0	1	1	331	265	342	221	120
Tb927.10.140	0	0	0	0	0	1	6	24	3	254	4	40	0	0	0	0	0	38	46	47	28	24
Tb927.10.16210	0	0	1	1	0	1	0	4	3	36	3	45	0	0	0	0	2	1	7	12	19	26
Tb927.10.16240	0	0	1	1	0	1	1	1	0	6	0	1	0	1	0	4	9	0	2	1	6	0
Tb927.10.16250	0	0	1	0	1	0	0	1	0	0	0	1	0	0	1	1	0	1	1	0	1	1
Tb927.10.16260	0	0	1	1	1	0	0	1	0	7	1	6	1	0	0	0	0	0	1	3	0	4
Tb927.10.16280	0	1	0	0	0	1	1	1	0	12	0	2	1	0	0	2	0	2	2	0	4	0
Tb927.10.16300	0	0	0	0	1	1	0	0	0	0	0	0	0	0	0	0	0	0	0	0	0	0
Tb927.10.16320	0	1	0	0	1	0	1	8	0	4	2	5	0	1	0	0	0	1	2	2	4	0
Tb927.10.16330	0	3	6	7	2	0	1	2	0	37	1	10	0	0	0	6	6	0	1	1	38	13
Tb927.10.16370	0	0	2	0	0	0	0	2	0	2	1	1	0	0	0	0	0	0	0	1	1	1
Tb927.10.16420	0	0	0	1	4	2	0	1	0	9	3	1	0	0	0	11	12	0	1	0	6	0
Tb927.10.16430	0	1	3	5	3	0	0	0	0	8	5	6	0	0	0	6	11	0	0	1	30	4
Tb927.10.16460	0	1	1	1	1	3	1	0	0	18	1	5	0	0	0	3	19	0	0	2	5	3
Tb927.10.16490	0	4	1	1	1	3	1	0	0	9	4	2	0	0	0	20	18	1	0	0	61	13
Tb927.10.16510	0	0	0	1	1	0	1	2	0	0	1	2	0	0	0	1	0	0	1	2	1	0
Tb927.10.16520	0	0	0	0	0	0	0	1	0	4	1	0	1	0	0	27	86	0	0	0	35	31
Tb927.10.16530	0	1	2	0	0	3	0	0	0	4	1	7	0	0	0	2	1	1	0	1	1	1
Tb927.10.40	0	0	0	0	0	0	0	1	0	2	0	1	1	0	0	0	0	0	0	0	1	0
Tb927.10.4340	0	0	0	0	0	0	0	2	0	15	0	3	0	0	0	0	0	0	0	0	0	5
Tb927.10.4380	0	2	0	5	1	0	17	36	22	178	22	71	1	1	0	0	1	10	13	8	94	35
Tb927.10.50	0	0	0	0	0	0	0	0	0	2	0	5	0	0	0	0	0	0	1	0	1	1
Tb927.10.60	0	0	1	20	9	14	0	2	0	76	6	23	0	0	0	17	49	0	1	1	40	62
Tb927.10.90	0	0	1	0	0	0	4	5	4	121	8	57	0	1	0	2	0	3	6	13	55	64
Tb927.10.9480	0	2	2	35	30	26	2	6	2	299	21	175	0	0	0	30	63	0	3	2	132	122
Tb927.10.9490	0	2	1	199	175	93	1	24	1	769	63	685	1	2	0	124	353	0	5	1	411	382
Tb927.10.9520	0	0	0	0	0	0	1	4	1	13	2	8	0	0	0	0	0	1	0	0	8	5
Tb927.10.9540	0	0	0	1	0	0	0	0	0	4	0	1	0	1	0	0	0	0	0	0	0	1
Tb927.11.10310	0	2	0	0	0	0	38	89	66	243	51	308	0	0	0	0	0	37	81	67	183	151
Tb927.11.130	0	0	1	0	0	0	1	0	0	0	0	0	0	0	0	0	1	0	0	1	0	0
Tb927.11.17080	0	0	2	1	1	1	0	1	0	1	1	1	0	0	0	2	0	0	0	0	0	0
Tb927.11.17110	0	1	0	3	7	7	2	3	0	6	2	5	0	2	0	2	2	1	2	0	4	1
Tb927.11.17120	0	3	0	5	7	12	0	2	0	13	4	13	1	0	0	62	37	0	0	0	68	7
Tb927.11.17130	0	2	1	38	14	31	2	8	11	150	12	156	0	4	1	36	66	1	2	0	174	78
Tb927.11.17160	0	0	0	0	0	0	0	0	0	1	1	2	0	0	0	0	0	0	0	0	1	0
Tb927.11.17170	0	0	0	3	0	0	0	0	0	7	0	1	0	0	0	1	9	0	0	0	3	2
Tb927.11.17190	0	3	1	0	1	2	0	2	0	3	2	0	0	0	0	0	0	3	0	0	1	1
Tb927.11.17200	0	0	0	0	0	0	0	1	0	9	0	5	0	0	0	0	2	0	0	0	1	0
Tb927.11.17210	0	0	1	0	0	0	0	1	0	1	0	0	1	0	0	0	0	2	0	0	3	0
Tb927.11.17230	0	0	0	0	0	0	0	0	0	3	0	1	0	0	0	0	0	0	0	0	2	0
Tb927.11.17240	0	0	0	0	0	3	0	0	0	4	0	2	0	0	2	1	1	1	1	0	2	2
Tb927.11.17250	0	2	0	8	1	7	0	1	0	36	8	7	1	0	0	9	4	2	1	0	8	4
Tb927.11.17260	0	0	0	0	0	0	0	1	0	0	0	0	0	0	0	0	0	0	0	0	1	0
Tb927.11.17270	0	0	0	0	0	0	0	0	0	3	0	1	1	0	1	0	1	2	1	2	1	0
Tb927.11.17280	0	0	0	0	0	0	0	1	0	1	0	0	0	1	0	0	0	0	0	1	0	1
Tb927.11.17300	0	0	0	1	0	0	0	0	0	2	0	0	0	0	0	0	0	0	0	0	0	0
Tb927.11.17310	0	0	0	0	0	0	0	0	0	2	0	0	0	0	0	0	1	0	0	0	1	0
Tb927.11.17330	0	1	2	102	185	284	0	17	0	1521	438	1848	2	0	3	54	124	0	4	1	3048	922
Tb927.11.17360	0	0	0	0	1	1	0	1	0	1	0	1	0	0	0	0	0	0	0	0	0	0
Tb927.11.17390	0	1	1	148	206	204	1	12	0	309	67	308	0	0	1	92	287	0	3	0	230	204
Tb927.11.17400	0	0	1	0	0	1	3	0	0	8	0	3	1	0	0	1	2	1	0	0	5	2
Tb927.11.17410	0	1	0	12	2	3	0	1	0	23	0	9	1	0	2	55	78	1	0	0	110	53
Tb927.11.17420	0	0	0	0	1	0	0	1	0	11	1	1	0	0	1	1	0	2	1	4	8	4
Tb927.11.17430	0	2	2	0	0	1	0	0	0	0	1	2	0	0	0	0	1	0	0	0	0	0
Tb927.11.17440	0	1	0	342	419	266	0	34	0	556	126	398	1	2	1	186	211	4	2	3	277	101
Tb927.11.17480	0	0	0	0	2	1	0	0	0	2	0	0	0	1	0	0	0	2	0	0	3	0
Tb927.11.17490	0	2	4	1	0	0	0	0	0	0	1	1	0	0	0	0	3	0	0	0	0	0
Tb927.11.17510	0	1	27	1	0	6	1	4	0	3	0	1	0	0	0	0	6	0	0	0	3	1
Tb927.11.17540	0	1	1	2	3	3	0	0	0	7	1	7	0	0	0	3	0	0	1	1	7	2
Tb927.11.17550	0	1	2	3	1	2	1	2	0	4	0	4	0	0	0	0	0	0	0	0	6	1
Tb927.11.17560	0	0	1	1	0	2	0	1	0	2	1	3	1	0	0	1	0	2	0	0	3	0
Tb927.11.17590	0	0	0	4	4	2	0	1	0	19	0	4	1	0	0	7	2	1	0	1	10	6
Tb927.11.17620	0	0	0	0	0	0	0	0	0	4	0	0	0	0	0	0	0	0	0	0	1	0
Tb927.11.17630	0	0	4	2	1	4	0	0	0	4	0	4	1	0	0	2	2	4	1	1	3	1
Tb927.11.17640	0	0	0	0	0	0	0	0	0	2	0	1	0	0	0	0	0	0	0	0	0	0
Tb927.11.17650	0	0	0	0	0	0	0	1	0	14	0	11	0	0	0	1	1	2	1	2	8	5
Tb927.11.17670	0	0	1	8	1	1	0	1	0	14	1	3	0	0	1	2	12	1	2	1	4	0
Tb927.11.17680	0	0	0	0	1	0	0	0	0	2	0	1	0	0	0	3	0	0	0	0	1	0
Tb927.11.17690	0	1	1	39	42	64	0	2	2	267	68	380	0	0	1	24	105	0	1	0	209	212
Tb927.11.17710	0	0	0	4	2	8	0	0	0	170	21	93	0	0	0	7	13	1	1	1	58	31
Tb927.11.17720	0	0	1	12	34	12	2	2	0	69	7	24	1	2	0	42	40	1	1	1	86	7
Tb927.11.17750	0	0	0	0	0	1	0	1	0	3	0	0	0	0	0	0	0	0	0	0	0	1
Tb927.11.17780	0	1	6	34	800	35	0	9	0	37	229	69	4	3	1	28	58	0	0	0	57	18
Tb927.11.17800	0	0	1	4	1	1	0	1	0	10	2	5	0	2	3	0	1	1	6	1	7	2
Tb927.11.17820	0	0	0	6	127	69	0	1	2	31	23	65	0	0	0	13	184	0	1	0	47	67
Tb927.11.17860	0	0	0	0	0	0	0	0	0	0	0	0	0	0	0	0	0	0	0	0	0	0
Tb927.11.17890	0	1	2	29	13	16	0	3	1	392	28	103	0	0	0	10	26	12	6	6	85	41
Tb927.11.17920	0	0	1	7	0	2	0	4	0	13	2	12	0	1	2	2	8	2	4	2	10	9
Tb927.11.17940	0	1	1	1	3	1	0	2	0	12	1	6	0	0	0	0	3	0	0	0	0	1
Tb927.11.17970	0	0	0	0	0	0	0	0	0	0	0	0	0	0	0	0	0	0	0	1	0	0
Tb927.11.18000	0	0	0	0	0	0	0	0	0	7	0	3	0	0	0	0	2	0	1	0	3	2
Tb927.11.18030	0	1	0	3	2	1	0	0	0	24	0	1	0	0	1	27	71	0	0	0	56	8
Tb927.11.18040	0	1	1	47	100	64	0	9	0	326	33	303	0	0	0	68	137	1	1	2	238	128
Tb927.11.18060	0	0	1	5	2	2	0	1	0	10	1	5	0	0	0	3	1	0	0	0	2	2
Tb927.11.18070	0	0	3	1	1	0	1	0	0	3	3	3	0	0	0	0	2	0	0	3	1	0
Tb927.11.18080	0	0	0	0	0	0	0	0	0	3	0	0	0	0	1	0	0	1	0	0	0	2
Tb927.11.18140	0	6	0	4	1	0	1	4	0	9	3	6	1	0	0	0	2	3	1	1	6	1
Tb927.11.18160	0	0	2	6	10	15	0	1	0	95	17	49	0	1	0	3	12	1	3	2	34	20
Tb927.11.18170	0	4	3	4	4	5	0	3	0	11	2	3	2	0	1	1	8	2	4	2	9	2
Tb927.11.18180	0	0	0	4	2	9	0	1	0	62	9	51	1	0	0	2	27	1	1	0	54	54
Tb927.11.18190	0	1	0	1	0	2	2	0	0	1	0	2	0	0	1	1	2	0	0	2	4	4
Tb927.11.18200	0	0	0	0	3	1	0	2	0	32	2	4	7	3	0	0	1	1	1	1	10	2
Tb927.11.18220	0	1	1	44	224	111	0	5	0	163	54	254	2	0	0	27	39	2	1	0	96	38
Tb927.11.18290	0	1	0	10	4	8	0	3	0	44	18	48	0	0	0	3	4	0	0	0	15	0
Tb927.11.18310	0	0	1	0	0	0	0	1	0	0	0	0	0	0	0	1	2	0	0	0	0	0
Tb927.11.18380	0	1	1	0	0	0	0	1	1	1	0	0	1	0	1	1	1	2	0	1	2	0
Tb927.11.18400	0	1	1	1	1	5	1	2	0	1	0	5	0	0	0	1	9	0	0	0	0	0
Tb927.11.18410	0	0	0	0	1	1	0	1	0	1	0	1	0	0	0	15	5	0	0	0	5	1
Tb927.11.18430	0	1	0	18	4	2	0	2	0	33	2	8	5	9	1	6	7	5	8	21	10	1
Tb927.11.18440	0	0	4	80	26	11	0	8	1	247	3	28	2	2	0	95	137	1	0	2	261	88
Tb927.11.18460	0	1	0	2	2	1	0	3	0	6	1	0	1	0	0	1	0	0	0	1	1	0
Tb927.11.18470	0	0	3	0	0	0	0	0	0	1	0	0	0	0	0	0	0	0	0	1	0	0
Tb927.11.18490	0	0	1	0	2	1	2	1	0	0	1	2	0	0	0	0	2	0	0	1	0	1
Tb927.11.18500	0	0	1	0	0	4	1	3	2	5	0	2	1	0	0	0	2	0	0	1	0	0
Tb927.11.18520	0	0	0	1	0	0	0	2	0	1	0	2	0	0	0	1	0	1	1	1	1	0
Tb927.11.18540	0	1	1	1	2	1	0	1	0	4	1	0	0	0	0	0	4	0	0	0	2	0
Tb927.11.18560	0	0	2	0	1	0	0	0	0	3	1	1	0	0	0	0	0	0	0	0	1	1
Tb927.11.18580	0	2	1	1	0	16	0	3	1	1	2	3	4	2	1	19	17	4	1	0	12	12
Tb927.11.18590	0	2	0	0	1	0	0	0	0	2	0	3	0	0	2	0	0	0	1	0	0	0
Tb927.11.18610	0	0	0	3	0	0	8	11	7	105	11	84	3	1	0	0	4	6	15	28	40	87
Tb927.11.18620	0	1	0	0	0	1	0	1	0	23	2	9	0	0	1	0	4	1	7	7	4	15
Tb927.11.18630	0	0	1	2	0	0	12	14	7	138	23	134	1	2	1	0	7	6	20	17	62	63
Tb927.11.18640	0	0	0	0	0	0	0	2	0	17	1	1	0	0	0	0	0	1	6	5	1	2
Tb927.11.7214	0	0	0	0	0	0	0	0	0	0	0	0	0	0	0	0	0	0	0	0	0	0
Tb927.11.7216.1	0	0	0	0	0	0	0	0	0	0	0	0	0	0	0	0	0	0	0	0	0	0
Tb927.11.8570	0	0	0	0	0	0	0	0	0	0	0	0	0	0	0	0	0	0	0	0	0	0
Tb927.11.8580	0	0	0	0	0	0	0	0	0	0	0	0	0	0	0	0	0	0	0	0	0	0
Tb927.11.8610	0	0	0	0	0	0	0	0	0	0	0	0	0	0	0	0	0	0	0	0	0	0
Tb927.11.8620	0	0	0	0	0	0	0	0	0	0	0	0	0	0	0	0	0	0	0	0	0	0
Tb927.2.1290	0	0	0	6	2	2	1	1	2	64	1	20	0	0	0	4	0	2	2	1	13	6
Tb927.2.150	0	0	0	0	0	0	17	60	20	677	65	329	1	0	0	1	0	33	48	89	251	254
Tb927.2.160	0	0	0	1	0	0	11	41	27	243	11	95	1	0	0	0	0	15	7	19	53	41
Tb927.2.2029	0	0	0	5	3	4	2	10	6	485	60	515	0	0	1	2	5	10	14	20	229	217
Tb927.2.3280	0	1	0	1435	1200	1031	0	141	4	3290	423	2417	2	4	2	1047	3807	3	17	6	1623	1690
Tb927.2.3300	0	4	1	942	821	668	1	95	8	2590	316	2062	0	3	4	733	2203	6	14	5	1419	1273
Tb927.2.3310	0	2	2	1139	860	665	0	107	8	2747	365	2347	1	3	3	817	2550	5	14	8	1608	1538
Tb927.2.5330	0	1	1	33	6	6	19	111	31	818	38	237	0	9	0	7	28	209	366	520	293	379
Tb927.2.6210	0	0	1	347	138	134	0	44	1	1442	89	750	2	0	0	29	186	1	2	6	185	280
Tb927.2.6230	0	0	0	43	20	15	0	9	0	178	4	70	0	0	0	2	21	2	0	0	14	31
Tb927.2.6310	0	0	0	21	9	15	0	3	1	72	4	52	0	0	0	0	15	0	0	0	15	20
Tb927.2.6390	0	0	0	7	3	3	0	0	0	5	5	8	0	0	0	3	6	0	1	1	13	3
Tb927.2.6404	0	0	0	0	0	0	0	0	0	4	2	0	0	0	0	0	1	0	3	0	4	1
Tb927.2.680	0	0	1	0	0	0	6	25	8	519	37	209	0	1	1	0	2	34	50	53	161	121
Tb927.3.1050	0	0	0	1	0	0	0	0	0	0	0	1	0	0	0	0	0	0	0	0	0	1
Tb927.3.110	0	0	0	1	2	2	2	1	0	10	1	12	1	0	0	0	3	1	1	1	9	2
Tb927.3.120	0	2	0	4	0	0	0	1	0	2	0	1	1	0	0	1	5	3	0	0	5	2
Tb927.3.130	0	3	1	0	0	1	0	2	0	7	2	3	1	2	1	2	3	2	2	3	2	5
Tb927.3.140	0	1	1	352	829	327	1	38	0	631	117	703	0	0	1	108	237	1	4	1	214	128
Tb927.3.1470	0	2	6	1073	1599	1158	8	79	11	1777	334	2157	5	0	3	1318	2012	10	16	12	1499	622
Tb927.3.1520	0	0	8	981	1550	1147	9	74	4	1775	339	2245	5	0	1	1368	1960	6	16	17	1612	588
Tb927.3.170	0	0	1	0	1	1	0	0	1	2	1	0	0	2	0	0	2	0	1	1	2	0
Tb927.3.180	0	2	2	4	0	7	2	4	0	11	1	11	1	1	0	1	3	0	2	0	18	1
Tb927.3.190	0	1	1	6	1	1	0	2	0	16	0	3	0	1	0	2	10	1	0	0	1	3
Tb927.3.210	0	3	0	2	1	2	0	3	0	4	0	4	0	1	0	1	2	1	0	0	5	5
Tb927.3.230	0	0	0	18	7	18	0	4	0	63	35	66	0	0	0	31	4	0	0	0	57	4
Tb927.3.250	0	0	1	7	13	23	1	1	1	82	18	100	0	0	0	10	20	0	0	1	35	23
Tb927.3.2500	0	1	0	1	1	2	6	21	6	297	16	46	0	1	1	1	0	17	13	17	70	29
Tb927.3.2530	0	0	1	15	22	25	1	1	0	147	8	76	0	0	0	12	18	3	5	0	38	33
Tb927.3.2540	0	0	1	165	22	12	1	12	1	237	5	50	2	1	1	12	74	1	1	2	14	37
Tb927.3.2570	0	0	0	1	2	1	0	3	0	78	1	15	0	1	0	6	15	0	0	0	12	13
Tb927.3.260	0	0	0	9	0	0	0	0	0	7	0	2	0	0	0	3	0	0	0	0	5	4
Tb927.3.270	0	0	1	2	1	4	2	2	0	16	2	18	1	0	1	2	2	3	0	3	4	4
Tb927.3.320	0	0	0	3	1	1	0	0	0	11	1	13	1	1	0	4	3	0	0	0	5	0
Tb927.3.350	0	0	0	0	1	2	0	0	0	2	0	2	0	0	0	0	0	0	1	0	0	0
Tb927.3.360	0	0	2	4	7	1	0	1	0	6	4	1	0	0	0	3	5	0	1	2	6	4
Tb927.3.380	0	0	0	0	1	1	1	1	0	3	0	2	0	0	0	0	0	0	0	0	8	2
Tb927.3.410	0	1	2	8	1	1	1	2	1	6	1	2	0	0	0	3	4	0	0	0	5	0
Tb927.3.420	0	0	1	0	0	1	0	1	0	4	1	2	0	0	0	2	1	0	2	0	3	2
Tb927.3.430	0	0	2	28	153	206	1	5	0	167	20	189	1	0	0	47	177	0	0	1	140	84
Tb927.3.460	0	0	3	144	215	446	0	25	3	562	80	485	0	0	1	420	423	0	0	2	555	333
Tb927.3.510	0	0	0	0	0	0	0	4	1	26	1	13	0	0	0	0	0	0	0	0	4	3
Tb927.3.530	0	0	0	1	0	0	0	0	0	86	2	11	0	0	0	0	0	0	1	0	3	4
Tb927.3.540	0	0	0	0	0	0	0	0	0	31	0	6	0	0	0	0	0	0	0	0	6	3
Tb927.3.550	0	1	0	22	15	25	2	5	2	276	37	112	0	0	0	23	26	1	1	0	103	67
Tb927.3.560	0	2	0	705	585	554	0	74	4	2694	305	1388	1	0	1	412	1466	2	9	7	1207	999
Tb927.3.570	0	3	3	314	259	193	2	49	5	1466	190	1185	1	0	1	214	732	2	3	0	734	702
Tb927.3.5730	0	0	1	0	0	0	1	0	0	8	0	0	1	0	0	0	0	1	0	0	0	0
Tb927.3.5740	0	0	0	0	0	0	1	9	2	201	18	120	1	1	0	0	2	11	7	30	117	77
Tb927.3.5830	0	1	1	227	96	107	0	26	6	2364	189	641	1	3	1	89	204	7	3	6	611	329
Tb927.3.5850	0	0	3	18	16	23	0	5	0	92	17	39	0	0	0	14	21	0	1	1	66	9
Tb927.3.5870	0	8	2	2	0	0	2	8	0	7	1	6	0	0	1	0	0	2	2	0	2	11
Tb927.3.5880	0	5	3	1291	2788	820	0	149	0	3304	373	1518	4	1	0	8368	6139	7	19	1	3531	576
Tb927.4.150	0	0	0	0	1	0	5	29	16	465	29	216	1	0	0	1	1	47	47	64	152	98
Tb927.4.170	0	0	1	0	0	0	8	32	1	501	11	68	0	1	0	1	0	46	33	30	92	30
Tb927.4.180	0	0	0	15	12	5	9	22	4	1039	64	245	1	1	1	10	20	103	137	117	364	101
Tb927.4.4920	0	1	4	76	40	20	30	139	69	755	94	352	3	3	7	31	38	77	86	104	332	222
Tb927.4.5090	0	0	0	0	0	1	4	2	0	43	8	14	0	0	1	0	1	2	2	4	4	2
Tb927.4.5400	0	0	2	10	6	0	18	42	17	208	13	72	0	0	0	1	3	2	2	2	55	23
Tb927.4.5410	0	0	0	11	8	0	8	69	21	105	8	20	0	1	1	0	1	1	1	1	16	12
Tb927.4.5430	0	2	3	15	8	3	7	28	12	227	8	63	0	0	0	1	0	3	1	4	51	39
Tb927.4.5450	0	0	4	1	1	49	0	2	46	2	0	22	5	15	5	2	12	5	7	4	1	6
Tb927.4.5490	0	0	0	2	0	0	1	0	0	7	0	1	1	0	0	1	0	0	1	2	3	1
Tb927.4.5500	0	1	0	5	1	0	0	4	0	34	0	4	0	1	0	1	0	2	2	1	9	2
Tb927.4.5510	0	1	2	1	1	0	0	0	0	12	2	2	0	0	1	3	2	1	3	0	5	2
Tb927.4.5520	0	0	1	2	0	1	0	0	0	15	1	2	0	1	1	0	0	0	1	1	1	0
Tb927.4.5540	0	0	3	4	1	1	0	0	0	18	0	0	0	0	1	10	8	0	0	1	20	4
Tb927.4.5550	0	0	0	0	0	0	0	0	0	2	0	2	0	0	2	0	0	1	2	1	5	1
Tb927.4.5570	0	1	0	18	6	8	2	2	0	149	27	148	0	0	0	18	8	1	0	2	132	19
Tb927.4.5590	0	0	1	0	0	1	1	1	0	2	0	1	1	0	0	0	1	1	0	0	1	1
Tb927.4.5610	0	1	0	0	0	0	0	1	0	3	2	2	0	1	0	0	0	0	0	1	1	0
Tb927.4.5640	0	0	2	12	4	1	0	0	0	31	0	9	0	3	1	19	21	0	0	1	36	8
Tb927.4.5660	0	0	0	1	2	1	0	2	0	16	0	4	0	0	0	0	0	1	0	0	3	2
Tb927.4.5670	0	0	1	3	0	1	0	1	0	9	1	0	0	1	1	0	2	0	0	1	3	1
Tb927.4.5700	0	0	1	0	3	0	1	0	0	3	1	2	1	0	0	10	15	0	2	0	37	5
Tb927.4.5710	0	0	0	0	2	0	0	2	0	1	0	0	1	0	0	1	0	1	1	0	1	2
Tb927.4.5720	0	1	1	3	0	4	1	3	1	18	0	0	0	1	0	1	4	0	2	0	8	3
Tb927.4.5750	0	1	1	0	0	2	0	0	0	3	0	3	0	1	0	1	1	1	0	1	4	6
Tb927.4.5760	0	0	1	18	3	2	0	3	0	56	0	5	11	0	15	13	18	0	2	3	18	10
Tb927.4.5770	0	1	1	90	67	98	0	4	1	207	36	313	1	0	0	35	142	0	1	0	143	95
Tb927.4.5800	0	1	0	0	0	0	0	0	0	2	0	1	0	0	0	0	1	0	0	2	0	0
Tb927.5.1390	0	2	2	1410	1248	874	0	136	7	2876	297	2145	2	0	2	621	1167	2	2	0	1163	930
Tb927.5.140	0	0	0	1	0	0	0	0	0	0	0	1	0	0	0	0	0	0	2	0	0	1
Tb927.5.1400	0	0	0	7	0	0	1	1	1	845	57	274	0	0	0	1	0	0	2	4	217	171
Tb927.5.1420	0	0	0	5	4	0	2	5	2	1089	88	362	0	0	0	1	3	3	4	2	298	206
Tb927.5.1440	0	2	0	25	6	2	1	14	1	1440	104	407	0	1	0	8	16	8	5	7	405	338
Tb927.5.170	0	0	0	0	0	0	4	13	6	188	33	98	0	0	0	0	0	12	25	45	128	127
Tb927.5.220	0	3	0	0	5	3	0	2	0	5	1	6	0	1	0	0	1	0	2	0	3	0
Tb927.5.250	0	0	0	0	0	0	0	0	0	0	0	1	0	0	0	0	0	0	0	0	0	0
Tb927.5.260	0	1	1	14	4	6	1	3	0	120	18	230	0	1	2	7	32	2	3	3	160	129
Tb927.5.289b	0	0	1	0	1	0	2	3	0	1	0	1	0	2	0	0	0	2	0	1	0	1
Tb927.5.296b	0	2	0	0	0	0	30	91	39	516	52	534	0	0	2	2	4	10	20	8	278	188
Tb927.5.4590	0	0	0	5	4	5	16	68	31	753	49	260	1	0	0	4	9	126	149	143	191	121
Tb927.5.4650	0	1	1	1	0	1	1	1	0	8	0	5	0	1	0	1	0	0	1	0	6	5
Tb927.5.4660	0	1	0	14	15	33	0	1	0	70	18	69	0	0	0	8	29	0	2	2	78	76
Tb927.5.4710	0	0	0	1	0	2	1	0	2	15	1	5	0	1	0	0	1	3	1	5	6	9
Tb927.5.4720	0	0	0	33	19	41	2	4	2	115	44	232	0	0	1	20	196	0	0	0	189	210
Tb927.5.4750	0	1	0	2	1	3	1	0	0	12	1	1	0	0	0	1	1	0	0	0	8	1
Tb927.5.4760	0	0	0	2	12	5	0	0	0	24	5	30	0	0	2	7	6	0	0	0	10	12
Tb927.5.4780	0	1	0	2	0	1	0	0	0	7	0	6	0	0	0	0	0	0	0	0	5	0
Tb927.5.4800	0	0	0	1	0	0	0	0	0	2	0	0	0	0	0	0	0	0	0	0	0	1
Tb927.5.4810	0	1	1	0	0	1	0	0	0	2	0	0	0	1	0	1	0	2	0	0	4	0
Tb927.5.4820	0	0	1	38	5	6	0	4	0	35	2	5	1	0	1	2	5	0	0	0	1	0
Tb927.5.4830	0	0	1	4	3	0	1	2	0	16	2	2	2	3	1	1	3	2	0	6	2	2
Tb927.5.4850	0	1	0	1	0	0	0	1	0	1	1	1	0	0	0	1	2	0	1	0	4	0
Tb927.5.4860	0	1	1	6	7	19	1	1	0	112	19	103	2	0	0	3	15	1	0	0	52	56
Tb927.5.4890	0	0	0	0	0	0	0	0	0	6	0	1	0	0	0	3	1	0	11	12	6	1
Tb927.5.4960	0	1	2	0	1	0	1	3	0	7	0	5	2	2	0	3	2	0	1	0	1	2
Tb927.5.4970	0	1	3	1	1	2	1	2	0	6	2	5	13	2	3	2	5	0	0	0	4	6
Tb927.5.4980	0	4	2	59	40	25	3	5	1	173	39	191	0	0	0	11	47	0	0	1	341	26
Tb927.5.5040	0	2	0	21	6	1	1	1	0	61	2	8	0	0	3	6	20	2	0	1	28	15
Tb927.5.5070	0	0	0	0	1	0	0	0	0	0	0	1	0	0	0	0	0	0	1	0	0	0
Tb927.5.5080	0	0	7	2009	1312	935	0	100	57	10238	1189	10116	26	0	1	5554	5524	7	35	1	17405	1851
Tb927.5.5110	0	0	0	0	0	0	0	0	0	4	2	1	0	0	0	0	0	0	0	1	2	1
Tb927.5.5130	0	1	1	2	3	1	0	2	0	10	0	1	1	0	0	3	2	0	1	0	2	5
Tb927.5.5140	0	2	0	0	0	1	0	0	0	6	0	0	0	0	0	0	0	16	11	0	5	0
Tb927.5.5160	0	0	0	0	11	1	0	0	0	5	1	4	1	1	0	0	0	0	0	1	3	1
Tb927.5.5190	0	0	0	3	1	0	1	4	0	10	3	1	0	0	0	0	2	1	1	0	8	3
Tb927.5.5200	0	0	1	1	5	1	0	2	0	2	2	1	0	0	0	1	2	0	1	0	0	0
Tb927.5.5210	0	0	2	236	434	247	0	16	0	1015	144	1025	2	0	1	55	72	3	1	1	261	37
Tb927.5.5230	0	0	1	89	170	257	0	10	1	415	77	589	1	0	0	161	246	3	6	8	512	360
Tb927.5.5250	0	0	0	0	0	0	0	0	0	1	0	1	0	0	0	0	0	0	0	1	1	0
Tb927.5.5260	0	0	0	32	11	4	0	9	1	79	3	10	0	0	1	22	25	0	2	0	43	14
Tb927.5.5270	0	0	0	83	56	51	0	9	0	126	29	103	1	0	0	373	99	1	1	0	191	15
Tb927.5.5290	0	1	0	32	6	1	0	4	0	172	1	6	0	1	0	5	13	0	2	0	18	11
Tb927.5.5300	0	0	0	1	0	0	1	1	0	4	1	2	0	0	0	0	0	0	0	0	1	0
Tb927.5.5310	0	0	1	1	0	2	1	2	0	2	1	1	0	0	0	0	0	0	0	0	0	0
Tb927.5.5340	0	0	2	52	188	85	0	7	1	95	44	196	2	0	0	45	298	0	4	2	128	103
Tb927.5.5350	0	0	0	0	0	1	0	0	0	0	0	0	0	0	0	0	0	0	0	0	0	0
Tb927.5.5360	0	0	0	2	1	0	0	0	0	7	0	3	1	0	1	0	1	2	1	0	7	1
Tb927.5.5370	0	0	0	1	0	0	1	0	0	2	0	2	0	0	1	0	0	0	0	0	0	0
Tb927.5.5380	0	0	0	2	0	1	0	0	0	1	0	1	0	1	0	0	0	0	0	0	0	0
Tb927.5.5400	0	2	0	2	2	0	0	4	0	9	1	1	0	1	0	5	1	1	0	2	5	0
Tb927.5.5420	0	1	3	0	0	0	0	1	0	0	0	1	0	0	0	0	4	0	0	0	1	0
Tb927.5.5450	0	0	0	0	0	1	1	3	0	3	4	1	0	1	0	0	0	0	1	1	2	1
Tb927.5.5460	0	0	3	6	3	3	0	3	0	17	2	12	1	0	1	3	9	4	0	3	4	3
Tb927.5.5570	0	1	1	0	2	3	0	0	0	3	5	1	1	0	1	0	0	0	0	0	2	0
Tb927.5.5580	0	0	6	71	75	36	0	5	0	169	17	75	3	1	1	1925	909	4	3	1	3692	376
Tb927.5.5590	0	0	0	0	1	0	0	1	0	4	1	1	1	1	0	2	1	0	0	0	5	0
Tb927.5.5610	0	1	0	0	1	0	0	0	0	2	1	0	0	0	0	2	0	1	0	0	1	0
Tb927.5.5630	0	2	0	73	2	4	0	7	0	195	3	8	1	0	2	8	17	1	2	0	20	7
Tb927.5.5640	0	1	1	0	1	0	0	0	0	1	0	0	0	0	0	1	0	0	1	0	2	0
Tb927.5.5660	0	0	0	18	1	2	0	1	0	32	1	6	0	1	0	6	11	0	0	0	11	7
Tb927.5.5670	0	2	1	0	0	3	1	0	0	14	2	3	0	0	0	3	2	1	2	0	15	4
Tb927.6.120	0	0	0	2	0	1	6	27	5	467	52	172	0	1	0	0	1	34	39	80	145	126
Tb927.6.240	0	1	0	0	0	0	3	3	0	14	0	8	0	0	0	1	0	0	0	4	5	6
Tb927.6.250	0	0	0	0	0	0	1	1	1	6	0	2	0	0	0	1	2	0	0	0	5	1
Tb927.6.260	0	0	1	0	0	1	2	0	2	11	5	11	2	1	0	2	0	5	8	3	3	0
Tb927.6.360	0	0	1	2	1	2	35	152	51	870	107	807	2	2	0	1	0	52	137	81	507	529
Tb927.6.460	0	1	0	1	0	0	89	364	99	368	41	166	1	2	0	1	6	442	462	765	224	169
Tb927.6.490	0	0	0	0	0	0	77	369	86	448	36	179	1	3	0	1	2	467	507	767	199	187
Tb927.6.5220	0	0	0	0	5	3	0	0	0	15	0	3	0	0	0	1	0	0	0	0	3	0
Tb927.6.5240	0	2	5	56	24	27	1	14	0	170	18	60	1	0	0	31	28	0	2	0	95	23
Tb927.6.5260	0	3	3	127	15	13	2	11	0	367	41	191	2	0	3	13	53	3	1	0	160	15
Tb927.6.5290	0	1	0	2	2	2	0	2	0	9	1	10	0	0	0	1	4	6	9	3	6	2
Tb927.6.530	0	1	0	4	0	0	74	383	115	371	29	141	0	2	1	1	3	390	417	639	169	136
Tb927.6.5310	0	0	1	0	0	0	0	0	0	5	0	0	0	0	0	0	0	2	1	0	0	1
Tb927.6.5350	0	1	0	2	4	5	2	5	0	6	1	8	0	0	0	5	5	0	0	0	5	0
Tb927.6.5370	0	2	1	1	3	0	1	0	0	5	2	2	0	0	1	1	1	1	3	1	0	0
Tb927.6.5380	0	0	0	4	0	2	0	0	0	14	1	5	0	0	0	2	0	1	0	0	2	0
Tb927.6.5400	0	0	1	5	7	4	0	0	0	82	8	41	0	0	0	3	10	1	2	1	25	26
Tb927.6.5410	0	2	1	0	3	0	0	0	0	6	1	0	0	0	0	6	2	1	2	1	4	0
Tb927.6.5450	0	0	0	1	1	1	0	1	0	5	4	3	1	0	0	4	2	3	3	3	12	1
Tb927.6.5480	0	0	1	2	5	4	5	1	0	9	3	6	1	0	0	6	3	1	3	2	11	2
Tb927.6.5490	0	1	0	319	464	416	1	21	7	1009	168	1398	3	0	1	199	498	1	0	1	901	313
Tb927.6.5500	0	3	3	71	30	29	4	16	1	55	64	184	0	0	0	84	36	2	0	1	110	20
Tb927.6.5510	0	0	0	0	3	2	0	2	0	42	2	31	0	1	0	1	2	2	1	0	26	5
Tb927.6.5520	0	3	2	5	4	5	0	4	1	28	8	28	2	1	0	13	8	1	0	2	52	3
Tb927.6.5580	0	1	1	3	3	9	1	2	0	52	1	11	0	0	0	4	7	0	1	1	16	20
Tb927.6.5590	0	0	0	3	3	4	1	1	0	28	0	6	0	1	0	6	12	1	0	1	12	9
Tb927.6.5620	0	1	0	0	1	4	0	1	0	6	2	2	1	1	0	1	3	0	1	1	6	0
Tb927.6.5630	0	0	0	1	1	3	1	3	0	10	1	2	0	0	1	1	2	4	1	2	3	1
Tb927.6.5650	0	2	0	1	0	0	0	2	0	2	0	2	0	1	1	0	0	0	1	1	1	0
Tb927.6.5660	0	3	18	5949	16209	5217	0	262	0	6096	1141	5259	6	0	2	8012	10533	10	30	1	6098	555
Tb927.6.5680	0	0	1	0	1	0	0	1	0	0	1	1	1	0	0	1	0	0	0	0	1	0
Tb927.6.5690	0	0	0	0	0	0	0	0	0	0	0	1	0	0	0	0	0	0	0	0	2	0
Tb927.6.5700	0	0	1	0	0	0	0	0	0	3	0	0	0	0	0	0	0	0	1	1	2	0
Tb927.6.5720	0	1	0	15	40	31	0	3	0	139	16	127	0	0	0	23	38	1	1	1	89	35
Tb927.6.5750	0	0	0	0	0	0	0	0	0	1	0	0	0	0	0	0	0	0	2	2	0	0
Tb927.6.5760	0	0	1	3	1	0	1	0	0	9	1	1	0	0	0	2	1	0	0	1	6	3
Tb927.6.5770	0	2	1	4	1	6	1	5	0	68	24	145	0	0	1	9	22	0	0	0	76	97
Tb927.6.5800	0	1	0	0	0	1	0	0	0	2	0	1	0	0	0	0	0	0	0	0	2	0
Tb927.6.5810	0	1	0	0	0	0	0	0	0	0	1	1	0	0	0	0	1	0	0	0	1	0
Tb927.6.5830	0	0	4	0	2	3	1	1	1	9	2	3	1	0	2	3	2	2	0	1	3	3
Tb927.7.100	0	0	0	3	0	1	0	0	0	3	0	1	0	0	0	1	0	0	1	0	4	0
Tb927.7.110	0	3	0	0	1	1	2	1	0	9	1	4	1	1	0	1	2	2	5	1	6	1
Tb927.7.130	0	0	0	2	2	9	0	1	0	54	3	43	0	0	0	6	9	0	0	0	25	7
Tb927.7.140	0	0	0	0	0	0	0	0	0	0	2	1	1	0	0	0	1	0	1	0	0	2
Tb927.7.150	0	1	1	1	3	3	1	0	0	77	1	13	0	1	2	10	9	0	0	1	140	88
Tb927.7.6030	0	0	0	0	3	0	0	7	1	33	0	12	0	1	0	0	0	9	3	5	7	10
Tb927.7.6510	0	0	0	5	2	1	1	1	0	24	4	13	0	1	1	1	5	0	2	4	14	7
Tb927.7.6880	0	0	0	0	0	0	1	0	0	10	2	7	0	0	0	0	0	0	0	0	3	2
Tb927.7.7550	0	0	0	1	0	0	7	51	20	675	49	280	0	0	1	0	2	77	54	113	193	205
Tb927.8.100	0	1	2	74	95	53	0	8	0	328	44	189	0	0	1	194	88	1	2	0	283	34
Tb927.8.110	0	1	0	4	10	8	1	0	0	69	6	31	1	1	1	20	59	4	3	3	98	13
Tb927.8.120	0	1	0	14	39	45	0	4	1	108	36	155	0	1	1	27	68	3	1	2	99	68
Tb927.8.130	0	0	0	0	0	2	1	1	0	12	0	1	1	1	0	0	2	0	1	0	15	10
Tb927.8.140	0	0	0	0	0	0	1	3	0	1	0	1	0	0	1	0	0	0	0	0	0	0
Tb927.8.160	0	0	0	0	0	0	0	0	0	4	0	0	0	0	0	0	0	0	1	0	1	0
Tb927.8.170	0	1	4	4	0	10	1	5	0	19	1	22	7	0	1	20	8	5	7	4	68	22
Tb927.8.180	0	1	0	0	0	0	0	0	0	4	0	0	3	0	1	0	1	0	1	0	1	2
Tb927.8.210	0	1	2	1	0	0	0	1	0	2	0	1	0	0	0	1	0	1	0	0	5	1
Tb927.8.220	0	0	3	0	0	0	0	1	0	5	0	3	0	0	0	3	0	0	0	0	4	4
Tb927.8.230	0	4	0	4	3	5	0	4	0	70	12	44	2	1	0	1	4	1	1	2	21	23
Tb927.8.270	0	2	0	13	2	4	1	1	0	13	4	6	0	0	0	31	52	0	0	0	47	19
Tb927.8.300	0	1	3	0	1	2	2	3	0	7	2	3	0	1	0	0	3	0	4	0	2	3
Tb927.8.320	0	2	3	1	1	2	1	1	1	12	3	4	0	0	2	0	5	1	3	2	5	5
Tb927.8.330	0	0	0	3	1	2	0	0	1	16	4	2	1	0	0	2	4	1	0	0	8	3
Tb927.8.340	0	0	2	0	1	2	1	1	0	2	2	1	0	0	0	0	0	1	1	1	2	3
Tb927.8.350	0	0	1	2	1	1	0	1	0	6	0	0	0	0	0	1	2	1	1	0	4	0
Tb927.8.390	0	0	2	160	439	389	0	9	3	455	87	683	1	0	0	178	424	2	2	0	364	224
Tb927.8.420	0	0	1	0	0	0	0	5	0	3	0	4	0	0	0	0	1	0	0	0	1	4
Tb927.8.430	0	1	1	4	28	1	0	1	0	9	5	3	0	0	0	1	0	0	1	0	4	1
Tb927.8.440	0	2	0	0	0	1	1	1	0	2	1	5	0	0	0	1	3	0	0	0	2	2
Tb927.8.460	0	1	0	1	0	0	1	0	0	10	1	3	0	0	1	0	7	1	0	0	9	5
Tb927.9.100	0	1	0	1	4	1	0	1	0	4	1	3	0	1	0	3	6	0	1	0	4	1
Tb927.9.1000	0	1	0	2	0	0	0	0	0	4	0	1	0	1	1	0	1	0	0	0	0	0
Tb927.9.1010	0	0	0	0	0	2	0	2	0	2	4	0	3	0	0	1	1	0	1	2	4	0
Tb927.9.1020	0	0	0	0	0	0	0	0	0	3	0	1	0	0	0	0	0	10	7	6	0	0
Tb927.9.1060	0	0	0	0	0	0	0	0	0	0	0	0	0	0	0	0	0	0	0	0	0	0
Tb927.9.1080	0	0	0	3	1	2	0	0	0	46	13	78	0	0	0	1	5	1	0	0	21	13
Tb927.9.1090	0	0	0	5	2	1	0	1	0	7	0	1	0	0	1	2	7	0	0	0	5	1
Tb927.9.110	0	0	0	0	0	0	0	1	0	1	0	0	0	0	0	0	0	0	0	0	0	0
Tb927.9.1100	0	0	0	1	0	0	1	0	0	0	0	0	0	0	0	0	0	0	0	0	1	0
Tb927.9.1110	0	0	1	2	3	0	1	3	0	5	0	4	0	1	0	0	3	0	2	0	3	3
Tb927.9.1150	0	0	0	0	0	0	0	2	0	0	0	0	0	0	0	0	0	0	0	1	0	0
Tb927.9.1160	0	0	0	0	0	0	0	0	0	0	0	0	0	1	0	1	1	2	1	2	1	0
Tb927.9.1170	0	0	0	0	1	0	0	2	0	8	1	0	1	0	0	0	0	2	0	1	1	4
Tb927.9.1180	0	0	1	4	2	2	0	1	0	6	1	1	1	0	0	2	4	1	2	0	7	2
Tb927.9.1190	0	0	0	1	0	0	0	0	0	1	0	0	0	0	0	0	1	0	0	0	0	0
Tb927.9.120	0	2	0	3	1	2	1	0	0	5	2	2	1	0	2	5	9	0	0	0	2	2
Tb927.9.1210	0	0	0	0	0	0	0	0	0	17	1	1	0	0	0	1	0	0	0	0	8	1
Tb927.9.1220	0	0	0	2	4	13	0	0	0	19	0	18	0	0	0	1	4	0	1	0	16	14
Tb927.9.1230	0	2	2	1	0	2	4	0	0	13	0	2	2	0	0	1	4	0	1	0	1	2
Tb927.9.1260	0	1	0	0	1	2	1	1	0	5	2	2	0	0	0	0	0	6	4	2	0	0
Tb927.9.1270	0	0	0	0	0	0	0	0	0	0	0	0	0	0	0	0	0	0	0	0	0	0
Tb927.9.1300	0	0	1	0	2	1	3	3	0	59	9	24	0	0	0	1	1	5	7	1	12	4
Tb927.9.13500	0	2	24	1	0	2	24	41	24	183	27	131	1	0	0	2	5	40	28	31	86	73
Tb927.9.150	0	0	0	0	0	0	0	0	0	0	1	2	0	0	0	0	0	0	0	0	0	0
Tb927.9.15750	0	0	0	0	0	0	1	0	0	0	0	0	0	0	0	0	0	0	0	0	0	0
Tb927.9.15760	0	0	1	52	32	14	1	5	0	84	5	81	3	1	2	21	29	0	2	1	22	27
Tb927.9.15820	0	0	0	2	0	2	20	30	13	326	18	190	1	0	0	0	3	23	20	16	110	44
Tb927.9.16040	0	0	0	0	0	0	0	4	0	11	5	8	0	0	0	0	0	3	0	5	13	6
Tb927.9.16080	0	0	0	1	0	0	0	0	0	1	0	1	0	0	0	0	0	0	0	0	2	0
Tb927.9.16090	0	0	0	0	0	0	0	0	0	0	0	0	0	0	0	0	0	0	0	0	0	0
Tb927.9.16100	0	0	1	0	0	0	0	0	0	26	0	6	0	0	2	1	2	3	1	1	1	1
Tb927.9.16110	0	0	0	2	0	1	0	0	0	3	0	0	0	0	0	0	0	0	1	0	0	0
Tb927.9.16120	0	0	0	0	0	0	0	1	0	1	0	1	0	0	0	0	0	0	0	0	0	0
Tb927.9.16130	0	0	0	17	1	0	0	0	0	83	2	8	0	0	0	3	3	0	0	0	8	2
Tb927.9.16140	0	0	0	0	0	0	1	2	0	12	1	0	0	0	0	1	50	0	3	0	7	5
Tb927.9.16150	0	1	0	0	2	0	0	0	0	3	0	2	0	0	0	0	0	0	0	1	3	0
Tb927.9.16160	0	0	0	3	0	3	0	0	0	6	0	3	0	0	0	0	4	0	0	0	2	0
Tb927.9.16180	0	1	3	0	0	0	0	0	0	0	0	0	1	0	0	2	0	0	0	0	0	0
Tb927.9.16210	0	0	0	0	0	0	0	0	0	0	0	0	0	0	0	0	0	0	0	0	0	0
Tb927.9.16240	0	0	0	0	2	0	2	2	0	3	0	1	0	0	0	0	0	0	0	0	0	0
Tb927.9.16260	0	0	1	86	151	60	0	10	0	174	20	254	0	0	0	91	155	0	1	2	126	27
Tb927.9.16270	0	0	0	4	0	0	0	1	0	12	1	1	2	0	0	0	0	1	0	1	2	1
Tb927.9.16290	0	0	0	0	0	0	0	0	0	0	2	0	0	0	0	0	0	0	0	0	0	0
Tb927.9.16330	0	0	0	0	0	0	0	0	0	4	0	3	0	0	0	0	0	0	0	0	5	1
Tb927.9.16340	0	0	0	0	0	0	0	0	0	0	1	3	0	0	1	0	0	0	1	0	0	0
Tb927.9.16370	0	0	1	11	1	4	0	2	0	30	1	3	1	0	1	4	6	0	0	0	10	0
Tb927.9.16380	0	0	0	0	0	0	0	0	0	0	0	0	0	0	0	0	0	0	0	0	0	0
Tb927.9.16390	0	0	0	4	0	0	0	0	0	17	2	5	0	0	0	3	1	0	0	0	2	0
Tb927.9.16420	0	0	0	0	1	0	0	0	1	1	0	1	0	0	0	0	0	0	1	0	1	0
Tb927.9.16430	0	0	0	0	1	0	0	2	0	1	0	3	0	0	0	0	0	1	1	0	1	0
Tb927.9.16440	0	0	0	1	0	2	0	1	0	15	2	16	0	0	2	2	1	1	0	0	14	2
Tb927.9.16470	0	0	0	0	0	1	0	1	0	3	3	3	0	0	0	0	0	0	0	0	0	0
Tb927.9.16490	0	1	0	219	118	55	0	26	0	473	24	147	1	3	3	341	576	19	23	20	463	202
Tb927.9.16510	0	2	1	20	8	3	0	3	0	63	1	17	1	0	1	8	9	0	3	4	24	9
Tb927.9.16530	0	1	0	1	0	0	1	0	0	1	1	0	0	0	0	1	0	1	0	0	0	1
Tb927.9.16580	0	0	0	0	0	0	0	0	0	0	0	0	0	0	0	0	0	0	0	0	3	0
Tb927.9.16600	0	0	0	1	2	7	0	4	0	4	0	2	0	0	2	1	0	2	0	0	1	0
Tb927.9.16610	0	0	0	0	0	0	0	0	0	6	0	5	0	0	0	0	0	2	0	0	2	2
Tb927.9.16630	0	0	0	0	0	0	0	0	1	5	2	9	0	0	0	0	0	1	0	3	3	1
Tb927.9.16640	0	0	0	67	25	24	0	16	0	169	8	47	5	0	2	47	107	0	0	4	113	39
Tb927.9.16660	0	0	0	0	1	0	0	0	0	5	1	2	0	0	0	2	3	0	0	0	2	1
Tb927.9.16670	0	1	1	0	3	3	1	3	0	4	1	3	0	0	1	1	2	1	0	1	2	0
Tb927.9.16690	0	0	0	0	0	0	0	0	0	0	0	0	0	0	0	0	0	0	0	0	0	0
Tb927.9.16700	0	1	1	18	48	160	1	5	0	281	37	183	1	0	1	60	114	0	0	2	285	243
Tb927.9.16710	0	0	0	1	0	1	0	0	0	2	0	0	0	0	0	0	0	0	0	0	0	0
Tb927.9.16730	0	0	0	0	0	0	0	1	0	2	0	0	0	0	0	0	1	0	0	0	0	0
Tb927.9.16750	0	1	0	1	1	0	0	0	0	0	0	1	0	0	0	0	2	0	1	0	1	0
Tb927.9.16780	0	0	0	0	0	0	0	0	0	0	0	0	0	0	0	0	2	0	0	0	1	0
Tb927.9.16790	0	0	1	2	3	2	0	3	0	14	0	7	2	1	2	2	2	0	0	0	2	3
Tb927.9.16800	0	0	0	1	0	0	0	0	0	4	0	0	0	0	1	0	1	1	0	2	0	0
Tb927.9.16810	0	0	1	0	0	0	1	4	0	5	1	1	0	1	0	0	3	0	1	0	0	0
Tb927.9.16820	0	0	0	1	0	0	0	0	0	6	0	1	0	0	0	0	0	0	0	0	3	0
Tb927.9.16830	0	0	5	0	0	0	0	1	0	9	0	1	2	0	0	0	0	0	0	0	14	11
Tb927.9.16840	0	1	0	0	0	0	0	0	0	3	0	2	0	0	1	0	1	0	0	0	0	0
Tb927.9.16850	0	0	0	0	0	0	0	0	0	0	0	0	0	0	0	0	0	0	0	0	0	0
Tb927.9.16860	0	8	1	7	4	9	4	9	0	17	5	10	1	1	0	5	5	0	0	1	5	1
Tb927.9.16870	0	2	0	0	0	0	0	0	0	2	2	2	0	0	0	1	1	0	2	0	1	0
Tb927.9.16880	0	1	0	54	119	104	0	3	1	184	50	298	1	0	0	58	243	0	2	1	166	98
Tb927.9.16890	0	2	0	7	4	1	0	0	0	15	2	13	0	0	0	101	104	0	1	0	136	8
Tb927.9.16900	0	0	0	2	4	4	0	0	0	18	3	11	0	0	1	8	3	0	0	0	15	4
Tb927.9.16910	0	0	0	0	2	2	0	0	0	0	0	1	0	0	0	0	0	0	0	0	1	0
Tb927.9.16920	0	2	2	1505	192	340	0	105	3	4583	481	1859	9	0	0	1284	1700	5	7	0	4542	911
Tb927.9.16930	0	1	0	0	0	0	1	0	0	4	0	0	0	0	0	0	1	0	1	0	0	0
Tb927.9.16960	0	0	0	22	60	55	2	2	0	134	26	115	0	0	0	27	82	1	0	3	100	103
Tb927.9.16970	0	0	0	0	0	0	0	0	0	0	0	0	0	0	0	0	0	0	0	0	0	0
Tb927.9.16990	0	0	0	0	0	0	0	0	0	1	0	0	0	0	0	0	0	0	0	0	0	0
Tb927.9.170	0	0	0	1	0	1	0	1	0	2	0	0	0	0	0	0	0	0	0	0	0	0
Tb927.9.17010	0	1	1	0	0	0	0	0	0	2	0	0	0	0	0	0	0	0	0	0	1	0
Tb927.9.17030	0	0	0	0	0	0	0	0	0	0	0	0	1	0	0	0	0	0	0	0	0	0
Tb927.9.17050	0	3	1	0	10	7	1	4	0	12	7	18	1	1	2	3	3	2	2	0	54	5
Tb927.9.17070	0	0	0	0	0	0	0	0	0	1	0	1	0	0	0	0	0	0	0	0	0	0
Tb927.9.17080	0	0	3	0	2	2	0	2	0	8	1	2	0	1	2	0	4	0	0	2	3	1
Tb927.9.17090	0	1	1	0	0	1	0	3	0	12	2	1	1	0	1	2	3	0	0	0	4	0
Tb927.9.17130	0	0	0	1	2	0	0	0	0	8	1	1	0	0	0	0	1	0	0	1	0	1
Tb927.9.17160	0	1	0	0	0	1	1	0	0	7	0	2	0	0	0	0	1	0	1	0	8	0
Tb927.9.17170	0	0	0	0	0	0	0	0	0	0	0	1	1	0	1	0	0	0	0	0	0	0
Tb927.9.17200	0	0	0	0	0	0	0	1	0	0	0	0	0	0	0	0	1	0	0	0	0	0
Tb927.9.17240	0	0	1	0	0	1	1	2	0	5	0	0	0	0	0	0	0	0	1	0	1	2
Tb927.9.17260	0	3	1	2	0	2	0	1	0	9	1	2	0	0	6	3	6	0	1	0	6	3
Tb927.9.17270	0	1	0	19	1	2	0	2	0	37	4	32	0	1	0	7	7	0	0	0	29	4
Tb927.9.17310	0	0	0	0	0	0	0	1	0	0	0	1	0	0	0	0	0	0	2	3	3	0
Tb927.9.17330	0	0	0	0	1	1	1	1	0	6	2	1	0	0	0	1	5	0	0	0	2	1
Tb927.9.17340	0	0	0	0	0	0	0	0	0	1	0	0	0	0	0	0	0	0	0	1	3	0
Tb927.9.17350	0	1	0	7	2	0	0	1	0	17	3	10	0	0	0	5	0	0	1	1	9	3
Tb927.9.17360	0	1	1	0	2	8	1	2	0	6	3	11	0	0	2	2	3	0	2	0	2	0
Tb927.9.17370	0	12	1	0	0	2	10	9	0	12	3	3	3	0	0	9	15	0	1	0	24	2
Tb927.9.17400	0	0	0	0	0	0	0	0	0	0	0	0	0	0	0	0	0	0	0	0	0	0
Tb927.9.17430	0	1	0	7	1	1	1	0	0	18	1	4	0	0	1	1	6	0	0	3	4	2
Tb927.9.17450	0	1	1	0	2	2	0	1	0	8	1	1	1	0	0	0	3	0	1	0	5	3
Tb927.9.17490	0	0	1	2	0	0	0	0	0	8	1	1	1	0	0	0	0	0	0	3	2	2
Tb927.9.17500	0	0	0	0	0	0	0	0	0	2	0	1	0	0	0	0	0	0	0	0	1	0
Tb927.9.17530	0	1	0	1	0	0	1	1	0	3	0	2	0	0	1	0	0	0	2	0	0	0
Tb927.9.17550	0	0	0	0	0	0	0	0	0	0	0	0	1	0	0	0	1	0	0	0	0	0
Tb927.9.17560	0	0	0	0	0	0	0	0	0	0	0	0	0	0	0	0	0	0	0	0	0	0
Tb927.9.17590	0	0	0	1	0	0	1	0	0	0	0	0	0	0	0	0	0	0	0	0	1	0
Tb927.9.17610	0	0	0	0	0	0	0	0	0	2	0	1	0	0	0	0	0	0	0	0	0	0
Tb927.9.17620	0	0	2	6	4	2	1	0	0	21	1	5	1	0	0	4	7	0	1	0	13	3
Tb927.9.17630	0	0	0	0	0	2	0	0	0	3	1	0	0	0	0	0	0	0	0	0	0	0
Tb927.9.17680	0	2	1	1	3	1	0	2	0	3	1	4	1	0	0	0	0	0	1	1	0	2
Tb927.9.17710	0	0	0	0	1	3	1	0	0	0	0	1	0	1	1	1	1	0	0	0	0	0
Tb927.9.17740	0	0	0	0	0	1	0	1	0	1	2	0	0	0	0	1	0	0	1	0	3	2
Tb927.9.17770	0	3	1	1	3	0	1	0	0	9	0	5	0	0	0	0	0	0	1	1	3	1
Tb927.9.17780	0	1	7	3312	5302	2159	0	208	20	7748	1130	4548	5	1	1	4865	6323	10	19	1	9117	989
Tb927.9.17800	0	0	1	0	0	0	0	0	0	0	0	0	3	6	0	0	2	0	1	2	0	0
Tb927.9.17810	0	0	1	0	0	1	0	0	0	2	0	0	0	0	0	1	0	0	0	0	0	0
Tb927.9.17830	0	0	3	5	2	1	3	6	0	8	3	10	0	1	2	2	2	0	1	1	4	7
Tb927.9.17840	0	0	1	0	0	0	0	0	0	1	0	1	0	0	0	0	0	1	0	0	0	0
Tb927.9.17870	0	1	0	0	0	0	0	0	0	0	0	0	0	0	0	0	0	0	0	0	0	0
Tb927.9.17890	0	0	0	3	4	3	0	1	0	5	0	4	0	0	0	1	12	0	0	0	6	2
Tb927.9.17900	0	0	1	27	152	190	0	3	2	149	34	225	1	0	0	19	147	2	1	2	97	120
Tb927.9.17920	0	0	0	0	0	0	0	0	0	0	0	0	0	0	0	0	0	0	0	0	0	1
Tb927.9.17950	0	0	0	0	0	0	0	1	0	2	0	0	0	0	0	0	0	0	0	0	0	0
Tb927.9.17960	0	0	2	4	0	1	1	2	0	17	3	69	1	0	3	11	30	4	2	0	128	2
Tb927.9.17970	0	3	1	19	5	3	0	0	0	34	4	7	0	1	0	10	29	2	1	1	23	1
Tb927.9.17980	0	1	0	1	0	12	0	0	0	5	0	2	0	0	0	0	3	1	0	0	3	1
Tb927.9.17990	0	0	1	0	0	0	2	2	0	1	0	1	1	1	0	0	3	2	0	2	1	0
Tb927.9.18000	0	0	0	0	1	0	0	0	0	0	0	0	0	0	0	0	0	0	0	0	0	0
Tb927.9.18010	0	0	0	0	0	0	0	3	0	2	0	1	1	1	0	0	0	0	1	1	1	0
Tb927.9.18030	0	0	0	0	0	0	0	0	0	0	1	0	0	0	0	0	0	1	0	0	1	0
Tb927.9.18060	0	0	0	0	0	0	0	0	0	1	0	0	0	0	0	0	0	0	0	0	0	0
Tb927.9.18070	0	0	1	2	1	1	1	1	0	9	3	1	1	0	0	0	4	0	0	0	7	5
Tb927.9.18080	0	2	4	2	0	2	1	2	0	7	1	4	1	0	1	3	2	1	0	2	5	3
Tb927.9.18110	0	1	2	20	10	8	3	3	0	79	4	9	1	0	0	53	114	0	1	0	192	73
Tb927.9.18140	0	0	0	0	0	0	0	0	0	0	0	0	0	0	0	0	0	0	0	0	0	0
Tb927.9.200	0	0	0	1	1	0	0	0	0	4	1	0	0	0	0	0	0	2	1	0	2	1
Tb927.9.210	0	0	1	14	6	2	0	3	0	60	1	7	1	0	0	11	7	0	2	3	22	6
Tb927.9.2430	0	0	0	0	0	1	0	0	0	0	1	0	0	0	0	0	0	0	0	0	0	0
Tb927.9.270	0	0	1	0	1	0	0	1	0	27	0	5	2	1	0	3	3	0	2	7	18	13
Tb927.9.280	0	1	0	0	1	0	1	0	0	23	1	5	0	0	0	2	0	0	0	0	6	8
Tb927.9.290	0	0	1	0	0	0	1	0	0	36	0	22	0	0	0	0	0	0	0	1	20	13
Tb927.9.300	0	0	1	0	2	2	1	3	0	11	2	3	1	0	2	1	0	5	1	0	7	2
Tb927.9.320	0	6	21	5	25	21	0	10	0	17	6	16	3	3	1	3	6	0	1	2	4	4
Tb927.9.330	0	0	1	0	1	1	2	0	0	0	0	1	0	0	1	0	3	0	0	0	2	1
Tb927.9.3320	0	0	0	1	1	3	11	125	36	478	53	135	1	1	0	0	3	140	252	329	166	144
Tb927.9.360	0	0	4	2	0	2	1	2	0	3	2	1	0	0	0	3	5	1	3	0	3	1
Tb927.9.3720	0	0	0	0	0	0	0	2	0	19	1	8	0	0	0	0	0	0	1	1	3	1
Tb927.9.390	0	0	0	0	0	0	1	1	0	2	1	1	0	0	0	0	0	1	0	1	2	0
Tb927.9.410	0	3	3	73	10	31	0	11	0	320	20	180	1	0	3	272	85	5	1	4	303	32
Tb927.9.430	0	0	2	4	2	1	2	3	0	18	1	5	2	0	0	2	3	0	2	0	4	2
Tb927.9.440	0	2	2	2	1	1	0	2	0	8	4	3	0	0	0	0	0	0	0	0	2	1
Tb927.9.450	0	0	1	11	5	8	0	1	0	44	6	31	0	1	1	6	28	0	0	1	38	14
Tb927.9.4750	0	4	0	0	0	0	123	367	371	625	179	1203	2	1	2	0	3	35	295	141	623	689
Tb927.9.4790	0	0	0	0	0	1	0	0	0	1	0	1	0	0	0	0	0	0	1	0	3	0
Tb927.9.480	0	0	0	0	0	0	0	0	0	0	0	0	0	1	0	0	0	0	0	0	0	0
Tb927.9.4840	0	0	0	0	0	0	0	2	0	4	1	1	0	0	0	0	0	1	2	2	2	3
Tb927.9.490	0	1	0	0	0	5	0	1	0	2	0	2	1	1	0	1	1	1	0	0	2	0
Tb927.9.510	0	1	1	1	0	0	1	1	0	2	1	4	0	0	1	0	1	0	0	1	1	1
Tb927.9.530	0	0	0	0	2	0	0	1	2	18	1	7	2	0	0	1	0	1	10	7	3	3
Tb927.9.550	0	0	0	0	0	0	1	0	0	1	0	0	0	0	0	0	0	0	0	0	2	0
Tb927.9.580	0	1	5	14	15	18	3	10	0	70	8	25	5	2	3	41	36	7	4	6	83	50
Tb927.9.590	0	0	0	5	2	1	0	0	0	11	0	2	0	0	0	13	6	0	0	0	11	5
Tb927.9.5920	0	0	1	0	1	2	87	157	59	86	22	80	0	1	0	0	1	12	27	13	69	44
Tb927.9.610	0	0	0	0	0	0	0	0	0	0	0	1	0	0	0	0	0	0	0	0	0	0
Tb927.9.620	0	0	0	44	16	18	1	1	0	271	18	224	0	0	0	24	97	0	2	1	153	49
Tb927.9.640	0	1	1	2	1	0	1	2	0	4	1	1	0	1	0	3	5	0	0	0	3	2
Tb927.9.650	0	0	0	0	0	0	0	3	0	32	0	9	0	1	0	0	0	0	0	0	11	2
Tb927.9.6690	0	2	2	1	0	1	51	174	110	412	54	279	0	2	1	2	3	51	111	107	197	230
Tb927.9.6770	0	0	0	0	0	0	1	1	0	29	1	6	0	0	0	0	0	0	1	2	6	8
Tb927.9.6820	0	0	0	0	0	0	1	2	0	27	1	3	1	0	0	0	1	1	4	1	2	1
Tb927.9.6850	0	7	1	16	12	6	99	348	122	1383	189	444	4	4	4	8	6	795	924	1207	509	306
Tb927.9.7140	0	2	0	6	10	16	8	32	28	82	7	34	0	3	0	5	7	64	128	188	27	49
Tb927.9.7300	0	0	0	1	0	0	0	1	0	91	12	40	0	0	0	0	0	0	0	0	54	37
Tb927.9.7310	0	0	0	29	1	1	0	4	0	180	5	66	0	0	0	2	8	2	0	0	25	27
Tb927.9.7320	0	3	0	290	243	291	0	28	2	909	97	652	1	2	0	233	776	1	4	0	452	363
Tb927.9.7390	0	0	2	26	0	0	0	9	1	186	8	61	0	0	0	4	5	0	2	0	36	26
Tb927.9.740	0	0	0	10	5	3	14	67	18	1590	106	316	2	3	1	5	7	221	274	341	517	240
Tb927.9.7410	0	0	2	254	221	222	1	19	2	1048	116	762	0	0	1	146	298	3	4	4	435	253
Tb927.9.770	0	0	0	2	1	2	0	4	0	52	3	32	1	0	0	4	8	5	2	2	20	11
Tb927.9.7930	0	1	0	2	2	0	3	20	0	123	3	13	0	0	1	0	2	0	2	7	13	10
Tb927.9.7940	0	0	1	0	1	0	0	1	1	16	0	4	0	0	0	0	0	1	1	1	4	1
Tb927.9.7970	0	0	0	0	0	0	3	0	0	4	0	17	0	0	0	0	0	4	2	0	6	1
Tb927.9.810	0	0	0	0	0	0	0	0	0	0	1	1	0	0	0	0	0	0	0	0	0	0
Tb927.9.830	0	1	0	0	3	1	1	3	0	7	1	4	0	0	0	10	1	1	2	0	5	2
Tb927.9.840	0	1	0	0	0	0	0	0	0	0	1	0	1	0	0	0	1	0	0	0	0	1
Tb927.9.850	0	0	0	0	0	0	0	0	0	1	0	0	0	1	0	0	0	0	0	0	1	0
Tb927.9.860	0	1	1	1	0	0	1	2	2	17	3	20	1	0	1	2	1	3	4	0	14	1
Tb927.9.870	0	0	0	1	0	0	0	1	0	3	0	0	0	0	0	3	4	0	0	1	7	0
Tb927.9.880	0	0	0	0	0	0	0	0	0	0	0	0	0	0	0	0	0	0	0	0	1	0
Tb927.9.890	0	0	0	1	0	1	2	1	0	10	1	0	0	1	2	15	22	0	0	0	33	12
Tb927.9.8920	0	0	0	3	2	3	2	10	2	110	10	38	0	2	0	2	8	36	74	101	27	62
Tb927.9.8930	0	2	1	1	0	0	1	2	2	19	0	9	0	0	0	0	1	0	2	2	2	4
Tb927.9.900	0	0	1	13	42	9	0	2	0	265	20	90	2	1	0	16	32	1	3	2	407	38
Tb927.9.930	0	0	0	0	1	1	0	1	0	0	0	0	0	1	0	1	2	0	0	0	1	0
Tb927.9.940	0	0	0	0	1	0	0	2	0	0	0	1	0	0	1	0	1	0	0	0	0	0
Tb927.9.950	0	0	0	0	1	0	0	0	0	3	0	2	0	0	0	0	0	0	0	0	0	0
Tb927.9.970	0	0	0	0	0	0	0	0	0	1	0	0	0	0	0	0	0	0	1	0	0	0
Tb927.9.980	0	1	0	0	0	0	0	2	0	1	0	0	0	0	0	0	0	0	0	0	0	0
Tb927.9.990	0	1	0	8	1	0	0	1	0	13	2	3	0	0	2	2	4	0	0	0	5	3
Tb927.6.5020	1	1	2	6	3	3	80	190	85	501	53	240	5	5	2	2	11	486	399	488	190	131
Tb927.5.120	1	0	3	748	628	445	1	76	2	652	83	641	0	1	0	524	1006	1	5	0	353	249
Tb927.9.7370	1	1	3	104	151	84	1	9	4	625	62	323	1	0	0	89	78	1	12	5	368	300
Tb927.3.2580	1	0	0	11	4	3	2	8	0	119	2	23	0	0	0	12	36	1	0	2	22	21
Tb927.5.650	1	1	3	20	35	15	104	147	154	557	131	661	4	2	0	5	27	19	95	75	498	617
Tb927.1.3890	1	1	0	1	0	0	26	71	58	245	35	341	2	0	0	0	1	22	62	37	152	195
Tb927.10.12610	1	0	0	0	0	1	33	49	36	134	21	145	0	0	0	0	0	12	16	9	72	49
Tb927.10.1640	1	2	0	4	5	2	8	54	29	244	31	309	1	4	1	4	7	34	44	46	136	154
Tb927.10.4360	1	3	3	0	4	4	1	3	0	4	8	6	7	9	4	4	2	5	6	3	1	3
Tb927.10.5720	1	1	0	0	1	1	3	1	0	19	9	15	0	0	0	1	0	6	1	0	5	4
Tb927.10.6420	1	4	0	0	2	1	14	69	41	366	54	208	1	3	1	0	0	61	135	194	142	196
Tb927.10.7150	1	0	0	0	0	1	0	1	1	9	2	3	0	0	1	0	0	0	1	3	2	1
Tb927.10.9510	1	0	3	266	340	208	1	27	9	2504	253	901	1	8	3	295	691	11	25	31	930	748
Tb927.10.9610	1	2	1	0	0	1	65	37	28	100	12	63	1	0	1	0	0	4	14	7	52	16
Tb927.10.9630	1	1	0	0	4	7	44	23	21	103	19	47	0	2	2	1	0	32	25	42	41	44
Tb927.11.12730	1	2	2	72	117	112	35	81	50	433	75	414	15	32	11	99	294	534	1042	1166	270	282
Tb927.11.2480	1	4	19	45	27	27	28	78	42	518	59	385	2	1	0	50	190	19	32	17	243	169
Tb927.11.9410	1	0	1	0	0	0	0	3	5	8	1	7	0	0	0	0	2	2	3	1	6	2
Tb927.3.4830	1	3	0	17	67	11	34	93	41	532	71	394	2	8	0	5	15	75	84	116	254	256
Tb927.5.1480	1	4	1	0	1	3	27	15	25	76	20	41	0	2	0	0	3	37	17	3	29	17
Tb927.5.2010	1	2	6	1	2	3	74	199	115	449	92	433	1	4	1	1	9	159	407	376	694	673
Tb927.5.2870	1	6	6	11	21	6	26	45	58	210	55	288	1	1	4	10	40	14	26	18	198	170
Tb927.5.297b	1	6	0	7	3	7	36	114	43	581	75	647	6	2	7	5	8	8	29	17	339	261
Tb927.7.3480	1	1	1	0	0	3	1	0	0	11	0	7	1	1	1	0	1	4	1	2	5	1
Tb927.7.6330	1	2	2	2	4	3	34	37	19	124	15	55	1	0	1	2	0	29	14	21	30	4
Tb927.7.7020	1	1	2	2	2	6	52	144	53	572	46	279	1	3	0	0	2	88	127	153	185	124
Tb927.9.17760	1	1	0	0	0	0	0	1	0	0	0	0	0	0	0	0	0	1	0	0	0	1
Tb927.9.7960	1	2	1	14	1	2	10	24	5	483	18	58	0	0	0	0	1	1	4	5	52	37
Tb927.10.3600	1	0	0	36	49	8	38	37	33	262	51	283	1	1	1	14	28	8	21	12	142	127
Tb927.11.14060	1	10	11	20	21	19	96	315	196	1166	229	903	5	3	1	16	53	159	384	408	873	694
Tb927.3.2550	1	1	0	4	2	1	0	3	0	57	1	8	0	1	0	2	14	1	0	0	6	6
Tb927.3.2920	1	4	1	24	18	7	38	94	68	178	37	202	0	1	0	16	28	154	144	183	106	121
Tb927.5.3660	1	3	2	422	573	323	31	137	112	895	126	936	2	10	6	426	1399	26	67	46	566	514
Tb927.8.8270	1	5	5	331	312	258	68	226	194	1829	257	1724	10	13	6	319	1040	50	138	131	1043	1088
Tb927.9.15720	1	0	0	1	0	0	0	1	0	0	0	0	0	0	0	0	0	0	0	0	0	0
Tb927.9.7850	1	0	0	3	3	0	1	10	1	115	7	10	1	1	0	0	9	3	6	8	9	16
Tb927.9.7870	1	0	0	3	1	1	1	2	0	95	4	6	0	0	1	0	1	1	1	1	6	6
Tb927.1.3320	1	0	0	17	8	10	18	20	19	758	73	351	2	1	0	7	12	40	47	54	329	226
Tb927.11.4060	1	0	1	86	88	77	1	7	1	535	58	320	0	1	0	29	123	0	1	2	131	97
Tb927.2.1380	1	6	6	275	90	62	2	22	2	496	16	169	4	4	3	105	254	0	3	0	122	103
NCDS.Tb927.11.101	1	6	1	0	0	0	0	1	0	2	1	1	0	0	1	0	0	0	0	0	0	0
NTCDS.Tb10.NT.107	1	0	0	43	62	93	3	5	2	214	12	119	1	0	1	64	96	0	2	3	108	61
NTCDS.Tb9.NT.44	1	1	1	34	57	32	10	34	32	531	75	273	2	1	0	52	70	68	107	141	227	163
Tb927.8.1650	1	7	1	80	69	16	47	82	24	635	91	571	1	5	0	16	36	32	86	99	287	295
Tb927.3.3380	1	6	3	833	699	575	60	321	134	1703	266	1433	5	12	5	746	2455	61	197	162	986	1279
Tb927.10.5150	1	5	4	275	328	75	53	66	18	288	65	162	1	7	3	271	274	13	15	11	96	85
Tb927.1.2200	1	0	2	3	0	1	12	20	13	136	23	129	0	1	2	0	3	29	40	48	44	29
Tb927.9.10280	1	0	2	30	63	4	7	13	5	72	17	50	0	0	2	11	59	6	23	18	33	51
NCDS.Tb927.9.15715	1	2	1	24	18	10	2	3	0	39	2	20	0	0	0	7	15	1	2	0	15	6
Tb07.30D13.60	1	1	1	4	5	4	18	56	28	1235	76	809	3	1	1	3	14	59	101	93	654	596
Tb07.30D13.80	1	1	0	3	3	2	19	98	33	2052	127	1005	3	1	3	3	8	69	163	121	944	906
Tb927.1.05	1	1	1	1	1	1	2	1	0	23	3	7	3	2	9	3	7	2	1	1	14	3
Tb927.1.1520	1	1	0	2	1	1	10	5	4	92	12	29	0	1	0	1	0	12	6	8	24	5
Tb927.1.1940	1	5	2	4	3	0	26	32	28	168	17	122	3	1	0	8	7	26	48	30	68	19
Tb927.1.3460	1	5	5	1	4	8	16	37	18	105	42	33	14	3	87	2	1	35	40	38	36	10
Tb927.1.3580	1	0	2	0	1	0	7	18	13	137	13	109	0	0	1	0	0	12	30	32	54	79
Tb927.1.360	1	3	0	24	7	3	72	354	91	2149	230	613	0	2	1	6	35	343	466	499	675	374
Tb927.1.3620	1	1	4	2	1	2	5	10	7	72	16	60	0	0	0	0	2	9	7	6	37	11
Tb927.1.380	1	0	0	1	3	3	29	90	42	1499	135	765	1	3	0	2	0	132	147	241	535	431
Tb927.1.4550	1	1	2	0	0	0	28	84	22	203	7	59	3	2	2	3	2	286	183	197	38	12
Tb927.1.4560	1	2	2	303	399	471	57	116	46	564	86	452	1	3	1	357	1029	29	57	57	228	225
Tb927.1.4580	1	2	0	292	362	273	39	96	43	554	74	422	1	4	1	355	915	33	54	63	232	207
Tb927.1.4630	1	1	1	270	374	313	39	104	35	529	91	489	0	4	0	348	926	42	75	84	266	225
Tb927.1.4850	1	6	1	0	2	1	7	10	2	203	31	100	4	3	3	0	0	18	18	23	117	77
Tb927.1.4890	1	3	5	494	755	515	1	54	8	3921	330	1943	2	0	0	331	1208	6	13	8	1334	1018
Tb927.1.4900	1	2	6	2508	1947	1939	4	250	26	7204	889	4212	1	0	2	1347	4243	11	28	9	3181	2478
Tb927.1.5110	1	4	3	1062	865	745	2	106	4	4023	520	2078	2	1	0	665	2447	4	16	9	1814	1515
Tb927.1.5200	1	0	2	339	358	265	2	42	3	2289	239	839	1	0	3	169	489	17	21	21	948	554
Tb927.1.5280	1	0	1	180	417	363	1	11	3	466	80	528	1	1	0	269	528	0	2	2	360	382
Tb927.1.5300	1	1	0	12	6	4	1	2	1	165	5	82	0	0	1	2	11	1	1	2	118	10
Tb927.10.10790	1	0	5	1	1	0	30	107	64	197	46	227	1	1	1	1	8	52	144	170	198	240
Tb927.10.12070	1	0	2	0	0	1	27	23	15	92	20	74	1	1	2	5	3	7	19	10	29	35
Tb927.10.12730	1	5	4	2	9	8	51	116	48	213	32	150	2	3	5	0	4	54	114	61	101	55
Tb927.10.12770	1	0	1	0	0	1	155	226	86	76	14	32	1	0	0	0	0	91	31	53	20	9
Tb927.10.13700	1	0	0	2	2	0	39	129	67	319	46	183	1	1	0	1	2	141	240	409	198	208
Tb927.10.16220	1	0	0	0	2	1	0	2	0	4	1	2	1	0	1	3	3	3	2	1	13	6
Tb927.10.16230	1	0	2	2	1	1	0	0	0	10	3	5	0	0	0	7	0	0	0	0	4	1
Tb927.10.16270	1	1	2	0	1	1	1	1	0	0	0	1	0	0	0	0	1	1	0	0	0	0
Tb927.10.16310	1	0	2	0	4	1	9	19	0	21	3	18	0	1	0	1	1	1	2	0	14	1
Tb927.10.16380	1	0	0	0	0	1	0	0	0	3	1	2	0	0	0	0	0	0	2	0	0	0
Tb927.10.16390	1	0	3	0	0	1	2	0	0	2	1	1	0	2	1	0	0	0	0	0	2	1
Tb927.10.16400	1	2	1	0	0	1	0	1	0	1	1	3	0	1	0	0	1	0	1	0	0	0
Tb927.10.16410	1	2	3	0	2	3	1	1	0	0	1	1	1	0	2	0	0	1	0	0	3	1
Tb927.10.16560	1	1	2	9	25	89	2	4	0	79	18	171	2	0	1	57	20	0	0	0	165	20
Tb927.10.20	1	1	0	111	201	314	3	10	0	371	78	368	1	2	0	85	114	2	1	0	175	43
Tb927.10.5100	1	2	4	2	3	6	40	44	24	124	17	66	0	2	0	3	2	81	59	49	46	33
Tb927.11.100	1	1	2	43	28	19	1	12	0	201	17	67	2	0	4	85	47	2	2	1	164	38
Tb927.11.110	1	1	0	0	1	1	0	0	0	1	1	0	0	0	0	0	2	0	0	0	2	2
Tb927.11.120	1	0	0	27	9	6	1	3	0	55	5	26	0	0	0	21	20	1	1	0	19	34
Tb927.11.17180	1	2	0	10	11	32	2	1	1	151	34	130	1	0	1	21	62	0	1	2	113	83
Tb927.11.17320	1	0	0	1	4	1	1	1	0	7	3	33	0	0	0	5	8	0	0	0	21	3
Tb927.11.17340	1	0	0	7	1	8	0	3	0	76	12	80	0	1	2	20	40	1	1	0	59	50
Tb927.11.17350	1	0	1	6	5	0	3	6	0	13	2	5	1	1	0	2	9	1	2	1	13	3
Tb927.11.17370	1	1	1	28	919	45	2	6	0	52	215	68	1	1	1	15	53	3	1	0	43	6
Tb927.11.17460	1	3	1	5	1	2	3	1	0	10	1	7	0	0	0	6	17	5	2	0	17	9
Tb927.11.17470	1	0	0	0	0	0	0	0	0	1	0	1	1	0	0	0	0	0	0	0	3	2
Tb927.11.17500	1	1	3	0	1	0	1	8	0	4	2	1	1	0	0	0	0	1	1	0	3	1
Tb927.11.17570	1	1	0	1	0	0	1	1	0	3	1	2	1	0	1	0	1	0	1	0	3	0
Tb927.11.17580	1	1	1	0	0	0	0	1	0	1	0	3	0	0	0	0	0	0	0	0	1	0
Tb927.11.17600	1	0	0	0	1	0	1	1	0	15	0	4	0	0	1	1	0	0	2	1	3	1
Tb927.11.17660	1	0	0	1	2	3	0	1	9	61	17	41	0	1	0	0	7	4	15	12	42	22
Tb927.11.17700	1	0	0	1	0	1	0	0	0	8	3	4	0	0	0	9	1	0	0	0	9	5
Tb927.11.17730	1	2	1	0	1	3	0	1	0	6	0	0	0	1	0	6	0	3	0	0	0	0
Tb927.11.17770	1	0	2	310	89	72	0	21	0	1255	277	1719	6	2	1	178	122	4	2	0	1953	107
Tb927.11.17790	1	0	1	2	0	9	0	1	0	2	1	3	2	1	0	1	0	0	2	0	2	0
Tb927.11.17810	1	0	0	19	2	3	0	1	0	160	11	78	3	0	0	7	11	1	0	1	132	15
Tb927.11.17830	1	1	1	27	9	1	0	5	1	148	2	46	0	1	0	6	22	8	10	18	30	47
Tb927.11.17930	1	1	1	0	0	1	1	0	0	17	1	3	0	0	1	1	1	2	0	1	4	0
Tb927.11.17960	1	0	0	30	16	11	0	4	0	49	0	10	0	0	1	11	17	1	1	0	22	5
Tb927.11.17980	1	4	0	6	5	1	0	3	0	9	1	4	1	0	0	1	1	0	0	0	2	4
Tb927.11.17990	1	0	0	1	0	0	1	1	0	2	1	0	1	0	0	0	0	0	0	0	3	0
Tb927.11.18010	1	0	0	5	7	5	0	1	0	48	6	31	0	0	0	2	22	0	0	0	24	25
Tb927.11.18020	1	1	0	13	2	21	16	42	19	463	41	161	0	0	0	2	14	27	34	31	210	126
Tb927.11.18090	1	0	0	246	25	83	0	20	0	817	205	1182	1	0	0	396	1945	1	10	2	2537	466
Tb927.11.18110	1	3	1	0	1	0	0	2	0	4	1	1	0	0	0	1	1	1	0	1	0	0
Tb927.11.18130	1	1	0	0	0	0	0	0	0	6	1	3	0	0	2	0	1	1	0	0	2	0
Tb927.11.18150	1	0	1	0	1	1	1	0	0	0	2	2	0	0	1	0	1	2	1	0	1	0
Tb927.11.18210	1	0	1	10	2	1	0	1	0	8	2	2	0	0	2	12	18	3	0	0	27	12
Tb927.11.18230	1	1	3	0	2	6	1	0	0	5	2	4	0	0	0	14	3	0	0	0	21	1
Tb927.11.18240	1	2	2	0	0	3	1	2	0	2	2	2	0	0	0	0	0	1	0	0	0	0
Tb927.11.18280	1	1	1	1	0	4	0	0	0	4	2	1	1	0	2	1	0	1	3	1	0	0
Tb927.11.18300	1	3	2	2	3	9	4	6	0	24	5	17	1	0	1	2	4	10	7	11	13	4
Tb927.11.18320	1	0	1	0	0	0	0	0	0	1	0	0	0	1	0	0	0	0	0	0	1	3
Tb927.11.18340	1	0	0	21	21	5	0	5	0	53	16	18	1	0	0	11	18	0	0	0	24	6
Tb927.11.18370	1	0	2	1	0	0	1	1	0	1	0	2	0	2	0	0	2	1	2	0	3	0
Tb927.11.18390	1	0	0	1	1	0	0	0	0	5	0	1	0	0	0	1	8	0	0	0	4	12
Tb927.11.18450	1	0	2	3	1	0	0	1	0	7	0	7	5	0	0	1	0	5	1	4	6	0
Tb927.11.18480	1	1	1	1	0	0	0	1	0	5	0	3	1	0	0	2	2	0	1	0	5	0
Tb927.11.18510	1	0	0	0	0	1	1	2	0	14	0	4	0	0	0	10	2	0	1	0	10	1
Tb927.11.18570	1	1	1	0	0	2	26	71	0	619	67	432	1	15	1	3	19	1594	5240	5180	256	363
Tb927.11.4090	1	0	1	101	24	27	1	18	0	413	8	78	0	0	0	12	33	0	1	0	62	19
Tb927.2.3270	1	2	4	1338	1403	1058	0	131	7	3637	475	2996	7	2	1	1102	2864	5	13	11	1969	1710
Tb927.2.3290	1	2	2	959	836	709	0	76	8	2542	360	1986	2	1	2	729	2197	6	10	5	1321	1256
Tb927.2.5290	1	0	0	54	17	11	33	138	61	981	55	366	3	3	2	15	50	309	537	888	385	451
Tb927.2.5300	1	0	0	62	16	6	30	148	59	1139	66	484	6	7	2	12	54	401	760	1283	455	665
Tb927.2.5320	1	3	4	37	6	3	40	145	46	885	58	280	2	6	0	4	32	229	364	643	297	425
Tb927.2.5340	1	1	0	26	6	3	25	114	41	796	43	238	0	0	0	9	22	225	349	494	264	349
Tb927.2.5350	1	1	1	37	10	13	26	120	41	1019	50	294	2	3	1	14	40	206	374	582	321	416
Tb927.2.5360	1	1	2	51	13	7	23	97	40	936	63	311	2	2	1	14	35	253	409	745	287	442
Tb927.2.6150	1	5	4	1220	939	1134	31	176	26	2861	375	1975	1	4	1	256	729	85	285	329	593	695
Tb927.2.6180	1	0	0	695	203	199	1	72	7	2735	138	1305	0	1	1	49	253	4	4	3	287	394
Tb927.2.6270	1	0	0	25	9	15	0	3	1	90	7	49	0	0	0	3	3	0	0	0	13	27
Tb927.2.6372	1	0	0	2	0	1	1	0	0	8	0	1	0	0	0	2	0	0	0	1	2	0
Tb927.2.6375	1	1	1	0	0	0	1	0	0	1	1	0	0	0	0	0	1	0	0	1	1	0
Tb927.2.6400	1	1	1	37	25	17	0	6	2	605	76	362	0	0	0	8	68	0	3	0	245	69
Tb927.2.6410	1	1	0	1	8	2	2	1	0	6	1	5	0	0	1	13	13	1	0	1	79	1
Tb927.2.6430	1	0	0	0	0	1	0	0	0	3	1	1	1	0	1	0	0	0	2	0	1	0
Tb927.2.940	1	0	0	0	0	0	2	14	2	307	27	119	0	0	0	1	0	23	34	62	100	110
Tb927.2.960	1	0	0	0	0	0	5	12	0	268	17	88	0	0	0	0	0	28	43	37	85	49
Tb927.3.100	1	1	2	0	0	1	0	0	0	17	1	0	0	0	0	0	1	0	0	0	4	1
Tb927.3.150	1	3	3	12	1	2	0	2	0	17	2	4	0	0	0	11	21	1	1	1	15	9
Tb927.3.1500	1	2	1	2184	749	649	2	199	8	2515	207	1417	4	4	1	339	1905	5	12	4	653	746
Tb927.3.1510	1	4	3	1231	369	355	3	98	3	1447	95	765	3	0	0	193	765	2	4	3	380	279
Tb927.3.160	1	0	0	12	18	16	0	2	0	62	10	53	0	0	0	4	15	1	3	1	33	28
Tb927.3.220	1	1	0	0	0	3	1	0	0	3	1	2	2	0	1	0	2	1	1	1	2	1
Tb927.3.240	1	1	0	0	1	1	0	0	0	6	2	5	0	0	1	1	3	1	0	0	4	4
Tb927.3.2510	1	1	2	236	297	200	2	22	7	586	122	858	2	0	0	127	365	8	9	8	402	263
Tb927.3.2520	1	2	1	31	22	36	2	11	2	538	30	125	0	1	2	29	37	0	1	3	132	50
Tb927.3.280	1	0	2	1	1	2	1	0	0	2	3	5	2	0	0	0	0	0	0	2	4	0
Tb927.3.290	1	1	0	29	65	32	0	5	0	125	15	125	0	0	0	21	133	1	0	0	72	28
Tb927.3.310	1	0	1	0	0	2	0	1	0	2	1	3	0	1	0	0	0	0	0	0	3	0
Tb927.3.370	1	0	1	7	3	1	2	6	1	22	3	2	0	1	5	2	13	1	0	0	15	7
Tb927.3.400	1	0	0	0	1	1	0	1	0	1	0	4	2	3	0	0	0	0	1	1	0	1
Tb927.3.470	1	0	5	4	0	2	1	2	0	5	1	7	2	0	0	1	15	0	1	0	7	0
Tb927.3.490	1	0	1	87	74	25	0	6	0	328	28	166	0	0	0	107	70	0	1	1	224	20
Tb927.3.500	1	2	23	0	0	1	0	2	0	4	0	3	1	1	0	1	3	6	0	1	7	0
Tb927.3.5710	1	1	0	0	0	0	0	1	0	9	1	1	0	0	0	0	0	0	0	0	1	0
Tb927.3.5790	1	5	0	560	570	436	1	59	5	967	128	788	206	398	129	508	820	50	74	99	701	384
Tb927.3.5800	1	0	0	21	3	2	3	5	0	694	75	332	1	0	0	2	11	1	0	6	223	171
Tb927.3.5820	1	0	0	532	489	373	0	47	4	2958	356	1567	0	1	0	403	1033	6	8	10	1264	889
Tb927.3.5860	1	2	0	20	2	2	0	6	0	15	3	7	1	0	0	10	3	1	0	0	3	0
Tb927.3.5890	1	3	4	7	5	4	1	2	0	37	1	9	0	0	5	5	7	1	2	4	17	5
Tb927.3.5900	1	0	2	2	2	2	0	0	0	18	0	2	0	1	0	1	7	0	0	0	5	0
Tb927.4.140	1	3	0	15	10	2	2	3	1	141	4	34	0	0	2	8	6	3	0	1	27	12
Tb927.4.5420	1	0	2	12	5	0	8	71	27	103	7	26	1	1	0	1	1	3	3	0	24	27
Tb927.4.5580	1	1	0	7	3	7	0	2	0	41	3	10	1	0	0	15	20	0	0	0	25	2
Tb927.4.5630	1	0	1	0	0	1	1	0	0	3	0	1	0	0	0	0	0	0	4	4	7	1
Tb927.4.5650	1	2	2	1	0	3	0	1	0	3	1	7	0	0	3	3	3	1	2	2	4	2
Tb927.4.5740	1	0	0	3	1	1	0	2	0	7	0	2	0	0	0	0	0	1	1	0	5	0
Tb927.4.5780	1	2	1	1	2	2	0	3	0	7	0	0	0	1	0	4	1	1	1	1	4	0
Tb927.5.1410	1	2	8	1901	1626	1208	0	194	13	3521	379	2945	3	3	1	812	1949	4	9	2	1672	1661
Tb927.5.1430	1	3	8	1208	1038	852	2	107	9	2427	232	1932	3	0	2	537	1317	1	6	2	1160	1019
Tb927.5.180	1	2	0	1	0	1	6	13	8	17	6	10	2	1	0	0	0	3	6	3	2	4
Tb927.5.190	1	1	1	34	10	16	0	2	0	73	3	22	0	2	0	15	16	1	1	0	23	4
Tb927.5.200	1	1	0	1	2	0	2	4	0	12	2	5	2	3	3	4	0	1	2	1	2	2
Tb927.5.210	1	0	1	0	3	11	2	1	1	42	4	24	0	0	0	0	2	0	0	0	28	34
Tb927.5.240	1	1	2	2	4	1	0	4	0	23	3	7	0	0	3	12	7	1	3	0	24	3
Tb927.5.270	1	0	0	0	0	7	2	0	0	2	1	3	5	1	4	2	2	1	0	1	3	3
Tb927.5.290	1	0	0	0	0	0	14	23	12	149	18	97	0	2	0	2	3	41	25	60	79	94
Tb927.5.4700	1	1	0	2	0	2	1	0	0	7	1	2	0	1	0	2	0	1	2	0	5	1
Tb927.5.4770	1	1	1	4	0	1	1	3	0	10	1	5	0	0	1	4	1	1	0	1	2	2
Tb927.5.4840	1	2	1	80	133	132	1	6	0	185	37	304	0	0	1	16	28	0	0	1	84	9
Tb927.5.4900	1	12	17	4890	5852	4175	1	481	21	22144	3876	19087	37	6	6	10203	13976	21	53	8	29612	9110
Tb927.5.4920	1	2	3	0	1	1	3	10	2	17	3	6	1	0	1	3	1	0	1	2	8	0
Tb927.5.4930	1	1	0	8	7	7	1	0	0	37	10	53	0	0	0	12	20	0	1	2	30	6
Tb927.5.4940	1	1	2	4	1	2	1	0	0	7	3	6	0	0	1	7	4	1	2	1	18	1
Tb927.5.5010	1	1	1	0	0	0	1	1	0	7	1	1	0	0	0	1	1	0	0	2	1	1
Tb927.5.5020	1	1	1	0	0	0	0	2	0	7	1	4	0	1	0	1	0	0	0	0	1	0
Tb927.5.5050	1	0	0	1	1	1	1	1	0	8	4	4	1	0	0	4	2	0	1	1	10	5
Tb927.5.5060	1	0	0	0	1	0	0	1	0	2	0	0	0	0	0	0	0	0	0	0	4	3
Tb927.5.5090	1	0	0	5	0	4	2	2	0	10	3	5	1	0	1	1	4	1	2	0	6	7
Tb927.5.5100	1	1	0	0	0	0	0	1	0	19	2	1	0	0	0	1	1	0	1	1	2	1
Tb927.5.5120	1	1	4	0	5	0	1	9	0	8	0	4	0	0	0	1	0	0	2	1	3	2
Tb927.5.5150	1	2	1	1	1	3	1	2	0	2	2	3	0	1	0	0	2	0	1	0	3	1
Tb927.5.5180	1	0	0	1	0	1	1	0	0	5	0	0	0	0	0	0	0	0	1	0	0	0
Tb927.5.5240	1	4	3	1	3	2	0	0	0	5	2	10	1	0	1	2	4	1	0	0	18	2
Tb927.5.5280	1	0	0	2	1	1	0	2	0	2	0	0	0	0	0	3	1	0	0	0	3	0
Tb927.5.5320	1	1	2	1	1	0	0	0	0	1	0	2	0	1	1	1	9	0	1	0	6	2
Tb927.5.5330	1	2	2	3	0	0	1	1	2	7	0	4	0	1	2	0	1	0	2	0	3	3
Tb927.5.5430	1	3	1	1	1	0	1	2	0	5	2	2	0	0	1	5	3	0	0	0	5	1
Tb927.5.5470	1	0	0	2	0	1	0	0	0	2	0	3	0	0	0	0	5	0	2	1	1	0
Tb927.5.5480	1	0	1	0	0	0	0	0	0	3	0	7	1	1	0	1	1	0	0	0	1	4
Tb927.5.5500	1	12	1	2	15	17	0	4	2	14	0	4	0	1	0	0	1	1	2	4	4	6
Tb927.5.5560	1	9	28	6406	7488	5492	0	695	61	22604	6636	33326	42	3	16	8275	25072	14	70	11	36488	28206
Tb927.5.5600	1	0	0	0	1	0	0	1	0	1	0	1	0	0	0	3	9	2	1	0	5	2
Tb927.5.5620	1	0	0	0	1	0	0	1	0	11	0	1	0	0	0	0	0	0	0	0	1	0
Tb927.5.5650	1	1	0	21	48	14	1	2	0	57	10	44	0	0	1	117	38	0	1	0	75	10
Tb927.5.5690	1	1	2	171	284	149	0	13	0	811	91	764	1	2	2	47	41	1	0	0	226	30
Tb927.5.660	1	1	1	4	3	4	113	297	122	1506	125	378	2	1	0	2	6	104	113	162	560	222
Tb927.6.3390	1	3	2	100	85	101	5	39	13	445	59	276	1	1	0	39	111	1	5	12	169	108
Tb927.6.5210	1	0	2	7	2	0	0	2	0	51	3	15	0	1	0	5	9	3	0	3	22	9
Tb927.6.5250	1	0	0	1	0	0	0	0	0	1	0	3	0	0	0	0	0	3	0	0	1	2
Tb927.6.5270	1	0	0	7	1	14	0	3	0	101	16	86	1	0	0	11	12	0	0	0	59	29
Tb927.6.5280	1	0	2	2	2	3	1	4	0	10	0	2	3	0	1	1	2	4	2	1	4	5
Tb927.6.5300	1	0	1	1	1	1	1	0	0	2	0	0	0	0	0	0	8	1	5	0	6	1
Tb927.6.5330	1	0	0	7	1	1	1	0	0	15	0	4	1	0	0	16	13	2	2	1	26	5
Tb927.6.5360	1	0	0	5	1	0	0	2	0	12	0	1	0	0	0	8	33	0	0	0	8	3
Tb927.6.5390	1	9	4	0	5	57	0	7	0	6	4	10	4	31	6	18	14	4	22	8	10	10
Tb927.6.5430	1	0	1	0	0	1	7	2	0	0	1	1	0	0	1	2	2	0	0	0	2	0
Tb927.6.5440	1	1	0	36	31	30	0	2	0	103	27	126	0	0	0	71	24	0	1	0	114	11
Tb927.6.5530	1	1	1	0	2	0	0	1	0	1	1	1	1	0	0	0	0	0	0	1	1	1
Tb927.6.5540	1	2	1	1	1	1	1	36	0	56	5	13	0	0	2	0	2	92	160	10	18	5
Tb927.6.5560	1	0	1	1	0	1	0	2	0	1	1	4	2	0	1	1	0	1	0	3	1	0
Tb927.6.5570	1	0	0	1	0	0	0	1	0	0	0	2	0	0	0	0	0	1	1	0	1	0
Tb927.6.5600	1	0	3	0	1	0	0	3	0	8	1	3	1	0	0	3	0	0	0	1	11	1
Tb927.6.5780	1	2	4	2	4	4	2	6	0	5	4	3	0	0	0	1	5	1	1	2	7	0
Tb927.7.120	1	1	3	3	0	4	0	2	0	14	2	23	2	0	0	2	2	2	1	2	93	1
Tb927.7.160	1	1	3	120	125	110	5	19	8	1314	150	798	0	1	1	79	128	9	2	5	436	253
Tb927.7.1950	1	1	4	16	16	3	1	16	6	316	16	71	2	5	1	18	69	10	21	31	88	75
Tb927.7.1960	1	1	0	17	20	9	3	9	2	337	9	100	3	1	3	11	57	13	25	23	109	60
Tb927.7.1970	1	3	2	16	20	10	2	21	4	336	20	77	3	5	1	17	53	9	27	33	73	68
Tb927.7.1980	1	0	1	17	22	8	2	16	5	299	12	82	3	4	1	20	50	13	20	30	88	59
Tb927.7.1990	1	1	3	8	21	13	4	14	10	328	12	90	1	3	1	18	68	11	26	25	82	69
Tb927.7.2020	1	1	3	31	37	9	4	14	7	427	11	117	2	3	1	28	87	13	23	34	107	93
Tb927.7.440	1	1	0	27	19	6	37	117	62	426	78	267	1	5	1	15	36	57	90	146	261	263
Tb927.7.6520	1	2	1	29	13	10	0	8	0	64	5	12	0	1	1	24	32	0	0	2	15	9
Tb927.7.6530	1	2	0	2	9	6	2	2	0	49	3	17	1	0	0	3	6	0	4	0	17	5
Tb927.7.7560	1	2	0	24	10	12	4	4	0	222	6	78	0	1	0	12	10	2	4	4	48	21
Tb927.8.200	1	0	0	1	0	0	0	1	0	8	2	1	0	0	0	1	2	0	0	0	2	1
Tb927.8.240	1	0	1	0	1	0	0	2	0	2	0	1	1	0	0	4	1	0	1	0	5	1
Tb927.8.250	1	0	1	2	1	0	1	1	0	8	2	6	0	0	1	0	4	2	0	0	5	2
Tb927.8.360	1	0	1	0	2	0	0	3	0	0	0	0	3	1	0	0	0	0	0	0	2	0
Tb927.8.380	1	2	1	4	1	0	1	6	0	14	1	4	0	0	0	4	4	1	0	1	17	7
Tb927.8.400	1	0	0	4	0	0	1	3	0	5	2	1	0	2	0	5	26	1	1	0	10	7
Tb927.8.410	1	2	1	0	3	2	0	0	0	3	1	1	1	3	0	2	3	1	1	1	3	1
Tb927.8.450	1	1	0	123	51	82	0	6	3	394	50	476	1	0	0	76	206	2	2	0	307	138
Tb927.8.470	1	1	1	0	0	1	0	3	0	3	1	4	2	1	0	0	0	0	0	1	3	2
Tb927.8.530	1	1	0	1	0	0	14	60	9	463	25	147	1	0	0	0	0	9	5	5	114	113
Tb927.8.6700	1	7	2	294	271	188	54	152	109	1075	140	851	1	3	1	195	367	64	98	104	556	521
Tb927.8.6710	1	9	3	2588	1708	1272	59	435	137	5167	652	3493	4	3	2	1042	1944	153	155	227	2261	1825
Tb927.8.6730	1	3	8	3307	1618	1426	77	485	136	6151	608	4388	3	3	3	1180	3236	138	133	205	2446	2583
Tb927.8.8060	1	2	5	0	6	8	15	53	57	314	42	131	5	2	2	5	14	131	341	429	169	142
Tb927.9.1030	1	0	0	35	13	5	1	4	0	95	3	60	0	0	0	21	36	0	0	0	44	16
Tb927.9.1040	1	1	0	0	0	0	0	1	0	3	0	0	0	0	0	0	1	0	0	0	0	0
Tb927.9.1070	1	0	1	6	8	1	1	1	0	21	3	2	1	0	0	0	8	0	1	1	7	6
Tb927.9.1130	1	0	0	0	0	0	0	1	0	0	2	2	0	0	0	0	0	1	0	1	1	0
Tb927.9.11650	1	0	1	0	1	0	22	87	44	308	50	164	0	0	1	0	2	112	195	264	146	161
Tb927.9.11780	1	1	0	1	0	0	29	39	36	215	24	162	1	0	0	1	1	16	18	21	72	46
Tb927.9.1280	1	4	1	31	10	5	1	11	0	269	10	46	0	1	1	2	8	0	2	2	46	20
Tb927.9.15780	1	0	0	0	0	0	0	0	0	0	0	1	0	0	0	0	0	0	0	0	0	0
Tb927.9.15940	1	4	2	187	290	250	12	48	19	843	125	1033	3	8	2	159	510	7	34	29	584	775
Tb927.9.160	1	0	0	0	1	3	0	0	0	4	2	0	1	0	0	4	6	0	0	1	7	2
Tb927.9.16010	1	2	2	1	0	0	6	27	10	103	13	105	0	1	0	0	1	2	10	29	75	91
Tb927.9.16170	1	0	1	18	1	0	0	0	0	24	1	6	0	1	0	8	14	1	0	0	11	3
Tb927.9.16200	1	2	2	5	0	39	0	0	0	12	0	2	0	0	0	7	2	0	0	0	3	3
Tb927.9.16220	1	1	14	2	0	0	0	4	0	5	0	0	0	0	0	1	1	2	0	0	3	0
Tb927.9.16250	1	0	7	1	3	5	1	2	1	12	5	4	0	1	0	18	7	9	4	1	12	3
Tb927.9.16280	1	1	1	0	0	0	0	1	0	3	0	1	0	1	0	0	0	0	0	0	2	0
Tb927.9.16310	1	1	3	5	0	2	1	0	0	9	0	2	3	0	2	0	8	1	0	0	3	1
Tb927.9.16320	1	1	4	21	17	8	1	3	0	29	1	18	0	0	0	118	77	0	1	0	199	34
Tb927.9.16350	1	0	0	13	4	3	0	6	0	36	1	4	0	0	0	12	15	1	1	0	18	6
Tb927.9.16460	1	0	1	4	4	1	2	2	0	7	3	3	2	0	1	3	3	0	0	1	5	1
Tb927.9.16500	1	1	0	26	11	9	0	5	0	32	0	11	0	0	2	30	23	0	2	0	28	9
Tb927.9.16540	1	1	0	1	1	1	0	1	0	3	0	1	0	0	0	0	1	1	1	0	3	0
Tb927.9.16560	1	0	0	0	0	0	0	3	0	9	1	2	1	0	0	0	0	1	0	0	4	1
Tb927.9.16570	1	2	1	2	2	11	1	2	0	12	2	3	2	0	0	1	1	0	1	0	4	0
Tb927.9.16590	1	0	1	0	0	0	1	6	0	8	0	9	0	0	0	0	0	0	0	0	4	1
Tb927.9.16680	1	2	0	0	2	2	1	0	0	13	1	12	0	1	0	2	1	2	0	2	4	3
Tb927.9.16720	1	1	4	1	3	1	1	3	0	0	2	3	0	0	1	0	2	0	0	0	2	0
Tb927.9.16760	1	0	0	0	0	0	0	0	0	1	0	0	0	0	0	1	0	0	0	0	0	0
Tb927.9.16940	1	1	0	1	2	2	0	1	0	5	3	3	1	1	1	0	1	0	1	1	2	2
Tb927.9.17040	1	0	0	8	3	1	0	2	0	35	9	39	0	0	0	4	14	0	1	0	31	11
Tb927.9.17060	1	6	3	1	2	2	0	3	0	2	1	2	0	0	0	0	0	0	0	0	0	1
Tb927.9.17100	1	0	0	0	0	0	0	0	0	4	0	2	0	0	0	0	0	0	1	1	1	0
Tb927.9.17110	1	1	0	0	0	0	1	22	0	10	2	4	0	0	0	0	0	1	0	0	1	2
Tb927.9.17120	1	2	0	20	4	3	0	5	0	66	5	6	2	1	1	7	14	1	0	0	21	5
Tb927.9.17140	1	2	2	2	1	1	0	0	0	4	0	3	0	0	0	1	0	0	0	1	0	1
Tb927.9.17150	1	1	0	0	0	0	0	0	1	9	0	0	0	0	0	0	0	0	5	0	0	0
Tb927.9.17180	1	3	2	4	5	4	2	5	2	15	3	3	6	0	4	2	2	4	2	4	6	6
Tb927.9.17380	1	0	0	0	0	1	0	3	1	13	0	0	0	1	0	0	0	0	1	2	2	1
Tb927.9.17410	1	1	1	13	5	4	0	1	0	49	1	11	0	0	3	15	23	1	0	1	25	6
Tb927.9.17440	1	3	1	0	0	0	1	3	0	16	0	4	0	0	0	1	0	2	2	2	10	8
Tb927.9.17460	1	1	1	1	1	1	0	0	0	1	0	0	0	0	0	0	0	0	0	0	0	0
Tb927.9.17470	1	0	1	0	1	0	0	0	0	2	0	0	0	0	0	1	0	0	1	1	0	0
Tb927.9.17480	1	0	0	1	1	0	0	0	0	1	1	1	1	0	0	0	0	0	0	0	1	0
Tb927.9.17510	1	1	2	1	0	2	0	2	0	2	2	2	0	1	0	0	3	0	1	0	2	1
Tb927.9.17520	1	1	1	0	0	3	1	7	0	2	0	2	1	0	1	0	0	0	1	0	3	0
Tb927.9.17570	1	1	0	0	1	0	0	1	0	3	0	1	0	0	0	3	2	3	1	2	2	1
Tb927.9.17580	1	0	0	275	38	25	0	23	0	752	196	1071	6	0	0	582	129	2	1	0	1708	90
Tb927.9.17660	1	1	0	0	1	3	0	1	0	0	2	1	0	0	0	0	0	0	1	0	1	2
Tb927.9.17720	1	0	0	1	0	0	1	0	0	6	0	1	0	0	1	5	24	0	0	0	12	3
Tb927.9.17910	1	0	1	3	3	0	0	1	0	11	0	2	0	1	0	6	4	0	0	0	5	4
Tb927.9.17930	1	3	0	0	159	2	0	1	0	3	0	2	1	1	0	1	1	0	0	0	2	0
Tb927.9.180	1	1	1	14	10	6	0	0	2	1206	113	637	1	0	0	6	21	1	4	1	409	221
Tb927.9.18040	1	1	2	11	2	1	1	3	0	26	3	8	0	0	0	13	14	1	2	0	23	5
Tb927.9.18050	1	1	0	4	0	1	0	2	0	27	3	11	0	0	0	6	9	0	2	0	22	1
Tb927.9.18100	1	2	3	0	2	3	1	1	0	1	3	4	0	2	0	2	6	0	0	0	3	0
Tb927.9.190	1	0	3	7	1	4	1	2	0	31	3	4	1	0	0	9	17	2	2	1	41	3
Tb927.9.220	1	0	1	2	2	2	1	3	0	8	1	7	1	0	1	3	6	3	0	1	10	0
Tb927.9.230	1	1	1	0	1	0	0	0	0	2	0	2	0	0	0	0	0	0	1	0	4	0
Tb927.9.250	1	3	2	2	4	3	2	2	0	10	1	2	0	0	1	0	0	0	0	0	7	5
Tb927.9.260	1	0	0	0	0	0	0	0	0	5	0	6	0	0	0	2	2	0	1	0	1	4
Tb927.9.2610	1	0	1	0	0	1	97	329	87	706	31	221	0	0	2	0	4	209	202	265	243	162
Tb927.9.310	1	2	2	39	71	64	0	3	0	63	35	140	0	0	1	0	4	0	1	0	51	6
Tb927.9.340	1	5	3	1	0	1	0	1	0	1	0	1	0	0	0	0	0	0	1	0	2	1
Tb927.9.350	1	1	1	15	7	29	1	5	1	382	177	125	1	1	1	18	21	3	3	0	138	38
Tb927.9.370	1	2	0	0	0	1	0	2	0	2	1	1	0	0	0	0	2	0	0	0	3	1
Tb927.9.3710	1	1	0	0	0	0	2	4	1	12	0	7	0	0	0	0	2	1	3	2	2	2
Tb927.9.380	1	0	0	0	4	1	0	2	1	191	14	90	2	0	1	2	4	0	1	3	51	26
Tb927.9.420	1	0	2	0	1	3	0	4	0	9	0	2	0	0	0	2	0	0	1	1	1	3
Tb927.9.470	1	1	2	0	0	0	0	3	0	1	0	5	2	0	3	1	1	1	2	1	0	1
Tb927.9.4880	1	0	0	0	0	0	0	0	0	0	0	0	0	0	0	0	0	0	0	0	0	0
Tb927.9.4890	1	3	2	2	1	3	3	18	14	113	15	88	2	0	5	1	0	18	21	25	48	66
Tb927.9.5570	1	7	18	0	0	13	24	42	34	206	32	143	1	5	1	1	3	22	43	18	72	69
Tb927.9.6700	1	0	0	0	0	0	27	138	82	267	51	187	0	1	0	0	0	26	114	93	126	234
Tb927.9.6780	1	0	0	0	0	0	0	1	1	27	2	23	0	1	0	0	1	1	0	1	9	9
Tb927.9.7330	1	0	0	213	214	216	1	26	3	1032	111	698	0	0	0	138	323	3	3	0	408	237
Tb927.9.7400	1	1	1	309	278	296	0	25	3	957	94	716	0	0	0	263	942	2	6	2	505	506
Tb927.9.7440	1	13	8	2	10	8	31	113	16	447	123	304	4	2	3	9	11	55	87	17	175	167
Tb927.9.8910	1	0	0	1	1	1	9	31	22	139	17	75	0	1	1	1	0	48	140	172	63	90
Tb927.6.3850	2	14	5	12	9	2	128	517	190	978	143	425	7	3	3	5	13	484	492	804	434	295
Tb05.30F7.410	2	0	1	0	0	0	0	0	0	4	4	4	0	0	0	0	1	0	0	0	5	0
Tb927.10.14120	2	1	1	1	1	2	90	324	192	751	105	702	0	0	0	0	8	196	448	330	396	464
Tb927.10.16010	2	0	1	4	3	0	1	8	7	208	12	76	0	2	1	1	0	21	34	36	50	78
Tb927.10.7660	2	0	0	0	0	0	8	12	3	21	0	3	0	0	0	0	0	5	17	10	1	5
Tb927.11.4070	2	2	1	256	75	105	0	36	2	1277	61	252	0	0	0	28	59	1	2	0	98	61
Tb927.3.5670	2	1	1	10	17	3	8	19	4	566	57	262	0	0	0	7	12	10	6	19	213	131
Tb927.5.1380	2	2	0	296	166	125	29	79	43	714	97	709	5	6	1	106	277	74	109	98	503	435
Tb927.8.500	2	0	5	0	1	1	31	104	35	851	35	92	0	0	1	0	3	85	118	109	225	129
Tb927.8.7960	2	13	7	250	191	137	38	95	70	975	120	890	6	5	3	268	883	76	90	128	643	678
Tb927.10.2820	2	5	4	74	37	45	90	296	191	966	131	713	3	4	1	73	249	185	380	451	610	599
Tb927.3.5080	2	5	6	133	248	45	57	71	54	989	168	1301	3	5	1	325	608	9	35	37	892	755
Tb927.4.710	2	6	8	978	971	644	21	125	14	383	66	273	7	6	1	646	1425	13	21	16	149	108
Tb927.5.2360	2	3	9	77	57	12	50	39	32	247	31	165	15	17	4	30	90	98	59	27	111	129
Tb927.8.7210	2	5	2	126	159	125	44	186	60	1877	213	573	0	9	1	131	279	233	357	574	712	633
Tb927.8.7720	2	13	8	498	573	497	27	82	39	417	78	761	11	11	7	436	949	29	61	44	351	390
Tb927.9.7040	2	4	3	44	40	17	139	445	205	1901	273	1016	3	14	5	20	66	235	323	428	1085	898
Tb927.11.1280	2	1	3	93	442	519	56	140	37	199	69	295	3	0	0	102	312	22	19	31	126	98
Tb927.8.4200	2	8	2	392	220	217	50	62	29	310	66	212	6	10	3	224	440	8	10	15	98	73
Tb927.9.7900	2	0	0	1	1	0	6	26	2	127	3	6	3	0	0	1	1	2	4	0	13	4
Tb927.9.7950	2	0	1	9	3	1	1	27	4	926	19	71	0	0	0	1	2	2	7	8	64	51
Tb927.10.12650	2	2	12	5	19	10	48	40	17	274	34	101	0	3	0	0	0	8	17	12	88	51
Tb927.10.9620	2	2	0	1	7	7	33	40	24	136	24	52	2	3	1	2	3	22	28	12	29	13
Tb927.9.15980	2	4	0	87	42	36	2	28	7	290	22	225	0	0	1	11	42	0	5	11	104	174
Tb927.10.5680	2	3	0	479	345	393	14	47	8	1235	153	1135	2	4	5	392	1030	11	20	14	750	704
Tb927.11.14610	2	8	5	623	336	418	2	47	6	2717	208	1469	1	1	0	283	1039	13	12	14	952	772
Tb927.10.3360	2	11	3	130	127	60	81	165	96	800	135	1208	8	0	5	179	813	16	51	26	604	571
Tb927.8.2780	2	4	12	4197	3029	2205	33	468	24	737	132	502	13	25	5	3394	8045	10	41	6	243	249
Tb927.9.800	2	0	0	0	0	0	0	1	0	8	1	2	2	4	0	2	2	0	3	0	4	1
NCDS.Tb927.11.14612	2	4	1	894	776	574	4	80	6	3306	292	1761	3	0	1	402	1192	11	9	7	1219	861
Tb927.1.2950	2	0	1	2	2	0	1	8	3	123	9	59	0	3	0	3	2	28	51	56	68	58
Tb927.1.490	2	1	1	1	1	1	71	124	59	420	27	89	1	0	0	0	3	70	142	167	140	168
Tb927.1.5100	2	8	4	1164	1087	872	2	119	15	6129	623	3242	5	0	1	652	2140	11	25	7	2318	1614
Tb927.1.5240	2	0	0	131	57	51	3	13	2	1010	112	311	1	0	2	25	129	14	6	24	307	142
Tb927.1.550	2	3	0	1	2	0	14	59	16	129	19	62	2	15	4	3	4	204	450	611	83	90
Tb927.1.770	2	5	1	0	2	0	2	4	2	58	5	12	0	0	0	0	3	20	6	8	23	9
Tb927.10.100	2	6	1	52	100	55	2	24	4	821	79	428	0	4	1	48	149	58	49	78	324	245
Tb927.10.15990	2	2	11	24	36	35	24	59	40	212	21	182	2	3	0	9	18	8	31	18	108	122
Tb927.10.16130	2	0	0	0	0	0	25	151	37	332	50	213	0	0	0	0	1	111	344	289	203	202
Tb927.10.16200	2	1	1	5	7	3	16	21	21	280	46	207	1	1	0	4	11	10	17	20	125	133
Tb927.10.16290	2	3	1	0	1	3	2	3	0	7	4	5	1	2	1	2	0	4	5	2	3	3
Tb927.10.16340	2	0	0	0	0	1	1	1	0	8	0	0	0	1	0	0	0	0	0	0	0	0
Tb927.10.16350	2	0	0	7	1	1	0	1	0	23	0	4	0	0	0	6	24	2	0	0	10	11
Tb927.10.16500	2	1	1	1	1	1	1	1	0	7	1	0	2	3	0	1	0	0	4	2	10	1
Tb927.10.4150	2	5	5	1	1	2	72	324	133	1051	103	491	5	7	0	5	2	410	592	725	450	436
Tb927.10.9470	2	1	2	31	31	31	2	10	2	300	33	193	1	2	1	35	71	1	9	4	138	116
Tb927.11.1520	2	1	0	60	78	59	3	12	6	1205	112	925	37	54	6	62	155	164	227	237	750	618
Tb927.11.17090	2	1	2	1	1	1	0	2	0	6	2	3	1	1	0	0	1	2	0	0	4	1
Tb927.11.17450	2	5	0	0	1	1	1	3	0	4	1	1	0	0	0	0	1	0	2	0	3	1
Tb927.11.17520	2	1	3	2	3	2	1	1	0	15	2	3	5	0	4	8	6	4	1	0	7	8
Tb927.11.17610	2	0	1	2	0	1	1	2	0	20	0	2	1	0	0	3	0	1	0	0	1	2
Tb927.11.17740	2	1	0	0	0	0	1	0	0	8	1	5	0	1	0	0	0	0	0	0	4	1
Tb927.11.17880	2	0	0	17	7	6	1	4	1	109	8	44	0	1	0	8	17	0	0	1	41	24
Tb927.11.17950	2	0	2	7	1	0	0	3	0	64	2	7	4	0	2	1	2	0	2	2	17	4
Tb927.11.18050	2	2	4	5	0	0	0	3	0	10	2	2	0	1	0	10	3	1	1	1	7	6
Tb927.11.18330	2	5	5	11	17	15	1	3	0	28	10	47	1	1	2	3	5	0	4	1	29	11
Tb927.11.18350	2	1	0	0	1	0	0	3	0	0	0	0	1	0	0	1	0	0	1	1	0	0
Tb927.11.18360	2	5	0	1	1	0	2	5	1	3	0	5	1	0	0	1	0	1	0	1	3	1
Tb927.11.18530	2	0	5	0	2	1	1	3	0	4	0	5	1	0	1	0	0	0	0	0	0	0
Tb927.11.18550	2	0	1	9	0	2	0	3	0	12	0	1	0	1	0	7	13	1	1	0	15	4
Tb927.11.730	2	1	2	0	0	2	7	34	25	118	7	58	2	0	1	1	3	31	51	87	46	82
Tb927.2.2070	2	2	20	16	9	10	7	28	5	504	47	227	5	3	7	16	20	217	203	150	201	113
Tb927.2.3320	2	3	4	2684	1900	1519	1	229	10	4157	466	3603	0	5	5	1504	4796	11	23	12	2347	2236
Tb927.2.5384	2	0	0	1	0	0	3	10	5	95	5	86	0	0	0	0	2	0	2	5	29	40
Tb927.2.6220	2	3	6	774	741	951	3	79	14	2269	372	2626	1	0	1	185	514	20	25	25	474	416
Tb927.2.6350	2	0	3	25	12	5	7	26	7	503	33	130	0	0	1	0	8	2	8	5	121	44
Tb927.3.200	2	1	0	0	0	2	4	1	0	6	1	3	3	0	0	2	1	4	10	1	6	1
Tb927.3.300	2	2	3	15	1	4	3	1	0	42	0	6	1	0	5	12	24	0	1	0	21	15
Tb927.3.330	2	0	0	0	1	0	2	0	0	1	0	1	0	0	0	0	0	1	1	1	1	0
Tb927.3.340	2	0	6	4	2	1	2	2	0	9	1	3	1	0	1	2	9	1	2	0	2	2
Tb927.3.450	2	0	0	0	1	0	0	1	0	8	1	3	0	0	0	2	2	0	3	1	12	2
Tb927.3.480	2	1	2	1	0	1	8	4	0	8	2	4	2	0	0	3	1	1	2	1	9	8
Tb927.3.520	2	0	2	23	6	15	2	9	2	1265	145	405	0	0	0	15	32	4	0	7	447	291
Tb927.4.5460	2	7	4	0	9	3	0	1	0	7	2	17	0	1	1	7	15	0	1	0	13	0
Tb927.4.5470	2	1	1	0	1	1	0	1	0	7	0	3	1	2	1	1	4	0	1	3	10	7
Tb927.4.5530	2	3	32	860	1987	1283	1	108	4	2530	341	1335	1	2	1	190	502	2	5	0	1422	320
Tb927.4.5690	2	1	0	3	1	2	0	3	0	6	1	5	1	0	1	0	2	3	2	0	2	1
Tb927.5.100	2	2	2	6	7	13	4	1	0	7	1	8	1	0	0	3	0	0	0	0	3	0
Tb927.5.230	2	1	2	0	4	1	1	0	0	2	1	3	1	1	1	0	0	0	1	1	2	1
Tb927.5.4670	2	3	1	2	2	1	0	3	0	3	2	2	0	1	0	1	3	4	0	0	3	0
Tb927.5.4690	2	1	3	4	2	5	0	0	0	7	1	4	1	0	1	0	2	0	0	1	7	4
Tb927.5.4880	2	2	0	4	1	0	3	0	0	4	2	7	0	0	0	0	1	0	0	1	3	2
Tb927.5.4910	2	3	0	3	1	1	0	1	0	11	1	4	0	1	0	2	3	1	3	3	4	2
Tb927.5.4950	2	0	0	2	2	2	0	1	0	10	3	7	4	5	0	1	6	2	3	1	4	3
Tb927.5.4990	2	9	11	2	3	18	6	16	0	9	2	5	10	0	1	5	3	7	5	5	11	4
Tb927.5.5030	2	0	3	1	0	1	0	0	0	3	1	3	2	45	2	0	31	0	2	4	0	1
Tb927.5.5220	2	1	1	1	4	0	0	1	0	2	1	2	2	2	0	0	0	2	0	0	1	0
Tb927.5.5440	2	0	2	6	11	1	0	4	0	13	1	5	0	1	0	5	3	0	0	1	13	2
Tb927.5.5510	2	0	3	2	3	18	3	12	0	5	3	25	2	0	0	1	1	7	2	0	9	3
Tb927.5.5530	2	2	1	57	7	16	0	9	0	180	8	20	2	0	0	194	346	1	2	0	368	121
Tb927.5.5540	2	4	4	59	37	28	2	31	2	262	19	59	1	0	1	30	59	2	0	0	89	70
Tb927.5.5550	2	12	8	7	3	6	3	19	5	17	6	27	1	0	1	1	1	2	1	1	6	1
Tb927.5.5680	2	0	3	0	1	0	0	0	0	2	0	1	0	0	2	0	0	2	0	0	0	0
Tb927.6.210	2	3	1	2	0	1	6	38	8	348	24	138	2	2	0	0	1	1	3	1	22	18
Tb927.6.230	2	0	0	1	1	2	8	7	2	83	3	33	0	1	0	1	8	12	10	7	37	9
Tb927.6.5320	2	3	4	2	0	3	0	2	0	8	0	1	0	2	0	0	1	0	0	2	1	1
Tb927.6.5460	2	0	1	0	3	0	0	0	0	0	0	1	1	2	1	1	0	2	2	2	0	0
Tb927.6.5610	2	5	1	1	2	5	0	3	0	7	0	2	1	1	0	7	13	1	1	0	50	2
Tb927.6.5640	2	2	4	1	3	6	3	3	1	5	2	2	0	1	0	5	6	0	0	1	6	1
Tb927.6.5670	2	5	0	2	0	1	0	2	0	3	0	0	0	1	0	0	0	1	0	0	1	0
Tb927.6.5710	2	2	3	11	5	4	0	2	0	73	5	8	2	1	1	7	7	1	2	4	18	10
Tb927.6.5740	2	2	0	7	0	0	2	0	0	7	0	5	1	1	0	1	4	1	0	1	1	2
Tb927.6.5820	2	0	1	0	0	1	0	0	0	3	0	0	0	1	0	1	14	1	1	1	3	5
Tb927.7.2010	2	3	5	29	26	14	2	14	5	398	27	97	4	5	2	27	83	12	15	31	106	83
Tb927.7.360	2	2	1	38	19	9	45	116	63	612	105	406	0	2	0	26	35	109	109	172	373	250
Tb927.7.6870	2	2	1	0	0	0	4	6	12	14	1	8	0	3	2	2	3	7	6	3	4	2
Tb927.8.190	2	0	1	0	0	0	0	2	0	4	1	1	1	4	0	1	1	1	0	1	3	2
Tb927.8.310	2	0	0	2	4	1	0	1	0	17	0	2	0	0	0	0	0	1	0	1	0	0
Tb927.8.370	2	0	0	31	55	91	0	3	0	106	8	33	0	0	0	8	7	1	2	0	37	16
Tb927.8.520	2	1	1	0	0	0	26	96	23	723	24	93	1	0	0	0	1	99	101	116	178	163
Tb927.9.1200	2	0	1	0	0	3	0	7	0	7	1	5	2	1	3	0	1	2	6	0	2	1
Tb927.9.130	2	2	1	0	0	0	2	0	0	1	1	8	0	1	3	0	1	0	1	0	4	2
Tb927.9.16480	2	1	0	4	0	4	0	0	0	4	3	23	0	0	0	2	0	0	0	0	3	3
Tb927.9.16550	2	1	0	3	0	1	2	5	0	3	1	7	14	0	3	13	1	1	1	2	4	0
Tb927.9.16980	2	0	1	0	1	1	0	1	0	0	1	0	0	0	0	0	2	1	0	0	1	1
Tb927.9.17280	2	0	1	1	4	0	0	2	0	2	3	3	0	0	0	3	0	0	0	1	6	1
Tb927.9.17290	2	0	0	0	0	1	1	1	0	3	1	2	0	0	0	0	1	0	1	0	5	0
Tb927.9.17600	2	2	6	7	1	0	1	0	0	22	2	4	3	1	7	15	2	2	1	1	39	16
Tb927.9.17690	2	3	0	0	0	1	0	1	0	4	2	2	3	2	4	1	1	0	1	1	0	0
Tb927.9.17700	2	11	64	5	14	305	3	34	5	17	8	104	20	45	35	86	80	54	59	23	25	85
Tb927.9.17750	2	2	0	0	6	2	0	4	0	2	4	1	0	8	1	1	8	0	1	6	1	2
Tb927.9.17820	2	0	0	2	0	1	0	0	0	18	1	8	0	0	0	0	0	0	0	0	7	1
Tb927.9.17880	2	1	0	0	2	1	0	1	0	8	0	1	2	1	2	1	5	2	1	3	4	3
Tb927.9.18130	2	16	7	3	0	3	1	14	0	27	8	25	2	0	0	0	3	1	0	1	6	6
Tb927.9.3730	2	0	0	0	0	0	0	0	0	4	0	2	0	0	0	1	0	3	0	0	0	4
Tb927.9.400	2	2	0	5	0	3	3	0	0	21	0	13	0	0	0	3	2	2	0	0	28	2
Tb927.9.460	2	1	1	1	0	2	0	0	0	7	0	2	1	0	0	2	5	0	0	0	4	1
Tb927.9.520	2	3	0	0	0	0	1	2	0	2	4	2	0	0	0	0	0	0	0	0	1	1
Tb927.9.540	2	2	4	0	3	8	0	2	0	2	6	22	1	2	2	3	0	1	0	0	0	3
Tb927.9.600	2	0	1	2	1	5	1	1	0	0	0	2	0	0	1	0	0	0	1	2	1	0
Tb927.9.630	2	1	2	0	3	2	1	4	0	7	2	3	5	4	3	0	2	4	4	2	10	4
Tb927.9.670	2	0	3	17	20	17	3	6	3	287	20	231	1	0	0	14	31	1	0	0	142	100
Tb927.9.7290	2	1	2	34	37	36	2	4	1	313	37	333	0	0	0	27	114	0	1	1	199	174
Tb927.1.2150	3	3	7	12	13	11	14	29	11	118	7	78	4	2	0	13	24	63	46	61	36	50
Tb927.9.7340	3	2	4	39	21	8	14	13	3	310	21	90	0	0	2	27	55	0	1	0	90	80
Tb927.10.1010	3	3	23	3	52	20	35	25	2	59	186	50	13	7	23	14	12	51	52	47	65	42
Tb927.10.10270	3	5	27	2	12	20	7	19	4	39	28	30	16	27	21	12	40	41	73	92	27	39
Tb927.10.9550	3	0	0	10	3	3	8	23	3	99	18	51	2	1	1	2	8	12	11	8	39	21
Tb927.8.5910	3	3	0	139	136	175	47	202	114	1461	245	1134	1	6	2	200	405	52	91	70	1362	723
Tb927.10.12160	3	3	6	56	27	24	64	204	74	1365	152	803	4	7	4	27	55	224	277	353	702	516
Tb927.10.530	3	5	11	2662	2862	1801	51	306	32	1073	204	1024	6	1	2	2192	6349	37	56	53	512	529
Tb927.3.1660	3	11	2	506	478	413	66	99	59	642	116	656	6	3	2	485	1377	22	19	28	320	297
Tb927.7.1810	3	5	3	196	136	41	81	211	143	759	121	659	2	14	4	43	161	156	226	345	362	427
Tb927.8.2420	3	9	14	38	29	34	48	109	87	650	75	691	15	28	5	48	73	112	214	137	492	340
Tb927.8.4350	3	12	11	36	44	32	152	266	210	870	163	1123	11	4	3	79	156	61	135	116	709	736
Tb927.11.8330	3	14	5	510	684	168	25	80	17	569	90	451	4	2	1	231	536	6	22	7	287	221
Tb927.4.3340	3	4	1	3	3	0	89	201	109	484	58	413	1	3	0	3	1	136	195	177	246	161
Tb927.6.350	3	1	4	330	183	180	9	89	19	948	91	765	2	3	1	103	504	7	39	29	530	501
Tb927.10.2360	3	4	2	1	4	9	89	262	179	380	59	343	3	3	1	2	0	141	210	192	275	193
Tb927.9.15100	3	7	0	12	2	1	5	16	9	44	9	11	1	8	1	1	4	11	12	13	34	14
Tb927.3.1490	3	0	4	52	111	82	0	14	1	455	44	432	0	2	1	38	258	0	5	4	147	255
Tb927.11.11110	3	11	5	40	39	31	91	480	197	1536	178	502	8	24	7	31	152	253	425	678	533	519
NCDS.Tb927.11.10801	3	2	10	1137	1567	872	49	166	45	1066	214	1254	6	3	3	804	1434	13	35	32	576	476
NTCDS.Tb7.NT.113	3	11	8	12	32	50	8	16	6	53	10	28	14	100	5	49	203	25	45	61	47	60
Tb927.7.1930	3	8	5	44	26	27	28	81	29	482	39	522	14	18	4	61	165	43	102	99	339	541
Tb927.10.13400	3	0	1	45	22	8	129	431	179	917	139	639	1	4	2	13	18	268	269	541	495	410
Tb927.10.5690	3	1	4	1996	1375	960	9	189	10	1964	219	1830	5	4	1	870	2819	1	8	9	1080	1008
Tb927.7.2180	3	9	4	35	90	35	118	368	212	723	139	638	10	8	5	50	121	133	203	214	496	372
Tb927.1.1570	3	6	7	0	1	0	22	58	19	235	13	77	2	0	0	1	2	258	342	342	111	65
Tb927.1.20	3	2	5	1379	2471	2126	2	111	10	4026	807	5528	3	1	2	2250	3479	7	11	7	3906	2222
Tb927.1.2040	3	2	1	161	209	164	10	44	6	1026	168	957	1	1	3	103	350	18	20	25	537	346
Tb927.1.2290	3	2	3	2	4	4	187	262	145	92	28	164	3	0	6	3	6	212	228	259	113	68
Tb927.1.2880	3	14	16	39	45	18	232	678	389	1089	257	1451	3	7	3	34	76	400	887	988	674	914
Tb927.10.16440	3	1	0	1	0	0	0	3	0	5	0	2	0	0	0	1	1	2	2	4	3	2
Tb927.10.16480	3	4	2	3	11	1	3	5	0	11	1	8	1	0	1	0	5	2	0	3	6	0
Tb927.10.16540	3	0	0	0	0	2	1	0	0	6	0	1	0	0	1	1	3	0	3	2	4	4
Tb927.10.16550	3	2	4	177	19	25	3	26	0	654	101	1314	1	1	6	81	353	24	39	31	2727	388
Tb927.10.4390	3	2	3	16	4	4	24	45	12	352	32	131	0	0	0	4	11	33	28	33	125	92
Tb927.11.17070	3	0	3	0	0	0	0	4	0	0	0	2	0	0	0	2	0	1	1	0	1	0
Tb927.11.17140	3	2	3	1	0	4	0	1	0	2	2	5	3	0	1	0	2	2	1	1	2	2
Tb927.11.17150	3	4	4	2	4	7	1	9	0	44	4	9	4	1	3	7	3	34	37	7	21	6
Tb927.11.17530	3	0	0	2	2	0	1	0	0	5	0	1	1	1	1	4	3	0	0	0	2	0
Tb927.11.18250	3	6	0	0	1	1	1	1	0	1	0	4	1	0	0	0	0	2	0	0	2	1
Tb927.11.18270	3	7	8	6	6	7	2	13	0	16	1	6	2	3	0	2	7	2	0	0	3	1
Tb927.11.18420	3	1	1	14	4	1	3	9	0	39	4	6	1	1	2	16	16	0	1	0	39	4
Tb927.2.200	3	1	4	792	702	427	2	75	30	11829	1129	6332	8	0	2	455	689	12	42	25	4526	2408
Tb927.2.5310	3	1	1	57	15	18	29	173	61	1612	111	587	7	5	3	27	75	557	893	1380	610	753
Tb927.2.6240	3	7	2	481	634	479	8	79	4	933	130	774	6	44	3	91	300	18	42	59	172	199
Tb927.2.6320	3	12	3	1554	1307	1143	5	166	14	2491	391	2098	1	40	4	298	1131	18	31	29	402	582
Tb927.2.6380	3	4	0	1	5	0	2	1	0	11	1	2	0	1	1	1	2	0	1	2	1	1
Tb927.2.6435	3	8	3	0	2	1	1	2	0	5	2	4	4	0	1	5	13	0	2	1	6	1
Tb927.3.390	3	1	0	1	1	2	0	1	0	14	2	5	0	0	0	5	2	1	0	0	25	0
Tb927.3.440	3	1	1	3	4	6	0	1	0	16	2	2	0	1	2	40	48	3	3	0	47	13
Tb927.3.5750	3	2	6	20	12	7	7	35	5	567	55	280	11	15	3	19	40	18	15	24	210	173
Tb927.4.3990	3	6	4	31	40	15	47	96	57	358	46	333	0	2	0	14	33	21	21	30	134	144
Tb927.4.4010	3	5	4	37	46	18	35	82	61	349	42	304	3	1	0	13	45	11	23	29	150	148
Tb927.4.5480	3	0	1	0	1	2	1	6	0	18	1	19	0	2	0	0	0	2	2	0	17	10
Tb927.4.5600	3	2	3	1	0	1	2	0	0	8	1	5	0	0	3	1	2	0	1	3	2	4
Tb927.4.5620	3	0	1	1	0	1	3	2	0	4	2	3	0	0	0	17	15	1	3	1	19	2
Tb927.5.3990	3	4	7	39	8	1	3	7	5	87	3	14	6	3	1	13	23	1	6	6	10	25
Tb927.5.4730	3	1	1	7	1	3	1	1	0	25	2	5	5	1	0	2	5	4	1	3	10	3
Tb927.5.4870	3	0	1	2	1	3	1	0	0	9	1	5	1	1	0	7	3	2	0	1	8	1
Tb927.5.5000	3	0	0	1	2	0	1	1	0	1	5	5	1	0	0	0	1	1	1	0	4	0
Tb927.5.5170	3	4	4	2	2	5	0	6	0	46	1	10	3	2	4	3	9	8	7	2	10	2
Tb927.6.1390	3	6	6	59	11	11	21	56	24	221	20	70	1	1	1	4	24	2	9	7	54	19
Tb927.6.5230	3	3	4	23	5	4	1	6	0	80	7	8	9	3	5	37	59	10	11	11	101	21
Tb927.6.5420	3	2	0	6	2	0	1	1	0	19	1	0	1	1	1	2	3	1	3	2	9	1
Tb927.6.5470	3	0	4	0	1	1	5	11	0	3	0	9	3	0	0	1	3	0	0	0	4	0
Tb927.6.5550	3	1	2	1	0	4	1	5	0	9	1	6	0	1	0	0	0	11	0	0	2	0
Tb927.6.5730	3	0	3	68	65	83	1	4	0	75	19	180	0	1	0	26	123	1	1	0	155	17
Tb927.6.5790	3	19	26	7	9	18	9	29	1	60	18	61	0	0	0	20	5	5	6	0	78	12
Tb927.7.1850	3	3	1	204	145	47	87	230	154	761	111	673	9	22	0	47	164	171	197	331	339	461
Tb927.7.6500	3	0	1	57	55	35	0	7	0	97	13	63	2	0	0	101	125	0	3	0	122	63
Tb927.7.6540	3	3	2	840	25	210	0	55	6	1751	569	2801	5	1	0	1846	4045	5	10	2	5387	1001
Tb927.8.280	3	3	3	10	7	3	1	2	0	29	5	34	1	0	0	9	13	0	1	1	45	6
Tb927.8.290	3	2	3	1	0	2	1	3	0	8	1	2	2	1	0	0	1	1	1	0	2	2
Tb927.9.1050	3	0	2	34	354	9	1	1	0	499	79	174	1	1	0	13	28	1	2	0	588	53
Tb927.9.17320	3	8	0	2	1	3	4	12	1	12	5	24	4	1	2	1	6	15	22	17	17	8
Tb927.9.18120	3	2	3	57	45	17	2	16	1	209	22	80	3	0	4	23	42	4	4	1	84	12
Tb927.9.500	3	44	0	3	2	1	24	55	1	10	21	34	1	0	0	17	0	2	0	1	39	5
Tb927.9.570	3	0	1	2	0	1	0	1	0	5	1	0	0	0	0	2	0	0	1	1	4	0
Tb927.9.690	3	3	3	507	224	146	12	66	17	931	65	473	7	16	3	222	528	13	23	27	395	167
Tb927.9.820	3	0	2	4	1	1	2	3	0	2	9	3	1	3	0	2	3	2	1	0	8	4
Tb927.10.9500	4	1	3	404	253	205	1	50	3	801	88	790	2	1	1	284	845	2	4	2	460	509
Tb927.1.3550	4	5	3	287	178	72	40	59	17	598	65	280	1	0	0	45	151	11	21	37	160	110
Tb927.3.2590	4	3	3	284	114	113	0	33	4	522	23	268	2	2	2	123	445	1	1	0	163	162
Tb927.3.4180	4	7	2	193	135	51	88	245	137	1457	166	822	9	18	3	42	130	58	116	98	633	517
Tb927.4.1210	4	4	5	1	4	3	2	7	0	18	1	19	4	2	11	13	1	37	10	5	13	3
Tb927.5.293b	4	2	1	315	204	266	11	88	14	2171	150	795	5	16	2	286	1069	82	96	106	645	555
Tb927.7.3690	4	8	4	1	8	5	55	86	39	253	37	230	1	3	2	3	4	82	57	46	117	62
Tb927.7.6430	4	1	5	95	170	161	28	80	35	845	89	585	4	2	3	135	490	26	64	71	424	370
Tb927.7.7310	4	6	9	1	5	1	47	78	58	237	40	241	4	24	5	9	8	25	36	31	113	66
Tb927.8.490	4	11	5	901	220	182	3	78	6	2515	121	570	25	24	20	225	417	172	237	306	817	385
Tb927.11.4560	4	6	3	179	147	172	62	313	112	2293	329	1301	11	35	7	121	214	226	361	388	1245	787
Tb927.11.5080	4	9	7	296	356	267	22	72	31	420	57	371	10	35	12	297	1207	36	59	56	251	224
Tb927.4.500	4	3	5	159	119	116	68	243	136	947	160	1061	2	3	3	94	209	43	77	90	539	507
Tb927.9.7100	4	4	9	20	57	24	27	107	74	401	62	334	6	14	7	26	40	116	136	203	219	188
Tb927.4.4580	4	15	17	2082	2741	2021	88	407	145	3990	657	5216	5	8	5	1958	5042	37	146	64	2296	2622
Tb927.11.14600	4	0	3	851	621	609	1	93	13	2351	238	2250	3	5	1	490	1402	1	6	3	1272	1183
Tb927.1.2820	4	8	14	28	50	16	185	673	399	966	243	1340	10	11	2	30	87	423	916	961	706	858
Tb927.11.12120	4	0	4	578	919	385	22	71	15	786	104	659	1	6	0	341	613	8	14	13	293	218
Tb927.1.1650	4	10	11	23	26	9	79	302	133	761	96	364	9	8	5	18	28	365	532	676	350	207
Tb927.1.2300	4	12	12	2	9	36	235	441	168	147	37	153	9	2	22	4	3	275	219	155	120	61
Tb927.1.3470	4	3	20	52	99	58	6	14	5	72	11	32	0	40	2	64	254	20	54	45	22	32
Tb927.1.3750	4	4	4	0	0	1	0	1	0	7	1	2	4	17	9	16	7	2	1	1	2	1
Tb927.1.400	4	31	1	120	58	62	19	119	40	1616	102	492	5	9	2	34	39	315	308	387	293	216
Tb927.10.13420	4	0	13	0	1	2	25	77	30	305	38	248	5	7	6	5	1	9	31	14	164	107
Tb927.10.1480	4	0	2	1	4	4	41	46	43	295	35	330	1	1	3	2	1	12	47	20	152	149
Tb927.10.9710	4	3	13	3	8	1	36	47	28	163	28	152	3	0	3	3	2	30	29	17	64	56
Tb927.11.17220	4	4	1	1340	996	417	5	83	5	4113	782	4545	4	1	2	1376	2594	3	9	3	7235	1152
Tb927.11.17290	4	1	1	7	5	1	1	3	1	15	1	2	10	0	9	9	4	2	1	0	10	2
Tb927.11.18120	4	3	2	0	1	2	1	4	0	7	1	3	2	3	4	3	5	5	4	5	4	4
Tb927.11.18260	4	0	1	3	2	4	1	3	0	16	1	32	0	1	1	5	2	1	0	0	33	8
Tb927.11.18600	4	5	2	4	3	5	6	14	2	63	5	27	2	1	6	1	5	9	12	4	21	9
Tb927.2.1130	4	4	5	14	15	6	7	20	12	448	62	329	2	6	2	12	36	43	88	80	182	120
Tb927.2.1250	4	6	2	47	54	40	52	234	52	1497	95	795	19	14	10	34	92	236	317	339	586	273
Tb927.3.5810	4	9	2	140	224	153	2	27	5	1186	136	731	1	0	2	152	323	11	14	9	495	406
Tb927.4.5730	4	2	3	4	0	7	0	8	0	16	4	6	3	1	3	10	20	2	3	0	20	6
Tb927.5.130	4	3	2	303	141	131	7	36	6	758	71	636	1	3	0	168	379	0	4	3	376	232
Tb927.5.4790	4	2	7	2	23	24	1	4	2	36	7	19	5	12	4	4	33	10	5	6	12	20
Tb927.5.5410	4	8	0	0	2	1	0	2	0	4	0	3	0	0	0	1	3	0	2	0	0	2
Tb927.5.5490	4	2	1	2	0	5	1	2	1	9	4	10	1	2	0	5	1	1	3	2	4	3
Tb927.6.1330	4	6	7	53	16	5	9	43	23	152	22	54	1	1	1	7	17	5	15	9	41	42
Tb927.7.380	4	1	0	37	22	9	28	108	63	452	78	312	0	2	1	32	42	75	93	161	287	292
Tb927.7.400	4	3	0	12	8	6	73	151	88	508	83	274	0	1	0	5	13	115	171	243	315	258
Tb927.8.8080	4	4	12	18	26	15	65	217	113	285	60	202	3	21	1	12	58	49	169	228	231	251
Tb927.9.1140	4	2	2	1	2	5	0	4	1	14	0	2	1	3	1	2	5	1	0	0	11	2
Tb927.9.1310	4	1	1	23	6	15	0	5	4	69	5	31	0	0	1	10	28	1	3	12	10	15
Tb927.9.17190	4	1	1	1	1	4	3	4	1	19	5	6	0	0	2	3	4	2	4	2	18	7
Tb927.9.4470	4	1	0	2	3	1	11	31	11	71	10	78	6	10	4	3	9	17	28	46	47	25
Tb927.9.5910	4	1	0	0	1	0	63	67	30	41	5	52	0	0	0	0	0	6	9	3	24	19
Tb927.9.7380	4	8	6	667	374	262	4	52	3	1177	90	558	6	1	1	339	1015	2	7	7	532	413
Tb927.1.4650	5	33	35	6090	9285	6798	57	664	46	1769	403	2292	40	51	10	7108	21079	23	104	26	810	948
Tb927.3.1360	5	5	1	11	15	26	162	525	321	1585	233	1547	7	7	2	12	41	262	613	536	1023	982
Tb927.10.9450	5	5	10	517	291	375	19	85	23	1981	300	2069	4	3	2	403	753	4	19	13	1607	1259
Tb927.3.600	5	10	10	1836	650	475	15	231	11	6360	237	1059	2	0	3	337	528	32	38	65	892	452
Tb927.4.4770	5	9	13	10	33	14	42	146	75	835	107	518	23	54	11	25	69	468	761	950	444	533
Tb927.7.6710	5	4	4	0	9	5	23	49	14	321	38	219	1	0	2	5	1	51	41	22	128	62
Tb927.7.7390	5	2	0	3	2	2	24	34	39	147	23	155	2	9	4	7	7	65	226	274	97	179
Tb927.10.2150	5	25	17	51	76	36	99	355	201	1095	187	588	7	36	6	39	76	406	626	911	590	508
Tb927.10.9320	5	2	7	26	32	15	49	200	60	827	107	499	1	3	0	28	65	251	305	367	536	367
Tb927.11.1580	5	6	3	13	28	22	96	130	109	707	92	762	8	7	8	58	166	51	129	112	447	327
Tb927.4.3100	5	10	5	11	11	6	273	996	486	2571	379	1358	5	19	1	18	97	596	1394	1461	1385	1320
Tb927.5.1350	5	6	6	10	15	15	111	404	343	1255	151	886	21	25	6	48	100	710	1160	1469	1019	1069
Tb927.5.3440	5	12	11	45	99	36	44	151	113	339	67	315	4	13	2	25	66	95	88	114	192	145
Tb927.6.3410	5	4	2	82	45	35	31	63	44	740	102	654	3	5	1	103	215	83	120	121	518	276
Tb927.7.3190	5	7	5	304	289	93	49	192	110	1227	207	1149	39	77	16	151	485	68	181	171	759	792
Tb927.8.1460	5	4	1	850	367	291	81	347	138	2381	211	1444	20	45	7	208	319	101	141	175	845	644
Tb927.8.5270	5	20	5	559	323	150	83	292	119	2578	210	889	10	18	4	296	918	159	224	427	1076	916
Tb927.9.2250	5	9	5	117	95	56	112	421	196	2144	298	1001	12	22	6	74	210	263	385	448	978	683
Tb927.9.7880	5	23	19	2	0	6	0	1	0	41	1	9	29	5	9	3	6	1	3	7	9	9
Tb927.3.2940	5	5	9	17	30	17	42	78	86	571	86	370	6	5	4	12	30	230	219	367	314	233
Tb927.10.4400	5	4	4	58	110	27	20	50	17	318	41	200	2	3	4	54	144	53	33	51	156	79
NCDS.Tb927.8.2391	5	2	4	20	65	46	93	393	119	817	113	259	26	43	15	56	74	979	1456	1975	375	153
Tb927.6.4050	5	4	4	4	3	2	57	177	79	206	33	205	4	4	5	2	0	129	118	106	136	88
NCDS.Tb927.9.2801	5	2	23	8	11	1	70	170	89	266	33	191	4	2	2	8	8	149	222	278	139	179
NCDS.Tb927.9.2842	5	8	33	14	17	0	56	146	112	463	48	355	3	7	1	5	17	253	361	467	219	246
Tb927.10.14100	5	7	10	6	12	3	42	97	90	266	61	350	17	23	6	9	24	74	138	112	294	230
Tb927.10.30	5	3	5	180	205	144	3	20	2	269	39	373	1	2	4	144	362	6	5	4	154	113
Tb927.11.1530	5	3	5	35	29	56	5	21	1	235	31	268	15	34	5	61	209	30	62	68	217	254
Tb927.11.17100	5	11	1	0	1	0	1	0	0	1	0	0	1	0	0	0	0	0	0	0	0	0
Tb927.11.7750	5	12	13	391	327	153	62	180	82	587	82	554	10	21	4	152	407	130	182	265	272	305
Tb927.2.4920	5	4	4	172	62	53	106	460	155	2493	228	1156	15	36	11	98	295	952	1747	2957	1031	1204
Tb927.2.6280	5	8	4	424	367	345	7	53	6	721	109	635	4	53	5	88	247	12	31	49	168	148
Tb927.4.270	5	15	8	30	28	14	3	14	12	206	27	137	13	19	9	28	57	12	22	42	82	66
Tb927.4.3880	5	19	6	44	63	10	102	195	161	667	113	735	6	15	3	19	23	14	41	24	389	399
Tb927.4.4000	5	3	1	22	21	13	35	81	46	349	47	326	2	1	0	13	43	18	16	26	177	143
Tb927.5.3770	5	8	12	47	93	35	40	159	97	324	81	329	4	13	3	45	76	80	70	90	203	173
Tb927.5.4680	5	1	3	0	2	2	0	2	0	3	3	2	5	1	3	1	5	0	4	2	3	0
Tb927.7.2000	5	0	1	33	31	17	0	16	4	364	12	111	1	5	1	34	75	9	16	27	83	83
Tb927.9.14090	5	5	18	3	3	11	45	130	61	324	31	308	7	1	2	4	15	104	85	116	187	122
Tb927.9.16650	5	3	1	2	1	1	1	2	0	5	0	2	1	0	0	0	0	0	2	0	2	2
Tb927.9.4650	5	9	3	5	4	6	15	38	26	97	9	83	3	15	1	7	17	27	58	72	36	90
Tb927.9.720	5	2	1	129	130	100	9	20	4	485	78	248	34	102	11	124	259	20	29	39	233	208
Tb927.4.3980	6	11	4	1218	1616	896	65	323	178	3876	603	3301	18	21	3	1014	3106	138	239	226	2429	2226
Tb927.6.1460	6	13	3	486	369	288	62	318	169	2530	333	1545	17	19	6	487	1420	195	326	327	1368	1059
Tb927.1.5080	6	2	1	41	33	37	7	6	6	793	90	365	0	0	2	17	76	1	1	3	278	294
Tb927.4.3480	6	8	6	1175	816	862	49	306	107	2338	279	1514	39	46	16	935	2001	342	307	532	1168	930
Tb927.8.4490	6	3	5	10	8	3	72	166	148	523	70	462	4	4	0	2	6	72	135	107	302	318
Tb927.3.5560	6	3	4	13	21	22	44	267	134	785	140	425	11	41	6	34	77	1540	3015	4056	464	374
Tb927.3.5690	6	1	0	31	11	13	0	8	2	1132	46	215	1	0	0	11	20	4	2	2	173	112
Tb927.4.2860	6	17	23	104	104	107	101	341	230	1501	217	1068	17	57	10	94	399	103	434	305	1242	1212
Tb927.5.3720	6	7	8	7	14	9	56	195	125	471	62	324	2	13	4	9	32	287	400	791	307	297
Tb927.6.3270	6	10	3	3	12	7	81	315	86	701	119	439	2	10	0	15	15	515	355	651	514	242
Tb927.9.7860	6	12	4	1	0	0	1	2	0	44	2	8	1	0	1	2	0	1	3	6	9	14
Tb927.9.8030	6	7	5	21	15	3	140	429	231	818	125	649	5	9	8	12	35	67	140	136	498	494
Tb927.8.930	6	6	9	284	228	109	68	283	120	2306	274	1096	25	62	16	192	383	261	328	547	1084	769
Tb927.3.580	6	2	2	52	90	16	8	25	5	1203	145	852	1	0	3	8	42	3	3	7	502	538
Tb927.11.8400	6	22	9	16	23	20	183	775	400	1974	316	1318	9	17	5	23	47	222	473	549	1265	1171
Tb927.10.2220	6	15	20	192	119	70	131	334	198	1674	187	1356	14	10	6	78	145	48	71	53	850	699
Tb927.1.2610	6	9	20	0	3	12	22	37	15	45	31	38	25	17	29	14	15	52	88	44	49	49
Tb927.1.2850	6	10	13	23	44	21	202	666	388	893	219	1295	6	14	2	22	57	374	743	812	623	784
Tb927.1.810	6	1	4	0	2	6	31	94	32	263	29	207	21	4	22	10	5	33	49	46	195	119
Tb927.10.15620	6	11	9	2	8	9	31	53	33	118	27	96	5	6	5	1	16	22	21	22	46	29
Tb927.10.5700	6	3	7	179	193	153	1	25	6	863	88	444	1	0	1	221	478	15	18	20	508	245
Tb927.11.7720	6	13	2	198	162	112	37	132	53	395	58	317	4	23	2	83	330	104	148	184	155	214
Tb927.4.260	6	13	6	19	17	14	5	22	5	184	34	145	12	18	6	18	53	13	26	35	74	55
Tb927.4.3870	6	10	10	35	53	20	119	200	159	523	107	626	10	13	1	12	27	9	37	19	361	333
Tb927.5.4610	6	6	7	211	101	85	17	45	6	494	36	279	2	1	0	103	200	3	17	10	216	125
Tb927.5.4740	6	2	3	2	3	1	2	5	1	5	7	3	3	1	0	4	4	2	2	0	19	1
Tb927.8.7310	6	1	2	51	30	18	3	16	6	289	17	109	2	0	1	14	22	0	1	2	59	31
Tb927.9.17020	6	0	1	2	0	3	0	1	0	9	2	1	2	1	1	2	14	0	3	2	14	8
Tb927.9.700	6	2	2	1	0	0	54	171	67	393	65	494	0	0	0	1	0	11	21	10	267	175
Tb927.9.7430	6	3	4	642	330	226	2	68	3	1101	87	579	2	5	0	327	1093	0	8	6	495	318
Tb927.5.540	7	64	7	6	2	5	33	83	79	439	50	389	0	1	3	4	7	36	69	41	333	246
Tb927.9.15850	7	11	9	200	529	316	20	78	18	292	96	414	8	18	2	414	893	92	182	161	258	189
Tb927.5.2000	7	20	10	1370	2101	1443	51	184	40	692	125	803	6	8	4	3828	9293	23	78	42	748	801
Tb927.10.2830	7	22	21	8	15	21	76	371	224	830	115	339	19	32	2	34	50	1211	2123	2948	492	433
Tb927.11.15790	7	12	6	128	151	138	67	219	171	2199	294	1784	9	28	2	127	470	112	300	250	1387	1364
Tb927.2.4150	7	21	4	335	260	172	39	114	47	1035	112	771	40	79	19	414	1129	118	230	225	671	563
Tb927.7.7490	7	23	4	159	78	119	18	60	46	359	60	584	3	14	0	152	617	60	89	104	387	494
Tb927.8.3720	7	13	6	964	716	669	45	195	82	2244	319	2162	10	11	4	573	1854	115	196	204	1320	1279
Tb927.8.7750	7	15	8	328	372	227	137	273	206	1764	319	2580	34	59	22	329	983	108	315	226	1286	1691
Tb927.8.4340	7	10	6	902	780	569	44	198	93	1105	148	842	34	55	19	615	1710	130	100	207	594	512
Tb927.11.13640	7	29	10	725	661	474	58	144	52	1017	190	1257	31	34	5	828	1977	6	52	20	635	510
NTCDS.Tb9.NT.51	7	14	12	186	228	175	35	125	50	751	96	492	6	39	4	276	907	286	347	429	466	338
Tb927.7.3730	7	34	20	635	644	329	54	118	26	274	58	191	8	39	14	758	1693	5	15	7	123	80
Tb927.4.1640	7	19	14	144	171	253	133	589	253	3580	555	2490	8	36	10	164	195	478	668	719	2125	1624
NCDS.Tb927.9.2841	7	5	28	10	11	3	85	179	148	305	50	271	3	9	0	8	10	217	220	310	163	175
NCDS.Tb927.9.715	7	17	5	0	0	1	0	8	5	17	5	11	0	0	0	0	1	4	15	18	11	14
Tb927.10.16360	7	1	2	2	1	0	1	3	0	4	1	1	2	1	0	2	0	2	0	0	3	1
Tb927.10.16450	7	2	1	7	0	0	0	3	0	43	3	1	1	0	5	8	8	0	0	0	11	8
Tb927.10.500	7	3	2	2	5	2	9	14	2	76	47	33	3	2	4	5	4	25	17	16	20	14
Tb927.10.5160	7	1	2	2	11	5	18	20	7	76	24	38	5	0	4	2	4	18	12	11	37	23
Tb927.11.17840	7	7	4	23	24	20	0	18	1	291	33	166	33	58	12	35	101	19	25	29	117	145
Tb927.11.3630	7	13	8	55	59	47	83	291	123	608	78	525	3	6	4	21	63	69	100	109	233	356
Tb927.4.230	7	15	8	147	124	91	139	497	173	8764	802	3036	44	29	26	113	199	3137	4441	4747	3280	2264
Tb927.4.3860	7	6	6	47	43	9	94	146	135	535	97	676	6	2	1	8	14	14	51	16	317	337
Tb927.5.4630	7	3	10	286	151	162	13	41	27	2523	243	1171	1	0	0	16	22	18	11	9	94	26
Tb927.5.5390	7	0	0	11	19	5	1	1	0	19	8	22	1	0	0	11	1	2	0	1	31	4
Tb927.6.1370	7	3	3	47	13	13	21	58	13	153	9	51	1	0	1	12	15	2	6	6	49	18
Tb927.7.6150	7	6	5	101	135	128	62	172	95	716	64	432	6	10	1	131	295	382	349	455	385	232
Tb927.8.7320	7	8	4	167	63	71	0	22	3	894	49	336	0	1	2	53	168	0	1	0	266	187
Tb927.8.950	7	4	16	297	240	129	74	272	104	2268	292	1082	24	62	12	176	341	306	255	494	1188	781
Tb927.9.17390	7	29	11	427	545	275	1	40	2	1528	132	1048	1	1	1	426	458	0	4	0	1091	142
Tb927.9.17640	7	7	5	17	8	2	6	47	18	167	15	83	7	2	1	14	22	44	44	64	57	38
Tb927.10.16140	8	7	3	29	28	22	84	290	146	1829	212	1375	6	14	3	36	80	146	305	265	1042	799
Tb927.11.11800	8	45	8	62	94	43	123	298	197	1552	198	1464	13	19	4	41	86	69	145	124	977	836
Tb927.11.14790	8	7	4	5	12	6	75	158	116	484	80	654	3	8	2	7	45	49	91	68	365	318
Tb927.10.6860	8	13	9	15	6	7	172	657	363	1754	255	1004	7	23	4	15	64	223	687	521	1033	1059
Tb927.9.2840	8	3	26	7	8	3	55	176	131	216	37	183	3	8	1	1	10	155	147	223	118	137
Tb927.8.8360	8	10	6	263	110	58	42	65	52	531	69	498	4	10	5	45	168	14	37	23	283	368
Tb927.6.440	8	14	18	699	631	485	63	283	89	3256	490	2935	16	29	15	660	2024	74	154	126	2526	1946
Tb927.2.4670	8	2	7	261	168	53	36	80	46	705	88	498	7	14	2	45	126	136	113	160	313	242
Tb927.4.2160	8	13	17	28	18	45	27	136	55	337	57	321	8	36	13	50	129	210	440	495	227	365
Tb927.7.5390	8	13	2	69	123	34	131	250	149	1153	175	1325	9	20	10	59	144	116	175	182	605	617
Tb927.8.3940	8	21	6	15	37	26	39	146	72	800	88	859	16	45	6	56	129	136	554	382	764	904
Tb927.8.8320	8	3	9	48	54	28	43	103	24	190	37	196	3	5	2	46	102	10	19	16	90	95
Tb927.9.3490	8	17	7	98	83	45	53	201	94	977	145	864	8	26	10	71	228	51	121	117	688	610
Tb927.1.2740	8	14	14	57	76	83	176	720	503	1638	411	1990	20	35	11	44	179	312	697	610	1239	1244
NCDS.Tb927.6.811	8	5	5	118	159	142	17	38	8	236	28	269	21	26	18	248	395	137	173	123	123	66
NTCDS.Tb2.NT.10	8	1	4	35	36	46	0	3	1	182	9	87	1	2	2	41	31	14	28	29	74	23
Tb927.11.7230	8	26	14	71	44	54	96	378	213	2429	252	819	4	16	5	38	138	224	507	617	961	832
Tb927.9.4560	8	10	5	9	20	4	243	458	327	669	161	1154	6	3	1	6	8	27	123	37	627	495
Tb927.8.2500	8	19	1	15	18	18	58	383	168	1271	164	669	10	27	4	32	105	329	1145	1112	905	977
NCDS.Tb927.9.2802	8	14	33	12	9	2	53	139	115	367	42	300	1	10	3	4	9	233	292	437	196	220
NCDS.Tb927.9.2811	8	10	31	9	15	5	55	142	94	478	61	387	6	5	1	6	19	295	364	519	220	256
NCDS.Tb927.9.2816	8	7	24	7	8	2	63	156	130	298	31	235	5	2	0	4	8	186	214	293	157	146
Tb927.1.1480	8	6	2	1	5	4	16	28	10	37	11	15	7	6	11	5	8	18	5	15	19	15
Tb927.1.4030	8	18	6	1	3	1	14	19	7	58	3	17	6	2	1	3	9	58	17	6	17	10
Tb927.11.7760	8	12	3	197	163	68	35	116	79	324	57	273	5	6	3	65	218	62	72	110	146	137
Tb927.5.4600	8	14	24	1112	1495	1194	35	254	105	2574	414	3003	14	21	8	870	3010	22	74	59	1431	2073
Tb927.7.420	8	3	1	22	16	6	65	155	101	511	84	280	4	0	1	11	12	102	131	222	271	215
Tb927.7.810	8	11	7	177	286	211	90	182	155	1549	233	1845	20	21	8	267	769	6	68	24	868	838
Tb927.8.7500	8	7	13	164	174	103	73	250	156	1525	197	714	14	43	13	76	168	161	338	422	611	653
Tb927.9.16770	8	2	2	11	7	11	1	6	0	197	28	60	4	1	1	8	8	1	2	5	171	23
Tb927.10.4410	9	13	12	33	11	11	52	81	32	183	56	126	17	8	14	18	33	51	61	37	91	112
Tb927.5.620	9	11	4	86	82	34	63	285	148	1087	149	788	5	29	4	39	83	52	79	119	953	821
Tb927.10.320	9	19	15	36	76	62	42	264	86	1058	148	425	17	47	7	105	266	456	1370	1682	511	479
Tb927.10.7040	9	10	17	8	20	6	60	215	149	558	95	629	17	16	12	6	21	34	126	80	427	333
Tb927.11.10970	9	13	19	28	18	30	151	713	275	2241	211	918	16	40	12	50	98	371	794	871	1199	916
Tb927.11.2980	9	22	7	24	50	33	65	346	197	1072	190	565	13	40	9	46	295	200	512	591	758	870
Tb927.11.6910	9	13	13	564	487	450	106	274	183	2175	382	2332	11	19	6	382	1093	53	135	128	1329	1376
Tb927.4.2980	9	19	18	25	24	31	41	196	85	755	101	357	9	22	8	16	90	257	416	583	462	349
Tb927.4.4790	9	6	24	267	357	343	20	76	24	567	90	783	27	52	15	230	578	26	75	43	392	301
Tb927.6.3830	9	27	8	4	6	5	56	162	85	378	54	317	12	21	8	5	7	209	230	341	161	179
Tb927.8.7710	9	14	26	54	55	30	47	173	106	581	60	361	3	41	2	36	73	88	188	187	396	330
Tb927.9.9370	9	14	6	41	50	24	49	41	13	147	23	83	9	14	4	84	98	10	17	10	64	49
Tb927.5.1970	9	5	7	217	159	32	25	93	46	298	42	199	3	22	4	40	178	27	45	59	103	141
NTCDS.Tb3.NT.15	9	7	9	36	93	35	68	203	123	281	71	374	4	10	2	52	55	39	40	39	196	102
Tb927.10.1110	9	38	12	11	32	6	186	364	198	1116	191	1394	19	21	6	12	33	43	93	50	705	713
NCDS.Tb927.9.2815	9	9	35	13	12	3	55	177	108	508	61	384	4	7	3	16	18	250	381	521	224	301
NTCDS.Tb5.NT.34	9	8	32	32	24	24	34	103	45	338	36	128	6	25	4	43	98	248	387	561	237	136
Tb927.10.490	9	5	11	1	7	3	14	28	10	75	34	41	11	2	6	6	7	39	13	17	31	22
Tb927.11.17380	9	8	13	1	1	8	9	44	2	121	30	40	31	11	81	10	12	52	80	69	44	47
Tb927.11.7610	9	7	5	233	218	83	17	101	54	460	55	327	6	10	2	86	247	75	124	190	178	218
Tb927.11.7640	9	17	9	295	230	112	37	144	53	493	73	465	9	25	3	104	340	181	264	337	266	373
Tb927.11.7710	9	15	5	980	711	419	48	177	67	1797	232	1608	23	57	18	390	1117	293	382	558	777	818
Tb927.11.8480	9	15	8	36	56	21	66	190	111	867	97	455	5	9	9	46	114	113	85	114	376	248
Tb927.2.6200	9	15	3	861	604	502	8	104	12	1720	236	1516	7	48	5	131	361	26	69	82	377	376
Tb927.4.120	9	18	6	22	28	24	87	320	80	1445	121	862	5	2	8	10	30	127	123	136	546	257
Tb927.4.280	9	7	8	21	21	13	4	14	7	141	21	123	10	19	3	28	56	9	27	43	92	48
Tb927.4.5150	9	22	26	8	17	25	75	220	178	660	124	581	14	55	13	17	100	74	141	105	492	327
Tb927.6.1350	9	7	8	112	26	27	14	43	20	328	23	101	6	4	13	28	23	16	6	9	62	39
Tb927.6.470	9	8	9	59	76	84	12	75	6	356	53	353	0	2	1	37	123	12	17	22	215	137
Tb927.8.4040	9	20	11	20	14	9	199	613	415	1661	256	1076	6	14	3	9	45	238	713	769	1074	1102
Tb927.8.7300	9	2	16	161	54	65	1	23	8	946	35	234	2	1	0	35	111	0	1	1	227	219
Tb927.9.2210	9	19	27	3	7	15	41	173	51	510	39	222	32	15	18	48	20	217	182	211	151	74
Tb927.9.4340	9	24	39	2	9	3	17	55	9	44	10	33	101	49	26	341	31	33	28	16	21	14
Tb927.8.2480	10	12	8	85	176	136	53	270	156	650	108	822	11	22	6	152	300	174	195	473	551	534
Tb927.10.4780	10	18	22	2621	1653	1398	68	454	112	2408	265	2473	11	15	7	1326	3379	34	99	51	1307	1347
Tb927.1.4970	10	9	7	31	22	11	12	50	14	204	22	125	10	38	5	13	74	8	30	36	73	54
Tb927.11.7660	10	22	16	58	67	44	105	354	275	1842	278	1579	21	52	7	84	199	179	423	370	1229	1117
Tb927.3.4010	10	6	15	6	47	20	15	13	10	37	24	38	12	7	8	11	7	38	70	101	45	54
Tb927.7.350	10	12	8	5	4	10	30	114	53	534	49	424	1	9	3	4	14	84	76	87	253	169
Tb927.7.4690	10	35	9	490	255	295	49	241	115	1180	153	887	14	24	6	311	1027	113	178	166	939	811
Tb927.10.9290	10	20	10	29	33	14	103	496	298	1433	213	1201	15	23	9	36	81	289	638	467	1065	926
Tb927.11.15660	10	21	16	42	73	28	117	405	254	1503	310	1442	19	27	10	36	51	186	409	398	1096	879
Tb927.11.16360	10	13	10	173	202	155	75	124	68	428	80	372	8	13	0	203	390	18	31	35	242	263
Tb927.3.1870	10	18	8	97	72	36	68	185	110	717	133	474	11	43	5	48	97	124	149	200	383	300
Tb927.3.5390	10	15	15	298	172	129	36	84	26	465	67	393	16	25	8	215	594	29	40	44	218	161
Tb927.4.1050	10	16	4	30	32	34	165	832	363	1931	293	1307	26	41	11	48	171	128	438	234	1372	1096
Tb927.4.5070	10	10	7	74	61	52	78	219	68	1915	306	1632	24	35	16	98	100	126	228	225	1096	699
Tb927.6.4790	10	25	17	22	33	29	168	538	307	2417	326	997	26	81	15	44	139	2432	4969	6825	1036	1088
Tb927.11.4120	10	2	6	74	122	91	1	10	4	679	108	624	2	2	2	86	299	3	5	7	388	449
Tb927.10.690	10	17	18	55	56	59	227	872	408	2980	444	1061	17	59	8	36	121	952	1452	2199	1197	907
Tb927.8.4840	10	33	9	255	250	192	93	263	188	1622	255	1851	14	13	6	235	604	48	102	59	1022	904
Tb927.11.8470	10	7	6	789	171	90	20	98	4	229	18	69	14	13	7	97	172	9	7	6	32	10
NCDS.Tb927.9.2814	10	4	35	11	13	0	54	153	104	332	39	281	5	5	1	5	14	190	233	303	182	167
Tb927.1.5060	10	6	2	762	392	273	9	74	8	1787	152	1045	26	23	11	393	1070	84	54	93	815	428
Tb927.10.15560	10	15	10	4	3	1	26	84	51	297	58	255	4	8	1	5	10	23	45	54	156	114
Tb927.11.1490	10	9	6	50	49	16	25	31	9	181	38	188	5	16	3	10	27	3	10	5	97	103
Tb927.11.4100	10	3	4	748	1105	928	2	81	9	1636	302	1901	0	0	0	581	1183	7	3	8	1021	762
Tb927.2.4760	10	11	9	191	70	38	122	456	191	2691	238	1251	6	30	5	82	282	1010	1361	2277	1003	1305
Tb927.4.5680	10	24	15	0	3	6	4	3	1	2	6	3	7	2	3	8	0	4	2	4	2	4
Tb927.8.7330	10	1	4	225	92	92	3	27	2	819	50	288	1	1	2	68	100	4	1	6	161	149
Tb927.9.1250	10	3	2	5	1	2	2	3	0	4	2	0	16	1	38	4	8	1	2	6	11	7
Tb927.9.3260	10	19	4	29	13	8	8	19	7	134	9	103	6	12	2	18	15	30	57	55	41	44
Tb927.11.15600	11	16	24	11	17	8	139	592	354	1259	271	1359	15	23	6	26	74	230	589	524	1236	1121
Tb927.10.12080	11	9	11	68	62	54	98	491	178	1231	171	573	12	24	4	66	185	260	239	528	540	356
Tb927.11.9200	11	25	24	86	46	45	106	329	160	1358	172	1002	13	28	9	73	226	62	140	126	816	911
Tb927.2.5480	11	14	5	20	25	11	66	219	133	598	91	683	6	19	4	19	42	49	91	63	417	430
Tb927.7.6490	11	34	13	1972	844	708	19	267	32	3322	178	1509	18	6	8	778	1604	21	19	26	1089	626
Tb927.7.6570	11	15	4	1312	492	415	42	189	60	3149	208	1140	4	10	1	239	913	105	73	152	679	518
Tb927.11.4990	11	23	12	69	35	23	142	415	287	1141	240	1242	10	7	2	21	67	82	217	205	884	843
Tb927.10.1270	11	24	15	60	90	32	156	259	222	1344	232	1618	86	132	31	64	141	102	331	239	817	881
Tb927.9.16190	11	11	7	3	8	8	21	34	0	14	10	20	2	1	4	0	0	0	1	1	3	0
NCDS.Tb927.9.2813	11	9	25	2	9	3	63	170	111	247	36	193	4	4	1	4	10	142	187	261	142	134
Tb927.1.300	11	13	8	33	28	29	75	217	143	1536	225	1067	6	13	1	26	44	126	171	223	739	709
Tb927.1.500	11	18	4	57	31	27	85	124	111	1232	168	924	5	12	3	44	55	94	152	193	708	622
Tb927.10.8550	11	19	8	6	7	9	18	112	33	123	22	64	13	15	17	8	11	46	50	54	50	35
Tb927.11.4080	11	11	12	188	60	57	1	29	6	1388	59	435	3	0	1	36	183	0	1	1	346	375
Tb927.11.7620	11	26	11	218	208	99	45	130	63	384	58	270	8	19	0	63	279	89	163	201	161	210
Tb927.2.2060	11	2	9	231	434	366	4	22	8	507	100	914	13	29	7	292	799	0	4	2	336	239
Tb927.2.5650	11	16	2	33	38	5	48	184	100	574	83	655	5	23	2	18	43	44	113	76	433	432
Tb927.3.5680	11	5	4	120	58	36	1	10	2	126	11	55	0	0	0	28	70	1	3	1	29	17
Tb927.4.290	11	6	13	20	23	8	5	18	7	162	20	144	5	22	7	22	51	12	21	40	60	71
Tb927.5.309b	11	17	23	3569	3104	2232	29	380	61	2123	300	2112	62	118	35	2945	7115	42	79	33	1599	1322
Tb927.5.5520	11	10	7	5	18	10	5	9	0	8	2	9	1	1	0	0	0	7	11	0	9	4
Tb927.8.7840	12	17	6	98	161	46	53	77	66	509	101	630	33	47	7	66	156	37	83	58	350	378
Tb927.8.8030	12	18	12	209	405	339	68	230	140	2128	279	1652	12	31	10	443	943	309	553	685	1175	1214
Tb927.10.10770	12	11	7	9	13	5	474	1558	681	1424	312	1808	6	3	1	6	16	178	594	348	1213	1130
Tb927.11.4790	12	21	8	2	0	3	105	434	172	1358	131	493	2	8	4	2	26	734	1320	1650	528	480
Tb927.10.5800	12	12	11	20	30	42	89	408	160	815	118	397	14	52	4	30	127	266	863	1142	439	616
Tb927.10.7590	12	25	15	58	54	73	270	862	433	2440	402	1148	51	91	19	91	264	1234	2917	2870	1327	1014
Tb927.11.9740	12	17	9	31	16	20	77	232	168	886	104	561	12	15	7	24	43	141	335	300	442	328
Tb927.2.4680	12	11	13	77	137	42	56	160	110	812	146	637	28	48	7	99	233	99	220	170	594	462
Tb927.5.2350	12	32	33	33	31	8	52	142	133	457	83	503	12	13	3	51	115	100	113	128	354	332
Tb927.7.5060	12	11	17	647	870	341	53	223	134	2339	361	1963	14	28	9	487	907	37	80	83	1500	1288
Tb927.8.5870	12	13	13	107	93	50	45	109	50	320	32	271	4	11	7	87	143	20	43	42	172	114
Tb927.9.10430	12	21	15	55	56	71	141	402	200	1281	178	626	29	23	15	109	110	898	1025	1176	644	317
Tb927.9.14130	12	15	19	271	298	249	96	197	174	779	185	1416	13	31	7	220	535	137	233	213	658	721
Tb927.8.7820	12	22	17	1438	1110	948	97	229	31	436	79	276	70	167	41	1739	7279	6	61	20	188	210
Tb927.8.7760	12	24	9	359	411	189	108	186	107	1201	179	1466	19	34	10	324	831	67	199	122	990	1004
Tb927.10.2500	12	11	5	133	126	45	46	155	96	1057	140	692	19	42	8	54	109	179	189	289	509	363
Tb927.10.3420	12	8	2	1	0	1	26	15	8	62	7	26	8	2	9	19	2	11	13	10	31	7
NTCDS.Tb11.NT.103	12	13	24	16	26	26	12	51	17	274	25	96	13	74	6	49	130	81	218	251	88	103
NTCDS.Tb11.NT.131	12	15	15	34	21	36	7	24	10	104	16	67	5	2	2	41	29	17	13	7	64	26
NTCDS.Tb5.NT.87	12	18	18	5	9	6	16	80	30	122	17	28	7	73	10	10	45	228	558	943	49	93
NTCDS.Tb9.NT.40	12	15	2	8	18	10	26	120	28	289	28	82	7	12	6	22	32	194	171	280	105	47
Tb927.5.4070	12	19	25	5	25	27	238	781	741	2280	286	1583	6	24	6	21	83	210	813	509	1195	1252
Tb927.1.3130	12	16	6	366	352	267	87	308	162	1331	176	1417	37	46	20	439	1227	110	235	229	905	899
Tb927.11.6690	12	15	9	68	40	30	95	352	188	1095	187	1293	7	11	3	76	188	89	268	158	843	892
Tb927.7.300	12	8	28	1232	1090	1008	25	170	54	3417	496	3743	21	41	10	685	1876	188	228	319	1980	1562
NCDS.Tb927.10.1991	12	26	9	21	19	32	3	27	7	55	8	77	14	36	9	14	55	7	42	46	71	56
NCDS.Tb927.9.2803	12	12	29	10	6	4	59	154	115	314	44	229	6	4	0	5	8	197	214	278	150	167
Tb927.10.10060	12	18	26	5	65	140	28	55	70	110	82	365	19	76	23	53	27	53	84	34	113	171
Tb927.6.500	12	12	1	54	99	63	10	70	16	306	59	334	1	0	1	35	119	15	19	22	163	126
Tb927.6.540	12	19	8	75	104	101	20	99	33	461	54	440	3	5	1	80	200	37	39	49	234	219
Tb927.7.2030	12	4	2	40	54	26	7	69	12	630	40	213	5	10	3	57	127	33	65	82	231	229
Tb927.8.4090	12	15	5	22	11	13	219	604	435	1634	244	1105	7	8	4	17	25	225	667	784	999	1053
Tb927.8.7880	12	4	3	23	19	13	53	124	62	253	27	125	1	12	0	4	12	227	606	750	69	93
Tb927.9.16520	12	23	49	11	20	36	12	57	0	72	28	71	2	3	0	95	27	1	1	1	44	16
Tb927.8.2610	13	6	10	138	88	72	79	191	128	1428	170	1390	3	10	7	103	365	45	89	53	867	909
Tb927.10.4370	13	18	51	128	69	71	15	41	20	748	54	326	5	7	1	49	283	6	11	33	237	340
Tb927.2.6000	13	13	24	3140	5018	2943	43	356	51	1797	287	2206	22	33	14	3569	7359	107	155	151	895	646
Tb927.9.10650	13	47	26	1068	567	470	48	249	40	3572	269	1054	4	1	1	515	1244	59	99	85	1070	469
Tb927.1.4710	13	13	13	84	96	122	27	85	42	429	66	275	22	46	18	146	439	217	369	513	320	307
Tb927.10.10430	13	19	15	24	25	31	127	555	287	1263	205	787	12	32	14	37	120	234	875	684	905	950
Tb927.10.14450	13	26	9	23	37	22	80	163	100	280	83	413	13	12	5	34	64	48	51	66	256	227
Tb927.3.850	13	19	16	27	44	15	57	129	95	715	84	804	14	12	3	35	84	30	52	48	397	364
Tb927.4.950	13	8	16	21	20	19	115	484	295	1339	214	972	14	43	9	19	116	384	1129	1007	1026	927
Tb927.1.1760	13	10	12	3	3	1	25	48	21	99	26	95	58	111	54	71	21	17	14	10	59	28
NTCDS.Tb8.NT.32	13	1	2	46	118	76	8	7	3	413	93	231	4	10	2	64	188	6	21	47	159	136
Tb927.10.3800	13	16	3	809	620	463	155	455	245	3403	487	3031	57	69	32	571	1387	77	200	162	1806	1518
Tb927.6.220	13	22	7	26	27	10	20	62	18	265	40	276	8	45	18	14	24	65	71	98	112	162
Tb927.7.4650	13	29	21	794	973	602	102	256	109	1715	282	2398	26	37	9	1168	3254	23	64	56	1187	1347
Tb927.11.1510	13	28	9	72	83	32	3	53	11	447	47	277	52	54	20	70	125	12	15	17	130	126
Tb927.2.1110	13	30	11	68	54	51	118	454	150	10124	908	3562	43	130	27	69	186	3460	5681	6265	3830	2532
Tb927.5.110	13	4	1	398	224	146	10	56	9	881	48	394	10	20	6	224	576	34	30	38	368	234
Tb927.8.8090	13	43	44	78	71	44	103	356	184	823	163	554	21	58	15	65	183	135	268	305	623	584
Tb927.10.12790	14	3	5	5	5	6	15	22	10	415	42	255	6	7	3	15	10	28	29	20	126	43
Tb927.10.2850	14	14	4	97	138	40	57	142	86	647	115	743	3	5	1	53	144	26	67	54	417	406
Tb927.4.2610	14	25	3	2	3	5	40	113	32	194	31	215	6	1	1	2	2	22	44	28	104	95
Tb927.4.2810	14	4	0	7	1	7	57	111	66	463	64	446	3	4	13	7	3	24	65	81	226	158
Tb927.10.10110	14	34	23	42	28	73	49	264	101	1003	83	333	27	47	7	53	112	638	1361	1751	390	422
Tb927.10.13070	14	31	15	196	363	215	99	282	130	1816	258	2361	40	39	16	245	703	59	195	168	1273	1449
Tb927.11.10530	14	21	7	17	43	47	71	232	133	639	85	342	5	20	3	49	125	200	336	310	409	253
Tb927.11.1230	14	22	10	1610	1235	963	36	169	19	897	140	1176	16	40	6	1476	4136	9	21	18	610	462
Tb927.11.13170	14	14	4	65	93	47	45	145	48	1378	155	743	34	48	13	100	226	223	439	383	841	643
Tb927.6.4060	14	19	15	169	129	177	61	159	99	1077	147	700	25	64	9	152	430	550	582	1130	575	413
Tb927.9.2800	14	8	13	196	253	206	87	307	177	1636	415	1154	13	20	6	285	714	880	1246	2016	1346	1105
Tb927.9.3100	14	28	19	242	199	190	158	698	414	2147	356	1877	35	81	7	175	418	542	1002	1099	1233	1169
NTCDS.Tb5.NT.92	14	9	7	394	567	308	26	148	30	2474	299	932	6	14	3	171	568	230	405	439	396	245
Tb927.6.2040	14	23	15	104	102	89	56	204	142	627	111	733	36	73	17	87	320	118	295	226	366	416
Tb927.9.15930	14	11	11	111	114	134	34	157	68	2149	279	1104	11	46	10	86	398	168	233	345	1093	1021
Tb927.10.14270	14	34	13	134	97	46	88	69	24	354	67	239	24	27	5	70	132	6	18	17	116	128
NCDS.Tb927.9.2812	14	10	33	5	12	5	53	145	99	412	55	341	3	9	3	6	10	231	319	458	194	268
Tb927.1.350	14	13	10	30	14	12	53	169	65	1058	104	583	3	9	4	16	49	93	106	156	388	346
Tb927.1.800	14	12	22	5	1	11	18	76	22	147	16	81	5	6	2	10	29	180	264	335	70	70
Tb927.10.4420	14	40	33	1	4	15	53	57	22	165	35	158	152	42	117	321	31	42	30	15	86	37
Tb927.4.1200	14	19	11	167	287	151	14	84	14	1131	219	797	7	11	4	140	273	149	185	236	670	346
Tb927.5.150	14	7	11	520	544	278	17	85	8	1618	198	941	76	187	43	400	676	51	37	70	843	475
Tb927.7.430	14	14	16	17	15	10	57	231	144	777	99	360	13	33	8	29	54	499	783	918	314	204
Tb927.7.5420	14	28	15	20	25	8	122	257	225	506	104	618	9	24	4	8	31	76	114	84	332	280
Tb927.8.510	14	18	4	170	17	12	37	117	31	912	16	42	14	7	8	31	67	103	160	217	182	108
Tb927.2.2020	15	4	1	124	119	85	4	15	6	524	81	674	15	24	4	74	272	15	30	26	342	492
Tb927.10.6140	15	31	21	69	105	53	78	264	163	1816	209	998	12	20	7	92	228	487	530	879	936	898
Tb927.11.7910	15	31	13	26	41	32	130	586	227	1637	201	686	22	46	8	44	108	502	838	1040	671	530
Tb927.2.3340	15	3	4	128	391	325	4	17	7	508	130	799	2	6	0	298	1470	4	5	4	431	615
Tb927.8.4300	15	19	26	3	6	30	45	160	42	404	122	181	30	9	34	17	21	216	170	103	175	90
Tb927.11.10460	15	23	22	50	60	47	69	195	125	954	98	877	34	64	10	71	222	53	168	123	703	684
Tb927.11.14640	15	18	13	38	36	44	201	674	314	2236	283	1753	10	10	7	51	115	109	381	267	1482	1319
Tb927.11.3520	15	24	21	57	48	44	102	356	160	1068	145	728	23	38	9	64	158	302	756	647	876	766
Tb927.11.5160	15	22	11	36	22	39	174	412	306	1703	324	1985	22	24	6	52	123	61	286	147	1116	1037
Tb927.2.3090	15	4	8	5	11	5	54	127	68	378	100	386	8	6	10	10	15	137	167	148	209	179
Tb927.5.2480	15	7	14	339	167	145	33	74	43	522	55	298	4	12	6	87	219	14	19	23	168	146
Tb927.6.4490	15	23	13	61	121	66	162	852	313	1124	178	817	36	133	15	99	297	321	727	666	636	882
Tb927.7.5780	15	16	10	14	4	1	36	120	44	588	67	139	8	16	8	3	11	168	186	309	135	107
Tb927.7.6400	15	6	10	161	322	208	75	275	152	2874	337	868	28	108	14	239	675	1637	3541	4582	1188	1048
Tb927.8.7810	15	17	8	17	16	5	87	378	153	636	127	396	9	17	3	18	55	504	647	1017	498	365
Tb927.9.12740	15	15	27	153	131	107	122	534	211	1877	200	777	12	26	3	82	365	344	408	763	711	645
Tb927.9.8570	15	6	12	585	334	329	39	193	88	1450	130	1039	12	22	9	320	1062	244	169	369	659	636
Tb927.4.970	15	13	23	15	33	19	155	511	324	1370	248	454	21	101	7	23	71	648	1502	1768	653	527
NTCDS.Tb11.NT.183	15	20	17	14	23	53	43	207	67	566	66	176	25	52	8	49	132	567	1324	1884	221	192
Tb927.10.10230	15	12	8	32	3	6	17	28	9	97	10	42	5	11	1	77	180	23	47	33	448	393
Tb927.9.2350	15	39	17	177	189	105	97	178	148	3535	429	3182	37	63	16	223	516	188	557	376	2057	1950
NCDS.Tb927.11.14611	15	4	24	3962	3712	3095	6	349	39	5108	706	6634	11	5	7	2858	6654	20	44	26	3545	2351
NCDS.Tb927.9.2817	15	19	46	53	30	4	111	273	171	800	76	555	8	17	7	9	19	275	655	650	276	400
Tb927.10.12750	15	9	7	2	6	103	32	70	17	210	32	84	3	2	6	8	6	81	59	50	69	19
Tb927.10.16470	15	23	5	18	15	13	13	13	1	27	5	31	5	3	1	3	3	1	0	1	7	2
Tb927.10.7160	15	2	1	9	2	0	9	17	6	47	7	10	5	3	2	14	41	11	21	18	134	85
Tb927.4.5560	15	8	57	332	8	24	16	73	11	726	21	66	17	16	19	21	35	52	57	43	80	64
Tb927.5.291b	15	21	11	652	343	273	45	152	62	1193	121	961	103	178	46	512	1328	105	129	132	933	670
Tb927.5.610	16	19	27	5185	2589	2168	40	596	134	4668	606	4709	16	41	11	2374	7346	201	234	305	3296	3134
Tb927.11.1180	16	35	22	604	621	385	51	259	100	1630	211	1175	40	128	28	607	1995	97	171	162	1038	944
Tb927.7.5380	16	30	29	15	29	6	115	55	42	195	28	112	7	10	1	18	13	8	12	10	54	24
Tb927.5.4620	16	3	0	122	81	29	3	23	12	500	35	239	0	1	1	27	22	3	7	13	190	183
Tb927.10.15600	16	15	9	234	112	75	38	172	83	1321	171	533	22	48	16	115	281	127	242	332	717	662
Tb927.1.1040	16	3	12	11	18	8	78	311	152	784	81	321	3	9	6	16	18	323	417	531	356	165
Tb927.10.6560	16	16	17	64	82	49	74	353	175	1414	227	852	11	16	7	15	125	155	293	382	550	620
Tb927.10.7220	16	10	18	11	35	26	98	345	235	1293	201	743	30	41	5	27	109	268	533	657	742	791
Tb927.11.15620	16	27	16	22	17	18	269	1051	559	2342	348	1434	14	25	6	27	51	396	722	744	1142	982
Tb927.11.5210	16	16	4	168	111	26	53	130	75	793	103	722	2	11	0	62	136	45	97	99	433	409
Tb927.4.1450	16	39	24	77	111	63	86	352	200	2019	247	1268	17	26	7	120	278	101	329	291	1018	1061
Tb927.6.2870	16	51	25	42	61	31	67	171	88	801	71	420	33	47	14	46	125	628	420	658	302	209
Tb927.8.6320	16	36	24	47	56	32	96	423	230	1055	134	833	22	46	12	87	274	70	189	121	630	452
Tb927.9.12080	16	48	28	83	107	116	116	342	190	1128	120	603	22	94	18	91	325	333	520	663	649	582
Tb927.3.4280	16	37	19	239	169	83	131	591	376	3375	478	2334	13	27	3	149	533	136	322	307	1763	1785
NCDS.Tb927.10.16121	16	26	20	33	71	58	21	96	25	225	36	143	16	94	12	83	234	65	177	154	144	110
NCDS.Tb927.7.4641	16	25	2	5	11	9	34	138	20	222	22	80	10	28	7	9	22	456	930	1076	94	94
NTCDS.Tb5.NT.82	16	26	26	101	203	130	100	428	222	2049	306	701	37	53	32	228	355	1403	1584	2016	941	396
Tb927.10.15880	16	32	14	166	141	94	92	243	152	1282	193	1207	55	65	21	215	682	68	161	116	915	756
Tb927.11.8520	16	11	3	44	58	28	54	162	121	1101	124	513	5	8	5	52	117	128	100	141	460	363
Tb927.4.4270	16	31	30	97	77	50	91	393	178	1513	207	868	25	33	9	65	168	109	253	192	947	652
Tb927.4.4330	16	23	27	35	71	68	42	152	138	543	81	626	19	92	16	94	248	67	238	185	430	613
Tb927.6.1310	16	4	14	139	34	48	14	59	31	420	27	126	1	1	2	23	55	3	13	5	91	37
Tb927.7.370	16	14	8	18	28	34	67	258	103	1182	113	432	27	35	6	45	76	701	1082	1191	465	219
Tb927.8.7240	16	40	36	13	34	36	97	282	191	760	156	604	19	75	16	45	123	62	169	114	518	416
Tb927.3.3720	17	14	15	115	76	113	44	106	83	783	96	450	16	36	9	118	274	327	506	1066	467	386
Tb927.10.1770	17	14	5	152	162	180	18	67	31	1106	145	1117	9	20	4	151	540	14	40	37	593	590
Tb927.4.4780	17	18	13	3	6	7	22	47	37	508	62	443	14	13	18	33	6	108	65	67	239	97
Tb927.9.2990	17	16	20	55	79	69	173	703	265	2132	394	1105	20	93	10	74	239	933	1696	1869	1188	1080
Tb927.11.3180	17	29	17	72	80	65	136	645	226	2728	296	753	15	39	9	95	202	971	1176	1725	1055	728
Tb927.2.2550	17	36	12	46	41	65	79	211	145	685	107	859	34	45	9	35	107	52	160	121	458	367
Tb927.3.4460	17	17	25	72	88	90	332	1114	490	4219	520	1294	11	26	13	97	276	628	650	1029	1750	1151
Tb927.8.5480	17	30	29	263	230	249	81	324	218	1090	172	1219	16	50	11	318	848	72	217	125	816	695
Tb927.10.6620	17	13	20	19	53	30	68	171	165	817	110	916	12	44	14	30	113	71	201	167	556	719
Tb927.10.990	17	26	19	352	384	297	51	167	71	882	155	1121	18	18	8	183	395	54	50	89	622	386
Tb927.8.5810	17	18	23	15	20	31	134	558	348	1030	234	983	13	26	9	21	74	267	798	733	963	1162
NTCDS.Tb4.NT.23	17	17	12	4	8	4	11	30	27	105	20	46	0	4	2	9	11	23	49	53	76	80
NTCDS.Tb7.NT.66	17	36	14	103	187	61	24	72	16	174	19	138	19	35	14	175	241	60	44	59	110	38
Tb927.4.4590	17	18	19	95	87	79	119	337	193	936	154	1050	12	20	4	140	351	41	135	84	602	581
Tb927.10.12100	17	10	14	489	844	462	62	242	73	2307	280	732	9	34	13	711	1478	96	132	148	918	474
Tb927.10.4300	17	15	8	34	40	35	140	679	419	1314	298	1291	20	29	5	59	201	311	733	598	1024	1273
Tb927.6.4720	17	17	22	66	176	67	34	96	49	253	65	431	46	99	29	147	282	38	72	44	210	263
Tb927.7.690	17	12	5	126	103	33	53	78	20	458	48	212	9	21	5	48	77	11	27	27	131	99
Tb927.10.15100	17	15	20	167	128	86	65	129	106	1602	223	912	21	47	12	91	198	1039	1301	2124	663	589
Tb927.10.3220	17	46	43	102	79	16	30	45	13	121	13	80	15	15	1	46	87	7	16	9	47	24
Tb927.11.18100	17	3	0	0	0	3	4	1	0	4	0	1	8	2	16	0	2	0	1	0	6	0
Tb927.4.4020	17	36	56	356	361	215	60	214	108	2608	248	1786	23	13	3	239	456	27	62	56	850	873
Tb927.4.5310	17	53	63	857	1711	997	32	142	52	868	149	1035	53	96	28	938	2847	42	77	63	479	447
Tb927.6.130	17	31	10	169	267	96	46	133	45	2194	160	1384	69	55	32	164	321	103	161	149	819	651
Tb927.6.2310	17	12	12	13	13	7	50	186	91	659	110	450	39	74	12	6	19	548	1151	1646	91	119
Tb927.6.930	17	18	18	234	527	255	56	196	126	969	158	1316	41	111	30	453	857	105	183	194	731	544
Tb927.7.5400	17	25	17	4	12	3	118	340	200	304	61	405	14	27	9	11	17	46	101	71	223	202
Tb927.8.7870	17	52	22	497	491	263	148	344	261	1315	221	1333	22	75	6	156	450	203	538	709	536	628
Tb927.9.12760	17	45	17	16	20	8	24	70	54	167	28	100	21	4	15	17	16	4	13	8	80	45
Tb927.6.3480	18	47	17	212	643	605	46	67	25	503	90	631	38	39	19	757	1364	40	96	71	359	262
Tb927.10.1370	18	26	17	55	39	42	145	701	328	1874	301	977	11	38	6	61	333	357	1163	865	1110	1082
Tb927.10.9940	18	11	23	15	13	36	61	257	88	943	68	396	19	70	9	33	68	501	705	1080	476	338
Tb927.3.4200	18	29	26	66	62	59	88	348	187	1403	115	848	35	48	14	54	212	752	1893	1926	861	843
Tb927.7.3220	18	15	53	65	124	137	91	290	364	844	197	809	33	65	29	119	208	287	566	513	676	442
Tb927.7.3660	18	33	22	52	96	15	67	212	126	503	103	590	29	40	7	51	109	31	84	78	431	427
Tb927.10.8300	18	30	23	29	41	40	96	575	203	1582	212	455	14	49	13	41	77	499	701	1204	539	487
Tb927.10.14540	18	7	4	3	3	7	118	94	42	174	66	132	5	9	7	5	10	33	66	23	85	67
Tb927.4.3750	18	22	23	62	69	37	200	327	265	807	162	1050	12	27	4	19	46	22	63	30	532	636
Tb927.7.3260	18	7	9	1333	1300	828	8	108	14	4011	487	4011	12	13	12	4492	10731	22	67	61	6340	4967
Tb927.11.1470	19	22	25	1031	538	539	115	545	265	7085	757	2742	7	19	4	355	776	153	154	201	2530	1628
Tb927.5.286b	19	16	15	740	368	317	47	247	120	1323	210	1530	4	3	1	147	537	114	100	118	962	980
Tb927.11.6900	19	18	14	7	15	15	263	487	474	1095	318	1986	34	37	13	4	25	54	304	141	916	938
Tb927.3.3600	19	13	11	230	138	67	20	84	28	360	38	302	13	16	7	82	192	28	33	35	157	111
Tb927.11.11180	19	12	18	26	72	57	44	204	89	361	61	436	16	29	7	128	247	65	110	108	332	258
Tb927.11.12020	19	47	19	97	126	96	76	452	145	1890	171	684	21	53	17	138	223	402	502	662	844	409
Tb927.11.2400	19	25	23	813	2334	1188	16	126	24	621	166	1213	9	9	4	1310	3846	41	50	48	693	568
Tb927.11.5660	19	35	19	106	92	88	112	447	219	2407	251	779	17	32	8	148	327	137	178	238	1012	519
Tb927.11.8070	19	26	32	38	90	85	159	797	415	1145	251	705	25	109	24	116	330	633	1425	1767	808	903
Tb927.2.4470	19	52	39	184	140	142	78	274	213	1825	264	1588	35	55	13	189	405	154	324	284	985	854
Tb927.3.2250	19	30	18	33	42	22	236	749	280	2242	230	790	12	55	13	36	66	523	757	1029	773	429
Tb927.6.2410	19	25	39	47	53	61	323	932	443	2658	337	801	41	79	22	69	136	1255	1361	2469	1052	573
Tb927.8.2990	19	63	29	31	37	22	135	811	399	2154	266	953	19	40	10	52	133	600	1246	1618	1052	1223
Tb927.8.7280	19	29	46	356	177	110	23	130	50	573	59	490	23	43	12	129	520	32	127	106	329	357
Tb927.7.1020	19	34	30	36	58	44	192	942	352	3176	399	1228	34	92	12	71	226	639	982	1411	1552	1217
Tb927.9.11810	19	18	24	363	192	271	82	272	176	1930	273	1483	27	46	10	159	678	77	227	209	926	974
NTCDS.Tb10.NT.105	19	12	14	279	400	337	10	66	11	549	74	433	9	30	4	275	1362	45	150	193	323	415
NTCDS.Tb10.NT.96	19	28	17	44	60	93	54	273	109	716	73	181	17	65	11	70	218	379	641	982	189	196
Tb927.11.8490	19	16	14	48	68	24	61	155	119	1151	126	537	8	22	1	53	167	108	122	185	441	367
Tb927.11.8500	19	17	13	50	103	28	67	220	94	1115	145	597	6	25	8	54	167	116	139	196	474	422
Tb927.2.2320	19	16	20	7	6	19	57	155	108	484	70	220	22	19	21	21	44	363	273	170	163	146
Tb927.2.540	19	24	16	107	107	88	140	575	197	9997	885	3554	64	134	38	141	222	3717	5781	6512	3769	2255
Tb927.5.4550	19	56	21	35	78	29	120	401	252	1181	185	1221	30	35	10	35	79	153	312	317	953	1030
Tb927.7.3250	19	7	12	1252	1313	834	6	122	14	4150	475	3998	12	15	7	4598	10579	28	64	55	6365	4857
Tb927.9.14650	19	116	26	119	24	79	69	115	30	1523	163	669	96	100	48	103	375	604	1069	893	522	405
Tb927.11.6120	20	25	14	1711	591	287	105	343	100	2007	263	1175	5	9	5	221	599	15	58	22	539	594
Tb927.11.8460	20	29	21	108	54	41	83	292	165	1632	181	1236	8	30	10	59	162	161	232	249	859	846
Tb927.3.5660	20	15	13	574	472	406	46	146	51	844	90	858	39	43	17	384	940	152	132	190	470	285
Tb927.6.2950	20	22	19	43	42	46	140	467	207	1633	217	587	26	61	14	47	148	981	668	1058	635	275
Tb927.9.15650	20	22	41	224	345	219	50	105	108	1138	196	1110	50	57	23	240	550	166	251	239	828	570
Tb927.1.1850	20	42	13	115	61	39	46	74	36	354	48	301	26	35	16	58	128	20	43	23	172	122
Tb927.10.12150	20	29	12	15	25	28	83	278	129	842	153	622	17	31	7	23	108	269	649	566	687	576
Tb927.10.3910	20	34	212	256	227	218	106	358	196	1854	267	1497	27	65	17	220	822	154	234	355	1159	1515
Tb927.10.9220	20	11	27	586	427	427	14	85	15	306	47	298	6	14	2	337	1199	8	23	16	128	175
Tb927.11.13410	20	34	29	60	67	64	126	525	220	1656	240	723	23	67	11	40	149	218	370	307	796	563
Tb927.11.13480	20	38	29	46	87	44	69	311	120	1003	172	593	19	63	17	95	334	130	360	373	804	873
Tb927.11.15740	20	13	34	208	308	161	63	188	117	1219	204	1240	37	73	25	362	865	122	187	167	867	645
Tb927.11.2170	20	44	21	68	93	58	130	621	334	1811	327	1076	31	46	13	77	205	244	570	507	1155	1164
Tb927.11.3800	20	26	26	245	179	213	61	272	128	2289	195	917	22	65	15	154	495	451	648	904	959	697
Tb927.4.580	20	23	33	18	71	23	80	255	155	806	138	687	9	42	8	34	136	118	219	192	516	462
Tb927.6.3860	20	45	33	101	90	73	150	532	292	1521	228	921	28	39	18	109	341	437	380	634	830	516
Tb927.7.6600	20	17	18	1980	1051	888	26	291	69	2983	254	1645	21	36	10	767	2373	89	96	204	1150	1177
Tb927.8.3730	20	24	30	240	184	193	44	186	78	1346	174	600	14	45	5	241	666	362	591	770	613	584
Tb927.9.6440	20	23	18	64	40	64	38	152	62	559	76	281	13	20	9	87	203	188	413	646	293	346
Tb927.5.3760	20	43	19	14	17	9	79	166	149	280	49	191	11	12	4	0	12	15	48	26	153	169
Tb927.1.1090	20	35	13	77	53	42	109	552	148	2208	209	583	17	21	3	57	128	798	846	1093	763	409
Tb927.11.3620	20	30	28	65	68	51	184	584	314	1406	180	1195	8	19	3	17	53	110	171	180	531	648
Tb927.11.8510	20	30	30	54	93	31	80	217	134	1266	149	660	9	41	3	71	291	133	150	262	569	442
Tb927.5.287b	20	18	17	20	27	14	45	114	44	530	56	418	10	11	3	15	83	122	119	180	362	418
Tb927.5.4570	20	33	46	2297	3247	2263	53	404	130	3265	617	5438	71	107	42	1505	3710	56	153	140	1769	1728
Tb927.5.4580	20	29	26	3045	4983	3276	67	501	163	4460	830	7480	60	101	32	1752	4043	70	131	149	1896	1900
Tb927.6.940	20	14	23	247	558	341	56	219	136	1036	170	1356	59	162	29	533	1212	108	212	192	677	645
Tb927.7.1270	20	41	17	81	202	100	118	602	252	2306	374	1520	46	120	18	191	493	1187	1302	2057	1325	1238
Tb927.9.17420	20	33	21	15	29	25	6	28	0	47	23	68	2	0	2	79	22	1	1	1	28	5
Tb927.11.9160	21	36	11	75	61	36	81	249	135	800	95	529	4	15	4	39	108	82	141	134	409	524
Tb927.4.810	21	35	21	1256	1079	756	94	358	122	3585	510	2877	32	40	10	737	1770	138	227	286	2144	1923
Tb927.3.2800	21	30	27	161	170	132	101	320	250	1890	226	1431	23	49	16	123	359	176	404	387	1069	1083
Tb927.8.7550	21	42	22	111	138	29	54	148	101	713	93	655	22	27	3	130	190	31	57	43	424	299
Tb927.9.8330	21	23	21	333	293	195	73	166	99	742	115	730	12	41	12	264	713	14	46	16	459	306
Tb927.11.12620	21	92	22	68	166	26	79	259	133	659	138	639	32	52	15	33	47	42	106	77	400	426
Tb927.11.15540	21	31	29	17	18	28	86	343	153	782	89	290	22	56	7	48	123	503	905	1248	439	455
Tb927.4.1060	21	27	14	19	29	27	189	678	404	1644	309	2167	27	31	11	25	91	132	442	191	1195	1538
Tb927.4.740	21	49	16	47	62	37	422	1241	767	3288	474	2020	34	50	23	107	213	597	1562	1400	1824	1878
Tb927.5.3930	21	11	51	136	119	91	77	278	237	999	162	965	16	43	8	123	320	209	290	341	650	686
Tb927.7.2040	21	26	12	37	37	24	21	132	39	630	48	435	13	25	4	19	38	37	65	93	253	217
Tb927.8.3740	21	11	10	109	84	93	50	244	204	2571	247	909	8	38	8	96	408	458	539	950	978	833
Tb927.11.4170	21	31	36	636	845	465	55	264	181	2145	361	2053	46	79	34	616	2146	91	294	206	1404	1519
NTCDS.Tb10.NT.110	21	29	21	53	41	45	22	108	45	198	44	68	18	98	24	53	131	137	242	348	76	103
Tb927.11.15280	21	24	23	41	63	56	256	1318	429	2122	273	1042	32	93	15	73	251	787	1404	1775	1231	1147
Tb927.10.15110	21	16	26	172	165	100	61	161	112	1712	223	983	15	52	14	115	252	1133	1453	2395	749	695
Tb927.10.5710	21	12	14	297	396	277	8	37	8	1235	177	883	1	2	3	490	1050	20	37	31	821	604
Tb927.5.350	21	24	21	1563	911	727	17	188	43	2256	259	2181	33	48	23	1129	3752	21	76	48	2242	2578
Tb927.7.410	21	19	15	20	27	10	65	247	127	741	89	374	18	30	11	23	47	412	770	873	279	205
Tb927.8.7590	21	31	25	305	310	171	108	188	135	852	147	1073	34	35	10	124	290	25	61	53	499	569
Tb927.8.7890	21	66	30	358	407	207	147	358	228	1060	188	1256	18	46	10	153	383	203	575	785	446	535
Tb927.8.8070	21	35	18	632	604	490	81	266	144	1277	197	1483	49	79	23	513	1210	255	339	350	851	754
Tb927.5.310	22	16	32	3154	2869	2207	18	321	85	1752	300	2105	56	156	45	2698	8944	35	107	59	1409	1658
Tb927.7.7510	22	56	95	20749	34931	21145	53	2197	242	67692	9169	35733	90	176	31	11698	44000	982	1818	2345	25781	22943
Tb927.10.13690	22	32	6	15	3	0	152	646	179	1059	64	668	1	7	3	5	20	163	204	223	457	456
Tb927.10.2280	22	20	12	296	419	117	155	610	253	1417	329	1160	9	14	5	182	478	104	153	209	1018	893
Tb927.10.7370	22	60	26	45	67	34	146	803	295	1516	227	1220	18	34	13	121	190	192	452	483	879	1044
Tb927.10.9370	22	32	46	200	139	218	122	456	328	1317	183	1478	50	145	23	79	496	405	987	882	967	1065
Tb927.11.16800	22	52	21	54	77	35	175	501	347	1824	295	1864	35	79	30	83	218	240	836	520	1331	1603
Tb927.6.1710	22	47	42	41	109	57	17	56	26	234	41	260	86	130	25	103	172	64	109	165	171	136
Tb927.7.4350	22	38	38	36	58	29	162	520	196	1346	205	531	28	58	23	87	153	975	1532	2473	777	591
Tb927.7.5360	22	37	18	23	24	63	79	263	137	322	82	485	25	47	15	66	169	134	287	242	296	274
Tb927.8.5350	22	17	11	8	14	3	16	44	17	82	4	69	4	7	1	6	10	7	5	13	31	17
Tb927.11.2960	22	38	41	34	45	53	83	442	150	1588	134	418	29	180	21	77	363	1254	3106	4118	625	664
Tb927.6.1490	22	41	26	81	89	94	186	799	435	2629	413	1544	52	127	36	77	222	547	1114	1121	1476	1262
Tb927.9.1500	22	30	13	632	542	313	253	1039	531	3648	503	3289	34	77	16	659	1862	320	515	759	2327	2569
Tb927.11.14280	22	39	77	94	359	263	30	154	113	505	118	682	51	125	19	318	1016	34	118	111	542	583
Tb927.9.14040	22	40	9	34	45	43	104	358	248	924	168	1018	34	117	18	86	271	86	291	188	843	945
Tb927.8.8140	22	33	31	643	912	610	34	99	38	1024	169	979	18	39	15	528	1691	14	53	38	549	424
Tb927.10.3980	22	14	20	6	12	36	134	264	215	835	164	1336	26	15	26	22	30	223	283	278	707	355
Tb927.10.12760	22	61	9	10	19	16	58	46	24	109	15	70	9	26	3	14	20	4	11	19	37	32
Tb04.3I12.100	22	1	3	0	5	7	18	16	10	345	51	436	8	2	5	4	4	40	29	32	189	114
Tb927.4.300	22	20	18	28	30	18	11	19	7	247	25	167	21	41	5	29	105	34	55	85	106	102
Tb927.8.7780	22	36	7	1895	1088	695	74	341	105	1888	355	2025	39	33	21	1160	3330	34	109	62	1164	1373
Tb927.8.8100	22	30	37	57	67	49	118	354	216	992	150	651	19	56	12	63	170	285	554	758	619	659
Tb927.9.16360	22	10	5	3	1	3	4	4	0	10	1	12	15	11	4	3	14	13	19	14	6	4
Tb927.5.4540	23	61	17	35	81	25	132	468	228	1170	189	1244	36	41	12	54	89	151	308	308	970	1041
Tb927.5.3130	23	65	20	10	19	1	52	81	36	119	22	138	10	15	7	3	5	21	33	24	104	83
Tb927.10.12340	23	11	15	27	28	16	108	282	287	1089	215	957	20	27	13	45	108	153	384	281	657	822
Tb927.10.8670	23	63	40	131	87	114	77	333	217	1196	165	616	45	88	23	157	395	238	526	525	678	493
Tb927.2.2400	23	36	11	365	250	150	57	152	80	837	105	902	20	30	8	207	678	23	75	67	472	527
Tb927.3.4150	23	40	36	152	150	115	101	338	218	953	166	905	23	61	13	165	657	95	297	307	767	1048
Tb927.8.6130	23	24	32	90	72	112	323	802	610	1894	345	1356	41	57	19	119	318	336	1107	878	1536	1407
Tb927.9.10360	23	18	39	193	209	109	45	177	98	896	128	504	41	64	23	118	231	202	204	316	491	259
Tb927.9.5220	23	29	34	384	416	324	51	246	99	1374	176	906	9	13	10	442	1027	93	95	149	883	514
Tb927.10.1300	23	22	26	68	89	57	55	106	81	411	74	487	23	31	14	112	278	225	374	459	321	335
Tb927.1.1500	23	32	18	1395	1193	872	87	168	33	519	91	315	47	66	16	1438	3319	14	21	16	191	157
Tb927.8.3140	23	32	8	48	71	71	81	440	205	1473	211	741	15	79	11	91	380	273	721	736	1086	1233
Tb927.11.14070	23	95	17	718	654	479	102	132	57	652	161	452	39	49	15	449	1149	10	32	31	236	300
Tb927.10.8280	23	32	21	22	44	25	99	513	171	1015	161	315	15	50	10	46	59	389	601	1016	402	385
Tb927.11.15570	23	46	33	26	39	31	101	340	286	1233	238	1132	14	45	3	33	136	98	315	215	1004	1010
Tb927.2.1310	23	42	15	196	318	115	46	140	57	2698	265	2022	115	115	33	221	380	119	179	197	1155	796
Tb927.2.980	23	9	40	35	28	23	9	22	17	551	53	292	32	67	14	41	130	32	37	74	243	221
Tb927.7.6580	23	54	20	1688	765	749	97	359	101	2412	329	2451	40	71	25	741	2360	11	59	26	1282	1130
Tb927.9.4780	23	14	12	7	6	11	18	57	25	179	13	81	12	21	13	12	14	85	109	115	63	26
Tb927.10.1190	24	45	20	50	77	63	145	531	297	1544	272	1381	14	31	7	66	167	96	209	135	942	640
Tb927.10.16050	24	63	50	74	100	116	108	425	259	1273	232	865	71	126	31	136	242	599	1146	1486	875	760
Tb927.10.6250	24	53	31	45	87	75	159	701	456	2212	446	1856	27	43	22	69	202	268	620	520	1503	1475
Tb927.11.14720	24	33	41	264	206	179	152	541	250	2497	347	1238	33	62	19	320	698	445	617	831	1496	920
Tb927.11.4370	24	19	30	30	24	43	91	474	250	1437	173	893	20	41	7	47	150	334	1098	1141	790	956
Tb927.11.7870	24	36	11	100	162	72	69	240	124	725	136	1138	53	101	24	118	335	72	253	162	515	523
Tb927.4.1570	24	28	28	28	42	41	202	886	359	1881	330	978	21	42	17	61	149	396	634	851	1287	888
Tb927.7.4630	24	43	30	27	55	53	151	523	249	1517	195	708	26	75	15	68	170	692	1528	1649	790	718
Tb927.7.6560	24	28	27	721	350	304	68	272	109	2199	248	983	47	77	24	193	668	252	302	461	803	709
Tb927.8.7130	24	29	24	60	112	67	56	183	129	1090	138	540	16	33	20	75	180	318	525	631	537	365
Tb927.11.6240	24	21	17	137	221	60	85	180	123	608	103	628	12	37	7	149	238	36	70	29	312	312
NTCDS.Tb7.NT.37	24	43	33	64	136	85	16	67	23	192	15	80	65	162	36	78	305	94	336	473	75	149
Tb927.10.10220	24	1	3	86	17	13	8	21	3	184	16	82	12	25	4	141	503	29	43	46	655	421
Tb927.3.1830	24	24	23	154	198	132	79	171	127	1090	150	1117	43	58	19	189	550	122	332	347	674	750
NCDS.Tb927.9.4755	24	49	27	19	62	45	27	107	50	259	31	80	41	83	39	64	81	165	307	350	86	70
Tb927.2.300	24	25	23	134	103	117	158	666	254	7733	714	2790	37	97	34	97	175	2710	4119	4666	2987	1775
Tb927.6.340	24	55	5	96	73	53	92	222	89	964	108	798	40	31	16	31	74	114	112	168	451	403
Tb927.7.7480	24	37	15	231	213	188	89	277	149	1541	230	1690	13	37	10	144	419	49	131	150	935	1089
Tb927.11.16290	25	48	19	35	36	48	113	476	309	1370	201	885	20	52	7	49	154	246	435	473	813	854
Tb927.1.1660	25	44	12	33	40	36	135	402	250	1635	266	767	19	30	4	30	85	255	684	643	919	853
Tb927.4.2290	25	32	26	231	254	211	143	530	337	1677	280	1853	45	80	27	202	602	124	317	251	1460	1239
Tb927.7.6940	25	54	15	149	137	100	145	415	283	1808	295	1684	45	96	21	151	405	130	325	362	1566	1592
Tb927.9.15870	25	56	32	360	315	256	37	139	33	733	72	797	19	55	19	357	659	311	229	278	336	206
Tb927.10.7980	25	26	30	25	33	25	169	524	379	1566	268	1344	21	36	11	49	118	421	902	802	981	858
Tb927.10.8570	25	45	16	225	224	226	110	403	230	2565	380	1789	35	52	6	383	1281	169	379	373	1725	1535
Tb927.11.12580	25	45	55	262	204	211	97	463	253	2124	237	1920	31	82	21	212	777	83	285	201	1300	1443
Tb927.2.5830	25	58	30	39	44	59	120	596	336	710	177	941	26	128	11	104	308	287	1693	1140	795	1421
Tb927.3.4530	25	49	28	54	63	86	103	457	160	1824	208	718	34	50	10	114	268	451	646	978	833	567
Tb927.4.3580	25	15	20	44	47	64	99	400	181	1172	166	452	28	66	11	59	160	960	2333	3396	505	525
Tb927.4.3820	25	34	24	81	56	37	114	433	263	973	130	716	24	46	10	66	168	79	162	144	534	544
Tb927.4.4890	25	26	21	27	62	30	54	175	93	794	148	861	62	90	31	49	79	73	204	130	641	485
Tb927.5.3180	25	34	33	10	18	17	33	81	64	176	22	125	4	7	2	29	51	135	107	119	125	38
Tb927.5.3740	25	22	20	4	6	14	61	277	122	361	48	233	16	38	5	39	85	356	778	1113	326	317
Tb927.8.1730	25	26	34	23	28	37	111	459	205	1263	195	425	25	52	13	59	143	734	1480	2049	742	510
Tb927.9.1360	25	49	30	80	73	82	103	404	203	1966	203	854	40	84	24	111	426	432	554	1006	942	849
Tb927.10.14920	25	25	20	61	87	39	134	329	223	1488	281	2488	18	24	8	51	89	70	273	138	964	1225
Tb927.11.16310	25	81	29	100	209	32	112	208	147	760	132	937	30	52	14	47	130	21	64	41	486	420
Tb927.11.12080	25	57	16	89	94	106	134	524	202	1837	210	691	30	48	21	92	177	906	1019	1514	732	452
NTCDS.Tb11.NT.69	25	44	26	18	55	71	14	59	31	198	19	97	15	182	11	38	159	26	38	28	77	66
NTCDS.Tb6.NT.67	25	16	11	48	36	45	9	51	26	271	48	123	27	52	9	89	202	181	253	515	153	128
NTCDS.Tb7.NT.100	25	44	26	33	72	66	10	61	10	316	21	184	30	39	23	55	137	94	102	98	159	101
Tb927.10.13900	25	43	30	83	108	119	146	614	254	2785	299	1466	43	92	16	123	315	322	360	503	1502	1116
Tb927.8.7900	25	47	40	336	367	242	136	385	265	1062	175	1122	16	36	11	144	335	243	608	860	438	494
Tb927.8.8110	25	17	30	281	323	189	47	175	165	832	153	988	22	84	21	277	835	105	187	189	648	607
Tb927.11.14630	26	24	14	231	247	188	184	410	204	1863	323	2827	39	47	20	242	604	60	217	116	1389	1282
Tb927.3.1540	26	42	49	26	48	60	91	392	154	1234	154	610	15	32	20	63	132	243	261	305	719	334
Tb927.1.2310	26	8	34	18	12	20	203	331	137	227	171	191	57	43	51	129	49	390	375	309	208	182
Tb927.11.8830	26	42	45	1414	615	476	69	333	136	2723	251	1968	40	64	19	494	1159	128	193	189	1467	1044
Tb927.10.710	26	49	37	108	129	167	192	555	327	1514	248	927	35	116	15	125	336	295	570	722	1174	942
Tb927.11.5620	26	92	52	97	158	116	145	587	305	2261	236	1295	47	109	37	214	507	102	226	199	1336	1018
Tb927.3.810	26	27	25	38	34	34	107	482	232	1342	200	1042	20	90	11	45	197	301	830	882	964	932
Tb927.6.2500	26	36	31	24	25	19	117	342	244	1136	176	473	46	105	17	56	99	1377	1713	2443	556	338
Tb927.7.6250	26	42	29	11	45	51	116	350	230	1124	215	775	34	78	24	44	155	94	271	159	707	626
Tb927.8.6590	26	27	55	333	288	227	59	166	102	621	114	813	22	47	9	246	757	53	87	90	359	423
Tb927.9.14190	26	71	9	9	16	13	163	282	192	921	143	999	15	18	5	32	104	38	177	114	533	608
Tb927.7.4110	26	69	9	605	501	157	88	168	43	643	100	389	14	15	14	342	912	12	24	16	217	193
Tb927.8.3330	26	14	40	154	219	164	61	127	124	770	98	779	59	227	22	219	627	28	147	76	519	555
Tb927.8.5500	26	93	15	71	67	74	109	313	244	1033	217	1222	14	32	9	97	261	119	309	267	776	878
Tb927.4.4170	26	39	35	44	39	52	125	359	225	920	139	696	19	31	14	54	158	261	498	595	644	578
Tb927.3.1450	26	50	44	113	111	102	108	440	177	1089	113	821	49	100	19	119	390	150	308	323	732	704
Tb927.4.4250	26	27	32	75	78	46	101	359	199	1546	212	882	16	44	11	70	161	105	219	181	884	615
Tb927.5.160	26	16	35	23	25	29	7	28	18	366	42	243	25	90	8	27	90	18	30	30	158	97
Tb927.8.7000	27	41	27	61	111	94	296	1113	470	3148	376	1001	32	88	18	119	312	1875	2685	4502	1320	953
Tb927.5.2300	27	64	67	108	143	68	97	286	271	615	122	729	209	335	81	355	955	424	902	712	934	967
Tb927.11.9990	27	49	42	36	50	51	233	1104	506	2162	380	986	36	103	13	88	237	337	853	966	1389	1336
Tb927.10.5490	27	36	32	317	307	172	82	259	138	1030	139	978	35	69	24	186	497	94	220	172	611	540
Tb927.10.10180	27	36	33	56	66	54	94	273	184	1078	151	849	44	96	12	119	327	219	597	592	797	674
Tb927.10.11750	27	50	49	44	48	58	51	169	100	326	72	398	33	116	14	55	227	92	265	339	401	464
Tb927.10.3750	27	63	43	451	719	418	79	299	163	1491	259	1589	30	52	17	579	1172	35	64	78	903	730
Tb927.10.8220	27	38	17	77	101	145	77	431	187	1721	201	615	31	177	25	96	617	825	1735	2350	619	640
Tb927.10.950	27	37	19	32	38	45	152	542	305	2211	312	1432	8	24	6	97	296	95	275	202	1249	1135
Tb927.11.12500	27	24	16	255	354	357	128	420	282	1418	244	1634	167	294	71	313	1221	443	894	966	1337	1335
Tb927.11.9260	27	47	37	39	81	93	90	353	264	1082	176	978	29	57	12	114	307	231	342	390	754	595
Tb927.3.1330	27	78	33	40	66	60	185	382	360	1456	262	1987	48	91	31	78	141	144	482	387	875	1018
Tb927.5.1170	27	56	32	32	58	33	53	200	126	606	84	346	35	94	13	73	311	330	519	902	500	474
Tb927.8.3160	27	64	69	34	75	72	35	193	119	372	85	342	35	94	26	96	301	47	92	100	374	240
Tb927.9.11520	27	45	19	28	33	33	119	455	287	800	185	1090	28	57	10	46	135	183	627	566	748	1178
Tb927.9.6960	27	12	5	5	3	1	37	80	31	71	38	116	12	5	0	2	50	17	36	22	93	102
Tb927.7.4830	27	23	25	47	36	39	198	829	371	2300	312	1254	22	44	20	79	169	191	627	455	1458	1470
NTCDS.Tb3.NT.49	27	15	31	54	211	165	8	24	15	62	14	103	6	7	7	96	222	3	11	14	49	82
Tb927.10.10210	27	8	7	31	11	8	4	18	0	109	9	48	19	43	8	151	422	9	26	32	402	327
Tb927.2.1060	27	22	27	25	71	17	7	27	14	149	20	147	20	59	23	20	62	14	16	16	114	66
Tb927.4.160	27	86	30	385	495	242	60	193	68	3456	315	2389	123	114	52	319	582	156	218	227	1463	947
Tb927.8.5140	28	26	34	691	791	577	72	258	141	1279	219	1552	23	28	9	744	2136	56	103	92	871	690
Tb927.11.15920	28	50	26	20	23	37	110	567	191	1109	102	397	48	124	32	50	132	2038	3982	5186	539	448
Tb927.10.15890	28	56	53	47	71	59	120	325	225	1056	180	1014	46	62	18	108	325	284	492	461	1064	689
Tb927.11.11710	28	48	24	463	466	323	67	258	182	2543	311	2108	36	39	23	510	1300	153	290	276	1586	1562
Tb927.11.15410	28	31	3	2	3	3	50	215	103	838	110	514	2	3	1	0	15	88	155	164	381	308
Tb927.11.16260	28	48	20	89	55	26	383	454	293	2506	373	1998	10	15	2	45	86	52	168	86	1045	1112
Tb927.3.1220	28	32	29	90	79	70	203	624	435	2610	356	1966	26	46	18	104	231	366	900	794	1501	1486
Tb927.3.2740	28	17	21	38	54	20	119	487	324	1394	275	1397	15	40	9	43	201	284	915	785	1368	1200
Tb927.3.4430	28	41	25	35	33	30	237	847	493	3047	377	1797	19	24	9	53	131	157	665	388	1767	1546
Tb927.4.2940	28	65	39	57	62	44	147	607	319	1933	252	830	29	107	14	89	311	240	642	558	1167	1035
Tb927.8.3440	28	42	38	31	42	44	29	136	70	373	97	194	22	63	17	51	189	172	208	373	295	196
Tb927.9.10930	28	36	44	98	145	158	121	396	193	1616	213	512	61	124	52	173	459	1695	3142	4486	617	559
Tb927.8.4440	28	28	15	106	149	94	87	295	189	1378	276	1264	67	93	23	124	389	347	699	740	951	956
Tb927.10.2410	28	40	42	6174	2780	2207	64	858	177	8281	541	4578	28	66	22	1723	6431	42	95	85	1883	2493
NTCDS.Tb8.NT.74	28	34	33	58	67	88	73	314	164	700	74	369	13	62	15	75	251	421	1036	1159	337	450
Tb927.3.2400	28	45	35	111	96	99	94	436	207	1657	185	817	48	97	16	111	297	229	470	517	845	842
Tb927.10.15150	28	25	32	27	33	44	147	507	234	758	136	516	20	153	12	53	162	582	1437	1773	673	512
Tb927.8.1690	28	48	32	104	114	112	151	416	379	1879	333	1964	36	72	17	150	375	203	613	647	1473	1468
Tb927.10.16000	28	56	25	354	279	192	95	211	136	965	139	1186	54	97	28	176	526	26	126	73	587	820
Tb927.9.14540	28	42	19	196	214	101	54	132	68	2178	196	1403	58	50	22	200	294	120	200	154	961	576
Tb927.3.3730	29	32	72	28	28	9	276	395	466	1569	291	1946	45	43	25	9	22	104	324	219	1018	1325
Tb927.4.2970	29	46	43	78	68	51	97	245	176	699	99	648	55	89	46	54	168	129	278	191	491	386
Tb927.10.8750	29	24	22	29	54	36	137	643	277	872	181	866	12	40	3	50	120	248	365	338	668	675
Tb927.3.2720	29	61	20	62	156	57	77	330	169	920	192	964	13	20	9	108	222	158	181	332	752	700
Tb927.5.292b	29	23	26	544	164	124	46	270	101	1829	172	634	37	69	11	164	666	125	173	248	938	831
Tb927.10.1240	29	30	23	22	38	26	160	449	291	1379	301	941	13	72	20	32	48	573	876	1231	820	590
Tb927.10.13750	29	45	42	51	40	53	223	816	364	1981	259	1054	12	45	9	45	179	274	530	557	1057	887
Tb927.10.3680	29	114	44	546	406	289	70	190	64	595	71	529	53	122	25	462	1381	98	69	123	295	236
Tb927.10.580	29	32	19	26	16	15	101	358	161	645	85	301	3	17	4	10	50	147	255	344	341	308
Tb927.11.2310	29	40	43	18	79	28	86	156	164	755	119	902	27	98	21	58	140	40	152	121	444	572
Tb927.11.4240	29	28	41	69	50	87	118	317	177	1459	154	663	34	37	16	67	169	382	364	464	659	305
Tb927.4.370	29	40	24	17	43	25	151	735	369	1365	229	873	29	35	6	33	69	563	543	728	761	552
Tb927.4.4540	29	22	25	278	422	397	20	88	44	622	77	527	48	58	24	401	894	83	179	203	322	269
Tb927.6.2990	29	23	14	67	46	72	261	839	430	2871	358	1100	26	104	15	48	244	1189	3090	3193	1424	1253
Tb927.7.1150	29	37	14	27	25	28	249	477	374	1197	260	1855	24	41	8	24	111	71	405	190	1050	1263
Tb927.7.1250	29	37	29	89	207	105	111	619	245	2431	403	1567	42	119	22	195	512	1274	1377	2109	1390	1204
Tb927.8.1000	29	48	51	88	143	116	70	241	174	495	102	545	29	103	16	98	283	120	195	224	426	396
Tb927.8.5360	29	45	11	50	20	19	25	60	31	326	19	201	17	21	5	36	38	50	53	44	119	84
NTCDS.Tb2.NT.48	29	66	36	30	48	32	66	248	82	264	53	107	17	19	17	65	108	128	253	360	136	79
NTCDS.Tb7.NT.6	29	25	11	29	33	51	33	116	60	294	44	221	14	32	7	50	83	132	256	217	252	231
NTCDS.Tb9.NT.3	29	39	33	81	79	63	66	294	73	995	102	314	51	67	18	137	283	1085	1650	2164	370	206
Tb927.10.7070	29	84	38	85	87	105	257	782	474	1988	258	1128	67	110	40	138	241	2304	3027	4766	1203	812
Tb927.7.1880	29	30	40	147	188	170	296	978	574	2714	437	1416	31	146	29	130	465	2212	3876	5802	1536	1587
Tb927.1.290	29	50	18	290	383	148	54	153	58	3367	333	2346	115	99	62	252	476	129	221	229	1399	911
Tb927.11.17850	29	31	7	1	0	0	20	52	8	8	3	1	0	0	0	0	0	1	1	0	1	0
Tb927.2.420	29	22	12	157	111	79	163	726	229	7928	738	2822	47	99	34	88	165	2837	4236	4582	2953	1806
Tb927.4.190	29	14	33	52	48	15	5	20	14	386	54	260	38	61	11	45	134	15	29	45	185	141
Tb927.8.7930	29	61	39	384	485	239	141	362	285	1201	244	1379	32	40	6	147	393	232	664	796	537	582
Tb927.10.11940	30	41	13	96	97	49	139	428	189	1534	272	1045	18	21	6	45	149	88	139	160	799	789
Tb927.5.1370	30	57	52	52	47	38	69	179	162	442	65	411	49	82	21	142	283	104	159	189	401	340
Tb927.11.7880	30	23	40	58	54	47	117	539	247	1301	234	776	13	34	10	51	152	335	748	862	696	559
Tb927.4.2570	30	31	16	79	95	35	113	372	232	1312	212	660	33	52	13	45	84	101	209	197	542	476
Tb927.8.5550	30	56	38	67	105	71	72	468	130	760	104	342	29	53	25	152	161	108	139	147	316	216
Tb927.10.2440	30	19	41	1247	4114	3033	36	226	79	1529	588	4055	117	219	48	3079	9499	401	429	702	1825	2017
NTCDS.Tb11.NT.83	30	42	20	9	2	4	39	142	43	256	21	68	5	4	4	1	7	336	366	356	59	17
Tb927.1.3280	30	25	23	106	127	146	120	507	221	911	188	778	43	120	25	128	349	283	566	692	765	885
Tb927.2.720	30	17	12	43	79	44	6	41	13	343	34	251	72	83	27	58	163	13	19	22	114	99
Tb927.6.1380	30	40	22	64	72	46	83	336	132	488	50	187	54	165	30	64	307	327	492	923	209	210
Tb927.7.6590	30	66	41	1896	889	712	103	334	94	2925	406	2646	43	51	17	746	1647	21	74	46	1425	1164
Tb927.8.7920	30	40	59	385	461	233	181	403	258	1182	212	1283	27	51	12	144	419	237	615	903	567	570
Tb927.9.2290	30	23	48	337	298	285	86	273	117	1829	210	801	18	31	5	202	467	374	446	719	580	333
Tb927.11.13990	31	27	24	71	55	67	228	741	383	2179	257	1147	51	129	28	67	260	306	803	785	1126	1016
Tb927.5.1450	31	29	15	40	92	27	140	395	268	1161	258	1709	34	51	19	24	56	32	179	87	1001	1445
Tb927.1.4020	31	6	3	5	6	5	36	38	12	119	33	75	28	5	6	14	7	53	49	55	51	33
Tb927.1.4160	31	52	47	40	74	67	173	628	353	1677	226	748	52	281	36	88	276	615	2152	2455	930	1301
Tb927.1.890	31	52	35	95	112	116	256	1166	441	6442	696	1750	21	44	11	117	294	1260	2074	3021	2067	1647
Tb927.10.11000	31	31	17	36	35	35	238	819	464	2239	343	1439	21	53	11	40	103	697	1724	1420	1351	1186
Tb927.10.15200	31	38	30	164	167	184	120	468	245	1776	246	929	38	80	11	183	582	178	458	454	1110	1103
Tb927.10.4210	31	39	25	50	77	48	118	597	228	1519	250	839	39	46	26	122	233	388	394	540	880	452
Tb927.11.14050	31	58	59	32	64	61	97	332	223	1211	142	549	47	114	26	134	243	774	1569	2121	654	735
Tb927.11.6060	31	45	41	67	119	89	248	1042	492	2674	525	1477	35	78	16	108	280	394	926	1230	1492	1829
Tb927.2.1790	31	10	10	33	60	49	307	1032	376	2579	308	590	22	84	11	64	134	2541	6147	8320	889	721
Tb927.4.1030	31	39	43	41	77	67	103	476	262	1177	177	603	38	112	15	51	257	249	700	778	663	841
Tb927.6.2160	31	27	20	44	50	33	218	935	395	2679	424	1171	32	101	13	29	116	1422	2336	3568	624	548
Tb927.8.2140	31	40	41	32	49	75	69	336	181	847	156	558	41	97	14	99	268	210	531	449	792	659
Tb927.8.2170	31	32	34	28	41	30	35	124	65	335	42	211	37	51	27	50	118	286	549	600	201	137
Tb927.8.6570	31	20	24	4	15	8	32	102	54	153	25	166	7	12	4	2	8	42	50	86	79	102
Tb927.9.1790	31	42	22	97	116	73	211	1020	344	3270	380	1193	21	77	27	105	287	458	693	1094	1437	1027
Tb927.9.6390	31	30	19	27	38	35	93	378	146	987	156	528	17	43	6	38	135	336	535	903	758	796
Tb927.4.4520	31	35	27	900	1807	698	67	139	21	346	82	316	163	249	79	972	2016	13	37	32	166	138
Tb927.11.13440	31	29	27	25	54	49	105	408	251	786	189	889	24	64	7	69	204	231	455	472	826	786
Tb927.8.1830	31	41	26	37	40	42	211	937	442	1939	298	1501	38	52	17	62	163	137	497	325	1176	1163
NTCDS.Tb11.NT.217	31	41	20	30	74	64	4	48	11	94	5	62	24	82	10	66	379	80	241	374	77	113
Tb927.10.15090	31	15	21	113	109	50	78	161	111	1345	185	755	21	28	12	67	150	817	1131	1733	564	485
Tb927.2.900	31	58	18	57	37	31	73	321	89	1492	114	759	12	3	3	29	45	122	114	111	538	228
Tb927.4.4290	31	22	20	137	115	87	99	353	192	1819	221	1010	14	45	17	127	236	111	208	177	945	672
Tb927.7.4280	31	36	34	138	171	78	48	145	92	660	83	485	35	54	24	144	216	241	304	428	460	256
Tb927.10.1700	32	50	26	52	44	37	171	803	359	1730	278	1483	24	50	8	55	159	165	402	344	1123	1083
Tb927.10.1750	32	41	37	169	166	150	135	511	240	2197	258	880	49	98	19	190	575	282	779	775	1103	895
Tb927.11.11240	32	64	56	37	171	177	91	255	224	726	121	742	51	99	18	178	628	277	731	1021	576	733
Tb927.11.14420	32	52	39	30	37	30	96	366	174	895	113	643	55	136	32	41	69	162	341	402	519	450
Tb927.3.3250	32	55	52	50	85	87	127	490	275	1124	183	1026	26	106	20	120	330	322	782	694	911	904
Tb927.3.650	32	20	14	116	168	132	50	212	84	1351	122	309	16	39	10	116	316	587	1254	1838	366	308
Tb927.4.3960	32	18	8	62	81	74	66	210	94	1239	199	568	18	92	7	104	413	680	1238	1837	619	527
Tb927.4.900	32	32	37	78	101	104	90	229	182	709	148	700	42	76	14	128	349	89	306	265	612	708
Tb927.5.3530	32	54	45	50	124	79	44	221	140	661	100	538	19	46	12	73	189	158	221	311	313	242
Tb927.8.3600	32	38	62	15	17	49	48	197	94	378	68	204	26	49	6	49	128	329	526	655	335	177
Tb927.9.11040	32	31	25	20	56	27	207	749	317	1725	301	628	26	78	8	65	127	873	907	1458	725	459
Tb927.4.2520	32	34	19	87	144	95	58	189	102	1136	144	655	24	93	10	170	490	147	380	321	627	481
NTCDS.Tb7.NT.4	32	43	22	37	41	45	41	138	57	329	36	195	38	41	28	106	236	292	470	503	193	130
Tb927.9.12690	32	44	31	61	114	99	33	138	54	353	52	319	21	41	7	85	224	196	148	278	244	200
Tb927.10.11460	32	1	2	2	2	3	24	23	4	58	21	44	16	6	64	3	7	14	9	12	32	32
Tb927.4.5100	32	49	45	163	198	186	71	464	273	1854	285	1651	41	116	28	181	573	240	650	623	1350	1697
Tb927.4.5140	32	91	43	13	24	24	75	285	155	668	78	378	9	39	8	47	123	48	109	122	346	380
Tb927.4.5260	32	57	75	128	134	84	73	404	205	2282	295	951	64	73	19	34	50	361	315	398	688	451
Tb927.6.1320	32	45	27	53	83	43	68	298	137	449	69	184	52	178	26	69	287	336	522	885	209	208
Tb927.10.2540	33	86	62	251	277	214	162	775	250	2998	344	1134	40	87	21	277	940	605	995	1439	1254	997
Tb927.10.5290	33	61	36	37	71	33	163	620	285	1541	181	736	51	207	18	57	221	920	1367	2245	805	715
Tb927.11.3040	33	18	11	24	34	41	33	268	77	300	59	214	10	14	0	84	119	142	260	313	253	233
Tb927.1.3040	33	51	42	31	20	44	140	715	264	1567	233	745	20	73	6	47	102	281	922	709	997	998
[truncated: 7,167 more rows]

## Sheet: 2. Unique genes counts
Gene ID	Annotation	Class	Jensen.PC.RP1	Jensen.PC.RP2	Jensen.PC.RP3	Jensen.BS.RP1	Jensen.BS.RP2	Jensen.BS.RP3	Jensen.PC.FR1	Jensen.PC.FR2	Jensen.PC.FR3	Jensen.BS.FR1	Jensen.BS.FR2	Jensen.BS.FR3	Silicotryp.PC.RP1	Silicotryp.PC.RP2	Silicotryp.PC.RP3	Silicotryp.BS.RP1	Silicotryp.BS.RP2	Silicotryp.PC.FR1	Silicotryp.PC.FR2	Silicotryp.PC.FR3	Silicotryp.BS.FR1	Silicotryp.BS.FR2
Tb927.9.3280	acidocalcisomal exopolyphosphatase, putative (3C4.175)	Acidocalcisome	354	307	311	311	486	321	248	1076	562	3105	446	1912	264	396	114	489	1233	1160	1372	1935	1612	1091
Tb927.11.7060	acidocalcisomal pyrophosphatase (VSP1)	Acidocalcisome	935	903	1468	889	1182	813	149	763	618	1802	323	1909	636	1209	301	1164	3729	247	454	661	1410	1657
Tb927.11.12220	catalytic subunit of the vacuolar transporter chaperone 4, polyphosphate polymerase, Vtc4	Acidocalcisome	839	1126	721	331	539	338	322	1311	870	2796	431	2289	716	1175	315	599	1666	251	644	625	1920	1900
Tb927.10.5780	amino acid tansporter, putative	Amino.acid.transport	167	266	190	130	215	91	150	577	426	1108	174	973	169	222	66	138	406	161	292	326	594	730
Tb927.10.9850	amino acid transporter, putative	Amino.acid.transport	89	88	76	524	618	405	90	314	169	1249	162	1512	85	154	34	369	1329	130	272	263	745	913
Tb927.4.3930	amino acid transporter, putative	Amino.acid.transport	629	283	1498	269	615	310	280	708	870	1348	292	1721	794	1379	318	346	747	359	739	982	978	1071
Tb927.8.5450	amino acid transporter, putative (AAT6)	Amino.acid.transport	667	898	546	2448	2792	2031	461	2435	1086	7457	1189	4751	1112	1564	438	2164	6469	1344	1666	2674	4215	3795
Tb927.8.4700	amino acid transporter, putative (AATP6)	Amino.acid.transport	561	1158	248	76	133	50	230	694	252	830	132	776	449	589	178	52	208	252	262	482	401	427
Tb927.10.6500	amino acid transporter, putative,amino acid permease, putative	Amino.acid.transport	57	55	59	187	255	173	105	399	262	2029	330	1493	54	142	46	170	374	189	333	556	1250	1107
Tb927.6.4660	cationic amino acid transporter, putative	Amino.acid.transport	95	140	74	16	46	28	159	754	503	1329	242	1031	61	116	39	50	130	351	772	721	807	738
Tb927.11.15840	L-Lysine transport protein, putative	Amino.acid.transport	759	276	699	2604	4226	3094	433	1145	766	2579	576	4810	1549	2492	559	2757	9052	684	1549	1867	1913	2689
Tb927.9.10340	Polyamine transporter 1 (TbPOT1)	Amino.acid.transport	114	118	131	52	67	76	139	348	254	757	144	1003	111	192	57	67	202	105	376	236	561	535
Tb927.11.6680	Polyamine transporter 2 (TbPOT2)	Amino.acid.transport	389	370	533	31	133	22	177	812	710	713	150	614	218	281	75	34	68	94	322	225	484	390
Tb927.11.1560	1,2-Dihydroxy-3-keto-5-methylthiopentene dioxygenase, putative	Amino.acids	964	715	1235	708	1243	927	275	899	656	1464	263	1864	940	2080	424	990	3206	176	516	372	884	872
Tb927.4.360	1,2-Dihydroxy-3-keto-5-methylthiopentene dioxygenase, putative	Amino.acids	1135	1236	1081	530	1541	786	240	947	555	1278	353	1808	907	2349	450	1352	3761	387	723	896	1418	1135
Tb927.8.6060	2-amino-3-ketobutyrate coenzyme A ligase, putative,glycine acetyltransferase, putative	Amino.acids	3680	5575	1030	1205	2595	1323	572	2311	632	3235	535	2932	4539	8046	1867	3147	9294	3448	3295	6730	2682	2870
Tb927.11.6630	3-methylcrotonoyl-CoA carboxylase beta subunit, putative	Amino.acids	1012	913	620	320	421	252	257	974	545	1323	249	1610	342	501	187	490	1276	67	299	169	953	870
Tb927.8.2020	agmatinase, putative	Amino.acids	169	157	153	120	168	104	223	816	463	2038	294	1157	132	300	70	198	461	710	1294	1280	1268	859
Tb927.5.1280	alanine racemase, putative	Amino.acids	357	325	489	285	353	250	217	913	628	1742	350	961	194	541	92	574	1976	397	679	998	1534	1436
Tb927.1.3000	aminoacylase, putative,N-acyl-L-amino acid amidohydrolase, zinc binding	Amino.acids	287	283	214	731	622	551	134	770	300	1712	264	1488	170	528	69	796	2621	121	493	371	1442	1637
Tb927.9.6170	arginine kinase (AK) in cytosol and flagellum	Amino.acids	12568	18182	9158	3082	9945	6115	1693	6666	3480	4114	1568	9683	7014	13456	3195	10405	30260	1463	2324	2708	6260	5647
Tb927.7.1110	asparagine synthetase a, putative	Amino.acids	2870	1722	3094	1703	5470	3283	539	1849	1925	3480	1028	5369	2258	7138	914	3100	10394	611	1238	1895	3149	3090
Tb927.10.3660	aspartate aminotransferase	Amino.acids	1435	1622	1471	2597	6453	4741	154	729	387	2204	619	4322	1745	3477	593	5809	18282	113	408	289	2343	2312
Tb927.11.5090	aspartate aminotransferase, mitochondrial	Amino.acids	642	1410	434	53	152	26	147	357	178	252	71	295	155	363	38	47	79	42	104	94	199	189
Tb927.2.4590	branched-chain amino acid aminotransferase, putative	Amino.acids	1754	1314	371	1258	3103	2185	446	1394	520	2524	750	4228	613	1142	299	3290	7210	707	882	1424	2568	1987
Tb927.11.2230	carnitine O-acetyltransferase, putative (CAT)	Amino.acids	507	353	313	813	1432	835	285	657	506	2625	504	3212	698	771	436	1221	3040	83	374	207	1763	1649
Tb927.10.470	choline dehydrogenase, putative	Amino.acids	485	684	398	161	206	153	300	1009	550	1182	213	1086	605	1180	277	215	761	290	649	588	813	822
Tb927.9.12320	cystathione gamma lyase, putative	Amino.acids	5649	6615	6594	1213	2541	1245	830	2996	2075	3344	680	2434	6509	11000	2670	2334	6068	996	1848	2019	2157	1927
Tb11.02.5400	cystathionine beta-synthase, putative	Amino.acids	0	0	0	0	0	0	0	0	0	0	0	0	0	0	0	0	0	0	0	0	0	0
Tb927.10.2750	deoxyhypusine synthase	Amino.acids	123	82	120	93	177	154	247	672	521	1328	283	1234	103	256	56	182	634	255	672	588	1071	946
Tb927.1.870	deoxyhypusine synthase, putative	Amino.acids	114	154	153	96	155	152	86	484	314	1379	176	1134	98	265	47	173	489	234	522	668	898	1016
Tb927.7.5560	glucosamine-fructose-6-phosphate aminotransferase, putative	Amino.acids	543	783	418	608	615	407	166	557	326	1463	176	1482	445	897	215	598	2018	92	243	214	823	865
Tb927.5.3800	glutamine hydrolysing (not ammonia-dependent) carbomoyl phosphate synthase, putative	Amino.acids	9264	7784	6535	2974	9759	6124	1304	1940	2048	2704	958	3773	17320	23808	6236	4046	8669	161	841	247	2670	2496
Tb927.7.4970	glutamine synthetase, putative	Amino.acids	3493	4108	51360	325	733	19090	835	3315	2134	2628	693	1976	3655	5984	1805	424	5683	2775	2603	4279	1949	750
Tb927.7.6940	glutaminyl cyclase, putative	Amino.acids	25	54	15	149	137	100	145	415	283	1808	295	1684	45	96	21	151	405	130	325	362	1566	1592
Tb927.11.9670	glycine synthase, putative (GCVT1)	Amino.acids	469	475	335	218	349	281	128	565	295	1040	236	1306	361	731	124	512	1757	268	798	632	1020	1160
Tb927.1.1270	homocysteine S-methyltransferase, putative	Amino.acids	99	111	192	629	375	230	73	205	148	611	88	388	71	130	25	494	1460	88	100	172	209	260
Tb927.6.4430	homoserine kinase	Amino.acids	433	255	371	189	461	206	233	1072	719	2037	361	1062	459	1142	195	327	1255	598	1889	1854	1398	1391
Tb927.11.1670	ISCS2, NFS cysteine desulfurase	Amino.acids	550	679	408	439	485	293	174	671	374	1043	179	940	336	739	158	329	1041	377	514	818	637	674
Tb927.11.1540	isovaleryl-coA dehydrogenase, putative	Amino.acids	853	870	550	510	622	304	212	874	417	1792	288	1272	698	1265	274	568	1655	118	346	380	1004	1059
Tb927.9.2010	kynureninase, putative	Amino.acids	1101	1059	813	787	1596	1024	207	492	307	1508	286	1768	881	1709	432	1332	3621	59	266	172	1079	1116
Tb927.10.11970	kynurenine aminotransferase, putative	Amino.acids	1898	2930	425	632	781	220	292	983	391	1126	232	1101	430	688	162	588	1452	45	161	71	795	711
Tb927.10.4460	leucine carboxyl methyltransferase, putative	Amino.acids	128	144	170	216	337	270	152	453	302	1405	212	1198	130	252	49	320	938	637	974	1618	869	688
Tb927.7.5920	mercaptopyruvate sulfurtransferase, putative (MST)	Amino.acids	373	442	275	61	343	153	129	511	321	761	131	678	207	358	94	232	527	56	194	208	551	461
Tb927.10.4000	methylglutaconyl-CoA hydratase, mitochondrial precursor, putative	Amino.acids	329	280	293	164	367	239	104	391	268	607	154	818	457	1373	139	352	1435	493	1488	1862	757	1063
Tb927.7.7040	methylthioadenosine phosphorylase, putative (MTAP)	Amino.acids	4665	3884	3815	1370	3393	2193	782	1934	1551	3795	917	5142	2423	3997	1025	3441	7279	541	979	1093	3691	2285
Tb927.9.1960	nitrilase, putative	Amino.acids	856	883	839	397	663	381	299	1446	772	2740	418	1218	433	920	243	723	2306	2380	2716	4392	1558	1239
Tb927.7.1910	pyridoxal phosphate containing glycine decarboxylase, putative	Amino.acids	1389	1358	1146	649	1150	762	414	1335	1103	3545	645	3359	2160	3423	817	1046	2634	326	905	795	2097	2192
Tb927.8.3130	S-adenosyl-methyltransferase mraW-like protein, putative	Amino.acids	96	98	68	82	44	49	83	343	268	1039	134	845	39	113	27	74	298	117	454	319	602	735
Tb927.11.9590	S-adenosylhomocysteine hydrolase, putative	Amino.acids	17938	14666	15211	13304	26320	17480	3344	11655	10016	30347	7632	34720	20506	52870	8349	18874	69854	4528	14462	15005	26490	29735
Tb927.9.12910	selenocysteine lyase	Amino.acids	76	70	33	131	80	102	333	1155	652	2559	325	1377	50	98	19	103	437	392	1031	823	1393	1374
Tb927.7.4390	threonine synthase, putative	Amino.acids	6109	7672	1182	289	288	172	1373	4668	1452	3184	487	1634	2104	3106	889	752	2752	611	1767	1622	1701	2061
Tb927.1.4690	arginine N-methyltransferase (PRMT1)	Arg.methylation	1413	1105	804	161	518	391	366	1202	651	1258	324	1528	1117	2376	351	471	1325	806	855	1419	1186	878
Tb927.10.3560	arginine N-methyltransferase, putative	Arg.methylation	1233	620	964	663	1069	827	307	973	613	2011	413	1882	755	1733	336	740	1952	196	394	486	1348	1059
Tb927.5.3960	arginine N-methyltransferase, type I (PRMT6)	Arg.methylation	111	82	105	131	148	167	120	410	399	1877	266	1419	96	145	57	202	595	383	600	793	1141	932
Tb927.10.640	arginine N-methyltransferase, type II (PRMT5)	Arg.methylation	175	168	145	116	184	99	223	915	570	1649	362	1845	167	301	71	254	789	275	843	737	1289	1326
Tb927.7.5490	arginine N-methyltransferase, type III (PRMT7)	Arg.methylation	638	384	464	304	678	286	152	581	355	1599	248	1257	470	839	206	392	1072	400	716	800	868	658
Tb927.10.370	calcineurin B subunit, putative	Calcium	61	92	55	136	153	100	96	536	158	1688	195	549	35	110	10	116	319	444	561	1004	604	458
Tb927.10.2880	calcium channel protein, putative	Calcium	2854	3690	2099	1809	3658	2875	815	1421	1112	4010	994	6402	5001	6222	1849	2050	4714	106	584	186	2795	2746
Tb927.6.2720	calcium-binding protein, putative	Calcium	279	480	352	320	624	509	240	1000	474	1974	324	1533	473	1169	174	724	2325	673	968	1285	1311	1234
Tb927.11.13020	calmodulin	Calcium	2621	3374	2780	1387	5016	3625	1139	4002	2236	6936	2348	6233	1568	7877	641	4426	15954	7408	20071	28017	6533	6379
Tb927.9.11230	calmodulin-like protein, putative,EF hand containing protein	Calcium	928	559	1106	556	1442	1037	490	1304	789	4426	916	1916	477	1110	197	1197	3040	4365	5824	8270	2172	1092
Tb927.11.3680	calmodulin, putative	Calcium	236	290	282	223	539	305	151	667	296	1826	258	836	158	407	113	530	1558	636	821	1541	983	994
Tb927.11.7940	calmodulin, putative	Calcium	215	222	213	165	248	269	146	751	267	1383	257	820	116	349	54	224	1002	1440	3809	4458	852	839
Tb927.11.9790	calmodulin, putative	Calcium	160	231	283	247	531	356	379	1394	450	3832	526	1239	134	428	71	381	1233	1796	5686	7310	1442	1436
Tb927.6.4710	calmodulin, putative	Calcium	357	410	384	550	744	482	178	675	424	1778	347	2025	245	794	172	998	3611	110	373	249	1353	1502
Tb927.9.6130	calmodulin, putative	Calcium	723	827	633	1139	2130	1292	186	618	290	1438	189	1554	492	779	247	1724	4045	227	347	381	861	757
Tb927.4.3330	hypothetical protein, conserved, EF hand	Calcium	372	523	315	538	887	550	155	627	248	1486	208	1013	192	406	92	985	2242	441	384	759	841	623
Tb927.10.6960	hypothetical protein, conserved, EF hand superfamily (E-4)	Calcium	341	273	394	447	901	543	139	575	482	1385	299	1514	328	1039	122	803	3138	112	470	354	1291	1486
Tb927.11.17000	AIR9	Cell.cycle	10223	18886	6859	5197	18171	11106	1947	6219	4287	7450	2581	18548	15695	26121	5496	15728	46924	380	2802	1125	9439	11056
Tb927.10.15690	anaphase promoting complex, subunit 10-like protein	Cell.cycle	83	82	92	106	138	123	92	330	183	1266	146	667	85	168	28	143	374	934	1200	1967	712	561
Tb927.11.8220	AUK1 aurora B kinase	Cell.cycle	403	472	344	415	1185	703	86	200	178	572	140	957	484	629	230	1123	2409	105	131	134	572	437
Tb927.7.5580	cell cycle associated protein MOB1-B (MOB1B)	Cell.cycle	249	246	240	123	246	183	185	654	367	1634	222	802	210	343	123	237	468	836	749	1672	778	587
Tb927.1.1060	Cell cycle checkpoint protein RAD1-like, putative	Cell.cycle	51	77	57	53	60	50	110	479	243	1112	161	736	49	81	17	87	289	154	316	230	673	675
Tb927.7.7360	cell division control protein 2 homolog 2,cdc2-related kinase (CRK2)	Cell.cycle	437	414	357	389	797	430	203	836	530	1759	334	1540	357	742	151	472	1965	189	662	565	1093	1397
Tb927.11.2710	cell division cycle 45 (CDC45), putative	Cell.cycle	150	167	125	36	147	65	137	360	234	607	136	875	191	272	97	167	300	57	141	87	521	414
Tb927.11.12430	cell division cycle phosphatase 14, putative	Cell.cycle	317	389	321	441	468	408	225	564	399	1408	256	1781	219	314	124	790	1819	75	201	141	1004	955
Tb927.6.2150	cell division cycle protein 16, putative	Cell.cycle	375	466	272	226	385	288	184	757	402	1479	278	1681	380	691	179	523	1179	314	647	762	1076	950
Tb927.1.3230	cell division cycle protein, putative	Cell.cycle	87	75	36	100	90	62	231	656	463	1912	298	1930	67	136	36	134	381	259	1227	850	1353	1776
Tb927.8.6500	cell division cycle protein, putative	Cell.cycle	374	410	240	290	540	340	207	513	281	830	197	1297	237	427	104	540	1535	73	220	163	918	967
Tb927.4.2260	Centrin1	Cell.cycle	248	207	221	165	403	266	66	269	190	1100	205	922	223	608	104	296	930	275	500	691	732	701
Tb927.8.1080	Centrin2	Cell.cycle	246	256	259	159	232	248	162	633	375	995	219	855	137	800	82	368	1623	291	689	955	941	1042
Tb927.10.8710	Centrin3	Cell.cycle	278	407	262	292	563	284	70	205	131	673	128	669	195	395	111	455	1115	334	612	626	505	455
Tb927.7.3410	Centrin4 - basal bodies and bilobe	Cell.cycle	645	509	845	776	1477	1240	175	725	489	1842	515	2131	560	1643	311	1347	4632	784	1820	2800	1752	1655
Tb927.11.13900	Centrin5	Cell.cycle	302	405	328	218	321	261	158	645	289	1512	222	885	183	264	92	499	1053	807	1350	1699	1011	578
Tb927.10.1070	CRK1 cdc2- like protein kinase	Cell.cycle	697	794	572	176	509	284	97	261	162	500	120	718	537	1047	227	473	1704	116	271	281	482	427
Tb927.11.12310	CRK12 cdc2- like protein kinase	Cell.cycle	536	570	334	357	407	178	219	623	355	1480	221	1691	416	680	207	559	1491	104	285	159	1082	936
Tb927.10.4990	CRK3 cdc2- like protein kinase	Cell.cycle	416	621	318	173	688	460	209	1161	346	1985	244	1375	449	1195	227	735	2259	1272	1302	2339	1440	1160
Tb927.8.5390	CRK4 cdc2- like protein kinase	Cell.cycle	184	285	65	71	49	18	125	416	244	836	101	589	56	85	19	56	171	84	181	167	516	526
Tb927.8.6340	CYC2-like cyclin, putative (CYC10)	Cell.cycle	435	742	574	1072	460	427	134	268	76	346	50	185	278	735	129	559	1606	9	37	28	96	112
Tb927.8.6350	CYC2-like cyclin, putative (CYC11)	Cell.cycle	117	244	209	64	63	19	134	135	109	266	63	253	72	99	29	63	137	24	47	43	157	136
Tb927.7.7170	CYC2-like cyclin, putative (CYC4)	Cell.cycle	643	879	577	427	447	300	229	429	271	891	174	1191	582	792	244	474	1039	54	119	82	710	646
Tb927.10.11440	CYC2-like cyclin, putative,G1 cyclin CycE4, putative (CYC5)	Cell.cycle	1701	1800	701	494	1022	673	559	666	490	1278	268	1624	1346	2166	578	873	3141	42	295	171	858	1037
Tb927.11.12610	cyclin 1,serine peptidase family S51, peptidase E, putative	Cell.cycle	283	503	394	167	297	282	231	976	564	1601	322	1118	259	504	134	366	956	178	501	444	1402	1082
Tb927.11.14080	cyclin 2,G1 cyclin (CYC2)	Cell.cycle	452	662	664	535	627	458	82	144	64	374	70	326	286	566	137	503	1422	182	161	255	180	156
Tb927.6.1460	cyclin 3, mitotic cyclin, (CYC3)	Cell.cycle	6	13	3	486	369	288	62	318	169	2530	333	1545	17	19	6	487	1420	195	326	327	1368	1059
Tb927.11.16720	cyclin 6,mitotic cyclin (CYC6)	Cell.cycle	520	864	623	391	1061	559	126	158	71	514	77	412	627	698	304	1210	2240	17	59	27	193	160
Tb927.6.5020	cyclin 7, putative,CYC2-like cyclin, putative (CYC7)	Cell.cycle	1	1	2	6	3	3	80	190	85	501	53	240	5	5	2	2	11	486	399	488	190	131
Tb927.11.14030	cyclin 9,cyclin C-like,	Cell.cycle	118	204	142	112	211	143	143	550	314	1595	228	889	170	334	59	176	665	1829	3208	4616	868	797
Tb927.11.11500	cyclin dependent kinase-binding protein, putative	Cell.cycle	203	80	95	139	88	67	304	1008	613	2308	329	2162	174	259	81	96	269	114	448	240	1425	1440
Tb927.11.16390	cyclin dependent kinases regulatory subunit, putative (CKS1)	Cell.cycle	110	222	216	245	363	242	41	198	101	586	75	543	169	324	86	386	894	185	267	391	349	410
Tb927.10.6330	KKT1 kinetochore protein	Cell.cycle	932	1096	864	429	1416	904	407	1182	883	1983	493	3380	1717	2411	669	1389	3834	85	563	199	1829	2113
Tb927.7.2110	KKT11 Kinetochore protein	Cell.cycle	268	360	280	241	660	380	96	345	142	734	131	771	346	664	174	880	1829	251	261	371	735	433
Tb927.8.1680	KKT12 Kinetochore protein	Cell.cycle	227	300	220	177	551	370	124	445	318	1118	308	1131	478	821	213	705	1621	169	377	371	1300	706
Tb927.7.4860	KKT13 Kinetochore protein	Cell.cycle	160	332	257	87	346	243	104	290	193	519	114	754	226	354	81	278	770	61	183	135	521	491
Tb927.10.7240	KKT14 Kinetochore protein	Cell.cycle	236	309	243	204	411	263	191	623	507	1879	290	1820	293	412	149	609	1674	235	571	369	1474	1216
Tb927.6.3760	KKT15 Kinetochore protein	Cell.cycle	212	235	221	126	287	196	129	572	287	1374	206	878	412	1023	157	438	1186	307	687	810	986	858
Tb927.11.10000	KKT16 Kinetochore protein	Cell.cycle	42	44	33	215	166	109	105	446	155	1627	240	866	46	113	17	210	669	219	388	419	1015	736
Tb927.3.2330	KKT17 Kinetochore protein	Cell.cycle	296	538	241	333	550	279	173	687	385	2120	332	1618	255	485	149	496	1253	358	706	842	1143	1094
Tb927.9.3800	KKT18 Kinetochore protein	Cell.cycle	308	441	270	375	570	360	225	937	527	1789	301	1791	291	480	141	509	1319	288	701	701	1177	1187
Tb927.11.10520	KKT2 kinetochore protein, tyrosine kinase, putative	Cell.cycle	432	469	345	328	771	488	284	708	509	1543	318	2332	614	791	322	790	1675	53	300	87	1337	1120
Tb927.8.3680	KKT4 kinetochore protein	Cell.cycle	285	312	257	270	422	290	131	373	311	1276	239	1543	217	461	134	505	1075	97	282	200	946	851
Tb927.7.4850	KKT5 Kinetochore protein	Cell.cycle	137	221	120	96	193	140	92	295	128	658	97	472	126	361	70	292	721	184	275	400	422	304
Tb927.6.1210	KKT6 kinetochore protein	Cell.cycle	118	194	106	61	214	129	187	899	321	953	177	789	203	654	94	253	711	1037	1465	1918	766	610
Tb927.11.1030	KKT7 Kinetochore protein	Cell.cycle	558	835	525	398	1115	642	166	329	267	983	238	1918	549	1096	359	1241	3081	41	253	110	1066	1001
Tb927.4.5110	KKT8 Kinetochore protein	Cell.cycle	349	663	578	194	629	457	126	757	456	1153	268	1408	629	1098	274	849	2100	142	369	330	1346	990
Tb927.8.1150	KKT9 Kinetochore protein	Cell.cycle	345	471	382	235	797	465	98	253	170	415	125	1037	478	809	230	764	1692	92	186	127	682	317
Tb927.7.1590	mitotic cyclin,cyclin CycB3 (CYC8)	Cell.cycle	181	292	230	82	462	244	63	123	97	390	59	426	216	270	141	368	736	42	48	62	160	134
Tb927.9.10920	PK6 protein kinase, KKT3 kinetochore protein	Cell.cycle	591	485	527	423	560	473	266	747	566	1575	285	1635	601	1004	281	631	1601	90	291	211	992	978
Tb927.8.4810	prohibitin 1 (PHB1)	Cell.cycle	1934	1956	1721	355	911	545	750	2688	1566	3544	602	1717	1816	2439	610	709	1617	4337	4441	6569	1925	1150
Tb927.10.4310	prohibitin 2, putative (PHB2)	Cell.cycle	2311	1956	2082	532	1056	673	727	2363	1478	3632	830	2054	1558	3778	547	718	2682	793	1425	1773	2179	1619
Tb927.11.6550	PUF nine target 1 (PNT1)	Cell.cycle	322	314	263	239	252	181	320	1112	890	2796	702	5679	257	261	113	306	764	283	881	471	4282	3384
Tb927.10.6240	ras-like small GTPase, putative (TbRHP) spindle formation and mitosis	Cell.cycle	154	164	162	263	280	168	170	710	449	2489	434	2195	138	268	58	285	891	480	1093	923	1740	1542
Tb927.7.1190	regulator of chromosome condensation, putative	Cell.cycle	88	140	92	628	662	611	192	530	356	2195	466	2854	260	279	100	872	1975	71	285	125	1521	1473
Tb927.7.1210	regulator of chromosome condensation, putative	Cell.cycle	147	164	137	54	78	28	160	464	356	746	149	1003	150	263	62	54	103	47	197	102	632	730
Tb927.3.1750	rev7, putative,mitotic spindle checkpoint component, putative	Cell.cycle	56	72	57	51	76	77	125	402	190	1325	131	362	43	77	35	63	185	670	1014	1551	418	271
Tb927.4.3420	WEE1 protein kinase	Cell.cycle	116	86	100	131	310	176	117	315	295	1201	242	1366	151	238	79	227	651	144	414	339	931	984
Tb927.7.1320	10 kDa heat shock protein, putative (HSP10)	Chaperone	2230	2564	1883	772	2263	1687	1384	5203	2174	4963	1258	2866	1705	7309	743	2186	8057	18917	44188	64278	3916	2906
Tb927.2.5980	ATP-dependent Clp protease subunit, heat shock protein 104 (HSP104)	Chaperone	477	1072	112	488	299	195	150	617	220	1204	202	1419	363	1027	173	1007	3553	118	364	308	1249	1619
Tb927.2.3030	ATP-dependent Clp protease subunit, heat shock protein 78 (HSP78)	Chaperone	1628	1845	1045	1071	1205	951	385	1008	787	1927	326	3271	2113	3424	887	901	3872	126	628	327	1494	1716
Tb927.10.2290	chaperone protein DNAj, endoplasmatic reticulum	Chaperone	979	761	660	487	912	437	172	460	307	799	214	1225	599	1492	268	510	1643	60	311	208	779	807
Tb927.9.12730	chaperone protein DNAj, endoplasmatic reticulum	Chaperone	1166	620	711	326	623	321	258	909	705	1329	290	1384	752	1348	334	453	992	157	550	404	1082	1016
Tb927.1.1230	chaperone protein DNAj, putative	Chaperone	51	60	55	66	77	84	120	534	297	1396	219	969	32	100	20	95	272	268	693	633	995	934
Tb927.1.1960	chaperone protein DNAj, putative	Chaperone	721	501	574	302	498	297	204	544	411	1271	236	1512	595	1168	294	492	1290	105	333	204	1138	1116
Tb927.1.4300	chaperone protein DNAj, putative	Chaperone	201	300	189	153	213	173	83	82	49	336	62	300	135	301	64	209	760	28	64	56	168	195
Tb927.10.12380	chaperone protein DNAj, putative	Chaperone	161	158	165	111	187	166	263	1048	744	2119	392	1974	114	232	65	290	774	602	1342	1423	1808	1831
Tb927.10.12530	chaperone protein DNAj, putative	Chaperone	43	28	54	33	60	37	92	360	148	1225	135	675	21	44	12	57	119	300	480	612	532	373
Tb927.10.12640	chaperone protein DNAj, putative	Chaperone	182	242	206	113	230	92	181	569	305	1377	229	1481	117	214	73	305	686	80	220	164	1114	866
Tb927.10.13830	chaperone protein DNAj, putative	Chaperone	545	435	437	248	358	273	302	953	581	1853	339	1271	358	950	176	374	992	225	495	581	1305	1158
Tb927.10.14730	chaperone protein DNAj, putative	Chaperone	770	680	642	625	935	533	196	699	396	1708	237	1979	542	836	240	1141	2747	345	585	499	1466	929
Tb927.10.5040	chaperone protein DNAj, putative	Chaperone	428	523	384	456	459	287	214	753	396	1652	266	1300	236	540	107	474	1439	197	420	412	987	943
Tb927.10.6610	chaperone protein DNAj, putative	Chaperone	175	161	226	363	472	369	153	530	372	1620	273	1579	211	354	94	441	1070	201	468	366	1271	1005
Tb927.10.8540	chaperone protein DNAj, putative	Chaperone	1209	1276	959	438	955	763	248	947	656	1511	385	1959	696	2653	307	1347	5106	704	1551	2560	1986	2678
Tb927.10.9840	chaperone protein DNAj, putative	Chaperone	370	321	379	279	575	340	112	414	241	1306	218	1022	336	726	199	460	1242	346	396	516	1009	568
Tb927.11.1010	chaperone protein DNAj, putative	Chaperone	431	425	330	214	358	199	235	694	487	1640	270	1134	181	590	82	331	1254	368	721	755	1067	757
Tb927.11.15130	chaperone protein DNAj, putative	Chaperone	787	1055	646	326	992	768	275	938	713	1409	455	1924	483	1728	224	1046	3653	405	973	1195	1897	2045
Tb927.11.16740	chaperone protein DNAj, putative	Chaperone	143	182	188	454	676	533	128	715	482	1809	365	2207	166	494	60	544	1910	212	688	618	1575	2295
Tb927.11.16980	chaperone protein DNAj, putative	Chaperone	247	520	304	300	444	354	125	541	265	1418	253	1264	199	455	71	587	1382	103	282	177	1064	817
Tb927.11.5220	chaperone protein DNAj, putative	Chaperone	1309	1569	977	955	1143	665	408	1529	1132	2645	431	2431	802	1153	361	1113	2900	202	663	517	1881	1922
Tb927.11.5710	chaperone protein DNAj, putative	Chaperone	123	174	132	159	190	92	76	226	143	958	121	748	84	100	32	209	446	144	163	141	692	385
Tb927.2.3960	chaperone protein DNAj, putative	Chaperone	87	106	70	126	164	136	134	661	221	2388	251	725	83	102	49	179	398	737	841	1321	865	505
Tb927.2.5160	chaperone protein DNAj, putative	Chaperone	3742	4036	3275	1841	4138	2741	1539	5710	3385	7924	2370	7225	3227	4879	1494	5481	8678	2497	3388	4398	9215	4758
Tb927.3.1430	chaperone protein DNAj, putative	Chaperone	90	107	99	273	288	189	85	396	241	1313	232	1119	30	73	26	276	790	148	231	329	1082	978
Tb927.3.1760	chaperone protein DNAj, putative	Chaperone	182	259	249	209	199	149	196	679	384	2278	370	1393	138	446	76	322	783	1805	3000	4226	1328	986
Tb927.3.2290	chaperone protein DNAj, putative	Chaperone	219	294	173	161	197	144	245	936	463	1885	302	1136	126	227	43	181	533	1130	1400	2066	1169	802
Tb927.4.2970	chaperone protein DNAj, putative	Chaperone	29	46	43	78	68	51	97	245	176	699	99	648	55	89	46	54	168	129	278	191	491	386
Tb927.4.3980	chaperone protein DNAj, putative	Chaperone	6	11	4	1218	1616	896	65	323	178	3876	603	3301	18	21	3	1014	3106	138	239	226	2429	2226
Tb927.4.650	chaperone protein DNAj, putative	Chaperone	178	243	187	218	246	144	148	563	255	1140	180	789	172	524	69	255	730	888	1036	1711	840	719
Tb927.5.2880	chaperone protein DNAj, putative	Chaperone	39	54	69	82	140	129	49	313	198	574	122	508	35	146	16	205	625	166	319	439	741	618
Tb927.6.3120	chaperone protein DNAj, putative	Chaperone	176	206	118	972	1179	972	80	450	180	1977	304	1840	23	54	16	1510	3807	109	128	133	1378	1160
Tb927.6.3730	chaperone protein DNAj, putative	Chaperone	104	162	126	196	173	178	226	806	359	2766	362	935	105	196	45	163	455	1247	1562	2739	1114	706
Tb927.6.3850	chaperone protein DNAj, putative	Chaperone	2	14	5	12	9	2	128	517	190	978	143	425	7	3	3	5	13	484	492	804	434	295
Tb927.7.4590	chaperone protein DNAj, putative	Chaperone	78	94	77	96	115	71	133	528	359	1231	277	1432	60	129	22	129	328	122	403	265	1020	1042
Tb927.7.540	chaperone protein DNAj, putative	Chaperone	499	639	411	455	656	465	211	624	412	1808	256	1495	490	1126	177	281	1165	199	456	507	847	965
Tb927.7.6200	chaperone protein DNAj, putative	Chaperone	142	196	163	63	77	46	147	468	258	818	99	511	158	265	88	64	129	508	913	1411	485	402
Tb927.7.6660	chaperone protein DNAj, putative	Chaperone	445	250	412	19	90	61	230	692	501	1181	234	518	237	754	129	72	179	1014	1560	2233	530	430
Tb927.7.680	chaperone protein DNAj, putative	Chaperone	308	459	247	91	140	105	359	1267	815	1688	291	2221	424	568	182	151	359	217	593	446	1300	1282
Tb927.7.740	chaperone protein DNAj, putative	Chaperone	370	365	310	167	166	115	220	935	625	1807	305	1787	189	382	90	178	530	137	497	360	1459	1338
Tb927.7.990	chaperone protein DNAj, putative	Chaperone	837	1076	635	328	613	334	218	791	485	1428	279	1732	789	1280	367	574	1411	166	435	338	1102	922
Tb927.8.1010	chaperone protein DNAj, putative	Chaperone	137	233	175	158	195	144	150	467	355	1406	240	1218	143	204	76	151	427	268	453	450	1007	795
Tb927.8.1030	chaperone protein DNAj, putative	Chaperone	65	96	67	63	117	75	85	252	201	727	127	637	52	149	23	78	266	138	349	301	536	473
Tb927.8.4470	chaperone protein DNAj, putative	Chaperone	44	70	107	35	40	46	121	381	256	874	175	704	53	78	27	51	162	401	879	710	815	707
Tb927.8.7010	chaperone protein DNAj, putative	Chaperone	190	294	263	234	267	267	146	715	351	1967	250	836	135	392	51	276	939	862	1428	2371	996	758
Tb927.8.8310	chaperone protein DNAj, putative	Chaperone	551	542	685	1265	871	664	272	1059	814	4998	535	2046	511	974	203	765	2407	759	1318	1992	1859	1883
Tb927.9.10950	chaperone protein DNAj, putative	Chaperone	106	163	100	318	414	294	78	126	37	242	58	215	123	342	66	519	1226	16	34	40	160	125
Tb927.9.14180	chaperone protein DNAj, putative	Chaperone	176	150	186	247	290	173	202	726	459	1736	284	1306	156	255	70	301	990	472	803	1023	1069	946
Tb927.9.8160	chaperone protein DNAj, putative	Chaperone	797	775	608	1024	1340	581	291	1051	585	2773	439	2050	1172	1755	501	562	1239	155	393	411	1127	895
Tb927.9.8410	chaperone protein DNAj, putative	Chaperone	1256	806	941	391	687	366	251	743	678	1109	241	1460	1085	1846	481	664	1679	99	426	221	1107	953
Tb927.6.2170	co-chaperone GrpE, putative	Chaperone	1848	1613	2240	662	1425	939	677	2001	1523	4007	869	2633	2514	5517	980	429	868	2375	5413	7419	1057	610
Tb927.1.1720	cyclophilin 15, putative	Chaperone	208	345	215	298	380	268	184	829	371	1773	325	1168	197	371	93	419	1221	204	447	473	1278	1029
Tb927.11.880	cyclophilin a,cyclophilin type peptidyl-prolyl cis-trans isomerase (CYPA)	Chaperone	14540	16207	11735	6646	27302	17933	2434	10301	7776	19068	5785	24357	10549	31307	3946	29069	88275	15628	25465	38361	26448	23044
Tb927.10.13220	cyclophilin type peptidyl-prolyl cis-trans isomerase, putative (PPIase)	Chaperone	218	127	113	86	149	107	252	706	492	1848	310	1873	152	324	82	131	406	257	624	623	1236	1184
Tb927.2.1560	cyclophilin type peptidyl-prolyl cis-trans isomerase, putative (PPIase)	Chaperone	1474	1254	1176	553	1042	677	637	1708	1009	2996	625	1776	1131	2474	504	1064	2833	2251	2495	4945	1896	1249
Tb927.9.11740	cyclophilin type peptidyl-prolyl cis-trans isomerase, putative (PPIase)	Chaperone	72	102	64	119	164	128	146	625	230	1832	210	610	67	163	55	155	317	359	555	592	802	604
Tb927.9.14420	cyclophilin type peptidyl-prolyl cis-trans isomerase, putative (PPIase)	Chaperone	346	499	272	99	147	143	266	1009	547	1368	196	954	293	566	141	152	420	299	754	677	930	756
Tb927.9.3440	cyclophilin type peptidyl-prolyl cis-trans isomerase, putative (PPIase)	Chaperone	220	377	366	296	786	639	225	1001	567	1862	469	1972	257	523	106	747	2165	384	1040	920	1943	1865
Tb927.5.1370	cyclophilin-type peptidyl-prolyl cis-trans isomerase, putative (PPIase)	Chaperone	30	57	52	52	47	38	69	179	162	442	65	411	49	82	21	142	283	104	159	189	401	340
Tb927.7.280	cyclophilin-type peptidyl-prolyl cis-trans isomerase, putative (PPIase)	Chaperone	711	602	564	163	298	211	444	1481	781	2171	308	906	569	1496	232	340	1163	2302	3056	5354	1179	992
Tb927.7.4770	cyclophilin-type peptidyl-prolyl cis-trans isomerase, putative (PPIase)	Chaperone	960	701	952	12011	8006	7400	563	2845	1194	34991	2452	10460	1118	4474	567	6046	22415	7016	12127	21505	9128	9757
Tb927.8.5230	cyclophilin-type peptidyl-prolyl cis-trans isomerase, putative (PPIase)	Chaperone	264	392	315	279	630	490	193	790	538	1815	437	1485	252	405	90	628	1604	344	750	705	1758	1366
Tb927.8.6910	cyclophilin-type peptidyl-prolyl cis-trans isomerase, putative (PPIase)	Chaperone	100	142	98	149	171	124	69	284	149	1246	111	717	93	197	48	220	642	591	802	1087	548	480
Tb927.8.2000	cyclophilin, putative (NCP1) (in PUF7-TAP)	Chaperone	699	355	615	298	673	399	189	650	567	1489	348	1229	544	1957	238	629	1496	338	767	728	1250	826
Tb927.5.1020	disulfide isomerase, putative	Chaperone	222	314	245	291	389	216	180	837	717	2703	454	2250	125	323	86	472	1516	333	863	968	2902	2755
Tb927.10.16100	FK506-binding protein (FKBP)-type peptidyl-prolyl isomerase	Chaperone	1803	2454	1353	933	1316	1034	618	2370	1549	3199	758	4112	1224	2612	563	4491	8710	1052	2091	2040	7201	4292
Tb927.10.15590	FKBP-type peptidyl-prolyl cis-trans isomerase, conserved	Chaperone	173	136	188	728	802	581	128	578	366	2672	446	1827	96	483	42	471	2024	380	1004	1257	1593	2203
Tb927.10.15600	FKBP-type peptidyl-prolyl cis-trans isomerase, conserved	Chaperone	16	15	9	234	112	75	38	172	83	1321	171	533	22	48	16	115	281	127	242	332	717	662
Tb927.9.9860	GRP170, HSP70 and actin-like ATPase domains	Chaperone	933	909	917	4219	3067	2777	470	2065	1398	10499	1278	11366	789	987	397	2422	5951	841	1055	1228	5633	4299
Tb927.7.710	heat shock 70 kDa protein, putative (HSP70.4)	Chaperone	5556	4965	5619	1713	5541	2544	1084	3187	2413	4762	1492	9017	4591	10810	2201	4560	11567	180	1552	493	5567	5396
Tb927.7.1030	heat shock 70 kDa protein, putative (HSP70b)	Chaperone	305	346	197	181	288	156	252	1104	667	2638	424	2757	213	324	117	323	782	160	560	360	2237	2236
Tb927.3.3330	heat shock protein 20, putative	Chaperone	638	516	543	231	297	252	232	1061	472	1696	215	913	490	2145	217	452	1934	2277	3148	4311	1106	949
Tb927.11.11330	heat shock protein 70, major HSP70	Chaperone	49522	55434	45220	17087	45882	22753	6791	21747	18528	31311	8058	59024	53950	130296	22520	49908	142042	7861	31505	26049	42571	46649
Tb927.10.10980	heat shock protein 83, HSP83	Chaperone	4507	3481	4848	800	1942	1018	896	2337	2232	1964	679	4216	8551	15184	3169	3443	6086	325	1585	900	3762	2882
Tb927.11.2650	heat shock protein 84, putative, mit HSp90	Chaperone	8271	8990	4396	2044	5130	2927	1186	2911	1967	3509	899	6132	8665	13366	4209	4504	9651	453	1652	1030	4086	3295
Tb927.7.2070	heat shock protein DNAJ, putative	Chaperone	489	569	502	436	451	418	274	1162	695	1556	260	1216	346	913	137	517	1895	375	886	1106	1062	1133
Tb927.5.1520	heat shock protein HslU1, in mitochondrion	Chaperone	1526	1160	1618	817	1772	890	218	602	557	849	201	1533	1237	3096	561	1634	6114	86	405	271	1098	1317
Tb927.11.12230	heat shock protein HslU2, in mitochondrion	Chaperone	773	702	656	450	742	358	224	842	460	1587	305	1765	495	637	206	803	2121	158	414	331	1279	1035
Tb927.10.12710	heat shock protein, HSP110	Chaperone	7298	8865	6372	5087	9447	5438	1196	3123	2752	5395	1549	13378	7837	12167	3645	12757	24154	281	1595	507	8706	6236
Tb927.10.5660	heat shock protein, putative	Chaperone	255	292	208	129	164	132	153	675	429	1279	171	685	193	251	83	131	263	308	455	433	731	362
Tb927.3.5340	Hsc70-interacting protein (Hip), putative	Chaperone	3233	3552	2493	1363	3135	2158	684	2477	1880	3736	1069	4646	2713	6148	1275	3077	7523	1901	4452	5977	4392	3879
Tb927.10.2620	HSP20 cold-shock domain (p23-like)	Chaperone	592	488	659	401	678	341	417	1095	750	2437	444	1121	540	1631	225	579	2124	1270	2025	3689	1436	1231
Tb927.11.16050	HSP20 domain	Chaperone	325	473	348	205	333	214	181	649	423	1192	246	1233	234	457	113	370	1111	99	461	310	874	948
Tb927.9.13290	HSP20 domain	Chaperone	90	70	77	54	71	58	83	330	194	1275	158	716	33	158	21	94	333	268	588	767	775	848
Tb927.9.10230	HSP20 domain (p23-like)	Chaperone	3767	2838	3721	1455	5621	3779	825	2856	1941	4555	1645	5909	2925	6759	1440	4487	9344	2557	3618	6318	5725	3575
Tb927.9.4500	HSP70, endoplasmatic reticulum, HSP70.a	Chaperone	348	322	334	14421	9460	7152	218	2246	763	25596	2523	22086	689	1422	349	3782	12792	151	777	357	7465	8789
Tb927.10.14740	hypothetical protein, conserved, DnaJ domain	Chaperone	209	266	306	620	698	680	103	543	396	2113	333	2487	202	392	112	637	1719	359	638	877	1588	1443
Tb927.11.15480	hypothetical, HSP20-like chaperone	Chaperone	304	357	254	195	377	172	319	1080	471	1856	332	1229	250	597	129	749	1497	1227	1592	2739	2013	996
Tb927.10.9420	mitochondrial chaperone BCS1, putative	Chaperone	37	80	34	89	91	107	149	511	311	1299	237	1467	84	103	28	101	276	216	802	637	1116	1186
Tb927.8.3580	mitochondrial chaperone BCS1, putative	Chaperone	175	185	149	107	121	118	228	615	516	1525	214	1195	121	350	77	118	327	143	688	468	982	1019
Tb927.9.9780	peptidyl-prolyl cis-trans isomerase (cyclophilin- 40), putative	Chaperone	804	668	557	940	1221	1118	549	2153	1198	5537	1052	3184	346	1001	151	1238	4637	781	1363	1860	3563	2961
Tb927.3.3100	peptidyl-prolyl cis-trans isomerase NIMA-interacting 4, putative	Chaperone	209	113	227	97	184	130	70	237	227	818	122	535	89	302	33	140	571	971	1732	2502	569	528
Tb927.7.2480	peptidyl-prolyl cis-trans isomerase, putative (PAR45)	Chaperone	84	113	91	88	122	95	161	659	333	1657	271	1051	67	122	47	132	270	172	368	288	1106	733
Tb927.10.4620	peptidyl-prolyl cis-trans isomerase, putative (PPIase)	Chaperone	325	259	403	92	206	201	224	621	492	1069	228	652	260	641	138	221	1030	3360	7028	10108	719	802
Tb927.8.690	peptidyl-prolyl cis-trans isomerase/rotamase, putative,PPIase, putative (PIN1)	Chaperone	347	330	514	103	541	300	152	561	342	997	265	753	204	725	113	525	1639	1461	2291	3643	846	759
Tb927.5.580	prefoldin subunit, putative	Chaperone	688	665	819	604	785	450	288	994	526	2915	305	1205	449	709	205	1320	2674	1274	3969	3161	1872	743
Tb927.7.2590	prefoldin, putative	Chaperone	886	575	827	232	722	445	589	1905	835	2186	509	1261	627	1938	265	720	1514	869	1441	2222	1794	1188
Tb927.7.570	prefoldin, putative	Chaperone	1046	616	683	424	1051	763	547	2096	926	4575	769	1815	507	1133	224	1004	2374	2770	2897	4876	2250	1418
Tb927.7.5790	protein disulfide isomerase, ERp44-like	Chaperone	1009	815	988	3036	5228	3701	110	571	278	1944	501	3030	537	1820	236	3669	14923	654	2495	2270	1750	2223
Tb927.10.8230	protein disulfide isomerase,ERp57-like, cofactor wth calnexin, putative	Chaperone	1686	1437	2188	7214	24430	15337	799	2982	2753	16061	6421	36777	1498	2385	710	13436	23534	1105	2102	2066	24232	14843
Tb927.7.1300	protein disulfide isomerase,ERp72-like, cofactor wth calnexin, putative	Chaperone	1519	1427	1304	3004	6515	3125	634	2722	1531	8961	2111	10143	945	2286	430	4042	10129	376	995	849	8158	6569
Tb927.1.3200	SGT1-like protein, putative	Chaperone	702	756	562	705	801	786	135	488	420	1230	235	1665	563	1288	281	1334	3152	185	567	447	1421	1195
Tb927.5.2940	stress-induced protein sti1, putative	Chaperone	2724	3601	3858	1936	3146	2038	867	3467	3132	5601	1238	6242	2321	3687	1098	7285	13884	857	1760	1491	8833	6149
Tb927.10.4450	stress-inducible protein STI1-like, putative	Chaperone	659	536	1140	444	892	772	373	1327	1127	4077	710	2509	294	906	125	1111	3350	1634	2455	3365	2915	2307
Tb927.10.5180	TPR-repeat-containing chaperone protein DNAJ, putative	Chaperone	542	866	538	526	719	513	251	498	358	1582	295	1995	687	901	288	847	1997	83	251	137	1181	907
Tb927.4.2220	TPR-repeat-containing chaperone protein DNAJ, putative	Chaperone	625	773	665	815	699	434	218	436	233	782	126	902	483	978	228	625	1996	26	128	77	410	402
Tb927.4.880	TPR-repeat-containing chaperone protein DNAJ, putative	Chaperone	140	213	107	199	272	186	126	369	350	1313	238	1501	110	182	55	295	997	136	551	454	914	1207
Tb927.7.3630	TPR-repeat-containing chaperone protein DNAJ, putative	Chaperone	144	256	185	812	1046	1230	212	949	526	3709	656	5665	224	571	131	841	2292	85	396	184	2694	2898
Tb927.10.4900	TPR-repeat-containing chaperone protein DNAJ, putative,TPR repeat protein	Chaperone	991	881	803	606	1241	471	292	1149	647	2154	438	3149	541	1185	295	840	2292	160	576	413	1938	1832
Tb927.8.5890	Anti-silencing function ASF1B	Chromatin	240	369	266	114	204	164	115	468	276	977	136	692	265	619	135	242	653	1638	2549	4200	713	503
Tb927.1.630	anti-silencing protein ASF1A	Chromatin	73	110	78	48	129	72	75	211	138	647	121	540	106	293	66	159	433	173	424	391	496	472
Tb927.10.7420	bromodomain factor 2 protein, putative	Chromatin	98	104	99	136	407	233	79	299	200	717	153	861	121	340	86	352	833	99	238	201	710	566
Tb927.10.7050	chromatin assembly factor 1 subunit B, putative	Chromatin	157	196	160	84	156	89	147	508	328	1613	283	945	212	424	112	150	468	196	593	647	935	1011
Tb927.10.7510	chromatin binding protein, putative	Chromatin	280	275	236	188	338	225	119	571	426	1121	207	1215	221	424	91	403	1507	163	569	437	986	1012
Tb927.9.4900	condensin subunit 1, putative	Chromatin	509	728	427	469	852	486	396	1191	800	2810	586	3581	641	984	279	725	1859	178	511	414	1751	2015
Tb927.6.4820	CPC1, chromosomal passenger complex	Chromatin	168	279	205	175	327	232	108	474	285	1181	179	885	315	514	159	537	1183	459	657	1218	1033	620
Tb927.11.14840	CPC2, chromosomal passenger complex	Chromatin	165	272	206	45	239	173	297	1438	813	1956	620	2865	107	325	58	305	1049	1353	1995	2443	2764	2660
Tb927.8.1920	DOT1A	Chromatin	556	538	404	279	462	269	353	1416	614	3437	539	1313	249	448	83	476	1194	1636	1383	2367	1720	819
Tb927.8.5770	Elongator-like Protein 3a ELP3a	Chromatin	259	230	188	212	366	180	289	1025	654	3071	501	1772	231	457	101	191	559	564	1286	1441	1599	1419
Tb927.3.3490	high mobility group protein, putative (TDP1)	Chromatin	1688	2240	1935	863	2260	1485	300	1137	613	2273	577	3295	1648	2968	751	2961	7056	320	650	503	2536	1661
Tb927.7.4560	histone acetyltransferase HAT1	Chromatin	328	466	385	470	448	379	209	1059	490	2536	369	1640	324	588	175	496	1415	189	417	334	1351	1090
Tb927.11.11530	histone acetyltransferase HAT2	Chromatin	85	101	86	111	139	117	214	1024	593	2632	392	2197	80	159	44	192	426	385	949	686	2102	1899
Tb927.10.8310	Histone acetyltransferase HAT3	Chromatin	88	47	77	185	271	130	97	400	196	1742	158	965	44	99	33	110	200	746	971	1192	660	363
Tb927.10.1680	histone deacetylase 1 (DAC1 or HDAC1)	Chromatin	74	112	146	130	160	132	161	879	262	1656	229	921	66	115	32	166	500	449	504	905	834	717
Tb927.11.15600	histone deacetylase 2 (DAC2 or HDAC2)	Chromatin	11	16	24	11	17	8	139	592	354	1259	271	1359	15	23	6	26	74	230	589	524	1236	1121
Tb927.2.2190	histone deacetylase 3 (DAC3 or HDAC3)	Chromatin	227	269	184	203	188	119	169	417	365	1020	182	1599	226	444	108	316	1505	59	263	117	988	1180
Tb927.5.2900	histone deacetylase 4 (DAC4 HDAC4)	Chromatin	272	305	360	93	281	168	125	412	379	758	148	1025	225	601	123	330	964	57	275	229	900	1308
Tb927.7.2820	histone H2A	Chromatin	2050	3096	2036	658	3853	2706	775	2560	1702	3268	1495	3926	2078	5778	833	3384	9445	12164	21176	46205	5185	4706
Tb927.7.6360	histone H2A variant (h2aZ)	Chromatin	837	993	740	574	1540	1174	80	362	271	616	198	1582	585	2466	217	1429	5139	115	448	276	910	940
Tb927.11.7350	histone H2B variant (H2BVAR)	Chromatin	1568	1990	1333	927	2002	1282	455	1540	746	2590	533	2582	1233	1073	529	1985	3113	567	487	571	2130	799
Tb927.1.2430	histone H3	Chromatin	3071	4657	2968	2924	7850	4873	511	1878	1037	3895	1018	7103	3386	7517	1649	7728	12853	3220	5445	5800	5031	3815
Tb927.10.15350	histone H3 variant (h3vaR)	Chromatin	1085	1078	1042	1716	2321	1514	115	303	81	622	86	656	533	2209	298	1754	4006	203	288	306	325	230
Tb927.5.4170	histone H4	Chromatin	1537	2428	2838	361	2695	1649	595	2575	2381	1939	1164	2918	1124	2950	530	1624	4723	9665	19819	38106	3643	2834
Tb927.1.570	Histone-lysine N-methyltransferase, (DOT1B)	Chromatin	516	384	526	118	280	177	326	1346	681	1659	313	1092	296	576	178	269	911	1173	1481	2347	1340	943
Tb927.11.13640	J-binding protein (JBP1)	Chromatin	7	29	10	725	661	474	58	144	52	1017	190	1257	31	34	5	828	1977	6	52	20	635	510
Tb927.9.5730	nucleosome assembly protein-like protein	Chromatin	2881	1850	2656	1284	2407	1427	732	1883	1606	2785	756	3415	2400	7356	1095	1418	4464	756	1704	2102	2307	2070
Tb927.10.15180	nucleosome assembly protein, putative	Chromatin	1917	1670	1352	799	1481	1016	675	1582	1190	2234	638	3775	1640	4063	725	1152	2770	438	1653	1296	2326	2186
Tb927.10.1440	Pob3	Chromatin	197	205	238	92	176	111	155	442	282	506	99	696	150	294	59	226	552	108	336	284	587	535
Tb927.9.10100	Possible histone methyltransferase: 7 SET domains.	Chromatin	7766	9047	8208	1933	4219	2668	1084	2206	2042	3066	718	4660	10334	16328	4638	2012	4652	147	727	278	1577	1409
Tb927.10.8150	predicted bromodomain protein	Chromatin	72	120	66	80	111	71	155	508	300	1530	225	1425	35	117	19	144	242	149	465	279	1110	918
Tb927.11.6780	regulator of chromatin condensation, putative (RCC1)	Chromatin	648	922	184	80	103	111	493	2144	770	2315	397	1246	277	896	96	248	888	457	1203	1476	1859	1897
Tb927.11.370	repressor activator protein 1 (RAP1)	Chromatin	955	1198	809	524	776	478	486	1465	996	3524	573	3754	910	1118	315	964	2544	301	764	477	2438	1946
Tb927.7.1690	silent information regulator 2 (SIR2RP1)	Chromatin	134	104	109	200	291	195	158	460	320	1167	208	1344	84	190	35	306	1030	138	412	251	965	819
Tb927.9.11850	structural maintenance of chromosome 1 (SMC1)	Chromatin	1082	1240	610	994	1367	882	297	614	428	2130	330	2636	1367	1776	569	1152	3033	80	278	184	1321	1360
Tb927.10.10340	structural maintenance of chromosome 2 (SMC2)	Chromatin	578	775	514	441	808	586	354	933	792	2250	453	3286	638	846	242	1012	2524	85	353	220	1990	1878
Tb927.5.3510	structural maintenance of chromosome 3 (SMC3)	Chromatin	1528	1319	1353	644	1313	982	418	1076	972	2853	455	3836	1552	1788	693	937	2601	320	616	559	1528	1350
Tb927.10.740	structural maintenance of chromosome 4 (SMC4)	Chromatin	494	639	468	622	951	591	261	668	473	1893	338	2630	655	1019	300	953	2544	98	304	166	1534	1408
Tb927.2.1810	transcription silencer (ISWI)	Chromatin	1434	923	1044	379	1129	661	410	1013	957	1694	494	3392	1828	2286	722	666	1485	188	739	428	1774	1437
NCDS.Tb927.10.10451	#N/A	Chromatin	1053	1498	1066	453	2369	1171	251	850	579	893	470	2239	1008	2035	456	2099	4835	1862	3688	8828	2157	1799
Tb927.11.1450	2-oxoglutarate dehydrogenase E1 component, putative	Citric.acid.cycle	9022	11177	8853	2733	4539	2550	1476	2804	2584	3000	748	4636	11800	16776	5344	3967	11802	153	769	330	2617	2726
Tb927.11.9980	2-oxoglutarate dehydrogenase E1 component, putative	Citric.acid.cycle	9028	10302	9732	1891	2290	1051	1219	2351	2615	2274	575	2911	14399	26314	6163	2123	7083	167	886	308	1703	1873
Tb927.11.11680	2-oxoglutarate dehydrogenase E2 component, putative	Citric.acid.cycle	11655	11565	9510	2663	4215	2458	997	1503	1125	1597	352	2409	9101	20268	4348	2957	9954	347	1122	815	1237	1301
Tb927.10.14000	aconitase (ACO)	Citric.acid.cycle	1664	1957	534	646	623	246	268	912	422	1783	278	1654	1703	2689	775	1010	3467	62	279	141	1213	1355
Tb927.10.13430	citrate synthase, putative	Citric.acid.cycle	352	825	22	502	492	178	71	357	104	998	124	896	128	211	68	633	1496	17	74	43	616	594
Tb927.11.16730	dihydrolipoyl dehydrogenase (GCVL-2)	Citric.acid.cycle	5717	6035	4427	3103	4174	2786	1233	3768	2916	4444	957	4189	7129	15222	2720	2644	8146	607	2931	2286	3396	4193
Tb927.3.4500	fumarate hydratase, class I (FHc)	Citric.acid.cycle	7874	7392	2406	163	482	154	777	1540	938	794	222	879	2406	4124	987	538	1093	141	504	294	760	670
Tb927.11.5050	fumarate hydratase, class I (FHm)	Citric.acid.cycle	1334	1483	666	149	411	142	263	658	479	920	233	1232	1280	1843	604	341	705	127	341	220	878	648
Tb927.9.5900	glutamate dehydrogenase (GDH)	Citric.acid.cycle	28557	31738	12406	1654	1294	780	2919	3934	2204	2273	427	2083	20498	23873	8658	2867	9817	185	785	315	1528	1473
Tb927.8.3690	isocitrate dehydrogenase [NADP], mitochondrial precursor, putative (IDH)	Citric.acid.cycle	1152	1075	951	686	770	488	198	485	435	990	167	1104	814	1403	302	742	2518	112	302	219	713	682
Tb927.11.900	isocitrate dehydrogenase, putative (IDH)	Citric.acid.cycle	2370	3663	536	1347	1842	1487	517	2349	556	2766	508	3026	1001	1606	424	4628	25335	122	454	318	3014	4332
Tb927.10.2560	mitochondrial malate dehydrogenase (mMDH)	Citric.acid.cycle	9874	10484	5261	432	604	448	2204	7679	3155	3706	733	1571	5261	11943	2360	855	2557	3507	4206	8377	1929	1759
Tb927.10.3650	NADH-dependent fumarate reductase, putative	Citric.acid.cycle	2516	2962	1419	467	934	412	388	937	789	1629	421	2267	1784	2269	631	745	1930	52	365	165	1211	1422
Tb927.11.4780	pyruvate dehydrogenase (lipoamide) kinase, putative	Citric.acid.cycle	504	644	365	343	456	282	400	1845	652	4924	609	1827	456	801	175	422	1020	1170	1529	2511	1880	1585
Tb927.10.2350	pyruvate dehydrogenase complex E3 binding protein, putative	Citric.acid.cycle	1347	1220	922	331	380	246	202	502	313	713	120	740	1082	2679	471	473	1132	284	430	462	585	415
Tb927.10.12700	pyruvate dehydrogenase E1 alpha subunit, putative	Citric.acid.cycle	4428	5278	3299	2361	2747	1821	524	1829	1417	3442	660	3433	3377	6263	1431	2625	10701	377	1185	861	2367	2745
Tb927.3.1790	pyruvate dehydrogenase E1 beta subunit, putative	Citric.acid.cycle	6823	5009	4596	1202	2330	1229	897	2683	1924	2909	646	2616	4109	8273	2155	2000	6867	3381	3055	6368	2055	2281
Tb927.8.6580	succinate dehydrogenase flavoprotein, SDH1	Citric.acid.cycle	5080	6280	2865	441	574	363	557	728	489	743	133	683	2717	4224	1301	1011	3517	50	258	159	474	599
Tb927.9.5960	succinate dehydrogenase, SDH2C	Citric.acid.cycle	1476	1368	853	232	170	112	362	819	370	549	99	402	502	914	252	345	852	220	244	383	303	301
Tb927.10.7410	succinyl-CoA ligase [GDP-forming] beta-chain, putative	Citric.acid.cycle	10156	10879	9705	2017	3734	2821	1555	4589	3829	3769	1218	6077	8799	17502	3396	3169	9121	704	3024	2131	3542	3301
Tb927.3.2230	succinyl-CoA synthetase alpha subunit, putative	Citric.acid.cycle	7721	7353	8809	1660	3173	1867	1064	3855	3611	3502	921	3622	7882	22692	3503	3350	9932	2500	5180	7310	3744	3991
Tb927.11.2690	succinyl-coA:3-ketoacid-coenzyme A transferase, mitochondrial precursor, putative	Citric.acid.cycle	7884	9407	3822	1927	3365	2043	626	672	231	633	190	1011	3349	6748	1236	1954	5466	185	358	288	402	381
Tb927.10.11800	33 kDa inner dynein arm light chain, axonemal, putative,dynein light chain, putative	Cytoskeleton	192	303	255	191	366	213	177	651	298	1502	220	1016	142	312	59	507	1241	53	192	153	954	620
Tb927.9.8850	actin A	Cytoskeleton	3011	2187	3247	2591	5413	3340	688	2736	2201	5916	1127	7942	1786	6125	785	4508	18073	1060	2422	3863	5208	6304
Tb927.10.15800	actin related protein 2, putative	Cytoskeleton	85	85	96	106	99	106	188	786	395	2000	314	1146	77	104	36	162	460	401	693	757	1266	840
Tb927.9.5350	actin related protein 3, putative	Cytoskeleton	119	108	83	109	167	92	100	391	201	1231	178	933	34	69	13	186	556	166	285	307	822	764
Tb927.10.2000	actin-like protein, putative	Cytoskeleton	156	138	146	176	179	194	324	942	480	2646	436	1853	179	394	65	288	806	340	555	785	1569	1472
Tb927.11.10110	actin-like protein, putative	Cytoskeleton	274	372	319	170	342	177	195	661	438	1312	281	1334	317	464	108	556	1434	407	1019	1057	1319	1277
Tb927.3.3020	actin-like protein, putative	Cytoskeleton	55	68	67	38	83	69	97	319	229	723	129	643	55	131	28	103	319	219	606	548	555	514
Tb927.4.980	actin, putative	Cytoskeleton	57	76	58	54	71	47	82	185	143	598	90	713	81	220	27	95	318	114	507	292	437	580
Tb927.9.5440	actin, putative	Cytoskeleton	273	323	273	226	513	374	272	913	507	1941	383	1411	219	481	73	604	1824	404	1089	1270	1384	1488
Tb927.11.3880	actin, putative (TRYPARP)	Cytoskeleton	262	562	256	187	433	293	156	572	319	1503	282	1330	249	409	103	526	1497	275	677	677	1156	1069
Tb927.1.2340	alpha tubulin	Cytoskeleton	72148	82797	63880	11051	69529	34890	12988	46224	38637	25738	15317	74906	56132	141890	24080	61879	190275	12525	47316	71437	54614	66923
Tb927.3.1400	alpha-tubulin N-acetyltransferase, putative	Cytoskeleton	198	253	178	146	229	199	88	265	155	625	107	603	75	224	55	330	1116	195	240	281	457	424
Tb927.11.12360	ankyrin repeat protein, putative	Cytoskeleton	116	160	115	125	178	137	166	563	231	1432	195	577	74	218	22	272	900	481	840	1702	825	711
Tb927.9.13100	ankyrin repeat protein, putative	Cytoskeleton	73	81	113	123	199	194	228	619	478	1487	197	1153	90	188	31	239	560	705	1844	1783	871	761
Tb927.4.1170	ankyrin, putative	Cytoskeleton	231	268	146	172	239	151	246	1150	375	2781	400	1317	141	522	79	310	973	716	1122	1326	1609	1391
Tb927.10.10600	ARP2/3 complex 16kDa subunit, putative	Cytoskeleton	51	107	31	25	24	15	125	317	52	658	39	239	22	18	11	54	46	666	501	409	314	62
Tb927.10.13190	ARP2/3 complex subunit, putative	Cytoskeleton	60	75	61	71	107	109	127	329	236	825	161	839	72	157	34	132	386	114	330	268	810	776
Tb927.10.4540	ARP2/3 complex subunit, putative	Cytoskeleton	69	47	42	65	40	65	60	230	126	660	97	387	37	99	14	82	253	233	331	524	404	375
Tb927.2.2900	ARP2/3 complex subunit, putative	Cytoskeleton	109	138	85	224	225	209	177	604	227	1600	152	686	88	97	43	243	629	1039	1151	1675	601	423
Tb927.8.4410	ARP2/3 complex subunit, putative	Cytoskeleton	65	104	93	137	127	85	68	201	147	612	83	545	50	101	18	130	431	29	168	91	365	425
Tb927.9.10670	Bardet-Biedl syndrome 1 protein homolog (BBS1-like protein 1), putative	Cytoskeleton	95	104	97	97	203	160	208	542	366	1590	236	1321	75	170	54	159	475	127	298	277	952	1001
Tb927.10.6830	Bardet-Biedl syndrome 4 protein homolog (BBS4-like protein 4), putative	Cytoskeleton	84	131	94	90	117	78	187	786	415	2577	340	1304	85	93	43	146	343	315	541	489	1295	868
Tb927.8.6070	basal body component,ML protein (TBBC)	Cytoskeleton	323	383	371	314	446	285	176	452	350	1538	234	1871	580	711	248	500	1174	71	268	162	1059	873
Tb927.4.3440	BB50	Cytoskeleton	62	66	63	44	109	71	165	436	355	1046	268	1305	48	81	27	128	391	147	581	395	1329	1120
Tb927.1.2330	beta tubulin	Cytoskeleton	58547	76757	50690	10163	54192	28976	9007	31939	24323	17941	10166	61571	46112	104838	19103	65032	175230	10958	32857	32045	37647	44541
Tb927.10.14890	C-terminal motor kinesin KIFC1	Cytoskeleton	367	600	332	13527	24481	14495	189	1944	430	8594	2335	21311	771	1256	342	23545	62954	112	479	195	8875	8392
Tb927.11.9110	C-terminal motor kinesin, Kinesin-14B	Cytoskeleton	237	228	142	168	278	159	173	524	388	1503	256	1705	135	258	83	296	827	95	321	206	1165	1065
Tb927.10.4170	CAP292 Clathrin-associated protein, resembles yeast myosins, homologue of centrosome-associated protein CEP250	Cytoskeleton	610	756	548	479	830	573	429	957	746	2831	584	3945	732	905	348	686	1974	46	250	79	1762	1519
Tb927.4.2080	CC2D is a FAZ-ER protein, also present on the basal bodies. CC2D is required for FAZ filament assembly.	Cytoskeleton	3543	6021	2706	2443	5024	3010	501	2093	1029	3676	955	6668	2871	4593	1377	5965	13193	319	673	546	3408	2666
Tb927.10.16110	CMF1, possible component of motile flagella	Cytoskeleton	551	451	310	187	342	240	181	800	408	1283	313	1233	443	908	153	388	1772	154	613	586	1261	1366
Tb927.7.2790	CMF10, possible component of motile flagella	Cytoskeleton	528	754	509	325	768	401	330	1692	834	2559	576	2433	372	775	180	844	2428	393	809	992	2271	2084
Tb927.10.9870	CMF12, possible component of motile flagella	Cytoskeleton	442	576	446	374	899	631	196	968	419	1856	295	1362	462	1652	192	647	2361	1536	2877	5177	1280	1360
Tb927.10.10090	CMF14, possible component of motile flagella	Cytoskeleton	294	228	305	167	229	183	237	631	537	2098	327	2446	411	409	160	258	721	143	513	351	1276	1109
Tb927.11.7560	CMF15, T. brucei components of motile flagella (TbCMF15)	Cytoskeleton	2165	2358	2124	1021	4012	2314	391	1461	1313	2241	782	4534	2214	3346	921	3854	10822	160	709	404	2729	2872
Tb927.11.1430	CMF2, T. brucei components of motile flagella (TbCMF2)	Cytoskeleton	3373	5347	2873	1630	5081	3048	478	1754	1240	2245	649	4943	2350	3225	1233	4716	10119	127	558	237	2447	2269
Tb927.5.2950	CMF3, T. brucei components of motile flagella (TbCMF3)	Cytoskeleton	1318	1860	1627	647	1953	1199	265	1375	1075	2586	576	3496	1151	2016	642	2897	6812	511	1063	864	3163	2852
Tb927.3.4230	CMF33 subtilisin-like serine peptidase	Cytoskeleton	35	67	60	3045	2765	2033	131	583	266	3376	546	4425	275	484	129	1665	5539	78	260	163	2034	2589
Tb927.10.7690	CMF4, T. brucei components of motile flagella (TbCMF4)	Cytoskeleton	856	1484	837	481	1157	811	311	958	640	1636	430	3140	597	784	305	1492	3174	102	401	212	1733	1403
Tb927.2.4810	CMF5, T. brucei components of motile flagella (TbCMF5)	Cytoskeleton	1172	1472	1105	791	1463	1211	353	869	732	3398	522	3969	1745	2263	675	1791	4769	132	552	234	2176	2491
Tb927.10.3310	CMF76b, possible component of motile flagella	Cytoskeleton	559	817	530	483	801	471	212	833	503	1548	287	1860	527	919	235	809	1977	72	249	127	1035	823
Tb927.11.10900	CMF9, MENG,flagellar component	Cytoskeleton	453	857	424	470	680	421	215	833	472	1868	274	2001	388	683	234	854	2121	87	267	271	1304	853
Tb927.3.5180	cofilin/actin depolymerizing factor, putative	Cytoskeleton	1428	1249	1599	2151	3470	2413	242	874	623	2953	613	3308	1187	1653	406	3947	7381	1602	1722	2731	2362	1690
Tb927.8.3100	coronin (CRN12)	Cytoskeleton	1051	803	806	1427	2574	1491	244	903	743	3096	668	4089	802	1660	336	2262	6858	250	683	530	2789	2946
Tb927.4.560	Cytoplasmic dynein 2 heavy chain (DYNC2H1), putative	Cytoskeleton	2433	2950	2234	4696	9762	7520	1048	2142	1575	9521	2096	12868	5316	5790	1932	6360	14932	187	516	295	5491	5218
Tb927.11.10930	delta tubulin,tubulin delta chain (TUBD1)	Cytoskeleton	96	72	85	62	130	97	177	447	394	1529	348	1829	86	148	47	100	298	375	870	812	1453	1238
Tb927.8.4870	DIGIT, flagellar component	Cytoskeleton	1237	1641	1125	702	1557	1062	422	1466	1011	2484	688	4253	1337	1675	601	1678	4148	128	476	269	2683	2207
Tb927.10.1130	dynein arm light chain, axonemal, putative	Cytoskeleton	370	471	259	230	354	262	247	1099	475	2092	353	1191	250	687	108	497	1520	462	759	1086	1545	1326
Tb927.7.820	dynein arm light chain, axonemal, putative	Cytoskeleton	229	301	242	249	353	267	47	193	121	485	74	565	163	523	89	508	1513	89	186	127	420	382
Tb927.11.11220	dynein heavy chain	Cytoskeleton	2873	3462	2757	1924	5454	4055	1243	1624	1417	4540	1370	6565	5573	5398	1940	4752	10803	67	436	107	3447	3327
Tb927.11.3250	dynein heavy chain	Cytoskeleton	9580	10695	9029	5184	14760	10725	2957	4501	3244	9725	3895	21991	17687	20007	6650	13887	28192	224	892	384	9763	9049
Tb927.11.8160	dynein heavy chain	Cytoskeleton	2835	3708	2977	2025	5317	3630	1428	2070	1860	6327	1590	8855	5128	5161	1699	4562	9536	139	664	210	4242	4034
Tb927.11.2430	dynein heavy chain DHC1b or DYNC2H2, cytoplasmic type	Cytoskeleton	2473	3273	1793	4311	9032	6294	1296	2068	1606	8933	2133	11917	5086	5370	1831	6503	15048	81	379	147	5415	5256
Tb927.4.870	dynein heavy chain DNAH10 IAD-1alpha inner arm dynein heavy chain	Cytoskeleton	3087	4160	2924	1053	4868	3386	1549	1591	1322	3455	1504	5667	5302	6049	1843	3758	7947	65	379	106	3044	2731
Tb927.8.7840	dynein heavy chain, putative, not a DHC in Wickstead analysis	Cytoskeleton	12	17	6	98	161	46	53	77	66	509	101	630	33	47	7	66	156	37	83	58	350	378
Tb927.2.4060	dynein intermediate chain IC 138	Cytoskeleton	705	945	597	389	713	497	305	1005	724	2396	410	2720	717	1215	276	736	2385	82	469	242	1712	1718
Tb927.11.2270	dynein intermediate chain IC140 (IDA7)	Cytoskeleton	726	1012	576	507	1141	588	238	686	533	1489	301	2325	807	1252	318	1090	2908	83	401	224	1398	1504
Tb927.11.14300	dynein intermediate chain IC70, putative	Cytoskeleton	2158	3050	1648	1109	3466	2104	448	1420	933	2744	670	4621	2138	3408	907	3423	9419	176	925	478	3155	2805
Tb927.11.5000	dynein intermediate chain IC78, putative	Cytoskeleton	1745	2447	1568	1052	2418	1277	312	1187	820	2261	480	3022	1598	2303	693	2264	5298	99	438	235	1734	1764
Tb927.11.5510	dynein light chain p28, axonemal, putative	Cytoskeleton	450	608	473	284	726	552	160	831	437	1442	275	1321	307	672	136	853	2074	721	591	1353	1355	937
Tb927.10.15580	dynein light chain, putative	Cytoskeleton	105	132	153	96	177	158	79	358	179	1466	148	604	63	198	44	195	605	332	699	1057	627	628
Tb927.10.4690	dynein light chain, putative	Cytoskeleton	329	405	587	120	297	254	251	945	441	2605	382	912	162	294	85	421	997	761	1338	1960	1183	847
Tb927.10.6670	dynein light chain, putative	Cytoskeleton	449	475	416	290	718	546	318	1259	561	3150	685	1814	328	664	157	672	1342	2361	4329	5949	1972	1404
Tb927.11.5680	dynein light chain, putative	Cytoskeleton	424	427	377	256	468	277	161	778	290	1127	182	1154	285	553	131	638	1655	752	1171	1680	1028	722
Tb927.5.4440	dynein light chain, putative	Cytoskeleton	225	340	465	121	372	374	86	404	317	686	179	833	175	533	71	490	1364	1074	2496	2469	710	549
Tb927.10.13110	dynein light chain, putative,dynein light chain 2B, redicted dynein modulator,roadblock/LC7 family member	Cytoskeleton	511	663	479	269	564	547	264	808	346	1325	291	1115	273	424	118	752	1212	740	606	872	1277	550
Tb927.10.10320	dynein light chain, putative,dynein Tctex1 family, putative	Cytoskeleton	140	125	175	232	498	369	99	354	180	1480	211	785	65	118	36	384	787	375	510	1014	816	489
Tb927.10.13370	dynein light chain, putative,dynein Tctex1 family, putative	Cytoskeleton	310	310	330	172	424	289	236	820	524	1780	416	1037	236	457	75	402	1110	784	1561	2218	1383	1150
Tb927.11.3660	dynein light chain, putative,dynein Tctex1 family, putative	Cytoskeleton	252	300	232	175	409	360	87	329	201	663	147	892	144	358	73	439	1111	394	794	888	686	753
Tb927.11.7740	dynein light chain, putative,dynein Tctex2 family, putative	Cytoskeleton	118	129	87	36	72	57	40	242	72	248	35	160	66	127	27	113	295	133	174	261	145	124
Tb927.9.12820	dynein light chain, putative,dynein Tctex2 family, putative	Cytoskeleton	214	203	346	146	353	259	155	457	306	868	209	634	205	467	80	325	1277	1430	2193	3426	625	571
Tb927.11.16810	dynein light intermediate chain D1bLIC, putative	Cytoskeleton	540	727	347	610	1210	494	165	473	329	1321	278	1756	498	738	190	1274	3758	91	283	160	1228	1473
Tb927.11.7240	dynein regulatory complex subunit CMF70	Cytoskeleton	461	703	534	460	848	427	191	665	373	1661	303	2254	485	733	180	840	2523	402	818	1038	1366	1332
Tb927.9.14480	dynein-associated protein, putative	Cytoskeleton	601	554	408	513	960	569	473	1520	521	4137	534	1328	401	879	196	871	1944	4122	5302	7178	1500	637
Tb927.10.5960	engulfment and cell motility domain 2, putative	Cytoskeleton	105	84	112	855	518	393	60	130	50	435	76	329	62	68	21	537	1674	14	37	21	173	183
Tb927.10.1140	epsilon tubulin (TUBE1)	Cytoskeleton	187	206	161	148	188	126	156	526	281	2064	261	1303	143	228	61	168	530	218	545	568	965	1065
Tb927.11.670	epsinR	Cytoskeleton	960	1189	572	2019	2165	1793	275	1118	594	3456	462	3671	638	909	287	3079	6957	166	455	309	2381	1833
Tb927.3.5540	FAP133, Component of the IFT dynein motor	Cytoskeleton	332	364	242	382	728	407	168	749	385	1327	225	1524	344	433	156	849	2252	266	528	478	1112	942
Tb927.1.1340	FG-GAP repeat protein, putative,intergrin alpha chain protein, putative	Cytoskeleton	126	152	65	105	196	130	172	659	390	1473	370	1753	87	177	65	187	789	270	842	750	1555	1844
Tb927.11.11720	FG-GAP repeat protein, putative,intergrin alpha chain protein, putative	Cytoskeleton	320	351	289	1063	679	610	415	1465	986	5005	592	3216	258	648	150	482	1759	574	1191	1253	1962	2203
Tb927.11.16110	FG-GAP repeat protein, putative,intergrin alpha chain protein, putative	Cytoskeleton	460	507	397	608	762	579	465	2140	1393	4618	996	4596	470	931	202	548	1831	556	1460	1452	3281	3674
Tb927.3.3640	FG-GAP repeat protein, putative,intergrin alpha chain protein, putative	Cytoskeleton	187	251	101	117	201	107	137	408	268	1160	197	1182	169	348	67	228	743	142	430	374	790	924
Tb927.6.2020	FG-GAP repeat protein, putative,intergrin alpha chain protein, putative	Cytoskeleton	248	376	179	208	266	181	139	702	431	1251	214	1276	319	479	98	312	929	144	539	318	734	863
Tb927.7.6460	FG-GAP repeat protein, putative,intergrin alpha chain protein, putative	Cytoskeleton	624	908	476	669	975	789	294	1134	694	2709	408	3549	626	982	279	785	1924	192	718	472	2096	2282
Tb927.11.2410	Flabarin, flagellar membrane protein in Leishmania	Cytoskeleton	6792	7657	4308	51	195	56	933	2434	1381	383	195	380	3477	3465	1535	99	181	874	850	1070	344	172
Tb927.3.2310	flagellar component,PACRGA	Cytoskeleton	1037	1499	976	696	1716	1198	282	1056	642	1343	440	2615	857	3082	350	1624	5766	209	854	919	1601	2068
Tb927.8.4050	flagellar membrane protein that interacts with FLA1, similar to FLA3	Cytoskeleton	953	1529	921	49	139	58	529	1089	842	842	207	1003	899	1281	434	50	129	97	455	172	464	372
Tb927.11.12150	flagellar protein essential for flagellar pocket biogenesis (BILBO1)	Cytoskeleton	1006	1086	799	498	1318	813	245	1046	681	1694	368	2534	831	1383	447	887	2499	137	391	230	1390	1083
Tb927.1.2670	flagellar protein PF16	Cytoskeleton	2300	3609	2391	1214	3185	1934	432	1565	999	1593	480	2892	1577	2324	779	3093	6173	387	635	542	1690	1386
Tb927.10.13960	flagellar protein PF20	Cytoskeleton	704	1066	663	450	1005	609	236	1027	608	2318	471	2206	652	1106	296	1131	2979	348	912	1276	1809	1900
Tb927.8.4640	flagellar protofilament ribbon protein, putative	Cytoskeleton	1479	1573	1573	525	1486	952	427	1747	1072	1603	523	2605	971	2314	457	1464	4688	209	640	598	1930	1549
Tb927.3.3690	flagellar radial spoke protein-like, putative	Cytoskeleton	1244	1723	1029	769	1832	1031	316	1108	693	2258	441	3718	831	2192	321	2000	7832	182	658	499	2239	2890
Tb927.3.1110	flagellar transport protein, putative (PIFTA1)	Cytoskeleton	523	772	570	732	1096	844	261	1320	705	2338	511	2796	552	944	197	1526	5084	131	503	472	1938	2128
Tb927.3.5490	flagellar transport protein, putative (PIFTB2)	Cytoskeleton	1716	2770	1318	1678	2467	1483	371	1781	842	3213	561	3649	1200	1201	552	2677	5674	214	380	294	2196	1502
Tb927.3.3000	flagellar transport protein, putative (PIFTC3)	Cytoskeleton	964	1205	1072	1576	3094	1684	196	631	445	1854	332	2283	829	1323	383	2752	7525	137	337	254	1412	1340
Tb927.10.8940	Flagellum tageting protein KHARON1	Cytoskeleton	22274	24297	16083	11788	21643	13956	1984	5780	3654	7886	1993	16005	13879	30579	6234	26764	79409	330	1866	692	8760	8921
Tb927.11.3090	FOR20	Cytoskeleton	80	109	79	55	96	98	108	398	160	1134	173	604	44	132	30	231	438	467	700	881	798	496
Tb927.10.9250	G-actin binding protein, putative, CAP/Srv2p, putative	Cytoskeleton	799	753	685	943	1818	999	233	1145	721	2770	497	2403	724	1992	361	1816	4849	303	933	830	2215	1987
Tb927.4.2350	G-actin binding protein, putative, twinfilin, putative	Cytoskeleton	176	202	140	199	235	207	75	267	186	630	123	799	78	270	37	404	1721	92	240	284	642	730
Tb927.11.11340	gamma-tubulin complex subunit or spindle pole body component alp6, putative	Cytoskeleton	321	269	208	294	388	275	273	750	570	2181	284	2084	344	624	153	443	1171	165	375	399	1208	1238
Tb927.10.9770	gamma-tubulin complex subunit, or spindle pole body protein, putative (GCP2)	Cytoskeleton	285	310	221	177	248	196	368	1407	904	2985	470	2533	251	388	114	346	879	576	1049	959	2074	1563
Tb927.3.910	gamma-tubulin,tubulin gamma chain	Cytoskeleton	399	397	308	270	362	235	190	698	359	1766	243	1525	412	531	136	375	1100	151	479	312	1078	983
Tb927.6.3150	Hydin,flagellar component	Cytoskeleton	2899	3443	2551	1692	4099	3287	1456	1664	1421	5046	1297	6011	6089	6354	2515	3531	7849	125	620	190	2883	2437
Tb927.11.5750	hypothetical protein, conserved	Cytoskeleton	112	177	112	265	239	189	157	425	260	1710	250	1990	150	248	94	333	726	81	171	154	1304	1027
Tb927.4.2400	hypothetical protein, conserved	Cytoskeleton	382	242	359	127	543	445	261	497	551	1717	393	3192	534	923	226	329	1050	73	388	161	1549	1495
Tb927.5.1070	hypothetical protein, conserved	Cytoskeleton	62	151	61	190	152	114	129	302	327	749	146	988	58	63	25	365	963	34	113	57	771	841
Tb927.10.15760	hypothetical protein, conserved, in flagellar proteomes, low homology to d tRNA methyltransferase of s: cerevisiae	Cytoskeleton	7873	9401	6888	1687	6843	3839	876	2093	1727	1851	832	6317	4890	9600	1924	6778	19116	1362	2035	2967	3762	3246
Tb927.7.3740	hypothetical protein, conserved, in flagellum	Cytoskeleton	1641	2384	1332	1245	2338	1566	358	1244	766	2105	525	3766	1197	2359	633	2177	5518	211	631	421	2350	2355
Tb927.10.450	hypothetical protein, conserved, microtubule binding domains. very K/E rich	Cytoskeleton	690	979	440	804	1318	894	203	563	291	1696	318	2327	494	818	338	1868	4589	81	294	214	1590	1446
Tb927.6.3220	hypothetical protein, conserved, no domains, no yeast or human match	Cytoskeleton	354	441	404	340	499	381	216	643	518	2124	279	2030	798	1313	377	477	1458	125	475	279	972	1130
Tb927.6.1730	hypothetical protein, conserved, resembles various yeast myosins	Cytoskeleton	245	267	173	815	699	550	172	508	377	2199	378	3132	319	630	110	918	2891	128	564	305	1709	2337
Tb927.10.6790	hypothetical protein, conserved, spindle pole body domain	Cytoskeleton	202	200	146	197	276	239	281	582	525	1789	375	2830	355	383	119	269	798	153	503	318	1499	1588
Tb927.3.1420	hypothetical protein, conserved, trypanosome-specific, C-terminal Kelch motif	Cytoskeleton	301	278	286	408	751	541	541	788	806	3217	737	4060	464	591	181	550	1447	131	481	257	1973	2355
Tb927.10.12990	hypothetical protein, conserved,predicted ankyrin repeat family protein	Cytoskeleton	121	112	125	149	197	234	120	593	298	1913	230	1229	131	314	46	255	1068	472	803	960	1159	1125
Tb927.1.3250	hypothetical protein, myosin heavy-chain like	Cytoskeleton	480	595	486	465	714	557	329	677	486	2115	445	3275	622	813	256	865	1720	58	286	96	1560	1282
Tb927.10.15290	hypothetical protein, tubulin-binding CAP cofactor domain (cytoskeletal)	Cytoskeleton	1081	1507	721	606	946	590	405	644	420	1862	324	1968	1049	1432	417	910	2547	52	320	115	924	1300
Tb927.8.3250	IAD-1beta inner arm dynein heavy chain	Cytoskeleton	3700	5297	4056	3232	7457	5109	1821	2321	2060	7823	2146	9910	6392	6475	2228	5633	11707	81	489	179	5039	4457
Tb927.2.5270	IAD-3 inner arm dynein heavy chain	Cytoskeleton	3841	6345	4050	2220	5293	3919	1725	2549	2029	5749	1624	8368	6120	6022	2071	5188	10706	112	590	141	4085	4081
Tb927.10.5350	IAD-4 inner arm dynein heavy chain	Cytoskeleton	2528	4165	2263	1783	3991	2839	1291	1911	1322	5710	1320	6893	4110	3775	1403	3732	7681	276	713	575	3100	2809
Tb927.7.920	IAD-5 inner arm dynein heavy chain, clathrin-associated	Cytoskeleton	2622	3563	2629	1675	4712	3441	1256	2091	1657	7376	1835	9761	5413	5225	1702	4295	8571	113	610	184	4702	4046
Tb927.10.5380	intraflagellar transport protein IFT122	Cytoskeleton	1170	1605	968	1680	2257	1540	350	990	667	3043	582	4084	1661	2194	694	2682	7616	119	377	212	2003	2086
Tb927.5.3030	intraflagellar transport protein IFT122B	Cytoskeleton	1473	1715	1656	1471	2138	1417	278	956	897	2430	429	3213	1789	2375	671	3668	11086	50	305	119	2518	2955
Tb927.10.14470	intraflagellar transport protein IFT140	Cytoskeleton	1816	2989	1638	2138	3515	2445	548	1013	767	3609	764	4948	1998	2985	813	3492	10581	86	378	141	2614	2710
Tb927.10.1170	intraflagellar transport protein IFT172	Cytoskeleton	2972	3894	2365	3206	6694	4709	620	1894	1387	5466	1241	10269	4334	4880	1430	6223	15491	103	759	183	4558	4645
Tb927.6.3290	intraflagellar transport protein IFT20	Cytoskeleton	448	766	436	303	771	587	115	501	172	1199	133	727	291	658	186	655	1495	1420	2075	2607	570	380
Tb927.2.4530	intraflagellar transport protein IFT43	Cytoskeleton	259	218	244	411	526	381	144	604	375	902	183	834	150	522	42	646	2186	811	1200	1810	953	900
Tb927.6.3100	intraflagellar transport protein IFT46	Cytoskeleton	725	848	671	1571	1920	1101	266	976	533	3285	402	3342	900	1524	451	1955	5708	170	564	384	2130	1652
Tb927.10.14980	intraflagellar transport protein IFT52	Cytoskeleton	921	1346	809	1000	1930	1124	282	1210	800	2292	531	3239	720	1439	399	1801	4649	85	381	170	2206	1863
Tb927.10.11310	intraflagellar transport protein IFT55/IFT57	Cytoskeleton	919	1312	718	991	1256	991	229	1111	522	2264	287	2459	801	1294	318	1604	4250	347	620	726	1533	1375
Tb927.7.3370	intraflagellar transport protein IFT74	Cytoskeleton	979	1345	884	1454	2491	1292	226	1026	534	2612	536	4178	949	1950	451	2793	8406	128	450	356	2366	2295
Tb927.10.14990	intraflagellar transport protein IFT80/CHE2	Cytoskeleton	1582	1923	1085	1296	2584	1790	279	967	660	2386	506	3774	1253	2406	507	2742	10436	123	555	355	2045	2515
Tb927.10.2640	intraflagellar transport protein IFT81	Cytoskeleton	1166	1124	853	1700	3285	1999	286	1041	723	3292	655	6402	1100	1766	554	3355	8673	91	458	197	3244	2813
Tb927.11.1740	intraflagellar transport protein IFT88	Cytoskeleton	1228	1901	1284	1662	2684	1783	230	789	605	2208	488	2965	1254	1636	561	2700	7513	239	623	493	1690	1766
Tb927.11.2880	KIN-A, kinesin, mitotic spindle	Cytoskeleton	444	602	369	164	480	307	196	430	314	1465	216	1436	489	1008	216	479	1118	56	318	174	863	841
Tb927.7.5040	KIN-B, kinesin, mitotic spindle mid-zone	Cytoskeleton	415	659	346	186	437	256	205	842	461	1694	309	1449	227	308	100	445	1050	163	256	211	1166	721
Tb927.11.10760	KIN-D kinesin, associated with sub-pellicular microtubules, essential	Cytoskeleton	1750	2411	1374	607	1346	823	217	801	515	1614	332	2150	1721	2582	693	1794	5578	54	415	165	1428	1494
Tb927.11.6400	kinesin	Cytoskeleton	376	523	349	305	492	298	281	790	536	1715	333	2412	432	587	200	500	1315	79	336	151	1432	1233
Tb927.3.2020	kinesin	Cytoskeleton	360	525	319	119	382	261	167	698	437	696	222	1174	280	510	127	610	1522	104	238	204	888	688
Tb927.5.2410	kinesin	Cytoskeleton	1346	1936	1537	2139	2820	1792	364	950	800	2812	464	3717	1583	2082	651	3169	8781	36	218	89	2332	2426
Tb927.6.1770	kinesin	Cytoskeleton	815	945	737	1081	1503	975	332	1100	702	2708	496	3382	1108	1922	645	1720	5039	444	1017	938	2156	1885
Tb927.6.4390	kinesin	Cytoskeleton	335	423	236	2144	2338	1519	147	608	287	2284	412	3956	637	868	223	1799	6718	171	504	255	1695	1901
Tb927.7.7120	kinesin	Cytoskeleton	159	235	126	396	311	196	124	289	148	1034	132	944	128	141	69	325	824	152	192	199	578	376
Tb927.1.1350	kinesin heavy chain, Kinesin-1	Cytoskeleton	104	108	104	81	217	110	107	228	178	508	124	719	186	322	90	202	493	36	102	54	382	330
Tb927.9.3650	kinesin KIF13-1, depolymerising, spindle regulation	Cytoskeleton	791	976	569	515	1181	790	304	1227	713	2844	521	2672	641	1324	289	1363	3540	113	568	302	2294	1986
Tb927.8.2630	Kinesin KIN-C. Trypanosome-specific kinesin family 2	Cytoskeleton	2400	3549	2383	556	1144	592	273	537	418	778	214	1308	1843	2778	890	1144	3215	43	219	81	701	642
Tb927.7.4830	Kinesin-12	Cytoskeleton	27	23	25	47	36	39	198	829	371	2300	312	1254	22	44	20	79	169	191	627	455	1458	1470
Tb927.11.2490	Kinesin-3	Cytoskeleton	399	589	268	1683	1620	1350	267	638	378	2235	435	2643	619	752	431	1721	4742	36	131	64	1285	1300
Tb927.7.5650	Kinesin-4/10	Cytoskeleton	114	99	104	37	121	68	135	267	203	876	131	792	108	140	46	93	327	125	164	195	563	470
Tb927.11.13920	kinesin-II 85 Kd subunit, family 2	Cytoskeleton	529	793	466	1457	1182	936	219	725	382	2014	384	2440	622	895	260	1559	4051	84	242	113	1334	1156
Tb927.6.2880	Kinesin-like but poor match	Cytoskeleton	442	828	299	724	690	440	252	700	434	2245	360	2530	450	673	225	745	1872	136	364	356	1432	1286
Tb927.7.4110	Kinesin-like but poor match	Cytoskeleton	26	69	9	605	501	157	88	168	43	643	100	389	14	15	14	342	912	12	24	16	217	193
Tb927.8.6830	Kinesin-like but poor match	Cytoskeleton	429	702	353	372	581	448	350	893	710	2314	474	3212	560	697	207	674	1751	100	445	209	1509	1893
Tb927.11.12180	kinesin, 4/10 family.	Cytoskeleton	41	34	24	95	91	53	90	142	121	457	112	386	79	91	17	60	151	18	36	28	204	210
Tb927.10.15390	kinesin, clathrin-associated, Trypanosome-specific kinesin family 2	Cytoskeleton	467	725	367	469	778	435	245	459	290	1125	214	1586	478	678	198	719	1758	28	137	61	755	575
Tb927.11.5300	kinesin, Kif13-3, predicted centromere-associated	Cytoskeleton	1084	1326	747	718	1173	707	290	1374	600	2384	354	2249	896	1663	420	1187	3033	203	370	327	1521	1152
Tb927.4.2730	Kinesin, kinesin-12	Cytoskeleton	49	68	69	298	293	213	123	367	231	1460	230	1524	49	68	25	373	1042	35	124	47	796	612
Tb927.3.2040	kinesin, Kinesin-16	Cytoskeleton	311	381	282	203	377	266	139	300	244	1103	170	1229	407	798	185	459	1296	37	169	82	781	716
Tb927.11.4660	kinesin, MCAK-like KIF13-2, tip of flagellum	Cytoskeleton	221	300	212	389	326	233	124	275	173	916	148	1277	191	358	99	371	965	29	118	66	635	669
Tb927.11.3280	kinesin, MCAK-like KIF13-5	Cytoskeleton	1140	1361	1005	1283	1255	893	349	1042	591	1943	333	2461	544	1038	307	1713	4006	108	290	197	1431	1139
Tb927.10.12440	kinesin, putative	Cytoskeleton	211	138	225	92	280	138	200	696	529	1680	258	1573	246	415	120	146	600	143	341	243	1003	1246
Tb927.10.12490	kinesin, putative	Cytoskeleton	334	471	251	490	510	318	223	687	415	2195	280	2567	367	570	183	612	1652	86	301	167	1256	1238
Tb927.5.2090	kinesin, putative	Cytoskeleton	451	883	448	2109	2626	1591	205	787	536	2323	464	4119	635	726	279	3141	9255	25	170	60	2292	1943
Tb927.7.6290	kinesin, putative (TbKIF9A)	Cytoskeleton	1039	1225	746	532	994	636	262	741	575	1683	293	1926	735	822	316	983	2926	168	377	256	1230	1182
Tb927.7.7260	kinesin, putative (TbKIF9B)	Cytoskeleton	318	428	307	313	293	257	251	481	377	1668	271	2063	320	514	170	356	1002	120	404	200	991	980
Tb927.11.1000	kinetoplastid kinetochore protein 16	Cytoskeleton	63	83	68	78	61	61	104	268	148	699	116	398	73	123	42	108	247	496	867	1242	559	328
Tb927.4.2140	MBO2,flagellar component	Cytoskeleton	509	834	492	467	573	360	229	673	342	1657	334	2292	441	589	238	695	1905	182	375	321	1293	1131
Tb927.9.9870	MCAK-like kinesin, putative	Cytoskeleton	685	936	518	383	898	493	273	1116	437	1690	305	1441	533	900	307	838	1931	294	342	596	1086	922
Tb927.9.7720	Member of IFT complex A, tetratricopeptide repeat protein	Cytoskeleton	1582	2308	1167	1331	2090	1632	509	1781	1089	4033	778	5659	1847	2292	590	2602	6568	120	585	305	3233	3406
Tb927.11.16200	microtubule-associated protein,corset-associated protein 17 (CAP17)	Cytoskeleton	3922	3990	2738	161	231	127	1176	3179	1786	697	248	328	725	1462	344	282	717	2882	3667	5098	505	362
Tb927.8.3430	MKS1	Cytoskeleton	53	34	55	79	115	83	120	577	333	1553	278	1084	77	135	50	82	195	302	759	777	1027	915
Tb927.9.4640	MKS6	Cytoskeleton	188	251	98	100	82	36	318	726	544	1880	300	2009	200	265	74	90	167	78	290	165	957	978
Tb927.1.1910	MORN repeat-containing protein	Cytoskeleton	240	279	190	345	344	226	196	517	421	1966	354	2591	278	408	113	315	1052	160	447	367	1304	1530
Tb927.11.16310	myosin heavy chain, putative, in MCM-BP-TAP	Cytoskeleton	25	81	29	100	209	32	112	208	147	760	132	937	30	52	14	47	130	21	64	41	486	420
Tb927.10.870	myosin-like	Cytoskeleton	410	605	360	517	1227	748	209	456	283	1290	348	2624	502	559	215	1297	3100	33	160	58	1273	922
Tb927.6.870	myotubularin, putative	Cytoskeleton	279	655	206	518	291	206	311	499	292	1320	215	1453	389	442	140	327	692	62	194	86	746	693
Tb927.1.3300	myotubularin, putative,zinc-binding phosphatase, putative	Cytoskeleton	668	790	477	761	1303	742	252	655	438	1925	381	2288	458	700	223	1467	3765	150	320	245	1441	1303
NCDS.Tb927.11.711	Newly-annotated ORF	Cytoskeleton	5201	6254	7233	1983	8214	4271	1149	4766	2415	7123	2097	6400	3090	5521	1481	5855	11840	10040	11086	16920	5363	2911
NTCDS.Tb11.NT.133	Newly-annotated ORF	Cytoskeleton	261	274	435	162	496	213	133	490	260	872	215	728	196	234	105	427	719	611	606	938	755	263
Tb927.7.4290	Nuclear migration protein NudC (animals), 46% identity	Cytoskeleton	980	899	587	490	1429	770	227	789	502	1851	471	1915	816	2391	362	1357	3990	866	1492	2133	2057	1678
Tb927.3.930	OADalpha outer arm dynein heavy chain	Cytoskeleton	8865	10795	8455	5849	15167	10800	3052	4463	3774	8793	3388	19103	16812	20012	6415	12395	24993	171	831	266	8307	7080
Tb927.11.16090	outer dynein arm docking complex, DC2	Cytoskeleton	998	1376	894	573	1372	921	239	728	466	1482	334	2170	842	1901	391	1621	4405	95	353	180	1319	1271
Tb927.11.3290	p166, conserved	Cytoskeleton	299	329	301	407	736	410	320	688	525	1989	340	2821	556	676	246	411	918	50	233	84	1399	1446
Tb927.9.9940	PACRGB,flagellar component	Cytoskeleton	1128	1468	814	420	1491	1087	388	1590	784	1967	536	1970	675	1883	317	1581	3570	570	587	984	1862	1203
Tb927.3.4290	paraflagellar rod component PFR1	Cytoskeleton	5670	7027	6280	2209	7410	3546	1157	5007	3542	5334	2091	10065	3177	7587	1572	6752	18788	631	2458	2408	8273	7239
Tb927.11.13500	paraflagellar rod protein par1	Cytoskeleton	5219	8177	5354	2224	9491	4802	670	2484	1719	2611	1099	8219	4312	6887	1933	8111	16383	458	1241	927	4302	3313
Tb927.5.4480	paraflagellar rod protein par4, putative	Cytoskeleton	1316	1766	1428	776	1984	1075	385	1295	980	1627	560	4401	982	1556	487	2211	5717	146	552	332	2637	2120
Tb927.8.6660	paraflagellar rod protein PFC1	Cytoskeleton	4496	6858	4666	2471	7025	4249	677	2305	1843	3053	1064	8100	3586	5566	1573	7039	18565	160	868	301	4223	4128
Tb927.2.3660	paraflagellar rod protein PFC10	Cytoskeleton	224	247	185	1096	1223	950	536	846	705	4732	838	4709	498	544	191	1139	2854	41	307	92	2327	2550
Tb927.2.2160	paraflagellar rod protein PFC11	Cytoskeleton	1987	2439	1965	1053	2199	1401	212	564	341	820	230	1482	1079	2445	550	2206	6332	151	309	325	805	903
Tb927.11.4740	paraflagellar rod protein PFC12	Cytoskeleton	318	297	295	388	482	311	223	844	541	2340	386	1906	259	504	119	619	1553	155	498	334	1735	1389
Tb927.2.950	paraflagellar rod protein PFC13	Cytoskeleton	50	61	19	232	349	130	51	141	35	2773	246	1877	126	166	60	231	402	144	198	221	1210	748
Tb927.10.9570	paraflagellar rod protein PFC14	Cytoskeleton	5375	8102	4273	2773	7884	5576	1087	4588	2055	6983	1998	12259	4881	4849	2064	8252	17295	726	1124	1271	6966	4756
Tb927.10.15250	paraflagellar rod protein PFC15	Cytoskeleton	2970	4433	2897	2008	3878	2721	443	1629	942	2463	575	4632	1880	3301	838	4296	10899	152	546	293	2407	2281
Tb927.10.11300	paraflagellar rod protein PFC16	Cytoskeleton	5939	6803	4995	3208	7971	5441	966	3912	2191	6123	1885	8668	4667	6927	1842	9971	26056	12377	20243	28133	7086	6175
Tb927.11.11210	paraflagellar rod protein PFC17	Cytoskeleton	1219	1493	1179	610	1259	712	227	1155	638	1319	340	2229	578	998	233	1504	3688	770	808	1124	1676	1149
Tb927.10.8930	paraflagellar rod protein PFC18	Cytoskeleton	1929	3268	1923	938	3140	1682	323	1202	699	1896	484	3223	1560	2476	663	3248	9044	192	651	406	2019	2340
Tb927.10.10140	paraflagellar rod protein PFC19	Cytoskeleton	1626	2079	1522	2071	5348	3419	466	2214	1706	6607	1421	6527	1457	3646	504	4906	14412	1142	1523	2786	5636	4230
Tb927.8.3790	paraflagellar rod protein PFC2	Cytoskeleton	512	586	505	189	916	647	140	731	418	1411	352	1294	438	870	153	1036	2243	283	487	465	1395	862
Tb927.10.13330	paraflagellar rod protein PFC20	Cytoskeleton	565	442	417	363	354	284	302	435	311	1501	252	1908	564	710	285	357	948	53	204	82	914	840
Tb927.8.1550	paraflagellar rod protein PFC3	Cytoskeleton	4204	5812	4126	1758	6204	3416	782	1591	1312	1953	755	5939	3115	6333	1452	5717	14610	150	717	332	2934	2680
Tb927.6.4140	paraflagellar rod protein PFC4	Cytoskeleton	6286	6803	5567	1384	5087	2788	1219	4410	2366	4373	1507	5554	6771	16003	3281	5305	12426	9505	11995	18345	5125	3439
Tb927.7.1920	paraflagellar rod protein PFC5	Cytoskeleton	1660	2283	1325	684	1375	920	433	1587	913	2870	463	2650	1130	2103	436	1523	4673	437	743	886	1991	2039
Tb927.3.3770	paraflagellar rod protein PFC6	Cytoskeleton	912	1135	1167	391	1150	731	362	1391	940	1811	629	1753	626	3262	330	969	4693	658	1860	2570	1849	2392
Tb927.3.3750	paraflagellar rod protein PFC7	Cytoskeleton	2751	2874	4040	806	3097	2136	649	2846	1955	2487	804	2567	1431	4529	666	2715	6782	2206	2440	5707	2375	2839
Tb927.6.3670	paraflagellar rod protein PFC8	Cytoskeleton	1272	1525	1019	995	2125	1623	787	1445	972	3143	769	3546	3042	3166	1094	1844	4767	113	516	299	2054	2129
Tb927.11.14880	paraflagellar rod protein PFC9	Cytoskeleton	2044	3178	2453	1323	3076	1772	309	1035	763	1701	597	4291	1653	3264	786	4051	10410	158	642	409	2766	2616
Tb927.8.4970	paraflagellar rod protein PFR2	Cytoskeleton	5010	7023	5805	1934	7048	3857	990	4160	3024	4042	1715	9487	3417	6972	1431	6445	16124	828	2178	2192	6661	5071
Tb927.2.4330	paraflagellar rod protein PFR5	Cytoskeleton	916	1481	779	531	989	573	258	707	419	1369	263	1753	743	1440	313	1311	3575	81	213	167	1195	937
Tb927.7.6970	paraflagellar rod protein, putative	Cytoskeleton	601	789	524	568	777	509	194	326	181	1178	194	1361	529	1137	295	840	2615	79	295	186	903	997
Tb927.10.11080	paraflagellar rod protein,I17 antigen	Cytoskeleton	1115	1240	659	711	2596	1277	248	365	240	1258	331	2553	1576	1367	602	2294	4339	18	87	18	1158	842
Tb927.3.5310	paraflagellar rod protein,I2 antigen	Cytoskeleton	1732	3918	1461	1814	2510	1561	598	916	623	3472	655	3820	2161	3283	800	2022	5275	166	733	454	1757	2088
Tb927.11.260	PIFTF6 ,predicted WD40 repeat	Cytoskeleton	1291	1570	982	1212	1898	1388	379	1419	939	3838	662	4836	1506	1643	623	2374	5555	82	379	174	2845	2557
Tb927.11.320	Potential LC8 homologue (dynein light chain associated to multiple functions in other species such as flagellum beating and formation)	Cytoskeleton	272	417	323	262	546	425	183	693	267	1624	257	675	208	616	108	533	1379	1364	4101	5402	827	717
Tb927.11.13780	profilin	Cytoskeleton	1492	1925	2389	1403	3856	2724	628	2736	1883	9777	1485	3819	1536	4053	643	3477	9717	8960	21241	25701	3926	3914
Tb927.3.2890	radial spoke protein RSP10, putative	Cytoskeleton	598	891	838	287	696	537	135	402	286	428	155	1060	414	970	143	938	3676	391	535	855	769	807
Tb927.11.13690	radial spoke protein RSP11, putative	Cytoskeleton	386	528	314	452	756	538	133	552	278	1894	279	1135	285	506	116	826	1722	1336	1874	2216	1149	521
Tb927.5.2850	radial spoke protein RSP2, putative	Cytoskeleton	871	1391	1375	866	1885	1208	487	2278	1693	3745	982	4193	960	1863	357	2578	6907	260	808	675	4573	4551
Tb927.11.1150	radial spoke protein RSP3, putative	Cytoskeleton	1005	1329	981	473	1092	733	269	782	399	1285	352	1671	587	1082	284	1294	3155	358	529	608	1180	853
Tb927.11.4480	radial spoke protein RSP4/6, putative	Cytoskeleton	1105	1860	1032	886	1787	1083	218	995	562	2019	462	3127	1011	1462	429	2066	6386	185	647	571	2078	1975
Tb927.8.810	radial spoke protein RSP9, putative	Cytoskeleton	467	622	746	213	752	467	120	555	431	1217	228	1392	431	841	190	875	2444	379	661	737	1153	1004
Tb927.10.14010	RP2 basal body protein, required for axoneme formation	Cytoskeleton	965	985	807	882	1390	1021	261	1055	687	2344	499	3607	777	1293	269	1376	3905	240	764	478	2217	1973
Tb927.10.14110	Sjogren's syndrome autoantigen NA14 (human) and DIP13 (Chlamydomonas)	Cytoskeleton	78	68	71	101	140	94	123	341	203	1145	124	427	83	200	64	118	299	846	1434	1572	558	338
Tb927.4.3130	Spef1, flagellar component	Cytoskeleton	128	207	169	121	221	203	101	520	255	838	163	910	130	377	66	235	811	172	461	427	891	808
Tb927.11.3360	T. brucei components of motile flagella (TbCMF22) OADbeta outer arm dynein heavy chain, not a DHC in Wickstead analysis	Cytoskeleton	899	1429	702	851	1329	788	289	1121	781	2869	548	3113	965	1200	377	1554	3644	143	439	269	2180	1790
Tb927.9.10370	TAX-1, flagellar protein	Cytoskeleton	396	333	481	344	625	432	247	799	547	1550	263	1602	261	479	114	672	2159	531	745	941	1218	1049
Tb927.10.650	TAX-2, flagellar protein	Cytoskeleton	205	207	140	157	410	274	147	575	259	961	148	807	174	321	59	514	1222	370	475	724	784	557
Tb927.11.15100	Tb5.20 cytoskeletal protein	Cytoskeleton	1895	2766	2066	2069	6378	4420	697	1948	1368	3530	1127	8963	2961	5640	1043	4681	14951	277	1237	635	4670	5644
Tb927.11.2440	TBCCD1, bilobe, centrioles, cell body anterior	Cytoskeleton	234	247	161	166	356	219	117	240	155	948	162	995	253	320	95	429	1140	115	175	170	612	490
Tb927.8.6240	TbSAXO microtubule stabilizing	Cytoskeleton	2154	3095	2634	1674	4848	3352	388	1371	916	2236	640	4717	1709	4289	744	5361	11126	563	855	901	2983	2476
Tb927.11.13230	TbVAP, flagellar attachment zone	Cytoskeleton	715	1068	674	701	1259	1057	108	401	218	584	182	1282	651	1441	222	1451	3854	121	327	239	771	791
Tb927.10.6350	trypanin	Cytoskeleton	360	442	292	212	427	277	271	1153	572	2643	422	2077	273	273	132	519	1269	542	694	951	1858	1132
Tb927.9.15050	trypanin-related protein, putative	Cytoskeleton	409	496	401	273	553	424	201	767	370	1544	300	1744	212	493	110	550	1616	204	455	582	1279	1071
Tb927.8.4840	Trypanosome-specific kinesin family 1	Cytoskeleton	10	33	9	255	250	192	93	263	188	1622	255	1851	14	13	6	235	604	48	102	59	1022	904
Tb927.9.15470	Trypanosome-specific kinesin family 1	Cytoskeleton	953	1111	754	498	1108	355	256	567	364	1287	260	1582	863	1480	374	774	1916	149	375	323	1071	951
Tb927.10.1110	Trypanosome-specific kinesin family 2	Cytoskeleton	9	38	12	11	32	6	186	364	198	1116	191	1394	19	21	6	12	33	43	93	50	705	713
Tb927.10.15400	Trypanosome-specific kinesin family 2	Cytoskeleton	1024	1397	1156	663	906	593	400	950	713	2373	422	2615	1167	1407	562	979	2589	56	271	122	1254	1339
Tb927.3.4960	Trypanosome-specific kinesin family 2	Cytoskeleton	752	707	589	128	368	311	338	587	478	1126	262	1846	1067	1526	430	324	1189	70	372	134	877	879
Tb927.7.3000	Trypanosome-specific kinesin family 2	Cytoskeleton	195	353	191	426	453	323	221	399	247	1627	260	2279	278	402	119	481	1340	41	198	76	1174	1059
Tb927.11.16150	tubulin binding cofactor A, putative	Cytoskeleton	253	200	132	207	397	259	281	1000	378	3311	426	1182	222	341	86	288	445	3105	4982	5377	1091	485
Tb927.8.6200	tubulin folding cofactor D, putative	Cytoskeleton	1013	854	748	333	608	424	383	894	887	2357	500	3238	1200	1703	438	623	1410	155	647	390	1742	1900
Tb927.10.13870	tubulin tyrosine ligase protein, putative	Cytoskeleton	185	213	179	207	336	250	326	1434	748	2987	495	1912	286	460	114	411	1176	344	839	744	1918	1582
Tb927.9.9580	tubulin tyrosine ligase protein, putative	Cytoskeleton	323	481	259	173	262	199	191	441	306	855	167	1297	186	275	99	354	992	87	199	121	716	630
Tb927.5.3860	tubulin tyrosine ligase, putative	Cytoskeleton	286	357	321	289	316	198	142	497	470	1000	148	1170	169	326	82	310	852	77	266	203	699	708
Tb927.10.13950	tubulin-specific chaperone, putative	Cytoskeleton	425	492	415	292	675	469	184	822	420	2237	371	1069	353	1096	160	715	1956	475	799	1127	1365	1022
Tb927.6.3570	tubulin-tyrosine ligase-like protein, conserved	Cytoskeleton	244	431	194	304	338	208	232	1091	506	2853	357	1645	367	528	174	336	941	492	651	782	1460	1097
Tb927.1.1550	tubulin-tyrosine ligase, putative	Cytoskeleton	150	163	136	109	135	99	247	852	526	2150	361	1943	125	193	73	199	658	212	556	370	1400	1224
Tb927.2.5250	tubulin-tyrosine ligase, putative	Cytoskeleton	40	46	64	55	58	58	266	958	531	3501	561	1925	45	87	14	82	240	427	968	750	2318	1484
Tb927.11.6810	tubulin-tyrsoine ligase-like protein, putative (TTL)	Cytoskeleton	563	949	524	245	529	359	247	528	370	1519	261	2083	653	972	286	574	1311	78	381	148	1154	1009
Tb927.1.1540	Tubulin/FtsZ family, putative	Cytoskeleton	393	299	309	288	428	178	117	550	394	1368	194	1294	287	772	134	244	1006	203	624	607	879	1073
Tb927.4.3390	tuzin, putative	Cytoskeleton	155	137	90	244	285	204	116	337	263	1636	217	1704	89	117	46	291	833	343	731	919	1168	1100
Tb927.2.4580	UNC119 (unc119)	Cytoskeleton	726	928	533	694	1400	1061	233	775	432	1695	282	1880	614	1167	288	1320	3210	906	680	1274	1128	902
Tb927.6.3090	XMAP215, matches microtubule-associated proteins	Cytoskeleton	1063	1210	790	869	1065	817	400	911	565	2502	400	3015	1517	2111	693	916	2177	147	445	240	1513	1264
Tb927.10.14520	YFP-fusion localizes to basal bodies	Cytoskeleton	331	487	339	235	695	418	210	526	433	1924	400	2022	281	729	155	796	2025	330	654	632	1870	1399
Tb927.1.1150	zeta tubulin	Cytoskeleton	99	125	101	89	129	86	153	849	407	1674	219	1302	49	124	23	120	352	406	647	819	980	964
Tb927.4.2480	8-oxoguanine DNA glycosylase, putative	DNA	57	66	86	94	128	101	126	429	297	1827	240	1070	95	154	47	128	348	197	422	341	983	835
Tb927.11.11440	A/G-specific adenine glycosylase, putative	DNA	47	105	38	62	84	83	126	671	299	2050	287	1200	17	35	11	117	353	187	550	439	1300	1130
Tb927.4.460	Alkylated DNA repair protein (alkB homolog), putative	DNA	199	169	174	122	191	111	230	745	350	2087	267	914	140	382	51	228	653	860	1336	1954	1208	976
Tb927.8.5510	apurinic/apyrimidinic endonuclease, putative	DNA	524	530	493	255	435	215	162	739	444	891	188	1117	239	635	141	323	1023	117	242	195	774	598
Tb927.7.2970	ATP-dependent DEAD/H RNA helicase, putative Mph1, DNA repair?	DNA	64	120	97	566	514	375	100	341	231	1580	289	2036	90	168	30	514	1439	47	151	86	1178	1162
Tb927.11.12600	ATP-dependent DNA helicase, putative Srs2 homologue, DNA repair	DNA	242	318	275	514	542	374	272	985	691	3355	483	3013	241	357	92	586	1870	184	436	290	2073	2013
Tb927.3.1360	cytosine-specific DNA methylase, putative	DNA	5	5	1	11	15	26	162	525	321	1585	233	1547	7	7	2	12	41	262	613	536	1023	982
Tb927.6.5110	Damage-specific DNA binding protein, putative	DNA	743	1057	542	609	861	556	308	889	548	1853	356	2479	1418	2316	462	815	2611	225	862	732	1293	1666
Tb927.10.11100	deoxyribodipyrimidine photolyase, putative,DNA repair enzyme, putative	DNA	198	172	130	132	147	111	209	770	353	1520	212	1587	102	165	45	251	496	70	263	166	1174	1018
Tb927.10.4480	DNA damage repair protein, putative	DNA	40	57	60	76	86	69	153	574	505	2719	423	2311	34	78	16	99	325	161	476	382	1701	1666
Tb927.7.4080	DNA excision repair protein CSB	DNA	349	385	325	230	341	256	213	495	407	1582	260	2225	311	553	175	419	1086	119	403	261	1138	1154
Tb927.6.4780	DNA ligase I, putative	DNA	350	317	340	280	467	306	373	1513	1033	4577	818	3589	506	1042	241	390	1148	650	1606	1576	2949	2728
Tb927.11.6750	DNA ligase, putative	DNA	50	42	35	25	46	40	144	531	351	705	150	974	60	112	21	83	172	277	797	586	800	778
Tb927.7.600	DNA ligase, putative,mitochondrial DNA ligase homolog, putative	DNA	44	57	51	64	113	74	169	492	330	1270	262	1347	54	99	51	143	375	105	290	203	969	766
Tb927.7.610	DNA ligase, putative,mitochondrial DNA ligase homolog, putative	DNA	82	150	131	70	94	80	354	1299	737	2149	622	3998	77	203	42	155	404	369	755	587	3428	3085
Tb927.10.11020	DNA mismatch repair protein, putative,MSH2 (MSH2)	DNA	530	414	453	162	570	352	246	648	564	1637	314	2286	676	1213	272	473	1173	227	578	404	1294	1312
Tb927.11.12350	DNA photolyase, putative	DNA	195	212	139	56	60	64	153	369	268	933	144	1051	166	263	97	51	175	127	376	231	648	697
Tb927.8.4880	DNA polymerase alpha catalytic subunit,DNA polymerase I	DNA	936	1026	1019	480	863	561	345	1062	839	2981	475	3735	1057	1379	517	711	1719	182	506	426	1764	1603
Tb927.2.1800	DNA polymerase delta catalytic subunit, putative (27H14.40)	DNA	582	480	358	797	1385	731	244	791	508	2036	417	3274	700	1021	274	998	2958	139	572	295	1488	1694
Tb927.3.1130	DNA polymerase delta subunit 2, putative	DNA	242	210	199	157	252	138	173	877	448	2196	316	1561	155	302	83	218	732	253	665	673	1280	1068
Tb927.9.10440	DNA polymerase epsilon catalytic subunit, putative	DNA	496	430	384	333	681	451	506	1038	1032	3993	773	5090	826	954	318	481	1163	201	605	392	2425	2367
Tb927.10.1710	DNA polymerase eta, putative	DNA	55	103	40	67	58	64	200	708	377	1507	254	1687	48	82	20	129	345	185	352	371	1133	1073
Tb927.8.3350	DNA polymerase theta (helicase domain only), putative	DNA	328	446	316	209	454	312	192	496	329	1510	272	2051	309	484	123	619	1602	105	333	247	1288	1453
Tb927.11.5550	DNA polymerase theta, putative	DNA	306	248	203	329	439	235	196	487	379	1697	210	1683	286	463	147	471	1204	167	378	398	875	966
Tb927.8.3290	DNA polymerase zeta catalytic subunit, putative	DNA	140	232	120	248	309	235	472	957	762	3865	619	4629	122	141	60	372	760	205	533	390	2458	2364
Tb927.10.3110	DNA primase large subunit, putative	DNA	187	274	190	105	210	135	127	458	293	1188	186	1016	179	217	61	239	709	104	415	298	743	683
Tb927.7.2310	DNA primase small subunit, putative	DNA	206	251	207	82	195	121	211	746	539	1912	289	1204	154	323	81	181	490	250	653	678	999	934
Tb927.11.5430	DNA repair and recombination protein RAD54, putative	DNA	407	526	263	423	399	274	343	1580	787	2469	368	2233	250	335	121	524	1523	169	436	371	1367	1324
Tb927.10.3550	DNA repair helicase, putative	DNA	210	267	187	189	227	119	167	412	226	1331	228	1658	355	412	155	211	387	83	264	138	765	699
Tb927.7.2060	DNA repair protein ERCC1, putative	DNA	147	172	132	72	233	148	86	430	173	746	119	698	91	290	49	209	646	267	476	695	567	605
Tb927.5.3670	DNA repair protein XPF, putative	DNA	245	234	181	149	193	177	331	838	930	2446	432	3424	104	205	43	242	850	238	752	545	1856	2614
Tb927.9.11760	DNA repair protein XPG, RAD2, putative	DNA	59	74	36	83	98	63	194	766	306	1737	349	1326	62	92	26	107	279	355	704	634	1133	1062
Tb927.11.750	DNA repair protein, putative	DNA	274	458	199	273	288	258	417	1915	965	4399	691	4412	304	475	118	334	932	452	820	878	2572	2610
Tb927.11.8010	DNA repair protein, putative	DNA	220	334	191	197	138	131	281	1182	493	2601	318	1740	162	238	78	175	511	436	654	861	1173	995
Tb927.3.5230	DNA repair protein, putative	DNA	42	64	26	66	147	117	152	600	379	1378	293	1436	45	95	22	167	443	80	343	290	1338	1553
Tb927.8.6740	DNA repair protein, putative	DNA	34	65	43	179	147	145	192	718	507	3458	443	2610	57	100	26	257	519	383	875	667	2153	1922
Tb927.3.4810	DNA replication complex GINS protein SLD5, putative	DNA	87	148	92	88	102	97	146	596	255	2418	243	723	85	198	28	151	437	409	741	897	1073	819
Tb927.11.7860	DNA replication licensing factor MCM2, putative	DNA	452	577	319	248	284	208	277	1307	623	2711	336	2093	287	426	126	230	691	89	329	209	1390	1435
Tb927.2.3930	DNA replication licensing factor MCM3, putative	DNA	270	393	230	205	441	239	155	562	312	1560	288	1623	457	624	220	589	1294	125	423	332	1130	1097
Tb927.11.12250	DNA replication licensing factor MCM4, putative	DNA	192	156	156	104	218	130	240	877	611	2394	414	1663	190	284	96	205	513	335	779	855	1316	1340
Tb927.11.5570	DNA replication licensing factor MCM5, putative	DNA	130	122	114	61	145	86	110	276	251	1197	201	1048	107	197	59	120	320	142	241	314	693	673
Tb927.11.11640	DNA replication licensing factor MCM6, putative	DNA	124	105	107	104	162	115	207	582	449	1557	306	2010	152	258	54	143	618	101	397	239	1290	1534
Tb927.11.16140	DNA replication licensing factor MCM7, putative	DNA	167	218	187	153	192	185	206	785	455	2216	374	2338	233	336	78	279	946	114	366	228	1454	1542
Tb927.10.10410	DNA replication licensing factor MCM8, putative	DNA	297	251	201	243	262	166	344	1333	940	2881	490	2139	198	337	101	365	1251	311	1052	764	1992	2083
Tb927.9.9600	DNA replication licensing factor MCM9, putative	DNA	268	225	126	221	116	108	187	365	238	1434	167	1456	218	446	93	201	649	186	381	278	841	1024
Tb927.4.1330	DNA topoisomerase IB, large subunit	DNA	1398	1143	1193	1537	1712	1295	261	790	561	2480	439	3817	1430	1952	698	1992	4805	112	385	185	2014	1364
Tb927.11.11540	DNA topoisomerase II, putative (TOP2)	DNA	262	290	248	224	478	361	148	358	268	1099	227	1454	402	564	186	409	1036	32	157	100	664	817
Tb927.11.9170	DNA topoisomerase III, putative	DNA	331	324	230	134	204	154	371	1309	816	2646	480	2763	263	562	116	285	688	451	1167	1093	2122	1993
Tb927.11.9520	DNA topoisomerase III, TOPO3 alpha	DNA	220	248	134	123	225	156	313	989	714	2045	420	2718	246	370	76	276	782	400	856	880	1973	1934
Tb927.9.6940	DNA topoisomerase type IB small subunit	DNA	544	491	508	491	663	487	221	1046	544	1821	324	2009	280	512	127	508	1483	132	367	274	1438	1097
Tb927.11.10640	DNA-(apurinic or apyrimidinic site) lyase, putative	DNA	48	49	34	321	482	235	106	426	284	2174	370	1706	24	69	19	273	725	113	241	268	1131	1118
Tb927.9.4390	DNA-damage inducible protein DDI1-like protein (1L12.395)	DNA	246	214	169	245	384	287	116	422	314	1070	234	1436	174	530	71	350	1410	220	509	496	1090	1101
Tb927.9.11930	DNA-repair protein XPC	DNA	152	224	88	97	124	96	145	413	248	1335	247	1393	70	111	23	171	492	141	309	276	1110	1051
Tb927.11.16270	DNAexcision repair helicase XPBR	DNA	71	100	59	83	77	53	209	730	513	1929	338	1921	58	110	31	104	325	140	498	482	1343	1377
Tb927.2.4390	endo/exonuclease Mre11 (MRE11)	DNA	518	555	399	369	784	343	261	878	567	1827	304	1924	521	828	246	588	1422	273	719	612	1165	1097
Tb927.11.12090	endonuclease III, putative	DNA	48	88	54	110	178	204	153	760	253	2023	298	839	52	128	21	211	640	766	861	1627	1086	839
Tb927.10.6860	endonuclease V, putative	DNA	8	13	9	15	6	7	172	657	363	1754	255	1004	7	23	4	15	64	223	687	521	1033	1059
Tb927.10.5510	endonuclease/exonuclease/phosphatase, putative	DNA	45	59	60	184	235	129	76	249	139	1271	187	1125	22	40	11	289	787	81	148	144	870	648
Tb927.11.7820	endonuclease/exonuclease/phosphatase, putative	DNA	165	199	199	1549	1481	1062	95	237	49	386	92	337	221	445	108	1185	3589	14	41	49	146	177
Tb927.3.830	flap endonuclease-1 (FEN-1), putative	DNA	652	899	487	448	464	383	282	1349	524	2439	344	1372	441	852	197	534	1804	815	1058	1804	1413	1139
Tb927.4.4680	GINS complex subunit Psf3, replication initiation	DNA	36	36	38	30	66	76	93	279	147	1244	162	483	70	131	28	99	191	1273	2212	3012	637	476
Tb927.10.12310	helicase-like protein	DNA	69	53	40	35	47	54	280	751	587	1689	334	2492	29	39	7	57	134	180	612	349	1352	1356
Tb927.11.9330	helicase-like protein	DNA	35	43	30	27	41	31	140	345	274	1081	232	1423	27	52	16	58	159	38	173	74	855	884
Tb927.3.3090	helicase, putative	DNA	150	141	209	110	132	116	200	680	514	1968	334	2175	162	243	77	183	767	206	595	525	1440	1549
Tb927.5.3940	helicase, putative	DNA	310	164	287	248	406	174	254	731	709	2699	476	2050	216	362	135	386	732	492	758	823	1629	1215
Tb927.6.920	helicase, putative	DNA	124	144	92	121	138	80	181	269	188	1041	154	1104	193	268	101	124	311	33	157	68	507	422
Tb927.9.13610	helicase, putative	DNA	1258	1328	1011	1850	2827	1837	332	533	333	1819	357	2288	1621	2392	655	2397	5866	28	190	77	958	1005
Tb927.10.6900	HmdUGT, glucosyltransferase that converts HOMedU to base J	DNA	73	102	132	368	1290	797	92	249	147	970	263	1857	46	97	16	1079	2720	44	123	110	990	1099
Tb927.10.5490	HOP1 homologue, HORMA domain, involved in meiosis?	DNA	27	36	32	317	307	172	82	259	138	1030	139	978	35	69	24	186	497	94	220	172	611	540
Tb927.2.5190	HOP2 putative homologue, involved in meiosis?	DNA	48	36	33	21	38	19	187	732	291	1510	213	612	27	99	19	22	30	646	877	1722	682	428
Tb927.11.8700	hypothetical protein, conserved, DNA PolY-like superfamily domain: trans-lesion DNA synthesis.	DNA	167	154	181	222	288	226	129	601	378	2191	317	1544	213	317	69	276	840	200	577	533	1297	1300
Tb927.9.11070	hypothetical protein, conserved,predicted zinc finger protein, MIZ	DNA	251	310	172	240	398	269	105	300	179	1170	186	1167	172	366	86	336	961	53	169	111	684	705
Tb927.5.1700	Kinesin-2, also "replication Factor A 28 kDa subunit".	DNA	439	472	652	577	787	612	92	357	290	605	124	871	340	1568	127	1063	4036	173	385	464	889	1296
Tb927.3.5030	KU70 protein (KU70)	DNA	171	142	107	190	163	173	138	440	310	1422	222	1644	149	355	75	283	809	189	517	435	1184	1211
Tb927.6.1760	KU80 protein (KU80)	DNA	187	229	148	117	420	145	109	342	211	758	170	993	598	1162	261	247	590	101	226	181	522	558
Tb927.8.6840	mismatch repair protein MLH1	DNA	109	169	121	161	269	212	119	383	263	828	182	1092	123	255	65	400	1181	53	265	164	633	818
Tb927.9.5240	mismatch repair protein MSH3	DNA	273	192	236	290	294	242	207	708	644	2142	342	2218	328	587	137	323	942	153	670	448	1326	1625
Tb927.10.1270	mismatch repair protein MSH4	DNA	11	24	15	60	90	32	156	259	222	1344	232	1618	86	132	31	64	141	102	331	239	817	881
Tb927.3.4280	mismatch repair protein MSH5	DNA	16	37	19	239	169	83	131	591	376	3375	478	2334	13	27	3	149	533	136	322	307	1763	1785
Tb927.10.6410	mismatch repair protein MSH8	DNA	516	606	367	793	998	776	354	1340	750	4052	656	4484	644	791	257	1051	3352	113	404	214	2995	2891
Tb927.9.14330	mismatch repair protein PMS1	DNA	61	125	55	299	261	188	176	823	510	3549	461	3341	96	161	42	445	1484	229	672	561	2231	2681
Tb927.11.5670	MND1 homologue, putative involvement in meiosis	DNA	33	61	40	31	62	21	75	339	132	584	137	407	48	103	26	21	83	162	143	210	341	227
NCDS.Tb927.9.15035	Newly-annotated ORF	DNA	127	78	100	72	126	108	122	423	288	1481	236	1266	110	153	50	137	337	347	714	671	957	777
Tb927.11.9510	nucleic acid binding protein, putative	DNA	527	944	445	412	470	381	179	748	418	1640	300	1450	321	655	171	583	1982	203	522	458	1295	1195
Tb927.9.12810	poly(ADP-ribose) glycohydrolase, putative	DNA	39	49	37	52	51	35	129	615	336	1585	226	848	66	75	24	68	127	206	363	451	895	662
Tb927.5.4070	PPL1 priming DNA polymerase	DNA	12	19	25	5	25	27	238	781	741	2280	286	1583	6	24	6	21	83	210	813	509	1195	1252
Tb927.10.2520	PPL2 DNA primase polymerase	DNA	379	552	344	474	464	341	138	615	346	2070	246	1953	279	410	142	654	1797	157	365	284	1191	1084
Tb927.9.12720	predicted zinc finger protein, 3'-5' exonuclease	DNA	319	349	256	185	227	179	158	675	316	1543	191	1031	177	268	82	306	738	256	373	361	886	638
Tb927.9.5190	proliferative cell nuclear antigen (PCNA), putative (28G16.165)	DNA	1493	1040	1435	550	3204	1635	347	1235	927	2705	956	3508	2127	4363	863	1963	5377	613	1510	1847	2497	2357
Tb927.11.8210	RAD50 DNA repair-like protein	DNA	748	554	587	791	1541	835	248	489	423	1647	395	2769	1000	1298	371	996	2387	50	225	134	1198	1169
Tb927.11.8190	RAD51 protein (RAD51)	DNA	541	425	498	518	841	604	290	1220	678	2916	522	2391	386	1187	165	773	3100	465	851	1043	2106	1968
Tb927.9.9620	RAD51/dmc1 protein, putative	DNA	315	316	385	66	106	46	410	1634	974	1085	313	886	296	587	122	98	373	341	711	864	853	767
Tb927.7.6900	REC8, a rad 21 homologue, double-strand-break repair protein, putative	DNA	1111	1030	973	976	1845	1106	374	1124	899	2842	641	4002	923	1738	366	1490	6599	311	1060	849	2657	3239
Tb927.11.2550	recombinase rad51, putative	DNA	117	159	96	104	192	119	116	425	280	1265	206	1069	103	244	40	211	724	165	434	409	893	1003
Tb927.8.5710	recombination initiation protein NBS1, putative	DNA	555	755	528	375	532	373	275	531	353	1146	192	1452	429	550	244	577	1388	49	158	57	705	539
Tb927.11.9130	replication factor A, 51kDa subunit, putative	DNA	1729	1250	884	408	942	475	307	733	564	1134	254	1457	881	1267	441	884	2201	247	591	485	1127	1061
Tb927.11.5650	replication factor C large subunit, putative	DNA	309	337	269	347	435	272	257	1168	683	2367	340	2215	305	324	99	597	1368	182	497	387	1647	1365
Tb927.6.3890	replication factor C, subunit 2, putative	DNA	321	276	273	579	547	424	180	716	410	1941	268	1355	371	883	216	586	1974	268	587	682	1025	1038
Tb927.9.12300	replication factor C, subunit 3, putative	DNA	299	299	306	300	505	366	158	717	437	2291	386	1637	325	904	139	557	1909	306	749	908	1465	1654
Tb927.11.9550	replication factor C, subunit 4, putative	DNA	255	209	215	162	243	173	198	820	477	1611	282	1413	186	767	76	262	1020	361	922	883	1207	1292
Tb927.10.7990	replication factor C, subunit 5, putative,ATPase, putative	DNA	383	406	334	373	691	502	245	887	603	2234	373	2190	376	643	160	661	1674	381	721	1487	1825	1096
Tb927.10.5070	ribonuclease H, putative	DNA	230	355	193	157	289	228	118	476	247	1035	163	966	273	478	97	289	832	120	362	334	736	754
Tb927.7.4930	ribonuclease H1	DNA	66	100	59	94	125	148	65	350	176	811	134	698	58	240	22	204	774	245	569	651	664	596
Tb927.10.4730	ribonuclease HII, putative	DNA	33	23	29	23	57	36	176	769	421	2126	344	995	25	48	14	36	159	346	773	828	1177	1089
Tb927.4.1270	ruvB-like DNA helicase, putative	DNA	1718	1474	1399	801	2056	1097	405	1521	1106	3233	805	3407	1825	4125	746	1555	4162	397	1285	1336	2756	2714
Tb927.4.2000	ruvB-like DNA helicase, putative,ATP-dependent DNA helicase, putative	DNA	2186	1674	1350	573	1951	1044	484	1782	1072	2318	647	3304	2068	4439	744	1529	5237	448	1590	1474	2923	3281
Tb927.1.3120	separase, putative,cysteine peptidase, Clan CD, family C50, putative	DNA	86	107	65	110	146	138	194	488	350	2259	256	1983	71	109	39	182	557	163	701	429	1128	1541
Tb927.6.2890	single strand-specific nuclease, putative	DNA	158	128	279	217	417	171	101	282	287	752	146	638	311	558	136	128	248	317	300	515	362	221
Tb927.10.3860	SNF-7-like protein, putative	DNA	211	210	234	279	239	175	132	676	245	1354	188	715	110	318	72	369	811	455	454	697	759	470
Tb927.11.7211	SNF2 DNA repair protein, putative	DNA	35	79	39	96	83	77	301	1000	487	3211	469	2849	53	43	30	112	275	220	410	315	1486	1452
Tb927.3.5440	SNF2 DNA repair protein, putative	DNA	484	578	337	339	457	309	415	1031	658	2176	355	2522	572	793	231	485	1347	206	564	529	1246	1120
Tb927.7.4650	SNF2 DNA repair protein, putative	DNA	13	29	21	794	973	602	102	256	109	1715	282	2398	26	37	9	1168	3254	23	64	56	1187	1347
Tb927.11.10730	SNF2 DNA repair protein, putative,ATP-dependent helicase, putative,SNF2 family helicase, putative	DNA	222	220	153	324	316	268	320	951	635	3018	458	3428	311	361	121	468	1141	145	534	367	2184	2256
Tb927.11.5260	SNF2 DNA repair protein, putative,SNF2 family protein	DNA	77	92	50	152	164	128	117	245	152	813	119	959	99	124	40	250	586	32	113	94	477	497
Tb927.11.5690	SNF2 DNA repair protein, putative,SNF2 family protein	DNA	492	615	385	440	506	329	232	693	459	2015	289	2263	506	586	219	476	1065	136	274	198	1222	1025
Tb927.5.3760	SPO11 meiotic recombination protein	DNA	20	43	19	14	17	9	79	166	149	280	49	191	11	12	4	0	12	15	48	26	153	169
Tb927.11.1600	tatD related deoxyribonuclease, putative	DNA	67	95	84	53	139	92	151	554	379	1185	282	1206	98	250	46	129	303	420	1080	909	1261	1056
Tb927.11.6090	tatD related deoxyribonuclease, putative	DNA	223	106	142	151	237	116	101	285	225	958	149	746	110	329	63	144	287	223	449	424	551	427
Tb927.3.1830	TbRM1, DNA recombination and antigenic switching	DNA	24	24	23	154	198	132	79	171	127	1090	150	1117	43	58	19	189	550	122	332	347	674	750
Tb927.11.10190	telomerase reverse transcriptase, putative	DNA	60	79	43	219	168	166	261	995	652	3066	506	3546	101	139	30	236	604	224	743	562	2125	2396
Tb927.7.830	telomerase-associated protein, putative	DNA	740	859	532	1026	1324	955	491	1144	909	3921	679	4617	1215	1253	446	1130	2701	98	311	176	2349	2338
Tb927.10.12850	ttaggg binding factor, telomer maintenance	DNA	334	411	275	296	604	515	598	2010	1041	7455	999	7639	261	427	116	588	1560	915	2259	1492	4051	5220
Tb927.2.5750	tyrosyl-DNA Phosphodiesterase (Tdp1), putative	DNA	88	124	53	44	85	53	182	608	356	1967	318	1787	74	119	32	97	276	685	898	1372	1238	1249
Tb927.10.13970	uracil-DNA glycosylase, putative	DNA	145	153	135	83	270	214	226	1022	480	2495	419	1080	158	276	78	231	640	1575	2527	3245	1338	960
Tb927.6.4650	UV excision repair RAD23 protein, putative	DNA	702	707	563	707	852	747	304	1211	631	2823	495	2399	729	2054	342	1192	3707	652	1595	1668	2300	2509
Tb927.5.4320	zinc finger protein family member, putative (FIP1)	DNA	361	328	525	321	534	422	189	908	684	2141	266	1415	345	1047	171	694	2049	546	807	1044	1816	1185
Tb927.9.11870	zinc finger protein, putative,predicted zinc finger protein, MIZ	DNA	204	167	171	164	163	156	124	443	221	1034	126	741	144	283	50	197	485	171	273	351	701	432
Tb927.9.10580	3-demethylubiquinone-9 3-methyltransferase, putative	Enzyme	201	298	190	146	165	122	264	1063	371	2051	257	658	210	401	115	189	483	488	589	976	890	643
Tb927.11.13360	AAA ATPase, putative	Enzyme	1380	770	854	869	1248	1002	566	941	840	2922	570	4772	1852	1949	716	1070	2236	100	572	198	2108	2015
Tb927.11.4940	AAA ATPase, putative	Enzyme	138	132	70	118	97	63	179	895	428	2928	273	1674	90	206	39	139	441	200	626	446	1451	1441
Tb927.11.6350	AAA ATPase, putative	Enzyme	560	402	300	229	360	307	469	975	841	2319	535	3708	530	757	236	421	1042	222	1116	542	2186	2428
Tb927.3.1440	AAA ATPase, putative,Spastin, putative	Enzyme	73	89	70	91	99	83	214	376	355	1269	183	1638	52	102	30	185	414	70	392	152	988	968
Tb927.6.4210	aldehyde dehydrogenase, putative (ALDH)	Enzyme	846	871	673	760	735	434	280	795	630	2398	320	1855	1247	1641	585	636	1740	485	1176	1078	1193	1119
Tb927.2.5180	aldo-keto reductase, putative	Enzyme	124	282	98	70	160	133	236	1006	416	1471	263	1365	107	322	54	194	504	328	726	629	1375	1054
Tb927.11.5360	aldo/keto reductase, putative	Enzyme	119	145	94	110	187	154	84	267	156	939	153	860	122	217	55	156	503	200	229	318	576	437
Tb927.9.3970	alpha/beta-hydrolase-like protein	Enzyme	261	170	149	83	245	155	149	619	274	1012	210	814	126	411	67	220	827	249	584	690	685	801
Tb927.11.8460	amastin-like protein	Enzyme	20	29	21	108	54	41	83	292	165	1632	181	1236	8	30	10	59	162	161	232	249	859	846
Tb927.7.5080	ATP-NAD kinase-like protein	Enzyme	140	256	69	103	165	132	156	696	412	1338	217	1565	181	366	104	206	523	147	500	322	1063	1288
Tb927.11.9160	ATPase-like protein, putative	Enzyme	21	36	11	75	61	36	81	249	135	800	95	529	4	15	4	39	108	82	141	134	409	524
Tb927.10.8070	ATPase, putative	Enzyme	83	162	94	97	149	36	175	745	409	2059	330	1454	58	99	30	58	157	192	439	312	1092	878
Tb927.11.960	ATPase, putative,cell division control protein 48 homolog, putative	Enzyme	179	186	181	114	125	113	303	1052	712	2922	573	2165	121	259	56	221	626	582	2094	1592	1951	1997
Tb927.11.8730	ATPase, putative,S. cerevisiae cell division control protein 48 homolog, putative	Enzyme	109	42	59	101	122	72	183	534	427	1811	321	1548	66	168	44	103	491	526	1283	1593	1029	1441
Tb927.8.6420	beta-ketoacyl-ACP reductase 2	Enzyme	199	341	322	66	86	59	230	869	649	1445	208	1235	126	180	37	76	256	329	572	678	911	865
Tb927.11.10060	Biotin--acetyl-CoA-carboxylase ligase, putative,biotin--protein ligase, putative	Enzyme	2253	1038	1145	512	761	481	582	1125	895	1883	358	1298	2062	5122	881	660	1778	2272	3784	6000	1052	943
Tb927.11.8260	carbonic anhydrase-like protein	Enzyme	540	611	498	774	942	847	213	781	612	3560	451	2731	315	539	123	1109	3428	293	577	524	2627	2215
Tb927.8.3860	CIA1 Cytosolic iron-sulphur cluster biogenesis	Enzyme	227	203	204	141	236	181	181	700	523	1465	286	1289	136	359	79	259	833	499	1129	1575	1121	1328
Tb927.6.2200	Class 1 glutamine amido-transferase domain, or protease	Enzyme	2838	2675	2024	402	1129	848	665	2540	1615	2090	612	2105	1566	4994	638	1001	3505	3040	5642	9239	1379	1505
Tb927.6.3280	cyclosome subunit 1, putative	Enzyme	559	746	363	499	717	484	290	651	447	2076	320	2175	1526	1537	514	677	1617	137	436	383	1022	961
Tb927.7.5680	deoxyribose-phosphate aldolase, putative	Enzyme	810	758	259	50	58	47	345	1528	428	706	127	510	152	413	63	107	411	335	607	819	456	511
Tb927.6.710	dephospho-CoA kinase, putative	Enzyme	81	90	65	68	76	77	181	717	311	1383	185	697	93	285	26	135	370	348	1026	995	948	779
Tb927.8.7380	dihydrolipoamide dehydrogenase, point mutation,acetoin dehydrogenase e3 component, putative	Enzyme	134	143	102	111	128	78	118	416	237	1894	256	1244	108	161	50	118	300	123	281	194	1144	857
Tb927.4.5040	dihydrolipoamide dehydrogenase, putative	Enzyme	108	99	64	140	171	90	83	211	128	1602	267	1443	263	343	96	166	386	218	394	366	1059	1024
Tb927.3.4390	dihydrolipoamide dehydrogenase, putative (GCVL-1)	Enzyme	309	444	209	226	287	159	188	1049	408	2766	326	1353	257	415	98	246	724	355	488	571	1304	1049
Tb927.8.5630	dihydroorotase, putative	Enzyme	405	320	352	170	315	243	149	435	357	1346	219	1208	278	847	98	451	1486	222	526	529	1075	959
Tb927.5.3830	dihydroorotate dehydrogenase (fumarate), putative	Enzyme	1111	534	1426	806	1828	1125	313	1006	1283	3958	735	2869	793	1876	340	969	2797	1640	1859	3940	2537	2019
Tb927.3.4340	diphthamide synthesis protein, putative	Enzyme	189	211	173	152	147	123	203	857	398	2297	317	1221	117	277	41	183	640	723	1133	1298	1364	862
Tb927.4.4650	diphthine synthase, putative	Enzyme	310	242	297	177	339	231	230	1028	579	2175	373	1218	361	922	140	255	609	1196	1956	2713	1468	988
Tb927.6.2540	DREV methyltransferase, putative, Zinc finger domains	Enzyme	160	222	101	181	346	164	139	564	254	2097	277	989	122	352	54	346	929	1473	2104	3497	1073	1048
Tb927.2.4930	esterase, putative	Enzyme	802	815	456	238	435	333	154	566	312	895	163	933	512	1083	176	826	3633	134	432	337	825	967
Tb927.6.3320	ferric reductase transmembrane protein, putative	Enzyme	91	92	75	205	120	154	105	419	200	2060	199	629	62	186	27	164	442	714	895	1449	656	500
Tb927.11.4430	ferric reductase, putative,ferric reductase transmembrane component, putative	Enzyme	514	882	273	347	414	344	209	613	270	1100	164	1299	368	406	142	402	818	183	265	226	733	621
Tb927.2.5060	GTP binding protein, putative	Enzyme	1614	1167	1152	961	1895	1390	1197	4395	1952	8867	1969	5032	1015	1786	410	1181	2711	3716	3831	5736	4370	1987
Tb927.10.7430	GTP-binding protein, putative	Enzyme	166	252	133	262	335	225	176	862	356	2646	384	1562	173	344	97	334	1169	338	579	692	1641	1179
Tb927.4.2190	GTP-binding protein, putative	Enzyme	117	151	100	130	229	217	148	822	359	1700	274	1641	104	309	50	273	718	176	492	434	1083	1234
Tb927.5.4310	GTP-binding protein, putative	Enzyme	721	435	543	196	289	190	236	730	808	1631	292	1392	576	1586	270	350	1052	424	1207	1097	1346	1479
Tb927.7.580	GTP-binding protein, putative	Enzyme	635	675	561	301	417	198	158	426	313	958	196	1368	532	837	222	464	1114	30	132	79	819	645
Tb927.7.7450	GTP-binding protein, putative	Enzyme	828	713	600	395	773	345	269	834	526	2077	396	2113	480	1038	240	495	1299	297	863	822	1424	1193
Tb927.11.7370	haloacid dehalogenase hydrolase, putative	Enzyme	82	88	86	207	205	194	85	367	199	1111	156	927	67	134	35	178	667	91	205	143	600	604
Tb927.11.8440	haloacid dehalogenase-like hydrolase, putative	Enzyme	38	22	45	808	1546	1316	34	227	83	1980	332	2248	41	93	17	969	2245	135	127	162	1161	831
Tb927.5.2370	hydrolase, alpha/beta fold family, putative	Enzyme	163	211	238	84	104	85	165	593	392	1345	176	918	139	151	49	179	439	212	321	367	968	666
Tb927.5.2380	hydrolase, alpha/beta fold family, putative	Enzyme	314	334	325	215	320	223	342	1207	710	2883	452	1394	325	569	151	648	1304	1461	1703	2301	2070	1422
Tb927.10.7230	hypothetical protein, conserved, 7 nucleoside diphostate kinase domains	Enzyme	4162	7766	3624	1157	3923	2985	1060	1985	1586	3330	1120	6617	6052	7415	1843	3838	11507	135	839	347	3236	3617
Tb927.3.4420	hypothetical protein, conserved, alpha/beta hydrolase domain	Enzyme	142	174	176	234	302	177	117	489	288	1785	266	1456	111	181	48	417	1049	202	378	302	1181	899
Tb927.4.2240	hypothetical protein, conserved, D-aminoacid aminotransferase domain, used for synthesis of D-glutamic acid and D-alanine	Enzyme	903	845	852	591	877	488	289	1174	772	2622	382	1970	709	1582	417	1140	3654	616	991	1415	1662	1795
Tb927.11.7390	hypothetical protein, conserved, extremely weak but blast-back positive match to yeast PDH1 which may participate in conversion of 2-methylcitrate to 2-methylisocitrate	Enzyme	497	565	407	172	95	76	161	593	292	1267	145	663	214	355	91	192	480	340	334	493	648	494
Tb927.7.5210	hypothetical protein, conserved, phosphatase domain and DUF	Enzyme	1696	1452	1004	1850	2690	1235	385	969	578	3080	602	4068	2261	2855	977	2196	6029	161	603	271	2515	2107
Tb927.5.1030	Iron-sulfur assembly protein 2 (Isa2)	Enzyme	150	189	194	78	83	77	58	307	232	433	69	312	117	270	51	144	593	97	308	299	492	621
Tb927.4.2460	kinatase, putative	Enzyme	37	132	34	138	178	70	169	249	132	781	111	703	38	63	18	90	205	18	54	29	321	345
Tb927.5.2650	L-galactonolactone oxidase (GAL/ALO)	Enzyme	497	224	501	275	305	177	138	524	439	1191	187	1004	349	658	156	244	729	71	231	174	774	679
Tb927.10.1990	major vault protein, putative (MVP)	Enzyme	898	1032	556	642	1181	835	512	1691	1234	3731	979	5397	966	1659	421	1585	5363	370	1693	1034	3919	5067
Tb927.10.6310	major vault protein, putative (MVP)	Enzyme	735	879	641	737	1189	877	325	1146	768	2926	492	3791	897	1622	419	1237	3451	338	916	797	2095	2095
Tb927.5.4460	major vault protein, putative (MVP)	Enzyme	2032	1988	1615	1788	2058	1283	383	1175	997	2484	466	3612	906	1394	447	2029	6655	78	390	187	1789	1959
Tb927.8.1440	maoC-like dehydratase, putative	Enzyme	603	451	561	188	444	561	257	1052	653	1127	312	982	468	1050	288	519	1512	396	849	1188	1081	943
Tb927.10.6680	member of the NOL1/NOP2/sun family (S-adenosyl methionine methyltransferases)	Enzyme	831	303	554	298	632	241	209	544	561	1802	303	2093	638	1258	301	349	901	181	676	390	1247	1232
Tb927.8.2650	metallo-beta-lactamase-like protein, putative	Enzyme	66	93	66	35	74	74	358	1344	688	3665	513	1641	54	112	24	111	168	721	1254	1337	2001	1436
Tb927.1.1050	Metallo-dependent phosphatase-like domain-containing protein	Enzyme	301	438	234	347	606	417	235	773	442	2007	346	2537	566	737	219	556	1408	303	611	540	1359	1484
Tb927.11.10990	Methylthioribosephosphate isomerase (was annotated as EIF2B subunit)	Enzyme	420	222	393	172	494	347	206	764	623	1433	345	1720	396	1175	167	413	961	323	951	758	1433	1041
Tb927.5.490	methyltransferase, putative	Enzyme	217	283	189	103	187	115	146	430	409	835	198	1237	213	315	99	366	694	62	230	135	1156	1183
Tb927.5.1460	Mo/Co carrier or lysine decarboxylase	Enzyme	1596	923	1736	1382	4718	2338	214	685	843	1796	581	4127	579	1819	291	4405	13470	172	508	471	2941	3045
Tb927.11.11920	molybdenum cofactor biosynthesis protein, putative	Enzyme	90	147	106	88	161	87	130	365	228	867	189	987	125	214	61	189	569	96	210	157	761	698
Tb927.11.2330	molybdopterin synthase sulphurylase protein, putative	Enzyme	231	168	172	289	312	226	283	1339	614	3147	460	1900	140	295	84	383	1190	187	668	573	1858	2078
Tb927.9.1400	Monooxygenase, putative	Enzyme	148	128	130	112	169	157	261	1060	521	3960	610	1426	125	270	44	222	811	788	1817	2193	2114	2035
Tb927.3.610	N-acetyltransferase complex ARD1 subunit, putative	Enzyme	155	92	194	229	316	262	64	245	113	1419	174	594	116	221	83	391	884	703	631	1030	620	355
Tb927.11.4530	N-acetyltransferase subunit ARD1 (ARD1)	Enzyme	458	455	479	310	464	279	197	812	491	1671	246	1119	306	501	115	497	738	879	945	1135	1125	546
Tb927.10.5670	N-acetyltransferase subunit Nat1, putative (NAT1)	Enzyme	1688	1086	1190	461	1086	595	313	1325	779	2443	452	2327	2466	2583	975	711	1184	278	625	385	1608	982
Tb927.10.3150	N-acetyltransferase, putative	Enzyme	448	382	566	294	542	353	230	943	553	2364	378	977	312	817	153	476	1348	429	1085	1150	1182	989
Tb927.11.11100	N-acetyltransferase, putative	Enzyme	58	45	72	81	79	99	135	579	268	852	145	562	29	145	19	107	309	1945	2865	4989	496	386
Tb927.7.2360	N-acetyltransferase, putative	Enzyme	1009	618	911	431	658	450	290	1036	841	1854	381	1714	852	2110	406	501	1298	283	607	566	1171	991
Tb927.7.2530	N-acetyltransferase, putative	Enzyme	57	61	58	52	51	68	70	314	128	924	111	604	55	107	18	114	354	172	307	360	633	547
Tb927.9.3360	N-acetyltransferase, putative	Enzyme	158	201	175	85	204	116	275	1016	546	2322	463	1384	158	233	72	217	525	417	601	780	1584	1050
Tb927.11.14870	NAD synthase, putative	Enzyme	396	377	324	147	186	139	156	588	293	1063	186	743	268	681	153	282	893	610	1043	1632	809	722
Tb927.4.1950	NADPH--cytochrome p450 reductase, putative (CPR)	Enzyme	667	489	342	327	454	305	316	826	538	1596	311	2393	348	641	196	532	1407	224	551	373	1380	1246
Tb927.9.13250	NADPH--cytochrome p450 reductase, putative (CPR)	Enzyme	67	115	87	59	79	65	203	1088	677	2770	477	1889	61	132	23	71	227	267	779	790	1934	1704
Tb927.10.10650	NAR1 Cytosolic iron-sulphur cluster biogenesis, hydrogenase large subunit	Enzyme	137	198	150	179	243	159	197	636	374	1667	245	1578	143	294	67	362	960	249	640	540	1224	1307
Tb927.10.11590	nicotinate phosphoribosyltransferase, putative	Enzyme	226	209	244	896	1265	849	130	619	345	2723	432	2249	270	366	134	1285	3872	472	614	948	1806	1682
Tb927.6.2040	nitrate reductase, putative	Enzyme	14	23	15	104	102	89	56	204	142	627	111	733	36	73	17	87	320	118	295	226	366	416
Tb927.7.7230	nitroreductase (NTR)	Enzyme	145	147	115	104	154	106	102	293	185	953	123	745	168	302	48	150	418	202	464	452	767	659
Tb927.7.1930	nucleoside diphosphatase, putative,ectonucleoside triphosphate diphosphohydrolase 5, putative	Enzyme	3	8	5	44	26	27	28	81	29	482	39	522	14	18	4	61	165	43	102	99	339	541
Tb927.11.13380	nucleoside triphosphate hydrolase, putative	Enzyme	846	670	416	825	1264	980	473	868	661	2803	539	4212	1220	1375	471	853	2146	55	523	132	1813	1944
Tb927.10.1690	nucleotide binding protein, putative (NBP 1)	Enzyme	524	698	416	182	249	263	294	1365	587	1300	224	875	267	1064	197	239	818	1422	2808	3979	759	862
Tb927.8.1520	NUDIX hydrolase	Enzyme	90	80	69	37	64	46	166	736	495	1497	201	1288	22	78	9	58	138	300	1112	760	981	1228
Tb927.6.2670	NUDIX hydrolase, conserved	Enzyme	144	192	144	63	102	69	103	382	217	1067	110	559	49	97	32	91	176	333	385	721	533	355
Tb927.10.4680	NUDIX hydrolase, conserved,predicted MutT/NUDIX family protein	Enzyme	40	26	30	69	55	62	237	776	322	3054	273	1034	58	62	13	71	211	546	1202	1288	1252	1021
Tb927.11.9810	NUDIX hydrolase, homologue of YSA1	Enzyme	272	351	200	149	324	167	342	1086	460	2305	318	1275	153	228	98	387	954	1855	2801	3733	1198	830
Tb927.5.4350	NUDIX hydrolase, putative	Enzyme	129	166	129	262	318	194	32	109	62	369	69	309	106	197	44	297	906	132	173	223	215	243
Tb927.11.7770	oxidoreductase-like protein	Enzyme	292	175	182	189	279	194	369	1080	729	3232	570	2499	328	502	169	205	501	298	740	644	1861	1685
Tb927.10.16040	oxidoreductase-protein, putative	Enzyme	61	60	32	110	78	80	144	628	313	1959	270	1757	52	108	23	151	544	157	482	445	1187	1319
Tb927.10.9560	oxidoreductase, putative	Enzyme	148	242	119	85	222	150	129	735	266	1798	234	1046	90	215	56	224	464	998	886	1398	952	752
Tb927.11.9560	oxidoreductase, putative	Enzyme	141	100	143	148	196	152	173	671	434	2241	374	1462	108	450	48	234	950	336	1428	1312	1510	1917
Tb927.3.4990	oxidoreductase, putative	Enzyme	387	492	307	86	138	97	298	1142	561	1586	308	789	308	915	152	152	447	394	1120	1102	991	991
Tb927.8.3970	oxidoreductase, putative	Enzyme	143	127	125	140	207	155	102	329	262	671	165	774	162	286	53	264	1111	82	446	265	559	687
Tb927.10.8000	P-loop nucleoside triphosphate hydrolase, EF hand domains	Enzyme	737	1026	597	495	832	597	352	1006	742	2503	517	3389	818	994	331	925	2433	237	751	838	1810	1871
Tb927.8.7510	p-nitrophenylphosphatase, putative	Enzyme	170	188	143	183	258	157	208	876	371	2371	326	1246	123	383	42	287	921	346	824	818	1404	1295
Tb927.11.7290	pantothenate kinase subunit, putative	Enzyme	3687	2968	930	2957	5705	3952	1061	2059	1106	4680	999	7727	7666	8153	3398	2515	5062	187	859	334	3103	2662
Tb927.11.7420	phosphoadenosine phosphosulfate reductase-like protein	Enzyme	373	302	318	191	322	202	275	1245	543	1622	265	1013	251	595	122	308	882	341	622	748	1198	866
Tb927.9.13380	phosphoinositide-binding protein, putative	Enzyme	1325	1626	885	3427	5323	3291	231	942	416	3171	569	4121	889	1536	352	5410	13461	93	328	215	2702	2600
Tb927.6.2940	phosphopantothenoylcysteine decarboxylase, putative (PPCDC)	Enzyme	249	195	120	179	300	183	142	509	214	1627	292	923	229	694	99	357	1053	1197	1676	3273	1218	932
Tb927.5.3050	poly(ADP-ribose) polymerase, putative	Enzyme	54	25	47	104	103	67	88	269	238	786	177	1068	64	248	44	102	259	96	276	174	1028	913
Tb927.6.1580	polynucleotide kinase 3'-phosphatase, putative	Enzyme	187	168	123	237	225	163	148	492	306	1624	188	1088	188	348	103	256	779	143	402	287	913	828
Tb927.11.14520	polypeptide deformylase, putative	Enzyme	161	133	158	248	257	168	209	964	446	1839	315	1133	118	213	59	267	764	968	952	1763	1364	980
Tb927.9.2320	POMP1 (possible S-Adenosyl methionine methyl transferase (yeast Cgt1 is involved in lipid homeostasis)	Enzyme	771	421	618	69	137	64	131	236	354	397	108	490	679	1635	281	84	216	143	466	404	274	385
Tb927.8.2960	Probable methyltransferase BTM2 homolog	Enzyme	62	103	89	109	120	70	97	410	265	1058	181	1006	46	110	20	183	643	151	527	493	656	863
Tb927.10.7850	protein-L-isoaspartate, putative	Enzyme	46	49	62	199	151	148	130	391	204	1746	181	706	27	60	11	146	425	600	1074	1108	742	576
Tb927.10.5750	protocatechuate 4,5-dioxygenase-like protein	Enzyme	33	53	73	157	239	102	42	152	80	935	184	772	87	286	28	250	720	233	444	590	668	589
Tb927.6.2740	pyridoxal kinase (pdxK)	Enzyme	9697	10169	3509	1062	1954	1649	4294	14704	4284	9147	2050	4291	4761	7291	1990	2163	6749	19442	20256	35889	4959	3761
Tb927.6.1850	quiescin sulfhydryl oxidase (QSOX)	Enzyme	248	313	203	200	289	210	360	1256	658	1962	331	1585	353	661	157	304	964	411	957	898	1537	1525
Tb927.9.12410	riboflavin kinase, putative	Enzyme	1191	1090	953	360	442	328	346	1281	588	1659	212	660	694	1479	374	553	1488	1444	1228	2047	746	427
Tb927.7.6890	S-adenosyl-methionine-dependent methyl transferase, putative	Enzyme	1112	843	815	646	1969	1340	206	709	558	1221	365	2395	1018	1989	493	1310	3607	274	778	742	1613	1386
Tb927.6.4840	S-adenosylmethionine synthetase, putative (METK1)	Enzyme	719	248	618	458	1286	424	477	1874	1120	3084	801	2659	443	1426	216	330	1140	393	1476	1113	1842	1662
Tb927.10.9410	selenophosphate synthetase, putative	Enzyme	225	141	156	215	248	186	116	435	271	1055	175	1198	128	330	58	285	1024	167	372	413	1110	1269
Tb927.10.12240	short-chain dehydrogenase, putative	Enzyme	905	922	868	364	296	209	641	2181	1396	3430	446	1207	968	2037	387	498	1396	1693	2447	3275	2018	1562
Tb927.10.6870	short-chain dehydrogenase, putative	Enzyme	128	133	123	90	209	103	109	370	259	969	186	1151	142	215	48	140	376	68	200	176	930	736
Tb927.11.10020	short-chain dehydrogenase, putative	Enzyme	138	206	152	252	339	282	278	1167	532	3688	613	1673	237	595	119	279	878	915	1954	2159	1659	1386
Tb927.5.1210	short-chain dehydrogenase, putative	Enzyme	3626	2021	1322	2028	6011	3255	548	1002	797	1701	733	4662	4640	9970	1782	4353	10399	625	1227	1252	3435	2571
Tb927.9.14040	short-chain dehydrogenase, putative	Enzyme	22	40	9	34	45	43	104	358	248	924	168	1018	34	117	18	86	271	86	291	188	843	945
Tb927.9.14070	short-chain dehydrogenase, putative	Enzyme	305	337	261	261	339	309	162	378	291	1249	224	1320	340	666	152	288	1033	200	655	534	878	1000
Tb927.7.310	Thioredoxin domain, also matches human prostaglandin E synthetase	Enzyme	160	156	81	138	104	44	115	305	175	825	87	207	44	84	17	38	109	70	142	148	184	150
Tb927.9.15660	ACP6	ESAG	61	165	21	26	55	8	83	93	135	547	112	557	32	44	11	18	30	17	88	52	253	294
Tb927.10.4370	ESAG3, putative	ESAG	13	18	51	128	69	71	15	41	20	748	54	326	5	7	1	49	283	6	11	33	237	340
Tb927.10.9500	ESAG3, putative	ESAG	4	1	3	404	253	205	1	50	3	801	88	790	2	1	1	284	845	2	4	2	460	509
Tb927.2.2020	ESAG3, putative	ESAG	15	4	1	124	119	85	4	15	6	524	81	674	15	24	4	74	272	15	30	26	342	492
Tb927.5.340	ESAG5-related protein, putative	ESAG	844	784	721	789	694	423	389	1487	1012	3201	370	1563	636	950	229	531	1528	160	436	490	1877	1956
Tb927.2.1920	ESAG5, putative	ESAG	71	66	48	1954	1381	1297	68	419	128	3542	352	3065	74	131	51	1048	3688	44	179	137	1838	2225
Tb927.4.810	ESAG5, putative	ESAG	21	35	21	1256	1079	756	94	358	122	3585	510	2877	32	40	10	737	1770	138	227	286	2144	1923
Tb927.9.15890	ESAG5, putative	ESAG	174	300	116	1908	2201	1589	123	566	200	3926	523	4082	187	218	79	1199	2768	154	219	277	2034	1624
Tb927.6.2850	ESAG8-associated protein, putative (PIE8)	ESAG	285	461	268	51	209	109	150	187	70	292	64	234	441	965	290	333	771	18	54	19	153	101
Tb927.1.3670	ESAG8, putative	ESAG	132	150	90	376	444	275	33	263	97	1442	230	1388	138	212	65	498	1536	49	153	98	1131	1052
Tb927.1.5080	ESAG9, putative	ESAG	6	2	1	41	33	37	7	6	6	793	90	365	0	0	2	17	76	1	1	3	278	294
Tb927.1.5220	ESAG9, putative	ESAG	0	0	0	4	0	1	0	2	0	8	3	6	0	0	0	3	1	0	0	2	4	0
Tb927.5.120	ESAG9, putative	ESAG	1	0	3	748	628	445	1	76	2	652	83	641	0	1	0	524	1006	1	5	0	353	249
Tb927.5.4620	ESAG9, putative	ESAG	16	3	0	122	81	29	3	23	12	500	35	239	0	1	1	27	22	3	7	13	190	183
Tb927.7.170	ESAG9, putative	ESAG	136	38	78	812	942	612	30	136	109	1661	195	1275	7	13	6	649	942	5	6	1	971	577
Tb927.9.7340	ESAG9, putative	ESAG	3	2	4	39	21	8	14	13	3	310	21	90	0	0	2	27	55	0	1	0	90	80
Tb927.9.7370	ESAG9, putative	ESAG	1	1	3	104	151	84	1	9	4	625	62	323	1	0	0	89	78	1	12	5	368	300
Tb927.9.7420	ESAG9, putative	ESAG	0	1	1	0	0	0	2	0	0	4	0	1	0	1	0	0	1	0	0	0	0	0
Tb927.8.2610	5-methyltetrahydropteroyltriglutamate-homocysteine S-methyltransferase, putative	Folate	13	6	10	138	88	72	79	191	128	1428	170	1390	3	10	7	103	365	45	89	53	867	909
Tb927.7.1600	C-1-tetrahydrofolate synthase, cytoplasmic, putative	Folate	62	79	75	99	105	82	132	520	339	1091	235	1174	61	155	35	88	406	414	872	886	1125	1046
Tb927.7.5480	dihydrofolate reductase-thymidylate synthase (DHFR-TS)	Folate	432	604	579	188	792	476	164	540	407	961	229	1365	718	1200	348	503	1430	145	384	289	870	891
Tb927.8.3620	folate transporter, ESAG10, putative	Folate	146	252	63	550	755	351	103	381	168	1376	244	1682	733	1237	379	919	2843	130	382	356	1391	1601
Tb927.10.7520	folylpolyglutamate synthase, putative (FPGS)	Folate	82	50	47	56	86	61	176	753	495	1310	241	1217	40	76	19	130	307	259	723	662	1204	1343
Tb927.8.2210	pteridine reductase (PTR1)	Folate	399	211	537	322	633	445	234	723	696	1280	288	1382	776	1604	289	720	1682	278	518	568	1066	757
Tb927.1.2820	pteridine transporter, putative	Folate	4	8	14	28	50	16	185	673	399	966	243	1340	10	11	2	30	87	423	916	961	706	858
Tb927.10.9080	pteridine transporter, putative	Folate	2455	150	20780	770	419	225	2607	3735	2239	1540	374	1347	2602	4257	1389	271	694	624	1602	1063	662	614
Tb927.11.7040	pterin-4-alpha-carbinolamine dehydratase, putative	Folate	161	151	128	290	307	275	259	594	359	2132	211	676	84	113	46	287	582	1344	1943	2484	728	379
Tb927.10.7930	2,3-bisphosphoglycerate-independent phosphoglycerate mutase (PGAM)	Glucose.glycerol	4051	4672	3227	2481	6773	3856	844	2765	2184	5885	1621	10239	3048	8355	1258	5894	21025	285	1828	1036	6877	8446
Tb927.11.11490	2,3-bisphosphoglycerate-independent phosphoglycerate mutase-like protein, putative	Glucose.glycerol	177	263	155	70	120	88	151	609	451	1619	252	1611	82	186	28	109	434	224	824	593	1027	1396
Tb927.7.1610	6-phosphofructo-2-kinase/fructose-2,6-biphosphatase, putative	Glucose.glycerol	296	244	222	296	386	261	240	721	520	2447	418	2032	250	422	101	439	1194	302	670	436	1729	1525
Tb927.8.1020	6-phosphofructo-2-kinase/fructose-2,6-biphosphatase, putative	Glucose.glycerol	153	362	94	241	331	198	127	407	301	1472	229	1558	81	162	43	370	1270	52	185	120	972	943
Tb927.3.2710	6-phosphofructo-2-kinase/fructose-2,6-bisphosphatase	Glucose.glycerol	193	270	166	752	696	342	142	446	341	1383	219	1551	209	370	80	461	1659	117	282	225	784	780
Tb927.11.6330	6-phosphoglucolactonase	Glucose.glycerol	266	414	130	83	225	229	145	782	302	1689	313	775	166	485	76	401	1349	1189	2635	3646	1342	1358
Tb927.8.2520	Acetyl-CoA synthetase	Glucose.glycerol	2846	1563	871	1135	2345	1345	463	820	522	1848	380	2529	1998	3031	988	2033	5676	265	798	691	1324	1392
Tb927.4.1360	Aldose-1-epimerase, putative	Glucose.glycerol	2651	2749	1646	205	303	216	650	2430	978	1908	297	860	1418	3398	621	552	1809	1312	1967	2489	1370	981
Tb927.10.9760	alternative oxidase	Glucose.glycerol	167	172	158	82	114	63	145	402	305	944	143	649	90	195	51	156	317	161	339	280	720	603
Tb927.10.7090	alternative oxidase (AOX)	Glucose.glycerol	142	282	120	5781	7968	5488	46	717	65	1630	343	3002	416	956	186	6507	18365	33	112	54	1331	1169
Tb927.3.3270	ATP-dependent phosphofructokinase (TbPFK)	Glucose.glycerol	6100	9785	1442	17974	48360	41670	629	3527	796	10979	3725	37050	6597	11366	2512	53718	164855	353	1704	714	14792	19934
Tb927.11.11250	cytosolic malate dehydrogenase (cMDH)	Glucose.glycerol	1460	1150	927	881	3378	2471	606	1894	1362	3895	1162	5314	1374	4117	569	2642	8930	1918	2862	4461	4163	4080
Tb927.10.2890	enolase	Glucose.glycerol	25079	32580	14923	18806	44841	35558	4994	19492	10345	42069	12378	56621	24099	62081	10845	44180	117734	8909	17021	25862	48040	44192
Tb927.11.16410	enolase, putative	Glucose.glycerol	233	335	257	193	385	276	274	1063	609	2952	472	1978	200	451	86	530	1537	300	934	863	2106	2084
Tb927.10.4520	fructose- 2,6- bisphosphatase-like protein	Glucose.glycerol	184	183	134	234	242	161	234	658	537	1416	255	1408	135	237	56	324	1173	227	699	511	1057	1131
Tb927.9.8720	fructose-1,6-bisphosphatase (FBPase)	Glucose.glycerol	627	485	783	916	2375	1658	130	635	583	2015	518	3233	474	1009	201	2279	5592	198	589	431	2598	2158
Tb927.10.5620	fructose-bisphosphate aldolase, glycosomal (ALD)	Glucose.glycerol	17380	24484	10878	35099	90517	65882	2258	11767	5287	40328	11282	88965	10642	25531	4532	107746	366009	946	4607	2545	57610	77683
Tb927.11.16770	glucosamine-6-phosphate isomerase, putative	Glucose.glycerol	539	597	263	286	312	238	164	567	346	884	151	978	187	394	90	380	1555	202	273	316	707	690
Tb927.4.2290	glucose transporter, putative	Glucose.glycerol	25	32	26	231	254	211	143	530	337	1677	280	1853	45	80	27	202	602	124	317	251	1460	1239
Tb927.10.2490	glucose-6-phosphate 1-dehydrogenase (G6PD)	Glucose.glycerol	1030	859	1183	836	1210	684	221	639	379	1556	300	2218	801	1297	408	1061	2887	147	360	244	1077	978
Tb927.1.3830	glucose-6-phosphate isomerase, glycosomal (PGI)	Glucose.glycerol	2885	2689	817	4350	11015	7708	757	3439	1044	11484	2744	16740	1560	2211	736	14460	43655	330	765	538	11892	9680
Tb927.10.6880	glyceraldehyde 3-phosphate dehydrogenase, cytosolic (GAP)	Glucose.glycerol	2812	3087	1756	2144	6755	4178	1210	3949	1764	9846	2746	9311	2349	3569	982	6823	16374	2039	2197	3540	10535	6895
Tb927.6.4280	glyceraldehyde 3-phosphate dehydrogenase, glycosomal (GAPDH)	Glucose.glycerol	34572	44800	16491	6423	46042	37052	6734	21764	12777	19137	11145	59564	29214	62331	10487	63335	208447	6692	15424	20197	60820	67717
Tb927.9.9820	glyceraldehyde-3-phosphate dehydrogenase, putative	Glucose.glycerol	1107	1284	1350	628	1653	1002	757	3626	1778	5416	1386	3418	855	1538	339	1502	4095	979	1968	2098	3702	2798
Tb927.9.12550	glycerol kinase, glycosomal (glk1)	Glucose.glycerol	10706	9964	1125	2096	6243	4763	1184	3463	980	3033	913	7492	4170	7078	1729	10229	43192	363	1568	1266	5614	8381
Tb927.10.15910	glycerol uptake protein, putative	Glucose.glycerol	0	4	4	1622	1913	1094	76	371	130	3429	459	3497	3	4	2	913	2237	143	214	248	1860	1809
Tb927.11.7380	glycerol-3-phosphate dehydrogenase (FAD-dependent), mitochondrial	Glucose.glycerol	919	1528	899	4675	10111	6984	232	925	253	2599	624	5608	2304	4489	860	6684	15625	158	469	281	2885	2542
Tb927.1.1130	glycerol-3-phosphate dehydrogenase (FAD-dependent), putative	Glucose.glycerol	89	131	100	90	109	94	200	738	510	1082	214	1405	140	289	79	90	379	285	924	663	964	1050
Tb927.8.3530	glycerol-3-phosphate dehydrogenase [NAD ], glycosomal	Glucose.glycerol	45555	58871	15388	7471	26158	16122	5799	18872	7936	17205	5028	29313	18871	58636	8653	38746	136084	3667	10428	13505	32851	34267
Tb927.11.2920	glycerolphosphate mutase, putative	Glucose.glycerol	77	77	77	110	133	78	154	584	282	1919	321	929	48	159	16	151	595	359	936	1178	1135	1065
Tb927.10.15410	glycosomal malate dehydrogenase (gMDH)	Glucose.glycerol	27746	31578	9693	643	656	298	2314	4739	2683	1251	362	977	11493	25250	5300	924	2562	695	2411	1990	885	926
Tb927.2.4210	glycosomal phosphoenolpyruvate carboxykinase (PEPCK)	Glucose.glycerol	34661	51498	15703	1979	4235	2499	3809	13177	6166	3246	1227	4849	18017	32715	7057	4896	14859	568	3228	1805	4053	4253
Tb927.10.2020	hexokinase (HK2)	Glucose.glycerol	905	954	196	4909	14490	13577	232	1301	307	7979	2433	18943	15989	26263	6200	25891	93504	993	3211	3148	13828	18670
Tb927.11.5350	myo-inositol/proton symporter (MIT)	Glucose.glycerol	1035	1038	1976	804	1129	825	176	674	595	890	168	1001	636	778	256	634	1717	82	162	156	457	504
Tb927.8.980	Phosphoacetylglucosamine mutase PAGM, acts as phosphoglucomutase	Glucose.glycerol	2543	2733	1540	1014	2023	1135	311	1282	950	2218	432	2682	1803	3277	752	2489	10961	163	696	441	2303	3175
Tb927.1.710	phosphoglycerate kinase (PGKB)	Glucose.glycerol	6497	6988	3787	1884	5584	3606	2060	7379	2763	4809	1308	5803	3210	6549	1363	4850	18915	3035	3616	6132	4068	5551
Tb927.11.2380	phosphoglycerate kinase, putative	Glucose.glycerol	614	793	294	300	451	304	217	572	347	1714	253	2239	599	919	308	621	1334	49	283	159	1104	1039
Tb927.11.10340	phosphoglycerate mutase family member 5, putative	Glucose.glycerol	287	270	249	159	213	187	164	710	313	1382	185	1270	238	508	119	288	793	272	463	550	1036	830
Tb927.5.3580	phosphoglycerate mutase protein, putative	Glucose.glycerol	174	237	179	107	168	214	92	544	277	1136	161	546	68	293	38	181	703	279	644	791	621	733
Tb927.11.2910	phosphoglycerate mutase, putative (iPGAM)	Glucose.glycerol	253	290	257	322	429	227	160	481	292	1413	216	1061	169	364	79	375	1073	58	203	150	889	809
Tb927.10.6440	Phosphomannomutase PMM, acts as phosphoglucomutase	Glucose.glycerol	488	510	369	369	555	258	265	1317	386	2337	277	1165	470	740	272	480	1297	1375	1752	2449	1116	709
Tb927.11.14780	phosphomannose isomerase, putative	Glucose.glycerol	2178	1909	1556	445	762	483	244	847	598	1169	157	1189	1664	3352	677	657	1892	449	679	947	623	646
Tb927.11.9350	phosphonopyruvate decarboxylase-like protein, putative	Glucose.glycerol	157	245	137	100	117	98	128	662	292	2301	299	1121	82	187	45	210	579	498	1050	952	1327	1116
Tb927.10.14140	pyruvate kinase 1 (PYK1)	Glucose.glycerol	2708	2267	2017	21638	68629	39701	406	3634	1291	24773	7349	59275	2755	5179	1221	53471	127901	415	1976	1090	30666	28739
Tb927.11.6280	pyruvate phosphate dikinase (PPDK)	Glucose.glycerol	33119	36494	14474	128	549	204	3424	6741	3962	965	498	1552	30101	55547	11598	650	1657	356	2710	902	1229	1266
Tb927.2.5800	sedoheptulose-1,7-bisphosphatase (SBPase)	Glucose.glycerol	312	346	179	393	812	608	170	859	370	1090	268	1302	388	999	178	1057	3637	334	652	862	1332	1434
Tb927.8.5600	transaldolase, putative	Glucose.glycerol	1907	1608	1112	1295	2015	1347	414	1292	930	2821	585	2359	915	2166	458	1954	5557	965	1123	1715	2159	1824
Tb927.11.5520	triosephosphate isomerase (TIM)	Glucose.glycerol	14165	18398	9459	2526	9678	7256	3447	14646	6744	8134	3072	9327	8796	15671	3775	9273	23218	14895	15539	30922	9679	8062
Tb927.9.9200	alpha-1,2-mannosyltransferase, putative	Glycans	55	68	66	163	173	201	164	629	386	2034	324	2019	89	118	36	213	475	259	640	597	1549	1375
Tb927.11.16560	CMP-sialic acid transporter, putative	Glycans	77	112	83	210	128	126	133	322	217	1158	157	1088	74	124	25	256	624	48	139	131	642	718
Tb927.9.12790	dolichol kinase, putative	Glycans	130	182	108	219	233	153	118	320	181	904	110	853	143	209	75	204	580	67	176	140	474	585
Tb927.10.4610	dolicholphosphate-mannose synthase, putative	Glycans	424	336	297	411	695	484	310	1198	455	2924	444	1287	317	486	121	835	2100	2067	2600	4348	1503	1058
Tb927.10.4700	dolicholphosphate-mannose synthase, putative	Glycans	107	108	116	72	169	113	166	934	304	2159	332	770	93	260	47	218	485	1043	1635	3258	1121	1093
Tb927.4.2230	dolichyl-P-Man:GDP-Man1GlcNAc2-PP-dolichyl alpha-1,3-mannosyltransferase, putative	Glycans	113	126	113	265	236	242	81	421	260	1703	234	1535	125	196	42	353	1037	270	618	642	1376	1349
Tb927.6.1140	dolichyl-P-Man:GDP-Man5GlcNAc2-PP-dolichyl alpha-1,2-mannosyltransferase, putative	Glycans	363	454	261	324	441	346	222	647	404	1778	257	2230	492	914	205	361	1009	489	1210	1196	1365	1457
Tb927.11.11670	dolichyl-P-Man:GDP-Man5GlcNAc2-PP-dolichyl alpha-1,2-mannosyltranslocase, putative	Glycans	102	58	48	175	167	231	202	747	557	2324	377	2548	87	191	33	222	740	193	770	493	1682	2133
Tb927.10.6530	dolichyl-P-Man:GDP-Man5GlcNAc2-PP-dolichyl alpha-1,3-mannosyltransferase, putative	Glycans	171	251	209	189	269	202	203	1158	590	2553	418	1484	264	486	125	244	682	454	986	1214	1344	1362
Tb927.2.4720	dolichyl-P-Man:GDP-Man7GlcNAc2-PP-dolichyl alpha-1,6-mannosyltransferase, putative	Glycans	48	62	46	138	170	120	93	229	113	1002	243	1073	119	150	60	115	286	174	471	493	644	756
Tb927.10.13210	dolichyl-P-Man:GDP-ManGlcNAc2-PP-dolichyl beta-1,4-mannosyltransferase, putative	Glycans	192	220	171	216	315	194	178	561	392	1614	301	1685	191	255	75	235	570	147	547	446	1195	1247
Tb927.9.3400	endo-beta-N-acetylglucosaminidase, putative	Glycans	923	932	575	918	837	732	262	766	505	2176	357	2840	794	1274	365	1211	3471	216	528	345	1433	1636
Tb927.10.13630	ER glucosidase II	Glycans	1037	1089	978	2528	3279	2443	406	1282	1042	4931	972	8231	1371	1864	606	2155	4233	302	868	524	4091	3711
Tb927.11.13990	GDP-L-fucose synthetase, putative	Glycans	31	27	24	71	55	67	228	741	383	2179	257	1147	51	129	28	67	260	306	803	785	1126	1016
Tb927.8.2050	GDP-Man pyrophosphorylase	Glycans	374	347	279	564	906	536	210	976	514	3281	542	2462	361	740	136	782	2514	287	816	791	2171	2389
Tb927.10.15490	GDP-mannose 4,6 dehydratase, putative	Glycans	50	55	77	47	97	62	92	194	154	578	111	1024	66	107	31	86	189	133	288	202	517	376
Tb927.11.10370	glycosyl hydrolase-like protein	Glycans	1052	1005	746	724	1132	566	292	575	447	1165	270	1522	2054	2905	824	523	981	39	339	136	646	677
Tb927.11.10670	glycosyl hydrolase, putative	Glycans	256	553	237	174	285	91	190	548	405	1428	223	1406	465	730	194	149	472	50	225	115	882	970
Tb927.11.9990	glycosyl transferase-like protein	Glycans	27	49	42	36	50	51	233	1104	506	2162	380	986	36	103	13	88	237	337	853	966	1389	1336
Tb927.6.1960	glycosyltransferase family 28 protein, putative	Glycans	93	102	76	103	143	183	201	730	464	1561	278	1343	121	309	61	135	306	313	1034	785	1180	1283
Tb927.11.3900	glycosyltransferase family-like protein, putative	Glycans	258	243	236	159	278	170	142	596	324	1465	204	980	309	697	117	232	804	511	1007	1471	1022	996
Tb927.7.2420	GSK3-long glycogen synthase kinase-3 alpha	Glycans	154	300	287	364	212	147	68	86	29	233	44	141	144	267	63	298	754	7	18	15	105	88
Tb927.10.13780	GSK3-short glycogen synthase kinase 3	Glycans	873	1036	671	693	1730	929	165	372	194	1113	243	1780	875	987	323	1591	4081	72	182	113	881	679
Tb927.3.5660	GT11 UDP-GlcNAc:α3-D-mannoside β1–2-N-acetylglucosaminyltransferase I	Glycans	20	15	13	574	472	406	46	146	51	844	90	858	39	43	17	384	940	152	132	190	470	285
Tb927.3.3580	lipophosphoglycan biosynthetic protein, putative (LPG3)=GRP94 ER chaperone	Glycans	4027	5502	3223	2697	5122	3054	757	2313	1993	3321	805	6529	3457	4718	1524	4520	8736	243	1065	553	3665	3665
Tb927.10.2570	lysosomal alpha-mannosidase precursor, putative	Glycans	233	459	217	2639	1131	1046	305	1277	631	4948	558	4125	350	501	151	1202	3648	177	533	389	2480	3227
Tb927.6.1820	Phosphatidic acid phosphatase	Glycans	102	113	94	234	377	351	166	515	228	1941	329	1162	209	428	97	367	714	1952	3111	3795	1206	765
Tb927.2.3370	UDP-Gal glycosyltransferase GT3	Glycans	628	708	889	658	858	323	117	309	201	994	170	845	868	1615	333	380	923	336	453	501	543	506
Tb927.10.12290	UDP-Gal or UDP-GlcNAc-dependent glycosyltransferase, putative	Glycans	462	405	650	787	1241	1107	285	1076	926	3103	509	3167	615	924	244	747	1521	317	858	632	1788	1311
Tb927.4.5790	UDP-Gal or UDP-GlcNAc-dependent glycosyltransferase, putative	Glycans	0	0	0	0	0	0	2	0	0	6	0	1	0	0	0	1	1	0	0	0	3	0
Tb927.5.2760	UDP-Gal or UDP-GlcNAc-dependent glycosyltransferase, putative	Glycans	64	94	98	312	306	322	52	368	202	1442	159	1130	74	119	35	559	1330	107	199	246	1264	1140
Tb927.7.300	UDP-Gal or UDP-GlcNAc-dependent glycosyltransferase, putative	Glycans	12	8	28	1232	1090	1008	25	170	54	3417	496	3743	21	41	10	685	1876	188	228	319	1980	1562
Tb927.9.16190	UDP-Gal or UDP-GlcNAc-dependent glycosyltransferase, putative	Glycans	11	11	7	3	8	8	21	34	0	14	10	20	2	1	4	0	0	0	1	1	3	0
Tb927.9.800	UDP-Gal or UDP-GlcNAc-dependent glycosyltransferase, putative	Glycans	2	0	0	0	0	0	0	1	0	8	1	2	2	4	0	2	2	0	3	0	4	1
Tb927.11.2730	UDP-galactose 4-epimerase (galE)	Glycans	416	470	540	515	767	584	110	400	263	1412	217	1249	158	227	56	629	2004	85	170	156	727	559
Tb927.10.13900	UDP-galactose transporter	Glycans	25	43	30	83	108	119	146	614	254	2785	299	1466	43	92	16	123	315	322	360	503	1502	1116
Tb927.4.1640	UDP-galactose transporter, putative	Glycans	7	19	14	144	171	253	133	589	253	3580	555	2490	8	36	10	164	195	478	668	719	2125	1624
Tb927.2.1780	UDP-GlcNAc:PI a1-6 GlcNAc-transferase	Glycans	65	69	45	91	87	55	96	363	188	1039	146	893	38	88	20	73	291	74	248	194	599	687
Tb927.3.4570	UDP-GlcNAc:PI a1-6 GlcNAc-transferase, putative	Glycans	58	54	41	236	253	198	301	951	534	4838	766	3262	69	118	41	197	536	334	848	673	2636	2206
Tb927.3.4630	UDP-glucose:glycoprotein glucosyltransferase, ER quality control	Glycans	718	1015	513	1984	2272	2400	308	811	540	3833	634	7206	1011	1235	378	1687	4696	94	412	216	2525	2643
Tb927.11.2520	UDP-N-acetylglucosamine pyrophosphorylase, putative	Glycans	794	601	447	256	629	249	307	1064	568	1743	268	1687	342	695	199	632	2011	188	438	378	1250	1111
Tb927.11.10450	UDP-N-acetylglucosamine-dolichyl-phosphate N-acetylglucosaminephosphotransferase, putative	Glycans	123	174	156	266	462	343	96	448	244	1251	202	1507	179	387	65	392	960	116	316	232	988	888
Tb927.10.13130	UTP-glucose-1-phosphate uridylyltransferase 2, putative	Glycans	1167	1749	883	240	413	239	254	821	491	972	196	960	593	985	232	336	1284	177	388	441	711	706
Tb927.4.4050	glycosomal transporter (GAT1)	Glycosome	522	489	433	294	623	490	594	1841	1579	3856	816	4800	436	580	225	332	856	286	1016	655	2665	2366
Tb927.11.3130	glycosomal transporter (GAT2)	Glycosome	468	416	300	225	342	294	192	460	384	1280	218	1862	550	813	227	207	557	122	653	340	828	886
Tb927.11.1070	glycosomal transporter (GAT3)	Glycosome	498	741	643	613	1316	1136	235	640	519	2192	467	3942	675	1310	279	1088	2848	229	589	546	1681	1760
Tb927.4.1250	PEX1 peroxisome biogenesis factor 1	Glycosome	725	914	335	216	260	170	370	1060	666	1968	367	1971	479	702	178	306	733	224	477	436	1364	1239
Tb927.3.2410	PEX10 peroxisome assembly protein	Glycosome	255	338	171	175	260	200	140	617	261	1029	212	916	246	420	130	434	1185	343	710	733	918	814
Tb927.11.11520	PEX11 glycosomal membrane protein	Glycosome	7265	11521	8876	2722	8614	6189	1266	5712	4415	5416	2044	8218	5824	17623	2329	7110	20164	1641	4056	5085	6959	7063
Tb927.10.15850	PEX12 peroxisome assembly protein	Glycosome	550	808	418	324	488	425	253	1152	615	2645	398	1919	366	560	150	735	1668	215	453	334	1989	1644
Tb927.10.14720	PEX13 peroxin 13	Glycosome	367	599	382	348	586	421	128	779	425	1551	278	1468	402	1053	134	501	1781	311	820	1018	1094	1271
Tb927.10.240	PEX14 peroxin 14	Glycosome	929	1046	628	320	416	305	307	1256	583	1909	372	1507	618	1387	242	685	2373	650	1178	1242	1772	1267
Tb927.9.6450	PEX16, putative	Glycosome	679	687	455	585	966	470	291	1218	601	3185	415	2023	684	1422	274	816	2515	331	620	616	1797	1501
Tb927.9.12290	PEX19 Peroxin 19	Glycosome	454	506	484	337	438	344	456	1880	899	3479	502	1953	295	884	125	489	1571	670	1004	1472	2172	1685
Tb927.3.2340	PEX2 peroxin-2,glycosome import protein (gim1)	Glycosome	481	609	293	192	227	163	216	989	385	2188	256	1112	273	304	117	450	904	223	327	307	1182	633
Tb927.5.1100	PEX5 peroxisome targeting signal 1 receptor	Glycosome	2682	3617	1481	913	1758	1323	347	855	723	1467	334	2622	2577	5443	1140	3393	9813	82	466	210	2078	2318
Tb927.5.3920	PEX6 peroxisome assembly protein, AAA ATPase	Glycosome	790	978	489	106	221	202	301	790	630	1447	263	1372	461	710	188	361	1135	305	687	743	888	957
Tb927.3.3610	PEX7 peroxisomal targeting signal type 2 receptor	Glycosome	735	559	503	355	931	764	213	881	629	1591	361	2134	842	1882	308	773	2753	290	1089	851	1500	1741
Tb927.9.1720	PMP4 peroxisomal membrane protein 4, putative	Glycosome	107	74	133	185	275	291	197	586	370	2281	354	1344	109	315	43	310	903	1135	1449	2493	1397	1123
Tb927.10.13290	ethanolamine phosphotransferase (EPT)	GPI.anchors	187	280	229	295	640	584	213	1098	520	2805	551	2697	288	553	102	737	2039	244	411	433	2364	1769
Tb927.11.5070	ethanolamine phosphotransferase (EPT) (TbGPI13)	GPI.anchors	341	427	259	301	386	236	238	618	488	1434	245	1914	200	341	86	436	1001	221	424	413	1140	1121
Tb927.11.14140	ethanolamine-phosphate cytidylyltransferase (TbECT)	GPI.anchors	465	403	307	614	944	590	252	1126	580	2424	430	2535	348	738	171	760	2376	364	787	942	1724	1976
Tb927.6.3300	GPI alpha-mannosyltransferase I (MT-I)	GPI.anchors	171	211	157	169	149	157	198	654	409	1891	240	1096	159	315	83	133	377	526	1154	1244	882	998
Tb927.10.5560	GPI alpha-mannosyltransferase III (MT-III)	GPI.anchors	293	500	355	284	275	248	177	813	480	2063	281	1472	178	330	68	328	1175	301	516	623	1336	1401
Tb927.3.2610	GPI inositol deacylase 2 (GPIdeAc2)	GPI.anchors	0	2	2	1047	603	538	64	229	110	2298	243	2242	6	4	7	510	1962	40	107	104	1119	1596
Tb927.10.4780	GPI inositol deacylase precursor (GPIdeAc)	GPI.anchors	10	18	22	2621	1653	1398	68	454	112	2408	265	2473	11	15	7	1326	3379	34	99	51	1307	1347
Tb927.2.6000	GPI phospholipase C	GPI.anchors	13	13	24	3140	5018	2943	43	356	51	1797	287	2206	22	33	14	3569	7359	107	155	151	895	646
Tb927.10.210	GPI transamidase component GAA1	GPI.anchors	491	711	546	1090	1139	1136	230	1429	784	3735	513	3022	545	797	226	844	2570	682	895	1458	2175	1993
Tb927.11.15760	GPI transamidase subunit Tta1 (TTA1)	GPI.anchors	212	162	271	791	992	738	248	1290	814	4425	667	3087	279	598	96	651	2196	1277	1973	3158	2510	2588
Tb927.10.5080	GPI transamidase subunit Tta2	GPI.anchors	242	300	250	789	1057	1087	197	995	540	2633	406	2987	294	547	117	749	2292	306	685	678	1824	2084
Tb927.4.1920	GPI transamidase, putative (TbGPI16)	GPI.anchors	492	549	404	1437	1925	1268	295	908	668	3665	560	4278	711	1184	332	1179	3342	207	780	429	2369	2521
Tb927.10.13860	GPI-anchor transamidase subunit 8 (GPI8)	GPI.anchors	240	373	287	2402	2039	1523	117	715	324	4736	614	3792	345	518	142	989	2381	134	354	242	1712	1185
Tb927.10.6140	GPI-GlcNAc transferase	GPI.anchors	15	31	21	69	105	53	78	264	163	1816	209	998	12	20	7	92	228	487	530	879	936	898
Tb927.10.13160	mannosyltransferase-II (MT-II)	GPI.anchors	93	118	104	107	136	122	280	1190	584	1991	340	1544	75	137	36	112	403	262	585	632	1430	1160
Tb927.11.12080	N-acetyl-D-glucosaminylphosphatidylinositol de-N-acetylase (GPI12)	GPI.anchors	25	57	16	89	94	106	134	524	202	1837	210	691	30	48	21	92	177	906	1019	1514	732	452
Tb927.10.14240	N-myristoyltransferase (NMT)	GPI.anchors	1427	1400	1182	470	1335	616	261	1085	681	1717	312	2116	1254	2958	486	1360	3914	114	503	246	1553	1633
Tb927.10.13040	ACP4, GRESAG 4-like	GRESAG	174	564	96	775	690	210	257	684	347	2178	319	2314	490	791	210	290	545	90	469	222	1045	1122
Tb927.11.13740	ACP5, GRESAG 4-like	GRESAG	534	1366	353	974	898	244	232	755	327	1974	342	2081	2190	3307	792	334	795	67	468	178	1187	1347
Tb927.10.2430	GRESAG 4, putative receptor-type adenylate cyclase	GRESAG	87	105	66	59	82	31	166	424	245	1121	235	1612	32	55	19	46	104	33	103	43	845	778
Tb927.11.1480	GRESAG 4, putative receptor-type adenylate cyclase	GRESAG	69	26	20	273	224	40	210	233	130	1639	245	1772	33	80	20	67	96	26	65	52	797	837
Tb927.11.5940	GRESAG 4, putative receptor-type adenylate cyclase	GRESAG	51	82	52	6	21	14	256	486	317	999	230	1637	84	100	34	6	8	97	362	277	731	965
Tb927.5.1450	GRESAG 4, putative receptor-type adenylate cyclase	GRESAG	31	29	15	40	92	27	140	395	268	1161	258	1709	34	51	19	24	56	32	179	87	1001	1445
Tb927.5.4540	GRESAG 4, putative receptor-type adenylate cyclase	GRESAG	23	61	17	35	81	25	132	468	228	1170	189	1244	36	41	12	54	89	151	308	308	970	1041
Tb927.5.650	GRESAG 4, putative receptor-type adenylate cyclase	GRESAG	1	1	3	20	35	15	104	147	154	557	131	661	4	2	0	5	27	19	95	75	498	617
Tb927.8.8360	GRESAG 4, putative receptor-type adenylate cyclase	GRESAG	8	10	6	263	110	58	42	65	52	531	69	498	4	10	5	45	168	14	37	23	283	368
Tb927.6.1520	aquaporin 3, putative (AQP1)	Ions	10543	7835	2287	1855	1507	1102	748	1329	483	1876	200	1444	9867	24203	4373	2163	8886	986	1621	2455	1090	1635
Tb927.9.15460	calcium motive p-type ATPase, putative	Ions	3155	4022	3770	2374	4017	2724	679	1527	1646	2759	734	4598	4642	6817	1714	2316	6694	124	844	307	2247	2512
Tb927.5.3400	calcium-translocating P-type ATPase, calcium pump	Ions	3449	2730	3498	1864	5631	3279	400	1001	1072	1887	809	6007	5019	7233	1963	2833	5331	134	786	319	2672	2477
Tb927.10.11620	calcium-transporting ATPase, putative	Ions	61	98	67	73	115	96	181	447	368	1400	276	1500	50	95	20	110	354	139	404	339	1051	1065
Tb927.9.4820	calcium/potassium channel (CAKC), putative	Ions	89	77	78	161	172	152	161	460	379	1717	253	2017	97	158	43	157	467	223	572	451	1285	1513
Tb927.11.1910	cation transporter protein, putative	Ions	214	288	190	263	289	211	283	1348	468	3382	468	1633	216	287	122	311	691	1120	861	1788	1621	1170
Tb927.10.15940	cation transporter, putative	Ions	213	172	184	144	153	166	227	878	536	1510	193	1340	158	300	66	210	549	252	667	518	1119	1222
Tb927.11.8990	cation transporter, putative	Ions	778	737	484	221	569	218	165	736	416	820	214	900	2756	6228	1107	349	1213	295	1089	956	856	975
Tb927.9.5490	cation transporter, putative	Ions	281	405	253	281	431	248	243	894	532	2565	342	2033	268	409	144	416	1179	136	364	237	1461	1343
Tb927.8.650	cation-transporting ATPase, putative	Ions	2401	1796	1796	2080	4022	2086	522	1369	1386	4131	985	7407	3574	3788	1289	1860	3599	170	798	384	3100	2885
Tb927.10.11680	chloride channel protein, putative	Ions	134	242	150	452	360	296	227	624	462	2076	313	2289	188	278	88	307	968	165	447	374	1253	1404
Tb927.11.16690	chloride channel protein, putative	Ions	198	275	172	625	599	400	212	861	545	2407	406	3142	271	385	131	442	1409	114	578	268	1711	2014
Tb927.9.8540	chloride channel protein, putative	Ions	183	209	165	179	136	76	239	854	586	2308	272	1900	171	300	82	131	347	238	644	462	1200	1411
Tb927.11.1260	copper-transporting ATPase-like protein, putative	Ions	435	293	375	794	997	512	227	571	463	2189	453	3065	996	1462	411	449	1149	72	336	180	1501	1572
Tb927.1.580	phosphate-repressible phosphate permease, putative	Ions	395	780	277	253	430	216	442	957	526	1042	206	1096	1067	1821	362	552	1211	151	505	401	734	814
Tb927.10.16170	potassium voltage-gated channel, putative	Ions	185	164	171	210	247	146	134	465	179	942	125	962	193	289	89	326	886	76	294	143	835	660
Tb927.10.4300	Trk system potassium uptake protein (HKT1)	Ions	17	15	8	34	40	35	140	679	419	1314	298	1291	20	29	5	59	201	311	733	598	1024	1273
Tb927.4.1610	VDAC-like	Ions	136	135	166	256	422	221	154	562	314	2104	358	1601	150	338	73	393	1273	131	414	348	1511	1272
Tb927.2.2510	voltage-dependent anion-selective channel VDAC	Ions	4823	6512	5279	555	1279	895	1017	3917	3022	1866	616	1662	3753	8475	1265	1538	4843	4621	5545	10801	2213	2100
Tb927.10.3980	Voltage-gated potassium channel domain. 3 TM domains	Ions	22	14	20	6	12	36	134	264	215	835	164	1336	26	15	26	22	30	223	283	278	707	355
Tb927.11.15150	1-acyl-sn-glycerol-3-phosphate acyltransferase, putative	Lipids	888	739	546	353	924	692	349	863	616	1353	314	1752	811	1803	457	752	2084	1100	1253	2330	1291	1282
Tb927.6.1500	1-Alkyl-dihydroxyacetonephosphate synthase	Lipids	1712	1812	964	984	2176	1277	445	1711	841	3037	648	2880	3156	6157	1582	1476	3811	674	1594	1485	2211	1953
Tb927.10.660	2-oxoisovalerate dehydrogenase alpha subunit, putative	Lipids	712	1137	504	149	147	125	435	1803	751	2035	249	968	607	1031	208	246	746	340	543	851	1093	745
Tb927.10.4330	2-oxoisovalerate dehydrogenase beta subunit, mitochondrial precursor, putative	Lipids	332	380	394	100	170	129	332	1691	1059	1629	286	869	337	712	153	234	586	270	833	818	1049	1104
Tb927.7.5540	2,4-dienoyl-coa reductase-like protein	Lipids	109	100	65	55	68	52	196	776	530	1914	327	1331	99	205	43	74	281	158	544	491	1331	1481
Tb927.10.4040	3-Ketosphinganine reductase	Lipids	658	858	659	659	530	503	287	1525	773	2327	379	1662	443	787	147	658	2913	1184	1613	2967	1762	2037
Tb927.2.5210	3-oxoacyl-ACP reductase, putative	Lipids	48	58	74	63	90	158	163	771	403	2272	314	1140	53	193	22	177	592	602	1296	1214	1445	1269
Tb927.3.5630	3,2-trans-enoyl-CoA isomerase, mitochondrial precursor, putative	Lipids	156	134	157	96	151	147	157	648	318	1141	202	748	109	184	60	213	639	1227	1892	3209	907	782
Tb927.3.3340	3', 5'-cyclic nucleotide phosphodiesterase, putative (PDED)	Lipids	145	285	166	69	143	49	120	340	220	685	105	707	112	189	56	57	125	34	109	76	357	292
Tb927.8.2540	Acetyl-CoA acetyltransferase	Lipids	8647	5457	3010	715	2235	1187	2087	4772	2819	2814	894	3870	7148	11959	3025	1557	5375	920	3104	2939	2872	2935
Tb927.8.7100	acetyl-CoA carboxylase, putative	Lipids	5978	6464	2248	3495	6881	4778	1399	2136	1557	5014	1264	8541	7292	7410	2636	6051	15850	167	930	385	4193	5001
Tb927.1.4490	acetyltransferase, putative	Lipids	139	166	110	433	1204	1196	46	147	48	589	155	906	35	161	32	918	1477	260	379	508	496	466
Tb927.10.12830	acetyltransferase, putative	Lipids	40	41	40	49	56	58	179	689	407	1851	295	1043	23	62	16	82	180	358	554	650	977	845
Tb927.5.2280	acetyltransferase, putative	Lipids	313	324	387	188	386	241	184	790	781	1298	307	1310	237	446	82	304	679	841	1254	1540	1432	1326
Tb927.8.3310	acetyltransferase, putative	Lipids	440	365	461	238	350	169	309	1024	712	1896	363	1949	318	619	184	398	996	117	388	249	1423	1196
Tb927.3.860	acyl carrier protein, mitochondrial precursor, putative (ACP)	Lipids	1761	1652	1395	1028	1621	1057	752	2583	1209	5155	851	2711	1330	2808	598	1165	2990	9544	15208	16462	2274	1250
Tb927.9.11900	acyl transferase-like protein	Lipids	144	167	113	65	94	66	186	671	355	1409	219	1063	115	212	61	115	407	347	734	1064	872	898
Tb927.4.2010	Acyl-CoA binding protein	Lipids	197	193	332	122	274	219	74	305	193	579	113	506	95	250	65	205	468	382	449	716	475	333
Tb927.11.12830	acyl-CoA binding protein, putative	Lipids	332	322	250	191	316	240	318	1032	717	2625	524	2290	258	601	115	364	1160	299	804	629	1858	1766
Tb927.8.1420	acyl-CoA dehydrogenase, mitochondrial precursor, putative	Lipids	1072	1476	1074	314	446	242	323	1530	927	1817	334	1576	957	1501	369	601	1509	777	1090	1509	1400	1128
Tb927.11.11780	acyl-CoA dehydrogenase, putative	Lipids	1017	1103	669	283	533	217	312	1271	678	1823	342	1396	471	774	213	449	1255	113	391	302	1131	993
Tb927.2.5020	acyl-CoA oxidase, putative	Lipids	292	317	198	291	370	216	243	816	529	2309	338	2121	270	499	117	314	990	211	601	542	1412	1427
Tb927.3.2030	acylphosphatase, putative	Lipids	70	69	94	56	101	119	95	366	169	1110	194	426	35	129	14	195	754	677	1459	2436	611	623
Tb927.3.3360	acyltransferase, putative	Lipids	213	201	186	979	813	592	201	994	453	2890	318	2156	198	300	66	501	1641	215	659	560	1508	1891
Tb927.3.4820	acyltransferase, putative	Lipids	764	665	553	588	1019	751	165	727	479	1863	328	1477	537	1068	225	512	1251	190	429	465	1020	778
Tb927.2.3910	beta-ketoacyl synthase family protein, putative	Lipids	120	165	108	39	53	41	185	821	446	1105	145	1107	85	200	41	115	266	117	495	360	755	858
Tb927.4.2560	Cardolipin synthase	Lipids	166	169	175	106	112	97	113	401	345	1027	213	1319	174	277	63	122	334	92	306	180	955	969
Tb927.7.2250	carnitine O-palmitoyltransferase II, putative	Lipids	162	337	198	430	511	259	125	335	200	1344	229	1532	180	219	87	442	1191	57	205	142	935	1021
Tb927.3.3900	carnitine O-palmitoyltransferase II, putative (CPT II)	Lipids	2455	3786	1637	1302	1684	934	427	776	389	779	186	915	1897	3813	779	957	3318	53	274	181	471	505
Tb927.8.590	carnitine O-palmitoyltransferase, putative	Lipids	96	128	105	243	137	148	174	468	339	1403	219	1639	185	180	77	269	579	79	206	114	875	623
Tb927.7.220	CDP-diacylglycerol synthetase, putative	Lipids	646	744	616	968	979	813	290	1382	819	3872	540	2759	595	940	204	760	1943	2448	2789	4344	1851	1648
Tb927.9.1610	CDP-diacylglycerol--inositol 3-phosphatidyltransferase, putative	Lipids	165	174	242	577	576	360	157	645	356	2678	380	1149	241	387	87	406	1341	1442	1501	3327	1230	1085
Tb927.11.2090	choline kinase (EK1)	Lipids	262	302	231	275	552	338	186	720	394	1442	296	1689	266	566	137	438	957	128	442	298	1244	1210
Tb927.10.8900	Choline phosphotransferase	Lipids	659	774	824	1666	2679	2063	139	299	91	697	178	870	692	943	277	2208	5032	25	66	59	510	428
Tb927.10.12810	Choline-phosphate cytidylyltransferase	Lipids	283	237	248	422	599	413	399	1437	876	3632	625	3519	249	420	101	426	1040	772	1199	1424	2455	2410
Tb927.10.15970	class 3 lipase, putative,triacylglycerol lipase, putative	Lipids	121	133	117	99	97	93	92	200	135	610	64	728	66	103	40	108	356	28	117	61	336	418
Tb927.3.1700	DAG acyltransferase	Lipids	98	121	157	286	300	200	96	345	217	682	99	708	69	67	29	149	400	125	220	174	333	322
Tb927.8.5140	DAG kinase	Lipids	28	26	34	691	791	577	72	258	141	1279	219	1552	23	28	9	744	2136	56	103	92	871	690
Tb927.10.7100	delta-4 fatty acid desaturase	Lipids	295	206	443	65	257	80	189	520	335	1074	187	795	452	831	216	56	75	1229	1202	2157	613	402
Tb927.11.2210	diacylglycerol acyltransferase, putative	Lipids	67	97	51	1062	783	666	202	382	187	1360	239	1255	120	141	59	598	1524	54	131	93	703	668
Tb927.8.7730	Dihydroceramide synthase	Lipids	399	286	675	77	167	56	156	681	785	932	194	645	535	541	232	49	89	753	938	1076	494	320
Tb927.4.3160	Dihydroxyacetonephosphate acyltransferase	Lipids	871	551	917	554	798	550	223	408	339	1290	260	1598	1052	1146	405	841	1912	66	219	124	881	755
Tb927.7.4160	Elongase 1	Lipids	2209	2653	1306	2139	3806	2804	386	1042	632	2677	416	3522	1719	2350	722	2421	4135	388	612	737	1629	1213
Tb927.7.4170	Elongase 2	Lipids	2387	1171	440	2718	3409	2274	315	688	243	3889	635	3371	2572	4504	1150	2308	5482	2557	2130	4593	2160	1769
Tb927.7.4180	Elongase 3	Lipids	9820	5534	3149	3300	4832	3068	941	2129	970	2366	543	3438	4892	8933	2208	2955	10158	2156	2489	4099	1794	2196
Tb927.5.4530	Elongase 4	Lipids	552	398	707	373	704	368	286	888	661	3672	579	1625	430	568	190	363	590	5213	5419	6925	1287	496
Tb927.3.4850	enoyl-CoA hydratase, mitochondrial precursor, putative	Lipids	343	372	317	120	274	180	230	1096	482	2370	360	1048	318	583	138	334	667	1615	1625	2885	1432	834
Tb927.2.4130	enoyl-CoA hydratase/Enoyl-CoA isomerase/3-hydroxyacyl-CoA dehydrogenase, putative	Lipids	525	643	297	400	491	434	305	1029	716	2106	452	2303	652	1046	281	758	2335	200	748	569	1768	1947
Tb927.11.16480	enoyl-CoA hydratase/isomerase family protein, putative	Lipids	2302	1702	1488	138	229	199	481	1423	1186	1062	244	942	1950	3339	716	261	769	763	1555	1731	814	718
Tb927.4.4740	ER to golgi transport of GPI proteins OR Dihydroceramide synthase)	Lipids	215	196	162	625	828	808	41	214	127	1368	232	1743	645	968	231	699	1686	124	328	304	891	724
Tb927.5.1140	Ethanolamine kinase 1	Lipids	584	597	728	709	703	445	150	386	338	1163	236	1613	839	1260	341	1338	4647	49	336	165	1286	1616
Tb927.8.6000	fatty acid desaturase, putative	Lipids	3344	3026	2067	3943	5518	3416	611	2119	1317	4706	795	6508	3022	5092	1238	3324	9563	421	1219	1039	3326	3625
Tb927.2.3080	fatty acid desaturase, putative,oleate desaturase, putative	Lipids	3328	2795	2152	3350	5282	3162	324	724	275	1172	221	1408	1859	2559	790	3348	7981	248	349	338	588	580
Tb927.6.3000	fatty acid desaturase, putative,sphingolipid delta 4 desaturase, putative	Lipids	288	232	378	2091	2155	1346	127	527	287	1858	239	1923	377	644	202	2194	5221	178	180	247	1075	864
Tb927.9.4190	fatty acyl CoA syntetase 1 (ACS1)	Lipids	1151	948	855	922	1802	1000	325	704	585	1569	356	2240	1714	2772	678	1454	3966	202	507	399	1259	1208
Tb927.8.5080	fatty-acid amide hydrolase 2, putative (H sapeiens E-115)	Lipids	47	34	41	660	536	516	50	181	102	1191	189	1548	29	47	13	329	913	20	68	37	659	710
Tb927.10.3100	Glycerol-3-phosphate acyltransferase	Lipids	450	663	327	367	325	233	175	821	335	1579	218	1621	297	452	132	259	817	80	285	172	920	924
Tb927.11.20730	Glycerophosphodiester diesterase, putative	Lipids	34	36	35	634	359	246	106	570	173	6283	517	1673	47	55	17	124	293	394	527	755	1352	799
Tb927.3.3030	hypothetical protein, conserved, START (lipid-binding) domain, homologue of human NP_006636.2, probable role in phosphlipid transfer across membranes	Lipids	1316	687	1595	444	826	444	157	299	362	779	176	1183	617	1599	278	610	2117	64	382	213	734	806
Tb927.11.6390	hypothetical protein, conserved, START domain, possible phoshatidylcholine transfer protein	Lipids	300	230	204	1145	1650	990	89	306	190	1894	270	2100	290	591	170	1186	3689	101	296	190	1157	1163
Tb927.3.3870	lipase domain protein, putative	Lipids	35	65	40	1967	1421	1077	154	557	268	2614	432	3495	83	102	35	905	2300	74	241	146	1739	1860
Tb927.10.13680	lipase domain protein, putative,hypothetical protein	Lipids	295	288	238	121	202	104	184	568	452	1095	204	1533	158	245	63	124	408	100	530	309	940	1145
Tb927.1.2740	lipase-like protein, putative	Lipids	8	14	14	57	76	83	176	720	503	1638	411	1990	20	35	11	44	179	312	697	610	1239	1244
Tb927.8.7440	lipase, putative	Lipids	35	48	30	1073	496	439	90	370	197	2303	262	1851	68	99	32	568	1844	161	254	239	1329	1210
Tb927.3.3860	lipase, putative,triacylglycerol lipase, putative	Lipids	125	110	89	441	292	233	240	668	518	2241	365	2662	133	265	55	265	833	137	520	341	1564	1777
Tb927.11.580	lipid-like atypical dual specificity phosphatase, putative	Lipids	97	130	83	61	142	148	114	401	221	907	152	684	62	167	47	238	694	451	537	1156	647	649
Tb927.9.7740	lipid-like atypical dual specificity phosphatase, putative	Lipids	68	108	61	95	107	107	82	299	198	715	163	902	67	101	30	149	474	118	358	206	634	559
Tb927.7.5450	lipin, phosphatidic acid phosphatase	Lipids	294	608	246	1067	1001	637	103	269	126	741	123	663	301	543	140	1019	3071	18	68	47	328	338
Tb927.10.15010	lipoic acid synthetase, mitochondrial precursor, putative	Lipids	540	521	501	487	491	335	352	1404	716	3031	475	1399	280	544	169	468	1171	233	533	515	1601	1218
Tb927.10.3260	Long-chain-fatty-acid--CoA ligase 5, Acyl-CoA synthetase 5 (LACS 5)	Lipids	3169	3300	1114	1994	3923	2458	336	596	274	1002	322	1571	2831	3203	1321	2798	8313	63	157	93	754	629
Tb927.11.7530	long-chain-fatty-acid-CoA ligase, putative	Lipids	147	193	94	408	452	357	132	239	230	1087	199	1553	213	380	99	487	1588	92	260	217	846	886
Tb927.11.4490	long-chain-fatty-acid-CoA ligase, putative,acyl-CoA synthetase, putative,fatty acid thiokinase (long chain), putative	Lipids	292	461	238	272	213	184	210	817	476	1610	293	1723	299	549	130	236	764	284	862	791	1179	1163
Tb927.8.6390	lysophospholipase, putative,alpha/beta hydrolase, putative (TbLysoPLA)	Lipids	2636	2118	2398	768	2495	1273	710	2025	1503	2999	871	3904	995	2049	433	3298	9722	1311	1568	2353	4383	3314
Tb927.4.4360	monoglyceride lipase, putative	Lipids	268	305	237	155	314	175	90	354	247	802	157	839	164	407	71	445	1453	200	464	376	633	670
Tb927.8.8020	monoglyceride lipase, putative	Lipids	264	258	297	186	417	206	81	270	213	529	112	575	167	353	93	248	761	192	178	335	295	318
Tb927.5.3710	Neutral sphingomyelinase	Lipids	316	451	332	1053	1419	1108	169	941	595	3876	517	4116	259	407	130	696	1840	507	623	837	1704	1330
Tb927.8.1820	nonspecific lipid-transfer protein, putative,sterol carrier protein, putative	Lipids	134	148	70	82	54	51	105	438	262	1387	171	951	86	199	36	106	379	252	553	608	680	739
Tb927.9.7700	palmitoyl acyltransferase 1, putative	Lipids	276	353	219	257	394	308	261	1136	670	2567	444	2300	351	606	148	397	1147	478	1140	1620	1577	1830
Tb927.3.2400	palmitoyl acyltransferase 10, putative	Lipids	28	45	35	111	96	99	94	436	207	1657	185	817	48	97	16	111	297	229	470	517	845	842
Tb927.7.3350	palmitoyl acyltransferase 11, putative	Lipids	65	155	56	130	137	181	156	712	363	1979	231	1571	69	85	25	191	543	146	324	226	1126	842
Tb927.8.3400	palmitoyl acyltransferase 12, putative	Lipids	59	71	72	25	33	27	80	297	209	336	73	304	45	99	18	33	59	100	211	193	259	268
Tb927.10.10800	palmitoyl acyltransferase 2, TbPAT2	Lipids	123	208	75	104	101	108	110	546	342	868	121	918	138	165	48	163	342	138	413	250	668	649
Tb927.10.690	palmitoyl acyltransferase 3, putative	Lipids	10	17	18	55	56	59	227	872	408	2980	444	1061	17	59	8	36	121	952	1452	2199	1197	907
Tb927.11.9070	palmitoyl acyltransferase 4, putative	Lipids	415	435	339	288	549	371	261	1005	579	3402	504	1965	338	485	148	496	1188	723	1068	1217	1895	1493
Tb927.11.12650	palmitoyl acyltransferase 5, putative	Lipids	58	71	66	148	166	108	100	311	235	843	160	1098	47	98	23	88	273	102	280	205	630	684
Tb927.11.4220	palmitoyl acyltransferase 6, putative	Lipids	65	86	65	71	82	53	160	556	346	1560	218	962	72	110	44	98	213	327	703	930	997	948
Tb927.11.6220	palmitoyl acyltransferase 7, putative	Lipids	81	133	89	231	250	155	101	326	195	1165	200	1084	68	141	38	213	579	40	150	103	638	670
Tb927.11.7230	palmitoyl acyltransferase 8, putative	Lipids	8	26	14	71	44	54	96	378	213	2429	252	819	4	16	5	38	138	224	507	617	961	832
Tb927.11.7360	palmitoyl acyltransferase 9, putative	Lipids	138	203	137	186	180	160	201	739	392	1940	338	1073	163	289	64	138	421	644	1185	1157	981	861
Tb927.8.480	phosphatidic acid phosphatase protein, putative	Lipids	0	2	3	724	823	326	0	77	7	1281	168	714	5	8	6	3331	5527	30	66	113	4021	2881
Tb927.10.13930	phosphatidic acid phosphatase, putative	Lipids	138	178	181	332	628	627	200	887	514	1914	444	2232	86	216	53	559	1195	953	1194	1784	1692	1137
Tb927.10.13400	Phosphatidic acid phostphatase, putative	Lipids	3	0	1	45	22	8	129	431	179	917	139	639	1	4	2	13	18	268	269	541	495	410
Tb927.8.1720	Phosphatidylglycerophosphate synthase	Lipids	448	492	471	279	306	179	279	975	676	1464	222	1452	264	506	157	252	584	135	377	263	950	871
Tb927.9.10080	phosphatidylserine decarboxylase, putative	Lipids	86	87	79	44	70	52	197	811	314	1480	181	753	81	247	24	63	261	271	706	841	900	794
Tb927.1.4830	Phospholipase A1	Lipids	213	190	165	399	506	456	134	534	302	2272	397	1405	129	521	56	693	1894	1092	1542	2368	1308	1142
Tb927.9.12700	phospholipase A1, putative	Lipids	519	576	533	712	1464	980	200	736	533	1797	436	2334	436	840	175	892	1881	436	463	734	1439	1102
Tb927.4.1510	phospholipid-translocating ATPase, putative	Lipids	425	594	292	895	852	657	261	979	643	3579	555	4526	924	1021	305	747	2113	178	554	326	2225	2414
Tb927.6.3550	phospholipid-translocating P-type ATPase (flippase), putative	Lipids	252	264	186	1902	1781	1046	163	553	208	3508	412	2523	570	618	276	947	3006	115	262	209	1051	1237
Tb927.11.3350	phospholipid-transporting ATPase 1-like protein, putative	Lipids	146	319	135	1885	1167	1038	155	366	108	1338	217	1010	373	488	140	986	3264	19	55	26	503	551
Tb927.11.13000	phospholipid-transporting ATPase, putative	Lipids	244	326	164	1845	1420	1047	232	899	443	3138	546	3996	369	531	155	727	2495	82	355	191	1806	2436
Tb927.11.13220	phospholipid:diacylglycerol acyltransferase-like protein	Lipids	273	286	221	763	642	442	186	587	434	1595	262	1740	391	687	200	364	1171	169	450	339	838	917
Tb927.11.4700	prostaglandin f synthase	Lipids	18505	25388	21981	1494	3157	1681	2704	9844	9283	3714	1276	3606	14913	25658	5866	2679	8037	4581	8150	12478	2879	2359
Tb927.7.3760	PS synthase/PS synthase-2	Lipids	175	133	139	273	353	249	137	513	305	1208	209	1765	157	316	53	296	718	80	253	197	891	888
Tb927.4.1020	Serine palmitoyltransferase	Lipids	501	426	372	714	874	745	189	535	511	1790	285	2506	470	783	175	776	2313	320	802	665	1463	1615
Tb927.10.4050	serine palmitoyltransferase, putative	Lipids	1704	2251	1565	1889	2931	1786	212	372	127	609	138	537	1338	2597	614	2015	6408	23	104	57	273	359
Tb927.7.1240	Sphingosine kinase	Lipids	406	541	183	619	804	513	156	264	133	1141	197	1680	347	518	168	868	1893	44	192	95	838	725
Tb927.6.3630	Sphingosine-1-phosphate lyase	Lipids	920	1370	533	306	576	389	285	1056	627	1500	314	1788	1364	1902	514	434	1581	496	989	897	1083	890
Tb927.11.8950	leucine rich repeat (TbLRRP1), in bilobe	LRRP	930	1024	580	815	1328	851	256	815	392	2158	293	2463	787	1441	411	1228	3107	88	392	163	1333	1453
Tb927.1.1030	leucine-rich repeat protein (LRRP)	LRRP	275	246	234	193	173	161	303	1236	678	3422	505	1701	176	251	63	209	553	536	906	936	1661	1073
Tb927.1.3320	leucine-rich repeat protein (LRRP)	LRRP	1	0	0	17	8	10	18	20	19	758	73	351	2	1	0	7	12	40	47	54	329	226
Tb927.1.4180	leucine-rich repeat protein (LRRP)	LRRP	560	661	487	305	685	439	166	404	273	925	252	1523	371	592	173	872	2582	73	268	161	970	1099
Tb927.1.5030	leucine-rich repeat protein (LRRP)	LRRP	388	655	288	115	244	169	180	798	324	1172	221	1269	326	455	125	492	1090	136	243	226	1009	849
Tb927.10.14410	leucine-rich repeat protein (LRRP)	LRRP	405	427	355	306	539	404	313	870	628	2015	318	2460	398	618	210	411	892	80	336	175	1265	1086
Tb927.10.14460	leucine-rich repeat protein (LRRP)	LRRP	323	487	306	206	353	239	302	728	483	2075	433	2249	334	508	140	481	952	155	425	360	1461	1434
Tb927.10.14610	leucine-rich repeat protein (LRRP)	LRRP	903	1034	807	407	1037	715	239	604	548	1667	340	2933	981	1555	428	1205	3589	176	582	478	1578	1876
Tb927.10.15260	leucine-rich repeat protein (LRRP)	LRRP	108	155	139	380	1106	6760	118	369	114	702	112	802	65	140	44	133	377	25	82	60	409	410
Tb927.10.1950	leucine-rich repeat protein (LRRP)	LRRP	272	200	176	65	64	66	157	728	379	1077	195	1436	170	344	81	163	577	179	641	485	954	1128
Tb927.10.3140	leucine-rich repeat protein (LRRP)	LRRP	124	122	96	227	220	161	185	691	416	1781	296	1512	96	179	62	322	898	175	413	347	1111	930
Tb927.10.5980	leucine-rich repeat protein (LRRP)	LRRP	337	448	277	209	368	218	155	626	304	1556	239	1182	209	328	72	428	1074	471	497	694	944	751
Tb927.10.9010	leucine-rich repeat protein (LRRP)	LRRP	61	81	75	102	91	107	220	859	325	2273	336	811	64	80	38	180	393	923	1237	1621	1059	797
Tb927.11.11860	leucine-rich repeat protein (LRRP)	LRRP	226	290	163	353	314	302	285	950	578	2688	390	2440	177	213	75	545	1390	261	636	499	2010	1571
Tb927.11.16880	leucine-rich repeat protein (LRRP)	LRRP	445	599	397	213	461	331	155	565	456	1038	293	1687	340	601	129	719	1829	217	757	672	1051	1151
Tb927.11.1960	leucine-rich repeat protein (LRRP)	LRRP	198	362	236	277	458	326	335	1396	559	3711	500	1788	281	466	89	562	1474	435	630	985	1830	1362
Tb927.11.3420	leucine-rich repeat protein (LRRP)	LRRP	35	42	42	58	64	67	157	417	275	1404	235	1271	33	55	9	57	207	128	377	322	1173	1062
Tb927.11.4060	leucine-rich repeat protein (LRRP)	LRRP	1	0	1	86	88	77	1	7	1	535	58	320	0	1	0	29	123	0	1	2	131	97
Tb927.11.4120	leucine-rich repeat protein (LRRP)	LRRP	10	2	6	74	122	91	1	10	4	679	108	624	2	2	2	86	299	3	5	7	388	449
Tb927.11.5040	leucine-rich repeat protein (LRRP)	LRRP	355	355	545	668	1608	877	164	616	459	1295	311	1947	321	591	141	1382	3444	129	193	233	1175	1045
Tb927.11.5190	leucine-rich repeat protein (LRRP)	LRRP	1359	2103	927	1528	1999	1241	389	741	408	2389	392	2649	1631	1891	625	1909	4770	52	190	85	1329	1242
Tb927.11.6370	leucine-rich repeat protein (LRRP)	LRRP	1045	1780	758	533	1468	1018	298	992	628	2094	389	2631	1208	1901	504	1861	4617	376	938	786	1676	1889
Tb927.11.6760	leucine-rich repeat protein (LRRP)	LRRP	227	193	160	269	266	212	178	645	335	1742	193	1467	183	295	87	349	984	121	358	196	1076	904
Tb927.11.860	leucine-rich repeat protein (LRRP)	LRRP	142	108	129	96	147	117	218	729	447	1516	351	2298	150	256	76	206	572	64	329	149	1539	1366
Tb927.2.1380	leucine-rich repeat protein (LRRP)	LRRP	1	6	6	275	90	62	2	22	2	496	16	169	4	4	3	105	254	0	3	0	122	103
Tb927.3.1490	leucine-rich repeat protein (LRRP)	LRRP	3	0	4	52	111	82	0	14	1	455	44	432	0	2	1	38	258	0	5	4	147	255
Tb927.3.1770	leucine-rich repeat protein (LRRP)	LRRP	219	422	213	349	628	349	125	389	301	1395	235	1603	298	355	139	551	1297	110	240	167	881	708
Tb927.3.2790	leucine-rich repeat protein (LRRP)	LRRP	182	156	167	109	358	207	183	403	381	1231	276	1485	247	475	138	245	728	93	273	192	968	959
Tb927.3.4730	leucine-rich repeat protein (LRRP)	LRRP	78	88	73	38	78	52	88	469	275	1044	148	803	37	109	18	83	338	90	379	287	829	787
Tb927.3.580	leucine-rich repeat protein (LRRP)	LRRP	6	2	2	52	90	16	8	25	5	1203	145	852	1	0	3	8	42	3	3	7	502	538
Tb927.4.1220	leucine-rich repeat protein (LRRP)	LRRP	137	236	126	433	645	412	91	414	162	1716	285	1461	115	183	55	580	1381	323	459	560	1235	842
Tb927.6.1160	leucine-rich repeat protein (LRRP)	LRRP	632	490	504	607	569	410	220	643	413	1917	255	1905	589	1012	243	795	2480	132	441	294	1297	1177
Tb927.6.1490	leucine-rich repeat protein (LRRP)	LRRP	22	41	26	81	89	94	186	799	435	2629	413	1544	52	127	36	77	222	547	1114	1121	1476	1262
Tb927.6.1940	leucine-rich repeat protein (LRRP)	LRRP	200	248	190	136	264	176	167	555	388	1585	275	1906	251	375	144	257	581	238	702	495	1262	1010
Tb927.6.5030	leucine-rich repeat protein (LRRP)	LRRP	442	661	360	474	723	401	187	538	370	1831	324	1870	661	966	262	792	2071	349	557	718	1099	811
Tb927.7.1430	leucine-rich repeat protein (LRRP)	LRRP	532	577	326	359	718	592	276	1313	714	2879	454	2311	353	690	129	824	2432	368	1001	1139	1766	1826
Tb927.7.2730	leucine-rich repeat protein (LRRP)	LRRP	138	225	146	172	224	149	210	880	339	2565	362	1195	108	198	55	314	929	328	586	803	1327	1078
Tb927.7.290	leucine-rich repeat protein (LRRP)	LRRP	253	338	232	88	364	103	162	357	235	431	124	689	155	178	70	144	335	31	87	64	395	394
Tb927.7.5600	leucine-rich repeat protein (LRRP)	LRRP	588	879	481	478	434	237	187	394	197	998	148	999	582	593	216	413	1039	29	80	47	515	410
Tb927.7.7110	leucine-rich repeat protein (LRRP)	LRRP	108	68	89	41	45	22	132	293	262	766	130	1048	56	158	34	40	195	114	343	288	636	657
Tb927.7.7240	leucine-rich repeat protein (LRRP)	LRRP	405	508	337	257	543	317	226	548	419	1426	314	1869	342	672	141	796	1920	137	403	240	1322	1099
Tb927.9.12170	leucine-rich repeat protein (LRRP)	LRRP	727	891	789	985	1496	1082	85	218	84	432	71	406	475	981	273	1222	2810	50	64	81	211	137
Tb927.9.14400	leucine-rich repeat protein (LRRP)	LRRP	105	127	94	145	255	263	154	663	434	2132	269	1481	143	282	59	203	618	202	417	350	1074	883
Tb927.9.4850	leucine-rich repeat protein (LRRP)	LRRP	374	422	179	137	150	112	273	1697	443	2662	362	1417	129	223	60	296	1107	428	580	990	1438	1450
Tb927.11.12540	leucine-rich repeat protein (LRRP), putative	LRRP	1159	1381	804	458	1246	699	309	848	615	1653	347	2557	1307	1369	570	1780	4011	41	241	103	1354	1164
Tb927.1.1020	leucine-rich repeat-containing protein	LRRP	56	102	56	233	297	218	114	560	249	1660	272	1202	72	92	28	338	855	103	270	243	1165	959
Tb927.1.780	leucine-rich repeat-containing protein	LRRP	130	244	191	208	412	283	146	505	266	1857	276	1069	190	237	63	434	925	551	634	931	955	616
NCDS.Tb927.9.14555	Newly-annotated ORF	LRRP	158	180	86	154	312	72	112	462	162	2089	234	1036	263	374	123	117	351	135	175	196	893	637
Tb927.6.1550	POMP30 leucine-rich repeat protein (LRRP)	LRRP	660	662	241	68	184	129	246	684	385	1689	237	1554	532	1212	279	266	765	276	665	527	1145	1061
Tb927.3.2950	ribonuclease inhibitor- like protein LRRP-like	LRRP	571	878	523	486	1034	566	194	433	350	1057	216	1420	523	584	259	1242	2532	96	234	140	788	600
Tb927.11.7220	C-terminal BEACH domains, role in portein sorting, similar to yeast Bph1 but not top hit.	Lysosome	295	438	193	572	740	696	448	872	549	2988	546	3268	386	455	144	759	1810	81	294	152	1481	1681
Tb927.8.2310	(H )-ATPase G subunit, putative	Lysosome	641	552	680	860	1532	827	229	651	322	1637	440	1698	494	1268	233	1400	3748	916	1257	1643	1539	1228
Tb927.7.3320	ATG12/APG12, putative (ATG12)	Lysosome	45	36	37	179	149	132	39	149	81	473	55	373	48	58	30	172	478	123	136	185	309	309
Tb927.11.6960	ATG16/SAP18/CVT11/APG16, putative (ATG16)	Lysosome	159	183	139	293	404	242	159	590	347	1453	376	1625	105	219	56	433	1286	75	241	188	1268	1154
Tb927.11.16290	AUT2/APG4/ATG4 cysteine peptidase, putative (ATG4.1)	Lysosome	25	48	19	35	36	48	113	476	309	1370	201	885	20	52	7	49	154	246	435	473	813	854
Tb927.6.1690	AUT2/APG4/ATG4 cysteine peptidase, putative, (ATG4.2)	Lysosome	72	48	53	97	100	82	82	241	195	1144	139	739	48	103	34	134	278	404	497	882	569	491
Tb927.10.12620	Golvesin-2 vacuolar protein	Lysosome	911	1636	758	577	712	426	308	541	376	1255	215	1503	748	950	351	836	1906	32	193	100	770	666
Tb927.6.2430	hypothetical protein, conserved (ATG5)	Lysosome	87	87	70	153	142	117	117	402	251	1647	161	946	115	282	75	155	562	287	579	718	830	752
Tb927.5.1830	lysosomal/endosomal membrane protein p67 (p67)	Lysosome	2511	3942	3890	12312	11301	9640	879	4774	3865	13371	2309	16116	2605	5405	1151	11083	35960	230	1449	618	11848	15291
Tb927.10.12980	methyltransferase, NOL1/NOP2/sun family	Lysosome	304	266	184	400	318	148	284	1101	597	3188	475	2377	293	428	127	362	1059	357	807	741	1774	1782
Tb927.10.6150	neurobeachin/beige protein, putative	Lysosome	476	727	384	713	765	691	647	856	791	3422	676	4421	689	659	217	739	2047	81	353	183	2029	2349
Tb927.11.11160	Phosphate transporter (TbPho91	Lysosome	330	360	291	457	475	293	171	800	483	2061	297	2123	326	526	157	518	1466	70	318	166	1098	1399
Tb927.10.12450	SNARE 2.1 of T cruzi	Lysosome	131	104	128	189	160	133	141	681	241	2450	217	815	94	153	34	252	551	970	1348	1688	811	615
Tb927.4.1080	V-type ATPase, A subunit, putative	Lysosome	2034	1903	1515	2533	4328	2497	329	1302	794	2617	512	4293	1640	2391	752	4429	12112	182	589	287	2249	2209
Tb927.6.5050	V-type ATPase, C subunit, putative	Lysosome	323	339	261	711	812	941	280	1274	541	4955	696	2269	468	962	168	775	2413	1436	2530	3606	2147	2237
Tb927.6.2770	vacuolar assembly protein vps41, putative	Lysosome	383	557	315	343	430	298	306	879	429	2442	528	2725	366	397	158	370	928	379	765	768	1349	1249
Tb927.8.2100	vacuolar ATP synthase 16 kDa proteolipid subunit, putative	Lysosome	326	278	447	594	1123	1238	175	848	663	2750	511	2105	248	632	103	888	2570	1611	2729	4063	1824	2170
Tb927.11.11690	vacuolar ATP synthase subunit b, putative,v- ATPase B subunit,vacuolar proton pump B subunit	Lysosome	1803	1585	1630	2524	4317	2749	334	1066	766	3266	697	5915	1645	3021	686	4631	13749	263	781	509	3278	3238
Tb927.10.14040	vacuolar ATP synthase subunit c, putative	Lysosome	619	644	615	985	942	981	433	1961	1024	5469	804	3318	477	863	201	1257	3616	1152	1136	1834	2815	1892
Tb927.10.3760	vacuolar ATP synthase subunit d, putative	Lysosome	601	642	493	1029	1200	638	251	1084	495	3803	501	1796	510	1165	199	1477	4418	1722	2440	3498	2119	1648
Tb927.10.200	vacuolar ATP synthase, putative	Lysosome	1738	1750	2202	3116	5574	5789	790	3819	2328	14989	2622	7711	1273	2945	514	4530	12501	7307	10065	14609	8655	7289
Tb927.5.550	vacuolar ATP synthase, putative	Lysosome	513	691	618	759	1226	777	73	309	206	898	137	1025	302	763	140	1721	6153	68	224	124	872	1152
Tb927.10.13020	vacuolar protein sorting complex subunit, putative,Vps16, putative	Lysosome	301	337	206	343	436	286	300	1353	714	3584	522	2961	300	406	117	531	1482	420	689	992	1746	1564
Tb927.10.2270	vacuolar protein sorting-associated protein 35, putative	Lysosome	515	834	424	1108	1178	701	197	697	370	2237	330	2698	658	821	290	1476	4513	188	368	333	1664	1554
Tb927.3.3280	vacuolar protein sorting-associated protein 4, putative (VPS4)	Lysosome	407	419	323	552	675	441	162	583	316	1021	169	1373	264	638	141	786	3046	104	268	200	912	840
Tb927.10.6780	vacuolar protein sorting-associated protein 45, putative (VPS45)	Lysosome	488	587	347	564	613	413	208	749	482	2813	360	2146	535	976	215	726	1943	247	724	651	1581	1389
Tb927.5.1300	vacuolar proton translocating ATPase subunit A, putative	Lysosome	1065	1418	1401	1632	2338	1673	284	1123	1046	2776	665	4283	1016	1636	399	3125	9197	132	414	262	3739	4012
Tb927.3.2280	vacuolar sorting protein 33 , putative	Lysosome	194	213	152	295	360	249	188	797	399	3372	368	2079	169	413	77	443	1332	466	670	957	1391	1206
Tb927.11.14290	vacuolar sorting protein, putative	Lysosome	197	180	150	669	746	499	125	445	195	1769	255	1028	165	414	78	703	2310	679	838	1311	992	852
Tb927.11.10010	vacuolar sorting-associated protein-like, putative	Lysosome	209	159	206	276	407	323	83	405	272	928	196	1293	107	345	48	495	1640	124	303	208	832	764
Tb927.11.10740	vacuolar sorting-associated protein-like, putative	Lysosome	168	212	213	251	296	156	236	894	355	2962	321	960	167	339	74	343	893	459	804	938	1232	820
Tb927.7.3900	vacuolar transporter chaperone, putative, ER by IFA	Lysosome	598	487	806	726	651	537	523	2030	1052	5983	538	1711	407	836	225	557	1533	4634	8510	10874	1588	1279
Tb927.11.7480	vacuolar type h ATPase subunit, putative	Lysosome	238	195	398	1211	1394	1346	267	923	810	5428	924	2684	333	667	162	1058	2973	2279	3979	5756	2672	2563
Tb927.4.4380	vacuolar-type proton translocating pyrophosphatase 1, putative (PPase1)	Lysosome	4615	7265	2961	3973	4951	3772	892	3105	2206	5085	1037	6330	7913	13982	3026	3400	12673	371	2490	1100	3953	6609
Tb927.11.1470	65 kDa invariant surface glycoprotein (ISG65)	Membrane.protein	19	22	25	1031	538	539	115	545	265	7085	757	2742	7	19	4	355	776	153	154	201	2530	1628
Tb927.10.10250	EP2 procyclin (EP2)	Membrane.protein	7408	15389	9495	26	35	50	2652	12617	5999	1386	467	445	7526	7666	3894	171	316	37121	36498	45756	1187	381
Tb927.3.2580	Fam5 cell surface protein	Membrane.protein	1	0	0	11	4	3	2	8	0	119	2	23	0	0	0	12	36	1	0	2	22	21
Tb927.6.510	GPEET2 procyclin	Membrane.protein	61935	111004	33997	109	160	203	14238	52179	34206	1256	2589	569	30588	32488	10336	526	1734	139236	217165	332558	1027	663
Tb927.10.990	hypothetical protein, conserved, predicted GPI anchor	Membrane.protein	17	26	19	352	384	297	51	167	71	882	155	1121	18	18	8	183	395	54	50	89	622	386
Tb927.4.1110	hypothetical protein, conserved, predicted GPI anchor	Membrane.protein	98	157	89	398	322	321	77	490	265	1999	260	1624	49	120	24	430	1457	149	287	284	1179	1335
Tb927.8.1250	hypothetical protein, conserved, predicted GPI anchor	Membrane.protein	262	428	304	1490	2039	1157	116	478	326	1915	351	2875	412	775	161	1216	3489	76	322	195	1477	1832
Tb927.8.930	hypothetical protein, conserved, predicted GPI anchor	Membrane.protein	6	6	9	284	228	109	68	283	120	2306	274	1096	25	62	16	192	383	261	328	547	1084	769
Tb927.9.11640	hypothetical protein, conserved, predicted GPI anchor	Membrane.protein	254	275	279	334	615	431	143	382	186	1126	178	964	108	170	80	601	973	285	205	367	636	414
Tb927.9.13310	hypothetical protein, conserved, predicted GPI anchor	Membrane.protein	46	92	70	84	140	251	39	327	144	1078	100	360	56	188	24	162	480	432	844	1317	480	592
Tb927.9.7850	hypothetical protein, conserved, predicted GPI anchor	Membrane.protein	1	0	0	3	3	0	1	10	1	115	7	10	1	1	0	0	9	3	6	8	9	16
Tb927.9.7870	hypothetical protein, conserved, predicted GPI anchor	Membrane.protein	1	0	0	3	1	1	1	2	0	95	4	6	0	0	1	0	1	1	1	1	6	6
Tb927.9.7900	hypothetical protein, conserved, predicted GPI anchor	Membrane.protein	2	0	0	1	1	0	6	26	2	127	3	6	3	0	0	1	1	2	4	0	13	4
Tb927.9.7950	hypothetical protein, conserved, predicted GPI anchor	Membrane.protein	2	0	1	9	3	1	1	27	4	926	19	71	0	0	0	1	2	2	7	8	64	51
Tb927.11.12270	hypothetical protein, conserved,drug resistence protein, putative	Membrane.protein	131	182	97	55	96	54	120	277	193	581	97	646	94	230	37	117	256	139	385	298	399	385
Tb927.11.8720	major surface protease gp63, putative,surface protease homologue	Membrane.protein	50	43	36	710	577	523	54	244	150	1645	222	1666	38	50	33	266	625	81	170	150	736	675
Tb927.11.7410	MSP-A, putative	Membrane.protein	61	101	63	1411	936	893	83	431	230	1923	277	2852	58	148	31	839	2810	79	226	166	1385	1706
Tb927.8.1620	MSP-B, putative	Membrane.protein	1359	1385	3302	41	263	65	1019	3207	4240	2077	744	1816	930	1905	368	58	159	588	2032	1325	1441	1460
Tb927.10.2410	MSP-C, putative	Membrane.protein	28	40	42	6174	2780	2207	64	858	177	8281	541	4578	28	66	22	1723	6431	42	95	85	1883	2493
Tb927.11.5970	phosphoinositide-specific phospholipase C, putative	Membrane.protein	481	492	329	52	198	50	213	630	416	895	194	1096	439	738	220	94	207	172	340	315	624	558
Tb927.10.11220	procyclic form surface glycoprotein (PSSA-2)	Membrane.protein	2185	2510	1820	188	327	195	651	1620	1538	1237	323	1239	2508	4273	949	152	346	479	1577	870	891	697
Tb927.11.15490	Tb-291 membrane associated protein, putative	Membrane.protein	234	369	240	1097	846	380	142	379	196	1606	292	2484	578	710	251	1432	3907	81	202	230	1425	829
Tb927.3.5530	Tb-292 membrane associated protein	Membrane.protein	3543	6140	2088	3703	5632	3574	711	1653	932	3578	706	3799	4903	5006	1792	6384	15717	66	275	110	2249	2035
Tb927.5.440	trans sialidase, putative	Membrane.protein	24080	48454	36725	19	176	152	2642	8441	9613	614	822	650	4915	9421	1990	29	81	393	1438	996	627	693
Tb927.7.6850	trans-sialidase (TbTS)	Membrane.protein	2617	3967	3839	14	66	24	425	878	918	692	161	882	1463	3414	589	21	50	175	831	453	549	654
Tb927.11.11410	trans-sialidase, putative	Membrane.protein	196	364	181	541	160	112	89	459	180	988	66	616	46	68	21	150	583	14	71	32	382	596
Tb927.2.5280	trans-sialidase, putative (30J2.90)	Membrane.protein	715	751	678	743	1300	758	286	1155	857	2679	529	3105	1196	1691	490	564	1668	313	777	608	1798	2035
Tb927.8.7340	trans-sialidase, putative,neuraminidase, putative	Membrane.protein	1294	1408	1221	7	31	15	336	1142	1072	333	107	311	855	1670	338	6	19	151	411	419	159	288
Tb927.9.9660	Archaic translocase of the outer mitochondrial membrane ATOM	Mito.biogenesis	1766	797	1137	254	503	248	356	1065	853	792	217	1187	1078	3914	396	502	1816	279	972	813	891	1092
Tb927.10.6510	chaperonin HSP60, mitochondrial precursor	Mito.biogenesis	10481	8394	9306	3043	9896	5794	1676	4729	5304	5755	2509	13715	17678	36275	6735	9724	28918	1020	6648	4781	11498	13339
Tb927.11.15040	chaperonin HSP60, mitochondrial precursor	Mito.biogenesis	938	893	691	317	486	342	286	1005	634	1559	314	1706	776	1475	352	411	1276	350	634	804	1220	1129
Tb927.6.4090	chaperonin HSP60, mitochondrial precursor	Mito.biogenesis	556	447	404	295	384	221	173	530	341	1125	231	1271	829	1797	363	530	1367	175	839	615	1130	1189
Tb927.6.3740	heat shock 70 kDa protein, mitochondrial precursor, putative	Mito.biogenesis	9810	10147	9447	2433	6725	3641	2679	10416	6447	7460	2882	10781	18417	39635	7510	3925	11186	9000	10652	26873	8208	7623
Tb927.11.13290	mitochondrial import inner membrane translocase subunit TIM17	Mito.biogenesis	301	230	388	234	429	223	119	536	424	1435	232	800	235	726	75	401	1562	383	992	1304	886	1208
Tb927.10.4590	mitochondrial inner membrane signal peptidase, putative	Mito.biogenesis	89	89	77	45	135	97	59	337	210	1066	200	610	73	168	39	131	303	544	768	1060	782	577
Tb927.2.4110	mitochondrial processing peptidase alpha subunit MPP alpha	Mito.biogenesis	771	850	570	353	697	389	285	901	573	2908	448	1639	770	1169	319	589	1255	1084	1228	1872	1694	1317
Tb927.9.4520	mitochondrial processing peptidase, beta subunit, MMPbeta	Mito.biogenesis	876	1053	724	450	888	482	383	1202	762	2014	365	1711	781	1401	293	712	2249	176	508	396	1565	1310
Tb927.11.12740	Mitochondrial tRNA import	Mito.biogenesis	124	78	163	97	161	185	175	427	340	1415	257	1054	116	254	68	175	431	200	353	357	986	819
Tb927.11.600	Mitochondrial tRNA import	Mito.biogenesis	1070	1445	1338	308	438	387	347	1341	889	1407	255	776	965	3731	381	653	2290	4012	9080	11866	884	956
Tb927.6.1680	Mitochondrial tRNA import	Mito.biogenesis	291	308	238	133	202	149	228	503	327	1480	211	1319	282	560	137	248	483	460	892	955	1013	966
Tb927.8.1740	Mitochondrial tRNA import	Mito.biogenesis	1153	673	712	235	546	342	577	2157	1539	3230	667	2632	1249	2098	467	528	1230	483	1714	1230	2333	2177
Tb927.9.11220	Mitochondrial tRNA import	Mito.biogenesis	898	557	878	158	451	238	559	1990	1280	2538	624	1681	791	1334	373	301	681	917	1300	1577	1591	883
Tb927.9.7830	mitochondrial tRNA import complex, putative	Mito.biogenesis	4210	6299	4430	337	527	406	1746	5920	3142	3962	530	1020	2112	5820	950	755	2462	12824	22062	34175	1491	1261
Tb927.5.960	MSP1, Mitochondrial protein involved in sorting of proteins in the mitochondria, putative	Mito.biogenesis	289	319	299	646	837	669	149	826	567	1750	386	2178	236	421	79	623	1954	385	780	807	1938	1940
Tb927.11.3980	subunit of cytochrom b/c1 complex	Mito.biogenesis	7941	8491	6011	523	1308	590	959	1947	1641	1210	340	1613	7438	9580	2885	1754	4022	231	1068	437	1515	1284
Tb927.5.1060	subunit of cytochrom b/c1 complex	Mito.biogenesis	7375	8277	7175	185	601	170	778	1401	1441	386	188	496	4581	6496	2115	500	1243	171	547	395	499	502
Tb927.3.4380	Tob55, SAM50	Mito.biogenesis	260	339	206	133	224	165	136	669	282	1489	232	1064	172	220	68	218	484	416	572	760	770	552
Tb927.11.6890	DNA repair and recombination helicase protein PIF1	Mito.DNA	453	404	476	27	211	128	424	434	261	858	202	584	522	892	249	128	440	34	68	55	326	329
Tb927.11.6900	DNA repair and recombination helicase protein PIF2	Mito.DNA	19	18	14	7	15	15	263	487	474	1095	318	1986	34	37	13	4	25	54	304	141	916	938
Tb927.11.11800	DNA repair and recombination helicase protein PIF3	Mito.DNA	8	45	8	62	94	43	123	298	197	1552	198	1464	13	19	4	41	86	69	145	124	977	836
Tb927.11.14790	DNA repair and recombination helicase protein PIF4	Mito.DNA	8	7	4	5	12	6	75	158	116	484	80	654	3	8	2	7	45	49	91	68	365	318
Tb927.8.3560	DNA repair and recombination helicase protein PIF5	Mito.DNA	577	478	506	366	1126	579	208	279	256	1190	277	2174	1231	2099	574	510	1351	76	420	166	1122	1139
Tb927.10.910	DNA repair and recombination helicase protein PIF6	Mito.DNA	156	155	239	68	127	116	159	445	340	1254	211	1620	206	348	104	139	426	80	356	208	1042	1022
Tb927.8.700	DNA repair and recombination helicase protein PIF7	Mito.DNA	209	156	178	216	313	150	215	647	544	1726	301	1898	190	275	98	220	594	156	353	289	1210	1038
Tb927.7.1000	DNA repair and recombination helicase protein PIF8	Mito.DNA	248	274	165	155	207	167	192	909	436	2171	289	1751	152	313	99	313	1004	144	439	284	1426	1455
Tb927.10.1900	DNA topoisomerase IA, putative	Mito.DNA	217	314	220	92	364	208	109	285	176	724	150	1045	349	480	229	330	845	52	187	95	541	516
Tb927.9.5590	DNA topoisomerase ii (TOP2)	Mito.DNA	778	270	584	283	872	553	313	617	661	2222	424	3103	966	1302	383	411	1140	52	277	120	1380	1508
Tb927.10.8890	kinetoplast DNA-associated protein, putative	Mito.DNA	132	268	103	85	315	195	61	139	74	144	50	309	146	221	89	309	722	74	82	51	158	99
Tb927.10.8950	kinetoplast DNA-associated protein, putative	Mito.DNA	281	407	298	173	453	321	227	914	282	1294	262	740	254	423	107	539	1144	1190	1094	1527	991	317
Tb927.11.16400	kinetoplast DNA-associated protein, putative	Mito.DNA	487	815	586	152	829	590	139	541	303	708	245	1581	436	978	198	943	2645	231	335	388	1304	716
Tb927.8.7260	kinetoplast-associated protein, putative	Mito.DNA	220	172	247	88	235	173	122	205	206	489	117	1018	234	486	142	158	478	35	166	73	615	449
Tb927.5.2780	mitochondrial DNA polymerase beta	Mito.DNA	503	364	621	278	693	389	131	292	393	991	176	1166	484	857	238	677	2186	116	340	176	1070	1059
Tb927.5.2790	mitochondrial DNA polymerase beta-PAK (Pol beta-PAK)	Mito.DNA	287	177	317	94	409	196	219	329	426	811	150	1468	385	586	195	384	654	40	211	86	989	708
Tb927.4.2950	mitochondrial DNA polymerase I protein A, putative	Mito.DNA	210	377	174	333	492	222	176	614	348	2272	310	2085	445	601	176	648	1331	71	284	196	1337	1209
Tb927.11.4690	mitochondrial DNA polymerase I protein B (POLIB)	Mito.DNA	128	141	132	122	260	233	276	535	521	2223	406	2773	391	476	155	221	528	193	521	371	1375	1162
Tb927.7.3990	mitochondrial DNA polymerase I protein C (TbPOL1C)	Mito.DNA	290	212	197	224	343	266	244	357	268	1283	212	1388	394	550	187	151	481	39	138	53	667	722
Tb927.11.3260	mitochondrial DNA polymerase I protein D, putative (POLID)	Mito.DNA	575	319	543	825	1402	1019	324	790	793	3676	713	5232	1006	1431	414	652	2079	93	359	245	2288	2509
Tb927.8.2550	mitochondrial DNA primase (PRI1)	Mito.DNA	857	633	958	454	1922	1119	267	388	395	832	254	1917	1154	1953	613	999	2512	72	306	168	965	892
Tb927.10.340	mitochondrial structure specific endonuclease I (SSE-1), putative	Mito.DNA	78	73	87	40	75	55	78	309	187	767	100	514	56	114	28	72	203	119	190	172	418	368
Tb927.1.4010	TbPRI2, primase 2, kDNA replication	Mito.DNA	183	237	218	136	407	265	200	179	104	511	134	455	404	835	193	275	699	48	114	97	344	324
Tb927.11.16510	cytochrome b/c1 complex component, putative	Mito.e.transport	2910	3320	2267	443	1018	627	372	1266	879	899	243	1193	1548	3371	672	1028	2800	790	1473	2395	930	873
Tb927.11.13650	cytochrome b5, putative (CYB5)	Mito.e.transport	419	382	597	58	82	76	227	878	441	1504	202	472	199	436	85	132	345	666	848	1055	532	291
Tb927.11.6640	cytochrome b5, putative (CYB5)	Mito.e.transport	309	217	309	426	288	183	203	533	345	1940	202	588	104	156	44	272	505	597	802	1060	576	325
Tb927.3.3470	cytochrome b5, putative (CYB5)	Mito.e.transport	60	68	48	189	268	215	103	393	154	1349	167	810	37	126	22	270	545	166	314	304	695	588
Tb927.8.5120	cytochrome c	Mito.e.transport	7763	6763	7315	570	1929	1076	549	1387	1098	850	297	1263	3904	6162	2081	2341	4129	3838	4542	5228	1207	679
Tb927.9.8680	cytochrome c oxidase assembly factor, putative	Mito.e.transport	328	451	268	87	133	147	216	809	575	1446	211	961	152	405	49	168	486	845	1408	1772	935	784
Tb927.1.1580	cytochrome c oxidase assembly factor, SCO1/2, putative	Mito.e.transport	418	564	302	46	45	49	86	303	180	294	61	332	211	462	77	188	501	642	865	1108	210	234
Tb927.10.3120	cytochrome c oxidase assembly protein, putative	Mito.e.transport	448	525	272	182	173	93	203	1053	456	2093	238	646	367	415	115	66	201	381	514	668	703	370
Tb927.3.2650	cytochrome c oxidase copper chaperone, putative	Mito.e.transport	185	193	163	141	185	239	209	563	267	1762	265	534	130	366	74	190	516	3020	4943	7435	647	439
Tb927.8.1890	cytochrome c1	Mito.e.transport	4722	4074	4801	252	996	394	1143	3630	2784	1920	609	1407	3264	5225	1406	990	1519	659	1409	1383	1952	1072
Tb927.11.11950	cytochrome oxidase assembly protein, putative	Mito.e.transport	536	367	269	13	24	15	147	539	421	423	122	461	606	1552	176	17	87	520	1438	1423	430	518
Tb927.1.4100	cytochrome oxidase subunit IV (COXIV)	Mito.e.transport	6996	7970	6676	266	770	271	745	1671	1553	609	242	710	3992	7124	1640	557	1271	293	734	687	548	437
Tb927.10.8320	cytochrome oxidase subunit IX (COXIX)	Mito.e.transport	3652	5683	2845	290	790	486	1199	4441	2424	2470	487	826	1614	3646	709	787	2385	9891	20777	29029	1179	1194
Tb927.9.3170	cytochrome oxidase subunit V (COXV)	Mito.e.transport	5938	6565	5573	210	721	243	2033	6215	3327	2796	668	1048	3101	8570	1157	809	2051	13958	23248	37633	1398	1237
Tb927.10.280	cytochrome oxidase subunit VI (COXVI)	Mito.e.transport	4807	5534	4323	401	573	438	1034	3501	2018	2539	363	967	1751	4339	784	775	2321	8877	12349	16265	1192	921
Tb927.3.1410	cytochrome oxidase subunit VII (COXVII)	Mito.e.transport	4336	4585	4905	340	741	371	2140	7043	3818	2568	667	864	2063	4480	895	939	2016	9386	10785	15405	1600	917
Tb927.4.4620	cytochrome oxidase subunit VIII (COXVIII)	Mito.e.transport	4385	5530	5267	336	323	209	1626	4977	3259	2679	521	813	2341	4564	1036	512	1084	8346	8787	17806	1155	840
Tb927.3.680	cytochrome P450, putative	Mito.e.transport	865	1168	539	174	99	54	227	830	472	1013	117	755	716	814	255	71	205	209	432	395	573	533
Tb927.8.1240	electron transfer flavoprotein-ubiquinone oxidoreductase, putative	Mito.e.transport	210	300	145	191	287	76	75	252	152	601	117	735	142	204	53	265	773	55	127	127	582	478
Tb927.11.180	electron transfer flavoprotein, putative	Mito.e.transport	393	453	326	157	188	113	215	773	347	1024	157	634	418	952	189	130	501	1825	1703	2892	573	364
Tb927.10.12540	electron transfer protein, putative,ferredoxin, putative	Mito.e.transport	572	602	561	230	276	206	429	1913	866	3149	397	1168	295	531	141	302	751	787	909	1706	1365	830
Tb927.8.3380	electron transfer protein, SDH2N,succinate dehydrogenase complex	Mito.e.transport	1895	1930	1203	936	941	599	419	1443	828	2282	302	1374	848	1504	337	1630	6422	517	466	1107	1584	1579
Tb927.9.2450	electron transport protein SCO1/SCO2, putative	Mito.e.transport	266	223	233	37	108	47	118	324	242	526	90	443	228	316	95	46	106	91	216	164	264	255
Tb927.11.7540	electron-transfer-flavoprotein, alpha polypeptide, putative	Mito.e.transport	340	204	293	191	200	128	129	387	262	1288	203	774	343	959	109	263	593	279	506	666	705	716
Tb927.10.13600	hypothetical protein, possible component of cytochorome oxidase complex	Mito.e.transport	649	694	530	209	349	180	128	318	230	950	145	502	516	1185	212	306	845	951	1249	2256	499	314
Tb927.10.4880	hypothetical protein, possible component of cytochorome oxidase complex	Mito.e.transport	4718	5283	5556	248	523	253	871	3295	2498	1846	442	1012	2029	6153	900	620	1706	3481	4630	9359	1214	1008
Tb927.10.5220	hypothetical protein, possible component of cytochorome oxidase complex	Mito.e.transport	618	717	546	38	175	47	608	2069	1303	1363	343	989	393	526	171	61	135	582	820	1335	869	843
Tb927.11.10140	hypothetical protein, possible component of cytochorome oxidase complex	Mito.e.transport	273	360	367	28	54	17	370	1237	719	1045	229	562	260	646	94	49	163	1282	2284	3398	723	684
Tb927.11.2010	hypothetical protein, possible component of cytochorome oxidase complex	Mito.e.transport	246	313	148	62	67	75	228	998	482	1275	183	936	203	450	75	115	340	569	1076	1272	787	759
Tb927.3.1940	hypothetical protein, possible component of cytochorome oxidase complex	Mito.e.transport	436	423	388	98	169	83	369	1081	743	1138	275	1022	358	502	140	138	310	272	511	495	899	548
Tb927.5.2580	hypothetical protein, possible component of cytochorome oxidase complex	Mito.e.transport	122	148	146	51	67	57	114	480	312	660	113	544	132	184	39	112	164	145	275	217	631	435
Tb927.9.10520	hypothetical protein, possible component of cytochorome oxidase complex	Mito.e.transport	432	484	378	117	129	98	288	1154	474	1576	172	594	381	542	150	116	253	1093	914	1483	501	328
Tb927.9.14200	hypothetical protein, possible component of cytochorome oxidase complex	Mito.e.transport	556	535	448	47	79	43	204	795	534	845	185	573	242	649	99	82	264	272	572	660	570	544
Tb927.10.2550	malate dehydrogenase-related	Mito.e.transport	358	377	298	62	162	124	264	1279	565	2301	351	987	195	492	82	162	440	584	1069	1609	1205	960
Tb927.11.16220	mitochondrial b/c1 complex, putative	Mito.e.transport	321	280	312	29	48	44	260	918	425	1453	143	310	196	333	97	49	128	1436	2185	2891	477	222
Tb927.10.4280	Mitochondrial cytochrome bc1 complex component, Cytochrome bd ubiquinol oxidase domain	Mito.e.transport	3131	4302	2701	11	83	41	906	3358	1749	781	194	325	2397	3349	817	72	111	3531	4373	6009	412	298
Tb927.7.6990	MItochondrial cytochrome c oxidase complex	Mito.e.transport	782	874	650	251	305	195	409	1397	809	1872	339	830	512	1150	235	181	649	493	694	958	1008	653
Tb927.10.9440	NADH dehydrogenase (54 NDH2)	Mito.e.transport	1088	784	1162	223	664	341	222	578	483	1060	184	1596	899	1346	385	498	1280	93	332	256	913	870
Tb927.11.8910	NADH dehydrogenase subunit NB6M, putative	Mito.e.transport	634	718	823	266	311	252	306	989	555	1396	216	769	440	693	158	333	861	323	727	640	831	683
Tb927.11.15810	NADH dehydrogenase subunit NI2M, putative	Mito.e.transport	483	568	553	207	305	223	307	1143	638	2403	418	920	413	1178	194	420	1500	709	1179	1854	1261	1311
Tb927.11.16870	NADH dehydrogenase subunit NI8M, putative	Mito.e.transport	332	383	435	274	579	398	118	558	388	1820	231	1192	355	866	192	642	1675	278	669	695	1101	1000
Tb927.11.6970	NADH-cytochrome b5 reductase-like protein	Mito.e.transport	126	165	160	156	225	172	213	762	494	2865	371	1469	139	190	39	236	390	389	626	622	1608	1092
Tb927.7.2710	NADH-cytochrome b5 reductase, putative	Mito.e.transport	962	1246	844	408	526	437	512	2166	794	2484	338	1280	684	1022	331	547	1222	1521	1184	2020	1189	661
Tb927.11.1310	NADH-cytochrome b5 reductase, putative (B5R)	Mito.e.transport	233	407	349	221	329	143	175	652	395	1787	226	1112	170	368	62	197	337	240	208	346	840	575
Tb927.11.15550	NADH-cytochrome b5 reductase, putative (B5R)	Mito.e.transport	1212	1178	750	37	99	50	351	1095	737	810	138	458	371	1012	176	113	280	310	421	822	350	388
Tb927.11.3750	NADH-cytochrome b5 reductase, putative (B5R)	Mito.e.transport	753	514	378	39	32	19	276	796	433	973	140	538	402	560	145	28	61	242	441	378	450	319
Tb927.5.1470	NADH-cytochrome b5 reductase, putative (B5R)	Mito.e.transport	975	732	1185	652	510	355	232	819	520	1152	139	1020	485	486	209	724	1517	160	195	148	806	462
Tb927.7.2700	NADH-cytochrome b5 reductase, putative (B5R)	Mito.e.transport	2172	2035	1998	286	506	284	922	3165	1990	2885	700	1403	1394	2634	548	567	1319	3581	3558	7609	1632	1216
Tb927.11.1320	NADH-ubiquinone oxidoreductase 20 kDa subunit, NDUFS7 (NDHK)	Mito.e.transport	693	893	722	311	372	248	184	870	504	1348	210	772	524	869	211	342	981	1201	1058	2122	787	551
Tb927.10.9620	NADH-ubiquinone oxidoreductase c	Mito.e.transport	2	2	0	1	7	7	33	40	24	136	24	52	2	3	1	2	3	22	28	12	29	13
Tb927.10.3420	NADH-ubiquinone oxidoreductase c, putative	Mito.e.transport	12	8	2	1	0	1	26	15	8	62	7	26	8	2	9	19	2	11	13	10	31	7
Tb927.10.13620	NADH-ubiquinone oxidoreductase complex I subunit, NDUFA9 subunit, putative	Mito.e.transport	1114	840	767	188	331	210	346	851	745	1604	279	1332	546	929	225	449	1434	246	733	563	1095	977
Tb927.11.9930	NADH-ubiquinone oxidoreductase complex I subunit, putative	Mito.e.transport	615	608	600	237	222	215	246	912	543	1338	196	1061	357	598	136	366	1044	507	871	965	973	680
Tb927.10.4130	NADH-ubiquinone oxidoreductase complex I subunit, putative,NDUFA5/B13 subunit, putative	Mito.e.transport	586	598	599	223	249	186	156	553	316	814	141	690	468	1434	170	342	1487	46	224	138	586	459
Tb927.9.15380	NADH-ubiquinone oxidoreductase complex I subunit, putative,NDUFA9 subunit, putative	Mito.e.transport	587	550	411	469	492	376	279	1001	567	2040	358	1355	640	1201	181	469	1703	439	820	929	1081	1090
Tb927.5.450	NADH-ubiquinone oxidoreductase, mitochondrial, putative	Mito.e.transport	739	782	610	211	165	126	187	450	452	726	133	677	494	916	258	394	1402	140	392	350	737	939
Tb927.7.6350	NADH-ubiquinone oxidoreductase, mitochondrial, putative	Mito.e.transport	330	443	392	372	465	246	313	1242	786	2396	319	1129	354	751	153	386	1144	314	757	606	1260	1033
Tb927.4.4990	ubiquinol-cytochrome c reductase, putative	Mito.e.transport	721	907	1041	139	234	107	236	978	418	1132	135	277	588	961	241	172	431	2785	2506	3939	429	281
Tb927.10.510	LOK1=POMP19 Mitochondrial membrane formation	Mito.membrane	503	546	507	117	235	183	274	962	508	971	236	833	414	918	181	273	953	192	392	342	851	625
Tb927.7.5700	pATOM36	Mito.membrane	439	441	394	490	733	575	172	801	424	1914	297	1450	483	916	156	733	2677	261	538	567	1160	1079
Tb927.11.13180	POMP10	Mito.membrane	1875	1739	1327	1091	1549	1039	456	1305	1193	2948	620	3475	2347	6736	1049	1107	3646	160	785	428	2513	2729
Tb927.11.2580	POMP11	Mito.membrane	315	403	310	114	156	147	210	1026	597	1042	214	782	464	1428	162	182	715	247	775	762	971	1263
Tb927.11.3100	POMP13, Trypanosome-specific, putative TM domain at Cterminus	Mito.membrane	363	375	295	142	295	204	136	503	329	698	112	714	398	1238	172	288	1066	204	526	499	381	592
Tb927.11.5600	POMP14	Mito.membrane	1130	880	999	185	372	217	234	591	387	372	90	377	755	2408	291	338	982	671	468	1203	357	273
Tb927.1.3800	POMP18	Mito.membrane	142	134	108	52	84	72	101	517	211	883	144	437	82	211	26	82	295	644	1519	2099	533	504
Tb927.9.2650	POMP2	Mito.membrane	601	734	584	283	486	268	203	434	302	1379	206	1515	371	884	211	514	1394	86	391	243	896	1125
Tb927.10.9140	POMP20	Mito.membrane	275	275	254	263	330	242	188	755	532	2021	353	1879	274	573	131	321	1126	271	939	831	1382	1646
Tb927.10.11030	POMP21	Mito.membrane	617	375	488	223	617	359	182	587	435	1176	281	934	398	2172	143	487	1284	1507	3190	5590	835	883
Tb927.2.5530	POMP22	Mito.membrane	388	460	525	111	190	90	208	373	366	805	201	1206	548	751	169	124	365	43	218	82	582	677
Tb927.3.1080	POMP23	Mito.membrane	525	577	393	386	317	399	310	1290	657	3945	420	1834	371	866	149	347	1297	2750	3400	5618	1435	1403
Tb927.3.3130	POMP24	Mito.membrane	4137	4891	3041	2604	4023	2505	668	1355	1247	2662	710	4036	5586	8484	2121	2765	9019	105	621	217	2086	2681
Tb927.3.3520	POMP25	Mito.membrane	177	148	132	192	250	166	104	433	232	837	203	1004	120	399	39	154	535	127	433	323	783	928
Tb927.3.4640	POMP26	Mito.membrane	356	296	432	810	711	674	76	200	128	489	62	369	295	511	118	885	4104	122	191	172	210	226
Tb927.4.1540	POMP27, NAD-dependent epimerase, aldehyde reductase, one putative TM domain	Mito.membrane	1360	1210	799	772	1461	1026	184	314	190	679	143	1002	960	1580	487	1255	3513	55	184	102	465	473
Tb927.4.1590	POMP28	Mito.membrane	129	149	136	145	145	112	166	671	385	2013	256	1403	136	176	44	190	461	188	431	386	1313	900
Tb927.4.1670	POMP29, cytochrome b5-like haem-binding domain	Mito.membrane	191	240	289	29	46	19	170	545	294	628	109	244	103	191	43	42	90	589	613	984	309	169
Tb927.9.2670	POMP3	Mito.membrane	186	272	102	175	343	306	166	579	286	1657	246	1490	317	434	115	388	1111	187	512	449	1188	1024
Tb927.6.3680	POMP31	Mito.membrane	205	261	207	157	214	150	277	775	455	1735	255	1160	429	524	156	254	604	1737	1730	2748	1045	607
Tb927.6.4180	POMP32	Mito.membrane	406	331	262	404	1139	619	119	437	272	1341	260	1211	371	789	179	839	2128	1231	1865	2363	994	955
Tb927.7.2960	POMP33	Mito.membrane	91	111	82	104	93	148	155	923	389	1693	310	1398	77	163	28	157	595	230	462	522	1300	1333
Tb927.7.4890	POMP34	Mito.membrane	137	221	107	286	335	233	307	730	517	3115	441	3075	216	322	79	315	835	325	851	721	1835	2050
Tb927.7.5470	POMP36	Mito.membrane	85	120	85	148	150	133	308	1010	639	2861	361	2520	104	163	53	195	547	241	536	428	1913	1870
Tb927.7.7210	POMP37	Mito.membrane	1028	1198	623	205	279	118	364	1013	681	1172	258	1263	718	1014	291	143	450	166	427	310	784	757
Tb927.8.1470	POMP38	Mito.membrane	167	189	143	189	207	130	205	919	510	2403	397	1682	105	282	60	180	688	451	1587	1316	1524	1578
Tb927.8.4380	POMP40	Mito.membrane	820	833	761	184	375	218	200	624	405	770	174	489	585	1107	231	258	515	1772	2227	3439	563	356
Tb927.8.5130	POMP41	Mito.membrane	148	113	101	48	63	44	119	487	397	1220	200	1256	77	230	42	91	252	190	768	594	889	1049
Tb927.9.9080	POMP5	Mito.membrane	340	283	385	160	318	233	228	743	527	2399	310	942	248	476	130	377	629	1190	1103	1755	1148	637
Tb927.9.10560	POMP6/TbLOK1	Mito.membrane	1075	1024	779	356	671	530	172	584	369	526	126	553	966	1704	349	554	916	1092	890	1390	429	258
Tb927.9.12500	POMP7	Mito.membrane	521	509	427	201	123	97	205	552	398	1098	154	867	374	602	147	105	260	101	215	202	506	442
Tb927.9.13120	POMP8	Mito.membrane	84	81	107	123	93	106	162	607	350	1906	245	630	64	176	32	113	371	1048	1887	2679	829	662
Tb927.11.11460	POMP9	Mito.membrane	3192	2565	2380	1160	2787	1493	456	1461	1170	2609	601	4009	3107	6043	1441	2328	6669	263	1105	521	2755	2537
Tb927.8.6600	SAM35, putative	Mito.membrane	138	172	135	183	296	180	65	153	93	295	55	265	91	185	28	138	432	14	54	39	136	119
Tb927.6.1570	2-hydroxy-3-oxopropionate reductase, putative	Mito.pathway	2643	2836	998	443	1052	888	682	2480	966	2590	535	1867	1209	3370	605	1587	7221	802	1406	2304	2580	2904
Tb927.9.6060	2Fe-2S iron-sulfur cluster binding domain containing protein, POMP4	Mito.pathway	315	306	223	139	303	131	138	484	264	839	167	904	302	890	126	221	623	321	681	823	797	878
Tb927.10.2230	adrenodoxin reductase, putative,ferredoxin NADP reductase-like protein	Mito.pathway	127	194	105	132	147	119	235	672	428	1359	231	1339	89	160	51	182	511	210	464	395	1090	878
Tb927.6.3050	aldehyde dehydrogenase family, putative	Mito.pathway	1403	1150	1036	508	645	460	274	1055	582	1946	298	1500	1119	2000	535	737	2259	266	675	516	1224	1086
Tb927.10.6190	aldehyde dehydrogenase, putative (ALDH)	Mito.pathway	403	218	300	222	337	145	327	1197	814	2721	509	1585	405	828	207	287	717	729	1492	1901	1460	1280
Tb927.7.6930	ATPase, putative	Mito.pathway	630	1162	341	119	136	142	237	654	406	833	165	953	323	432	133	288	1087	84	256	163	667	751
Tb927.10.11930	beta-D-hydroxybutyrate dehydrogenase	Mito.pathway	662	236	202	276	439	304	181	514	241	787	134	702	393	1036	171	440	1215	250	407	477	583	488
Tb927.11.1350	calcium uniporter protein, mitochondrial	Mito.pathway	73	72	75	380	396	220	103	373	175	1860	265	980	33	105	13	389	1489	200	342	517	1024	975
Tb927.7.3590	Complex II subunit, in SDH complex	Mito.pathway	2077	1670	1379	738	731	476	523	1481	753	2409	365	1113	794	1822	451	1184	4123	306	529	626	1400	1299
Tb927.8.1490	Complex II subunit, putative	Mito.pathway	315	260	444	118	144	108	118	389	222	528	76	252	179	304	88	279	440	159	227	321	357	258
Tb927.10.3040	Complex II subunit, SDH 9 homologue	Mito.pathway	1236	1758	1186	239	222	208	240	797	691	938	163	576	497	778	246	477	1458	836	1153	1577	617	535
Tb927.11.12040	component of cytochrome c oxidase complex	Mito.pathway	4256	3839	2690	231	299	243	1038	3107	1961	2398	359	719	1511	2969	691	604	1818	6976	8674	13619	995	852
Tb927.3.1890	cytochrome c oxidase assembly protein, putative	Mito.pathway	290	295	371	91	193	92	349	1266	611	1697	336	764	313	606	162	181	458	432	829	953	978	691
Tb927.5.3040	Cytochrome c Oxidase complex, MIX protein	Mito.pathway	234	243	271	43	44	40	185	567	547	890	141	445	120	259	45	63	170	236	562	492	541	420
Tb927.1.3950	D-alanine aminotransferase (ALAT)	Mito.pathway	1831	1821	1606	3206	4436	3781	266	1049	566	1708	396	3505	1110	2041	511	7167	25602	48	297	137	1913	2716
Tb927.10.3210	delta-1-pyrroline-5-carboxylate dehydrogenase, putative	Mito.pathway	12307	15490	7244	2756	4715	3104	2323	7856	4299	3808	968	5205	16295	29425	6745	5253	17925	711	2629	1742	3810	4197
Tb927.1.1000	developmentally regulated phosphoprotein (dr6)	Mito.pathway	324	509	230	235	278	106	301	1164	510	2239	312	1562	328	522	147	171	366	409	702	831	1005	889
Tb927.10.7570	dihydrolipoamide acetyltransferase E2 subunit, putative	Mito.pathway	3321	3965	2498	2321	2540	1671	976	3465	2116	5201	858	4513	3551	5817	1514	1914	5687	483	1604	1220	3426	3551
Tb927.5.4330	dihydrolipoamide branched chain transacylase, putative	Mito.pathway	510	622	598	119	193	102	218	899	774	994	212	754	306	660	157	291	752	712	932	1489	1077	934
Tb927.7.890	FDXA Ferredoxin	Mito.pathway	110	104	103	92	118	75	124	413	198	1313	165	637	107	210	63	166	408	511	901	1816	680	584
Tb927.4.4980	FDXB ferredoxin	Mito.pathway	38	34	40	186	195	197	132	545	210	3263	335	914	64	195	40	245	1003	2072	4857	6585	1361	1476
Tb927.9.6710	flavoprotein monooxygenase, putative	Mito.pathway	116	120	112	101	191	131	121	466	417	1690	224	1509	79	205	38	143	518	157	432	309	900	1121
Tb927.3.1000	frataxin	Mito.pathway	108	85	133	80	136	79	129	438	265	853	159	520	86	196	46	168	376	394	459	689	627	472
Tb927.2.4240	GTP binding protein, putative	Mito.pathway	258	394	198	58	144	74	123	459	233	852	161	642	247	586	106	83	200	152	248	298	526	435
Tb927.10.11160	HIRA-interacting protein 5, putative	Mito.pathway	40	64	29	45	69	55	232	1020	465	2371	316	1214	65	133	28	61	167	964	2080	1989	1556	1417
Tb927.8.5640	Homologue of T. cruzi Complex II subunit SDH6	Mito.pathway	2570	3198	1457	694	711	574	528	1664	894	2386	335	1772	880	2401	513	1035	3261	100	442	204	1605	1358
Tb927.2.4700	homologue of T. cruzi succinate dehydrogenase complex subunit SDH8	Mito.pathway	1399	1350	724	184	144	111	140	155	94	249	44	296	379	1100	163	238	1490	156	223	350	178	285
Tb927.11.9570	hypothetical conserved	Mito.pathway	265	223	174	92	128	75	353	1619	863	3677	644	2157	230	681	86	183	443	2393	4957	6276	2382	2061
Tb927.1.1610	hypothetical protein, conserved	Mito.pathway	55	91	32	104	107	103	112	408	200	1263	164	920	39	59	11	131	315	227	323	408	732	511
Tb927.1.1730	hypothetical protein, conserved	Mito.pathway	403	358	353	320	425	265	374	1327	850	2127	409	2478	410	911	198	358	1283	184	779	451	1947	2039
Tb927.1.4230	hypothetical protein, conserved	Mito.pathway	596	811	826	454	483	283	179	373	350	723	108	924	419	765	144	529	1616	101	222	204	488	508
Tb927.1.730	hypothetical protein, conserved	Mito.pathway	222	104	145	63	102	47	349	1400	903	1661	434	1912	72	164	30	77	249	304	940	657	1789	1604
Tb927.1.740	hypothetical protein, conserved	Mito.pathway	294	380	312	149	270	162	122	459	260	971	152	985	231	631	89	345	1006	147	412	399	847	933
Tb927.1.790	hypothetical protein, conserved	Mito.pathway	195	173	139	145	166	119	211	731	471	1778	307	1526	166	268	70	224	626	442	1101	1218	1175	1105
Tb927.1.840	hypothetical protein, conserved	Mito.pathway	113	234	231	104	81	74	100	287	183	843	116	602	114	139	52	155	243	258	491	552	471	242
Tb927.10.10120	hypothetical protein, conserved	Mito.pathway	169	153	124	196	260	158	286	976	665	2968	395	2172	116	238	56	274	859	526	894	1069	1776	1743
Tb927.10.10160	hypothetical protein, conserved	Mito.pathway	161	178	205	263	364	286	161	417	311	1282	194	1187	180	412	92	421	1210	140	427	348	1012	792
Tb927.10.10780	hypothetical protein, conserved	Mito.pathway	139	144	148	206	182	228	130	602	335	2055	291	960	98	360	48	396	1174	549	1006	1522	1232	1290
Tb927.10.11520	hypothetical protein, conserved	Mito.pathway	188	167	342	137	326	289	109	405	285	1190	257	651	166	518	71	289	798	1294	2343	4076	808	643
Tb927.10.11770	hypothetical protein, conserved	Mito.pathway	1044	802	948	543	594	463	261	1124	512	2134	202	763	510	1172	242	953	2282	1584	1513	2684	1041	1013
Tb927.10.11900	hypothetical protein, conserved	Mito.pathway	236	370	283	201	360	212	134	446	173	1724	165	646	175	538	124	402	952	1204	1739	2626	849	435
Tb927.10.13850	hypothetical protein, conserved	Mito.pathway	343	215	294	109	223	88	271	1217	589	1900	320	1103	232	462	87	191	368	243	565	549	1397	1069
Tb927.10.14860	hypothetical protein, conserved	Mito.pathway	1248	1955	963	316	591	237	320	1115	593	1350	262	1587	915	1533	416	339	921	213	464	406	1124	995
Tb927.10.1660	hypothetical protein, conserved	Mito.pathway	355	509	252	126	180	168	364	1520	476	2019	246	997	267	460	107	200	685	1450	1907	2647	982	689
Tb927.10.1930	hypothetical protein, conserved	Mito.pathway	209	289	187	110	128	84	201	628	400	1836	291	1701	173	328	80	151	441	330	833	716	1217	1212
Tb927.10.2300	hypothetical protein, conserved	Mito.pathway	78	97	78	269	248	154	93	422	193	1552	159	660	42	88	27	290	603	123	176	238	718	587
Tb927.10.2680	hypothetical protein, conserved	Mito.pathway	161	135	164	86	185	123	252	856	665	3039	619	3087	196	362	75	169	510	442	1260	1084	2307	2301
Tb927.10.3320	hypothetical protein, conserved	Mito.pathway	89	138	102	100	132	95	256	815	562	2025	360	1428	75	118	39	106	259	356	770	764	1251	963
Tb927.10.3590	hypothetical protein, conserved	Mito.pathway	249	286	214	141	257	162	304	1193	612	2615	426	1774	163	293	76	259	737	222	434	416	1688	1406
Tb927.10.4240	hypothetical protein, conserved	Mito.pathway	2556	2846	3439	367	482	445	744	2731	2035	2105	399	854	1638	4050	732	786	2939	5002	7986	12285	1119	942
Tb927.10.430	hypothetical protein, conserved	Mito.pathway	292	415	266	182	277	126	295	1146	586	1767	323	1107	343	561	131	160	404	1727	1650	3012	1011	714
Tb927.10.4550	hypothetical protein, conserved	Mito.pathway	97	85	114	109	81	108	109	472	192	1695	232	571	96	235	46	158	601	1515	3693	5431	805	883
Tb927.10.4850	hypothetical protein, conserved	Mito.pathway	521	520	315	341	386	404	424	1756	856	3253	515	2401	539	960	239	566	1884	784	1799	2187	1930	1959
Tb927.10.5400	hypothetical protein, conserved	Mito.pathway	383	405	402	483	1142	892	212	699	595	1436	360	3147	421	599	262	873	1711	221	614	451	1697	1509
Tb927.10.5500	hypothetical protein, conserved	Mito.pathway	631	790	618	255	213	129	282	1102	519	1308	202	778	220	371	101	235	759	274	391	520	778	698
Tb927.10.5540	hypothetical protein, conserved	Mito.pathway	207	229	194	238	326	187	192	673	324	1560	237	810	161	280	71	223	583	134	266	215	853	516
Tb927.10.6170	hypothetical protein, conserved	Mito.pathway	266	328	185	124	203	180	400	1134	915	2532	502	3315	282	377	92	214	476	211	930	566	1965	2318
Tb927.10.760	hypothetical protein, conserved	Mito.pathway	215	292	160	16	56	24	144	384	269	357	85	449	131	226	61	37	67	293	328	445	271	221
Tb927.10.7610	hypothetical protein, conserved	Mito.pathway	781	818	490	575	838	581	386	1144	769	2066	483	3082	915	1253	423	554	1368	94	398	168	1465	1260
Tb927.10.770	hypothetical protein, conserved	Mito.pathway	717	1052	544	326	420	183	242	968	541	1731	293	1279	395	819	206	298	1033	215	435	492	974	878
Tb927.10.7910	hypothetical protein, conserved	Mito.pathway	109	183	133	126	147	129	372	1094	380	3525	399	780	130	248	51	297	549	1812	3285	4193	1424	852
Tb927.10.8610	hypothetical protein, conserved	Mito.pathway	170	291	155	190	206	164	251	839	670	2195	405	2183	196	294	73	222	604	436	1066	928	1620	1810
Tb927.10.8630	hypothetical protein, conserved	Mito.pathway	668	465	565	611	433	433	243	1068	709	3887	419	1502	387	1098	157	530	1924	1772	2536	4678	1608	1659
Tb927.10.8730	hypothetical protein, conserved	Mito.pathway	716	807	421	250	404	284	152	207	135	308	57	276	874	1596	394	238	876	22	83	44	120	113
Tb927.10.8980	hypothetical protein, conserved	Mito.pathway	1288	1728	1295	472	2355	1428	421	1962	972	2283	630	1938	1449	3923	641	1884	5036	4497	5185	9930	2249	1697
Tb927.10.9000	hypothetical protein, conserved	Mito.pathway	569	730	380	203	385	289	432	1044	740	2188	484	2988	601	696	214	389	1159	176	541	466	1616	1589
Tb927.10.9120	hypothetical protein, conserved	Mito.pathway	130	220	215	116	108	84	113	485	233	1483	196	694	92	226	28	126	357	239	366	431	777	655
Tb927.10.9280	hypothetical protein, conserved	Mito.pathway	304	325	193	289	373	238	280	999	666	2891	440	2574	327	356	123	435	1140	167	509	520	1702	1675
Tb927.10.9810	hypothetical protein, conserved	Mito.pathway	490	641	315	88	128	65	378	1859	664	2568	385	860	280	517	115	117	258	914	1450	1994	1194	711
Tb927.10.9830	hypothetical protein, conserved	Mito.pathway	1576	1551	1831	422	664	497	590	1790	1019	1993	423	1084	985	1739	419	826	2059	2896	2716	4576	1459	814
Tb927.10.9970	hypothetical protein, conserved	Mito.pathway	867	809	667	591	875	490	249	1039	835	3148	479	3177	997	1379	373	889	2868	157	689	361	2042	2463
Tb927.11.10720	hypothetical protein, conserved	Mito.pathway	134	198	112	137	171	120	279	651	472	1800	283	2329	147	242	77	216	477	153	594	403	1226	1424
Tb927.11.10960	hypothetical protein, conserved	Mito.pathway	895	1200	599	305	340	244	312	1027	541	1868	223	1438	482	802	214	453	1340	134	440	247	1053	925
Tb927.11.11380	hypothetical protein, conserved	Mito.pathway	578	616	427	258	298	241	335	863	668	1469	302	1376	572	920	277	298	829	344	855	796	1162	883
Tb927.11.11620	hypothetical protein, conserved	Mito.pathway	322	420	346	211	167	196	213	547	358	697	117	635	276	507	128	257	554	466	517	671	401	291
Tb927.11.12160	hypothetical protein, conserved	Mito.pathway	127	87	132	30	95	51	63	236	144	683	126	475	64	193	33	63	161	252	297	466	442	318
Tb927.11.1290	hypothetical protein, conserved	Mito.pathway	129	244	187	186	191	153	131	524	275	1841	206	1014	172	349	61	286	802	138	437	415	752	1084
Tb927.11.13510	hypothetical protein, conserved	Mito.pathway	240	286	238	48	78	40	109	480	233	529	106	333	256	536	93	89	231	314	505	730	363	303
Tb927.11.13710	hypothetical protein, conserved	Mito.pathway	217	245	222	207	248	115	349	1362	451	3557	354	879	218	262	106	118	378	4890	5949	7120	1072	460
Tb927.11.13830	hypothetical protein, conserved	Mito.pathway	260	316	239	34	47	52	387	1765	727	1964	357	969	119	300	56	99	308	327	570	557	1201	717
Tb927.11.13910	hypothetical protein, conserved	Mito.pathway	112	154	118	132	253	189	183	983	425	2132	331	978	93	198	41	255	583	455	1005	1057	1101	994
Tb927.11.1400	hypothetical protein, conserved	Mito.pathway	286	322	170	253	270	189	258	783	460	2554	393	2460	261	331	129	295	790	101	348	213	1556	1265
Tb927.11.14700	hypothetical protein, conserved	Mito.pathway	249	196	211	71	90	42	332	1195	718	2247	286	1063	167	290	96	71	91	431	835	1034	1018	783
Tb927.11.15070	hypothetical protein, conserved	Mito.pathway	315	244	306	147	363	274	208	464	387	1323	287	1910	505	850	222	231	703	129	441	280	1080	1192
Tb927.11.1620	hypothetical protein, conserved	Mito.pathway	302	340	450	269	541	525	119	589	407	983	189	1024	288	1056	113	485	1801	381	1042	1214	754	993
Tb927.11.16530	hypothetical protein, conserved	Mito.pathway	156	223	140	115	138	93	185	438	323	1095	193	1336	215	382	131	129	339	175	500	459	715	795
Tb927.11.16750	hypothetical protein, conserved	Mito.pathway	778	668	698	426	536	278	157	435	304	1133	209	944	479	1082	191	353	1194	738	999	1361	734	714
Tb927.11.1700	hypothetical protein, conserved	Mito.pathway	433	482	429	275	487	360	227	762	535	1523	349	2060	558	1144	198	442	1698	157	676	676	1707	2115
Tb927.11.1950	hypothetical protein, conserved	Mito.pathway	217	228	147	107	123	110	164	510	194	2050	201	732	103	144	58	217	455	775	1029	2028	833	632
Tb927.11.240	hypothetical protein, conserved	Mito.pathway	306	306	233	191	177	182	330	853	611	1657	287	1611	460	776	227	204	586	312	603	588	1015	1009
Tb927.11.3940	hypothetical protein, conserved	Mito.pathway	231	222	211	229	327	233	218	955	415	2320	396	1184	202	390	83	218	722	537	823	1118	1338	979
Tb927.11.4680	hypothetical protein, conserved	Mito.pathway	402	268	250	333	413	242	106	324	213	870	193	1018	353	566	158	225	570	189	388	319	641	442
Tb927.11.4810	hypothetical protein, conserved	Mito.pathway	381	485	245	194	205	251	177	628	281	1209	144	647	241	459	93	384	887	775	1013	1830	679	497
Tb927.11.4850	hypothetical protein, conserved	Mito.pathway	232	292	223	107	95	67	216	1282	631	1833	313	1225	118	236	50	131	336	350	635	773	1104	973
Tb927.11.570	hypothetical protein, conserved	Mito.pathway	195	185	260	59	110	149	255	841	537	1480	212	722	140	311	41	168	363	624	1523	1518	828	656
Tb927.11.5920	hypothetical protein, conserved	Mito.pathway	102	48	56	129	100	95	66	340	275	1658	184	1090	86	150	46	85	309	119	271	344	754	889
Tb927.11.6470	hypothetical protein, conserved	Mito.pathway	187	163	160	84	133	131	132	644	315	1274	168	535	101	313	44	216	678	1220	2663	4323	747	794
Tb927.11.6660	hypothetical protein, conserved	Mito.pathway	423	472	288	248	341	202	187	716	469	1088	266	1757	550	921	281	339	945	166	452	347	1107	982
Tb927.11.6830	hypothetical protein, conserved	Mito.pathway	316	404	180	281	314	242	286	672	485	1560	275	2156	359	433	134	335	1057	92	351	199	1365	1303
Tb927.11.6980	hypothetical protein, conserved	Mito.pathway	1066	1314	956	480	502	375	368	1081	776	1472	315	1705	711	1060	273	519	1913	248	546	615	1192	1251
Tb927.11.7250	hypothetical protein, conserved	Mito.pathway	686	658	480	92	144	65	192	702	473	1057	176	824	296	555	98	88	388	117	317	221	554	589
Tb927.11.8800	hypothetical protein, conserved	Mito.pathway	206	222	172	96	263	199	201	715	386	2012	415	1085	163	372	61	289	791	689	981	1461	1368	965
Tb927.11.9150	hypothetical protein, conserved	Mito.pathway	268	310	171	192	369	275	334	550	557	1548	362	2138	583	737	177	259	640	146	545	363	1255	1186
Tb927.11.9750	hypothetical protein, conserved	Mito.pathway	322	337	217	117	136	75	208	647	420	1517	226	1512	183	350	75	137	447	189	594	399	1072	1109
Tb927.2.2210	hypothetical protein, conserved	Mito.pathway	311	309	229	172	225	149	184	379	331	1260	200	1630	367	556	175	181	335	124	441	332	970	851
Tb927.2.2940	hypothetical protein, conserved	Mito.pathway	116	74	120	75	100	84	150	675	316	1328	195	877	92	261	29	164	754	377	804	1053	895	1111
Tb927.2.4380	hypothetical protein, conserved	Mito.pathway	153	186	126	187	161	144	114	327	184	1590	231	1116	109	202	60	225	561	456	937	850	1123	1016
Tb927.2.5930	hypothetical protein, conserved	Mito.pathway	183	291	145	199	214	124	270	847	570	2558	465	1791	257	455	130	200	588	501	807	1128	1379	1315
Tb927.3.1720	hypothetical protein, conserved	Mito.pathway	225	236	177	162	160	117	52	139	70	337	45	240	139	296	71	183	445	518	720	904	188	145
Tb927.3.1730	hypothetical protein, conserved	Mito.pathway	149	174	80	159	156	142	72	346	160	663	105	512	142	553	45	165	732	267	590	697	446	585
Tb927.3.2010	hypothetical protein, conserved	Mito.pathway	97	96	95	91	95	63	207	838	542	2633	361	1702	109	169	32	151	373	306	615	694	1481	1291
Tb927.3.2080	hypothetical protein, conserved	Mito.pathway	274	221	174	57	115	78	217	770	349	1457	216	872	185	326	78	114	230	143	357	261	897	563
Tb927.3.2130	hypothetical protein, conserved	Mito.pathway	172	164	112	199	211	178	189	597	342	1815	288	1905	139	276	63	251	682	377	828	708	1067	1078
Tb927.3.2300	hypothetical protein, conserved	Mito.pathway	194	162	159	151	225	233	191	803	418	1829	314	774	136	314	53	235	712	1068	1954	3228	925	793
Tb927.3.2370	hypothetical protein, conserved	Mito.pathway	180	244	257	155	197	173	189	854	293	1830	264	619	131	196	44	181	329	1197	1554	2293	700	497
Tb927.3.2670	hypothetical protein, conserved	Mito.pathway	348	438	230	95	221	196	118	428	267	623	149	615	295	818	92	327	1043	397	757	1041	859	719
Tb927.3.3660	hypothetical protein, conserved	Mito.pathway	579	722	500	132	242	217	167	586	403	745	177	720	241	623	92	238	785	324	585	687	677	658
Tb927.3.3680	hypothetical protein, conserved	Mito.pathway	151	136	160	71	112	114	56	132	90	326	44	307	105	200	64	191	333	38	80	36	182	121
Tb927.3.3890	hypothetical protein, conserved	Mito.pathway	340	380	446	58	115	73	173	491	382	514	155	562	253	656	118	130	311	220	540	496	498	457
Tb927.3.4030	hypothetical protein, conserved	Mito.pathway	435	577	351	274	339	264	307	935	665	1896	390	2776	625	869	266	307	831	117	695	312	1661	1842
Tb927.3.4260	hypothetical protein, conserved	Mito.pathway	852	859	755	372	718	409	170	464	241	571	126	958	351	822	157	468	1800	247	417	456	557	560
Tb927.3.750	hypothetical protein, conserved	Mito.pathway	203	298	173	104	151	138	225	790	336	1383	179	855	248	497	108	111	345	345	565	609	610	458
Tb927.3.940	hypothetical protein, conserved	Mito.pathway	147	227	195	41	48	41	136	595	327	610	123	436	148	248	86	118	185	424	550	815	451	294
Tb927.3.950	hypothetical protein, conserved	Mito.pathway	120	186	83	52	144	107	51	174	159	520	80	746	167	220	81	156	397	46	204	95	503	501
Tb927.4.1130	hypothetical protein, conserved	Mito.pathway	45	73	63	57	76	62	80	265	166	1228	160	745	15	56	10	124	301	385	1066	1141	691	782
Tb927.4.1440	hypothetical protein, conserved	Mito.pathway	64	49	61	16	22	26	93	324	174	1039	158	696	26	105	7	66	189	257	563	753	585	581
Tb927.4.1760	hypothetical protein, conserved	Mito.pathway	91	125	61	80	153	99	73	369	154	1032	107	618	103	202	59	252	436	214	338	336	527	434
Tb927.4.2360	hypothetical protein, conserved	Mito.pathway	500	493	441	85	152	116	331	1264	689	1343	222	956	448	945	167	270	722	558	952	1327	1202	901
Tb927.4.2580	hypothetical protein, conserved	Mito.pathway	216	266	144	208	237	157	204	679	513	1266	218	1644	217	292	79	158	370	95	268	213	915	927
Tb927.4.330	hypothetical protein, conserved	Mito.pathway	209	135	208	69	114	65	157	678	464	1800	258	742	282	692	134	118	362	429	911	941	945	889
Tb927.4.3660	hypothetical protein, conserved	Mito.pathway	307	281	254	169	334	150	183	880	559	1953	313	1648	143	355	75	242	776	176	635	511	1412	1396
Tb927.4.600	hypothetical protein, conserved	Mito.pathway	447	412	372	359	536	358	250	986	576	1989	349	1200	534	928	195	505	1427	458	587	905	1134	948
Tb927.4.630	hypothetical protein, conserved	Mito.pathway	106	137	85	120	154	109	193	794	347	1675	219	796	114	224	74	217	413	394	450	709	1009	522
Tb927.4.830	hypothetical protein, conserved	Mito.pathway	76	124	82	32	45	59	67	272	111	502	70	262	80	162	30	87	224	313	653	979	297	239
Tb927.5.1130	hypothetical protein, conserved	Mito.pathway	526	527	725	232	369	175	188	407	433	557	131	668	298	518	120	341	748	82	134	116	484	379
Tb927.5.2150	hypothetical protein, conserved	Mito.pathway	296	408	446	338	479	262	253	977	655	2872	382	1985	313	651	186	621	1730	352	715	835	2106	1852
Tb927.5.2810	hypothetical protein, conserved	Mito.pathway	111	124	189	94	102	89	74	377	195	1128	153	533	61	137	32	185	640	256	436	674	778	763
Tb927.5.3300	hypothetical protein, conserved	Mito.pathway	474	597	906	324	449	308	239	545	539	1117	228	927	345	814	155	517	1308	149	324	305	822	597
Tb927.5.3340	hypothetical protein, conserved	Mito.pathway	228	180	300	69	149	126	65	242	179	465	70	308	155	853	74	156	478	287	698	843	352	327
Tb927.5.4080	hypothetical protein, conserved	Mito.pathway	157	136	129	68	125	92	267	787	851	1587	257	1560	125	220	59	184	503	402	977	897	1211	1231
Tb927.5.530	hypothetical protein, conserved	Mito.pathway	177	355	303	253	297	205	108	318	278	888	151	1211	213	357	109	441	1617	53	297	146	1024	1353
Tb927.6.1200	hypothetical protein, conserved	Mito.pathway	300	243	175	113	183	167	258	1092	513	1698	246	1411	347	861	153	195	584	329	908	789	1244	1053
Tb927.6.1410	hypothetical protein, conserved	Mito.pathway	123	174	129	140	107	80	108	403	209	973	153	695	197	339	102	222	524	414	462	602	700	505
Tb927.6.1590	hypothetical protein, conserved	Mito.pathway	254	288	185	75	103	80	150	526	335	1153	167	867	277	421	111	99	196	212	520	389	746	452
Tb927.6.1890	hypothetical protein, conserved	Mito.pathway	338	456	254	251	233	170	148	429	286	1111	169	1030	504	1101	210	278	864	180	460	468	748	731
Tb927.6.2010	hypothetical protein, conserved	Mito.pathway	1088	1209	1021	410	532	454	453	1805	872	1912	435	1965	1208	2543	427	625	2453	376	1303	909	1323	1504
Tb927.6.2380	hypothetical protein, conserved	Mito.pathway	267	310	176	81	78	82	195	685	374	1754	293	1519	230	505	138	83	263	272	689	664	643	552
Tb927.6.2510	hypothetical protein, conserved	Mito.pathway	850	961	473	265	325	283	107	250	124	622	103	650	567	1048	243	799	2452	492	410	683	660	472
Tb927.6.2630	hypothetical protein, conserved	Mito.pathway	66	78	65	92	96	77	177	725	370	2663	418	1451	128	317	50	123	414	497	972	1165	1569	1539
Tb927.6.3360	hypothetical protein, conserved	Mito.pathway	101	85	77	104	114	122	44	217	85	656	70	397	77	159	29	174	475	370	749	1138	303	310
Tb927.6.4070	hypothetical protein, conserved	Mito.pathway	738	1011	649	403	352	409	594	1961	955	4212	454	1490	697	1585	300	520	1232	1603	2040	2693	1746	1052
Tb927.6.590	hypothetical protein, conserved	Mito.pathway	2343	2890	2215	415	726	604	504	1663	1256	2052	413	928	1867	6317	867	775	2536	3842	5926	8273	1167	1067
Tb927.7.1080	hypothetical protein, conserved	Mito.pathway	183	236	238	97	86	78	166	592	320	1152	180	944	195	373	83	218	485	184	457	354	928	675
Tb927.7.2200	hypothetical protein, conserved	Mito.pathway	203	154	210	179	349	271	54	275	154	544	116	477	188	533	138	287	894	330	622	1201	426	467
Tb927.7.2390	hypothetical protein, conserved	Mito.pathway	893	510	602	406	806	520	371	928	893	1710	364	2985	778	1508	419	648	1661	76	410	170	1678	1655
Tb927.7.2410	hypothetical protein, conserved	Mito.pathway	686	732	389	269	303	123	304	1059	575	2019	295	1422	617	1035	318	234	631	227	284	435	1062	730
Tb927.7.2630	hypothetical protein, conserved	Mito.pathway	149	152	155	184	189	168	265	742	524	2377	421	2743	128	220	78	214	664	241	650	547	1890	1631
Tb927.7.2690	hypothetical protein, conserved	Mito.pathway	148	184	134	95	130	100	82	456	139	855	117	427	85	135	43	263	584	416	396	673	596	407
Tb927.7.2990	hypothetical protein, conserved	Mito.pathway	108	153	144	151	218	196	131	629	303	2101	305	1115	114	194	43	294	765	415	622	718	1483	1024
Tb927.7.3100	hypothetical protein, conserved	Mito.pathway	316	351	247	173	134	122	291	1241	633	1521	254	1543	197	410	82	223	766	159	525	374	1299	1061
Tb927.7.3770	hypothetical protein, conserved	Mito.pathway	431	629	362	393	588	421	162	936	531	2322	345	1963	366	617	158	660	1953	573	1272	1381	1517	1529
Tb927.7.4440	hypothetical protein, conserved	Mito.pathway	160	139	151	188	295	241	143	669	335	2150	298	990	139	328	54	432	1229	286	738	714	1423	1242
Tb927.7.5110	hypothetical protein, conserved	Mito.pathway	402	337	271	95	140	97	270	1055	658	1450	282	1485	283	633	97	182	559	222	797	653	1320	1491
Tb927.7.5260	hypothetical protein, conserved	Mito.pathway	195	191	181	198	196	158	212	919	438	2149	368	859	192	492	113	276	703	469	1013	1336	1241	1048
Tb927.7.5280	hypothetical protein, conserved	Mito.pathway	391	561	395	232	304	295	534	1074	882	2383	494	3152	595	865	255	224	735	150	526	332	1571	1725
Tb927.7.5440	hypothetical protein, conserved	Mito.pathway	346	378	306	186	237	245	418	796	766	2329	450	2848	360	483	123	271	693	114	481	318	1433	1573
Tb927.7.640	hypothetical protein, conserved	Mito.pathway	426	460	291	230	233	178	146	434	311	820	146	802	549	758	177	265	805	136	201	262	588	427
Tb927.7.7440	hypothetical protein, conserved	Mito.pathway	494	552	406	186	322	219	190	822	506	1957	293	741	336	554	186	457	865	2700	3435	4824	947	545
Tb927.7.910	hypothetical protein, conserved	Mito.pathway	447	387	302	176	271	140	241	991	585	2289	285	1847	355	651	153	221	628	198	576	439	1239	1106
Tb927.8.1770	hypothetical protein, conserved	Mito.pathway	160	120	132	139	240	181	194	308	201	444	112	669	305	659	118	201	721	89	175	188	357	322
Tb927.8.2470	hypothetical protein, conserved	Mito.pathway	572	778	466	307	206	129	257	874	365	1279	121	357	273	295	151	288	495	1093	1326	1519	520	179
Tb927.8.2670	hypothetical protein, conserved	Mito.pathway	557	652	513	259	387	212	230	698	458	1603	228	1076	352	570	167	440	988	294	508	700	941	858
Tb927.8.2880	hypothetical protein, conserved	Mito.pathway	291	463	214	269	316	230	124	377	272	1025	154	1272	300	451	139	364	676	43	124	56	505	488
Tb927.8.3090	hypothetical protein, conserved	Mito.pathway	192	256	257	61	61	66	232	737	424	926	115	391	190	440	143	109	290	1352	1926	3342	520	424
Tb927.8.4000	hypothetical protein, conserved	Mito.pathway	191	221	154	174	184	115	364	1362	912	3704	491	2335	147	179	79	168	433	329	803	634	2271	1903
Tb927.8.4240	hypothetical protein, conserved	Mito.pathway	503	869	599	246	877	485	260	471	420	1200	267	1892	1181	1474	440	755	1469	29	190	66	928	878
Tb927.8.4250	hypothetical protein, conserved	Mito.pathway	242	243	257	106	136	109	266	1326	723	1399	261	989	138	358	56	205	685	341	732	789	1017	920
Tb927.8.4930	hypothetical protein, conserved	Mito.pathway	261	361	355	161	229	228	208	682	465	919	245	1103	207	536	87	362	1178	339	842	741	978	800
Tb927.8.5100	hypothetical protein, conserved	Mito.pathway	378	366	320	289	575	498	569	940	1008	2478	629	3625	991	1534	388	266	737	80	505	241	1630	1948
Tb927.8.5220	hypothetical protein, conserved	Mito.pathway	296	532	189	265	339	244	280	563	477	1340	236	2003	430	595	172	331	780	114	458	253	1085	1144
Tb927.8.5420	hypothetical protein, conserved	Mito.pathway	232	298	194	119	113	124	183	728	351	1631	200	1127	188	344	94	170	283	423	808	788	866	811
Tb927.8.5660	hypothetical protein, conserved	Mito.pathway	145	110	148	55	108	75	120	362	229	1629	135	942	90	177	41	101	194	1634	2414	3325	705	515
Tb927.8.580	hypothetical protein, conserved	Mito.pathway	266	291	304	157	147	142	236	837	406	2148	227	944	200	491	72	217	690	1022	1375	2151	1072	823
Tb927.8.6110	hypothetical protein, conserved	Mito.pathway	10246	7423	9835	982	3319	1825	1453	4024	4642	1945	941	3901	7268	14523	3090	2879	9520	592	2159	1551	2614	3053
Tb927.8.6560	hypothetical protein, conserved	Mito.pathway	116	127	86	80	75	33	88	289	212	739	111	664	66	213	28	63	290	80	350	223	570	701
Tb927.8.6800	hypothetical protein, conserved	Mito.pathway	162	278	186	136	228	161	93	421	311	844	163	950	132	339	62	281	838	220	624	627	598	766
Tb927.8.7040	hypothetical protein, conserved	Mito.pathway	743	792	454	447	583	500	256	884	312	2326	365	1266	515	1011	194	763	2001	1912	2371	3846	1503	884
Tb927.9.10070	hypothetical protein, conserved	Mito.pathway	69	82	83	37	140	66	232	1129	671	1308	338	1146	83	244	41	87	221	227	650	533	1289	1079
Tb927.9.10500	hypothetical protein, conserved	Mito.pathway	485	498	394	292	528	228	190	959	587	1818	344	1340	380	724	128	308	1003	214	538	494	1002	1047
Tb927.9.11350	hypothetical protein, conserved	Mito.pathway	78	68	83	70	92	69	181	723	283	1679	254	1092	66	150	35	151	399	549	1238	1193	1148	916
Tb927.9.13580	hypothetical protein, conserved	Mito.pathway	478	415	362	20	96	18	419	1356	829	1135	215	695	253	457	128	20	59	294	583	444	603	421
Tb927.9.1380	hypothetical protein, conserved	Mito.pathway	588	694	612	425	529	295	403	1228	746	2611	411	1663	628	1216	232	528	1188	898	1100	1824	1824	1240
Tb927.9.1950	hypothetical protein, conserved	Mito.pathway	242	272	204	218	381	216	234	956	354	3281	383	1443	199	368	99	370	1005	676	1027	1523	1468	1221
Tb927.9.2270	hypothetical protein, conserved	Mito.pathway	502	503	357	285	418	238	190	531	408	1710	272	1838	389	900	207	517	1426	150	479	368	1332	1426
Tb927.9.3410	hypothetical protein, conserved	Mito.pathway	144	178	158	81	150	111	80	284	156	629	130	551	114	312	80	214	730	544	1218	1525	514	683
Tb927.9.3540	hypothetical protein, conserved	Mito.pathway	264	225	256	212	269	252	337	1343	576	2176	292	831	260	498	136	370	966	1206	2307	3098	1138	954
Tb927.9.3600	hypothetical protein, conserved	Mito.pathway	158	176	114	147	181	152	184	980	411	1893	262	1376	86	153	43	242	615	133	387	385	1220	982
Tb927.9.3780	hypothetical protein, conserved	Mito.pathway	427	443	363	205	164	189	175	613	238	1008	103	441	199	862	103	223	703	380	751	1120	399	439
Tb927.9.6620	hypothetical protein, conserved	Mito.pathway	216	284	308	20	44	13	152	809	369	756	144	270	156	279	67	31	94	206	317	344	325	236
Tb927.9.6910	hypothetical protein, conserved	Mito.pathway	74	140	96	130	148	191	238	950	347	2244	260	636	84	99	30	210	485	2139	3481	4345	826	476
Tb927.9.7020	hypothetical protein, conserved	Mito.pathway	144	188	112	38	68	51	72	264	117	696	93	393	39	112	29	106	288	171	292	340	458	366
Tb927.9.9310	hypothetical protein, conserved	Mito.pathway	443	633	310	269	302	237	341	1116	649	1917	388	2353	462	900	173	335	1072	347	1052	1035	1386	1737
Tb927.6.3350	hypothetical protein, conserved (YCF45-like)	Mito.pathway	151	186	128	96	160	90	119	329	163	1124	147	849	163	321	80	147	389	261	618	587	653	637
Tb927.7.3810	hypothetical protein, conserved, , 2 Cold-shock domains	Mito.pathway	629	847	588	730	835	619	630	2409	1261	4909	798	2392	810	1425	332	746	1875	886	1445	2192	2658	2090
Tb927.3.4210	hypothetical protein, conserved, dsRNA binding domain	Mito.pathway	201	379	173	226	296	260	343	687	546	2281	426	2836	318	496	135	245	714	121	582	362	1485	1815
Tb927.11.3300	hypothetical protein, conserved, HA tagged is in mitochondrion, poly(Q), rich in E, K.	Mito.pathway	1236	1601	849	1010	1655	770	249	363	158	1022	191	1126	995	1530	573	1320	2546	17	88	27	603	492
Tb927.10.14020	hypothetical protein, conserved, in mitochondrion	Mito.pathway	300	314	250	266	318	237	246	1107	527	2442	344	1799	201	227	72	335	732	1135	1008	1719	1338	868
Tb927.10.6200	hypothetical protein, conserved, no clear yeast or human matches	Mito.pathway	2090	1845	2237	6	28	22	267	636	491	201	91	189	925	1472	486	20	58	2262	2020	2522	160	96
Tb927.11.4330	hypothetical protein, conserved, no clear yeast or human matches	Mito.pathway	115	95	104	148	139	114	95	469	329	1125	151	594	50	182	17	112	396	423	811	1107	612	647
Tb927.4.720	hypothetical protein, conserved, no clear yeast or human matches	Mito.pathway	1413	1643	1523	223	336	249	262	909	586	413	127	460	803	2298	424	488	1326	1281	1819	2585	365	363
Tb927.11.4870	hypothetical protein, conserved, no clear yeast or human matches, domain of unknown funciton	Mito.pathway	481	592	339	49	67	71	468	1615	541	1950	260	666	294	372	143	69	197	2292	2344	2855	613	357
Tb927.9.15270	hypothetical protein, conserved, only match is to hypothetical protein ACA1_387870 [Acanthamoeba castellanii str. Neff]	Mito.pathway	154	148	156	80	104	60	157	537	408	1081	199	1084	138	229	63	120	333	127	352	317	1061	749
Tb927.11.4320	hypothetical protein, conserved, PF02622 DUF179	Mito.pathway	454	459	475	580	668	429	237	1157	615	2703	484	2262	635	1996	244	517	2249	301	845	855	1887	2211
Tb927.1.5000	hypothetical protein, conserved, possibly mitochondrial, no yeast or human match	Mito.pathway	1033	1225	709	271	440	212	279	1201	506	1924	282	1032	450	1106	181	520	1526	409	558	899	1120	757
Tb927.11.5820	hypothetical protein, conserved, probably in mitochondrion	Mito.pathway	1672	1599	1975	798	1998	1364	612	2414	1890	5448	1157	3293	2091	4632	1125	1776	4702	2080	2389	4917	3256	2898
Tb927.6.1860	hypothetical protein, conserved, prokaryotic ribosome recycling factor domain, no Sc match	Mito.pathway	105	105	85	61	66	60	178	664	297	1540	177	679	377	980	121	139	396	1246	2973	2531	943	487
Tb927.10.3770	hypothetical protein, conserved,predicted TPR repeat protein	Mito.pathway	358	452	283	254	297	154	300	1110	658	2166	315	1637	563	785	275	246	551	433	777	864	1256	885
Tb927.4.2440	hypothetical protein, very weak match to yeast ribosomal protein RSM23	Mito.pathway	137	131	146	131	136	99	242	822	395	2042	251	1062	175	227	44	171	372	284	498	470	1043	685
Tb927.5.500	in situ HA-tagged protein colocalizes with mitochondrion (TRitrypDB comment)	Mito.pathway	1052	1426	1287	940	1537	1202	285	552	492	1266	325	1959	1248	2123	449	2337	8159	45	234	128	1336	1834
Tb927.8.7170	inositol polyphosphate 1-phosphatase, putative	Mito.pathway	1285	1084	724	222	493	296	262	786	704	1263	299	1399	599	1233	243	691	2862	868	1750	2336	1298	1696
Tb927.5.3350	iron superoxide dismutase, putative	Mito.pathway	1215	813	2162	368	829	521	229	642	1134	1238	300	1038	1093	2595	455	1194	3341	1032	1053	1974	1050	1002
Tb927.9.11720	iron-sulfur cluster assembly protein ISCU	Mito.pathway	374	340	390	686	800	567	142	497	335	2234	239	1413	306	630	153	911	1799	606	610	965	1146	870
Tb927.10.12000	iron-sulfur cluster assembly protein, ISD11, needed foraconitatase, fumarase & thiolation of mitochodrial and cytosolic tRNA	Mito.pathway	145	107	164	131	145	83	53	228	136	547	81	306	140	317	67	204	465	248	257	402	384	202
Tb927.9.14600	iron/ascorbate oxidoreductase family protein, putative	Mito.pathway	39	44	23	0	0	0	42	159	79	0	4	0	0	0	0	0	0	0	0	0	1	0
Tb927.8.5540	ISA1 mitochondrial Iron-Sulfur cluster biosynthesis	Mito.pathway	148	167	126	212	178	240	123	500	264	1233	177	867	166	529	64	210	737	490	730	1093	792	830
Tb927.6.2790	L-threonine 3-dehydrogenase, putative	Mito.pathway	7722	11968	2729	1647	3300	2278	1038	4881	1578	4412	987	4328	13876	28378	5663	3750	11471	1697	3755	4368	3629	3302
Tb927.3.4920	LETM1 and EF-hand domain-containing protein 1, inner mitochondrial membrane?	Mito.pathway	759	1067	501	422	570	261	313	1485	709	2362	385	1725	498	826	259	413	1169	212	451	389	1388	1031
Tb927.8.630	lipoate-protein ligase, lipoyltransferase, lipoate biosynthesis protein, putative	Mito.pathway	89	76	76	69	56	49	333	1073	704	2822	365	1044	65	109	26	61	159	225	507	470	1218	798
Tb927.11.9390	lipoate-protein ligase, putative,lipoyltransferase, putative	Mito.pathway	57	42	32	43	43	30	133	477	269	785	157	590	36	74	30	62	156	94	313	243	596	546
Tb927.9.9840	lipoic acid containing carrier protein, putative	Mito.pathway	921	812	882	392	796	568	489	1543	684	3830	747	1369	794	2431	315	797	2416	2974	6071	8289	1892	1402
Tb927.11.15470	methionyl-tRNA formyltransferase	Mito.pathway	95	154	78	169	153	136	188	578	431	1825	278	1730	149	212	75	178	496	293	801	639	1312	1165
Tb927.10.5050	Mitochondrial ATP synthase epsilon subunit, putative	Mito.pathway	1500	1823	1412	196	415	213	891	2747	852	2045	265	462	1043	2283	454	449	1338	4259	7324	9326	760	474
Tb927.10.520	Mitochondrial ATP synthase subunit, putative	Mito.pathway	4877	5372	4554	835	1444	878	902	2378	1919	1679	448	2251	4098	6378	1714	1737	4907	435	1022	801	1716	1342
Tb927.10.8030	Mitochondrial ATP synthase subunit, putative	Mito.pathway	2800	3675	2461	400	1162	688	423	1298	886	728	217	1366	2389	3698	1057	1317	2907	525	1358	1192	1020	756
Tb927.11.1270	Mitochondrial ATP synthase subunit, putative	Mito.pathway	3040	3426	2767	362	608	440	955	3093	1723	1906	418	980	1838	3330	674	938	2133	4513	5941	9626	1298	1012
Tb927.11.6250	Mitochondrial ATP synthase subunit, putative	Mito.pathway	2381	2493	2595	240	405	305	448	1494	1365	952	302	918	1539	4856	640	530	2080	558	1606	1974	1073	1207
Tb927.2.3610	Mitochondrial ATP synthase subunit, putative	Mito.pathway	2129	2093	1991	437	830	544	425	1596	1110	1717	285	1013	1370	3008	607	808	2145	2390	3355	6150	938	786
Tb927.3.1690	Mitochondrial ATP synthase subunit, putative	Mito.pathway	2893	2820	2270	349	654	410	465	1483	909	989	274	787	1542	3355	703	804	2167	2908	3453	5316	814	647
Tb927.3.2180	Mitochondrial ATP synthase subunit, putative	Mito.pathway	2689	4429	4060	535	1068	708	1332	4800	2611	3387	732	1508	1834	3669	740	1338	2988	2450	2938	3824	2009	1255
Tb927.3.2880	Mitochondrial ATP synthase subunit, putative	Mito.pathway	1088	1828	1115	319	212	242	405	1608	737	842	106	360	566	1248	226	254	771	1872	1887	2687	387	288
Tb927.4.3450	Mitochondrial ATP synthase subunit, putative	Mito.pathway	1146	1760	1458	317	393	509	713	2548	1311	2150	424	909	1022	3448	283	556	1989	4336	7069	10370	1244	1217
Tb927.5.2930	Mitochondrial ATP synthase subunit, putative	Mito.pathway	4218	5425	4703	727	870	585	1392	5036	3843	3755	799	2376	3282	6092	1241	1753	5149	4601	4989	8694	3642	2723
Tb927.5.3090	Mitochondrial ATP synthase subunit, putative	Mito.pathway	2141	2180	2693	306	618	385	689	2189	1638	1238	309	652	1335	2071	524	1087	2339	5833	7473	9532	1356	802
Tb927.7.840	Mitochondrial ATP synthase subunit, putative	Mito.pathway	1678	1624	1328	327	846	707	665	1856	1341	1375	401	1179	1172	2873	569	835	2212	3331	4826	7755	1267	948
Tb927.8.3320	Mitochondrial ATP synthase subunit, putative	Mito.pathway	152	218	169	83	108	83	126	365	275	1132	163	1002	94	181	50	117	278	299	601	707	1009	783
Tb927.4.3300	mitochondrial ATP-dependent zinc metallopeptidase, putative	Mito.pathway	488	608	401	352	561	333	235	1007	598	1949	309	2204	655	1156	254	514	1502	377	778	513	1640	1508
Tb927.10.7620	mitochondrial ATP-dependent zinc metallopeptidase, putative,metallo-peptidase, Clan MA(E) Family M41	Mito.pathway	819	1098	671	803	1091	579	246	869	531	1697	324	2276	1039	1655	485	935	2669	167	437	287	1284	1090
Tb927.8.1850	mitochondrial calcium uptake 1 MICU1	Mito.pathway	258	402	255	230	322	266	163	895	420	1811	319	1235	224	550	93	355	1434	534	910	1157	1211	1224
Tb927.7.7080	mitochondrial glycoprotein-like protein	Mito.pathway	200	124	219	163	266	178	131	459	296	1078	229	1246	157	434	83	237	662	186	524	530	1126	1045
Tb927.11.16990	Mitochondrial LSU-associated	Mito.pathway	59	122	54	118	120	76	199	882	487	2555	309	2143	62	127	21	155	455	187	729	479	1658	1720
Tb927.11.5530	Mitochondrial LSU-associated	Mito.pathway	163	233	182	127	140	133	145	614	258	1639	214	665	150	298	68	191	692	1439	2024	3488	773	652
Tb927.11.8040	Mitochondrial LSU-associated	Mito.pathway	317	540	259	70	139	143	390	1329	460	2074	234	720	215	480	130	206	367	1290	2163	2966	990	735
Tb927.10.9860	Mitochondrial N(5)-glutamine methyltransferase MTQ1, putative	Mito.pathway	130	128	105	96	137	98	301	1147	495	2339	326	1084	95	187	41	122	450	198	435	489	1208	954
Tb927.7.3520	mitochondrial pyruvate carrier-like protein	Mito.pathway	1046	771	1211	556	338	332	447	1346	827	2308	248	867	621	1512	290	423	1417	2964	3685	5848	806	776
Tb927.6.2180	Mitochondrial SSU-associated	Mito.pathway	305	323	248	217	293	247	68	307	128	814	97	507	196	412	93	197	379	211	250	284	207	120
Tb927.7.5820	Monooxygenase, putative	Mito.pathway	349	521	299	286	372	258	162	703	367	1623	223	1203	439	938	212	296	963	365	654	766	1053	916
Tb927.11.6320	MRB1-associated protein???	Mito.pathway	438	461	317	285	316	272	282	1126	610	2507	354	2288	239	556	102	337	978	825	1041	1181	1722	1151
Tb927.4.2520	NAD dependent deacetylase SIR2RP3, nicotinic acid mononucleotide 5,6-dimethylbenzimidazole (cobb) protein	Mito.pathway	32	34	19	87	144	95	58	189	102	1136	144	655	24	93	10	170	490	147	380	321	627	481
Tb927.8.3140	NAD dependent deacetylase, putative, SIR2RP2	Mito.pathway	23	32	8	48	71	71	81	440	205	1473	211	741	15	79	11	91	380	273	721	736	1086	1233
Tb927.10.1160	NADH-ubiquinone oxidoreductase complex I subunit, putative	Mito.pathway	220	330	187	158	195	207	170	719	254	1050	116	658	283	489	102	272	911	1094	2076	3082	687	704
Tb927.11.15440	NADH-ubiquinone oxidoreductase complex I subunit, putative	Mito.pathway	54	33	43	52	123	89	114	461	290	2444	293	1021	33	68	24	146	254	1178	1743	2207	1261	917
[truncated: 5,411 more rows]

## Sheet: 3. PC RP
Gene ID	Annotation	baseMean	baseMean Jensen	baseMean Silicotryp	foldChange Silicotryp/Jensen	log2FoldChange Silicotryp/Jensen	pval	padj
[truncated: 7,004 more rows]

## Sheet: 4. BS RP
Gene ID	Annotation	baseMean	baseMean Jensen	baseMean Silicotryp	foldChange Silicotryp/Jensen	log2FoldChange Silicotryp/Jensen	pval	padj
[truncated: 7,004 more rows]

[truncated: 6 more sheets: 5. PC fr, 6. BS fr, 7. Reg PC RP, 8. RPMs, 9. Alignment statistics, Sheet1]
