# Supplementary material for: Integrative analysis of the Trypanosoma brucei gene expression cascade predicts differential regulation of mRNA processing and unusual control of ribosomal protein expression
Source: BMC Genomics. 2016 Apr 26;17:306. doi: 10.1186/s12864-016-2624-3 (PMC4845500; doi:10.1186/s12864-016-2624-3)
Supplement: Additional file 19: Table S5. — Ribosome density calculations and comparisons. Sheet 1. Ribosome densities in procyclic forms. The average number of ribosomes per ORF was calculated as follows. First, we needed to correct the ribosome profiling results for the gene copy number in the genome assembly, since during the initial alignments, the reads had been spread out among all orthologues. Orthologue counts were taken from TritrypDB. Unexpected numbers were checked against our previous read alignment data [20], and in some cases manually. Read results for some gene families (such as amino acid transporters) are unreliable because related genes show different regulation. The orthologue counts used are in column D. All RPM were multiplied by the orthologue count (column H). Numbers of mRNAs per cell [16] were previously calculated assuming a total of 19,000 non-VSG mRNAs in bloodstream forms, and 43,000 non-EP-procyclin mRNAs/cell in procyclics [17]. There are about 275000 ribosomes per procyclic parasite and 125000 per bloodstream form [17]. The ribosome densities are calculated using these numbers. In practice, the densities are likely to be lower. About 5 % of ribosomes are likely to be on ORFs that were excluded from the analysis (Procyclin, VSG, ESAGs, and from repetitive elements). Approximately 70 % of all ribosomal RNA is in polysomes, 20 % is in monosomes and the rest is in subunits (our unpublished results); we do not know what proportion of the ribosomes in the monosomal fraction is engaged in translation. Sheet 2. Ribosome densities in bloodstream forms. Sheet 3. Ribosome densities and half-lives in procyclic forms, using only the “reliable” values that were chosen for modelling. Sheet 4. Ribosome densities and half-lives in bloodstream forms, using only the “reliable” values that were chosen for modelling. (XLSX 2688 kb) [file 12864_2016_2624_MOESM19_ESM.xlsx]

## Sheet: 1. Ribosome densities PC
2013Latest_numbers	Annotation	Class	Orthologue count	ORF length	PC RNAs/cell Silicotryp	RPM Ribsome profiling	RPM Ribsome profiling x orthogue count	Ribosomes/cell/gene	Ribosomes/mRNA	Ribosomes/kb	Fraction in polysomes	LOG 2 Ribosomes/kb	Ribosomes/kb on polysomes
Tb927.9.3280	acidocalcisomal exopolyphosphatase, putative (3C4.175)	Acidocalcisome	1	1152	4.1143	60	60	11.8	2.87	2.49	0.595	1.32	4.18487
Tb927.11.7060	acidocalcisomal pyrophosphatase (VSP1)	Acidocalcisome	2	1245	7.7889	160.43	320.86	63.08	8.1	6.5	0.645	2.7	10.0775
Tb927.11.12220	catalytic subunit of the vacuolar transporter chaperone 4, polyphosphate polymerase, Vtc4	Acidocalcisome	1	2382	2.4303	168.14	168.14	33.06	13.6	5.71	0.645	2.51	8.85271
Tb927.11.6680	amino acid permease/transporter, putative	Amino.acid.transport	1	1524	1.445	43.97	43.97	8.64	5.98	3.92	0.62	1.97	6.32258
Tb927.10.5780	amino acid tansporter, putative	Amino.acid.transport	2	1731	1.6707	35.75	71.5	14.06	8.42	4.86	0.6	2.28	8.1
Tb927.9.10340	amino acid transporter, putative	Amino.acid.transport	1	1479	1.2512	28.03	28.03	5.51	4.4	2.98	0.57	1.58	5.22807
Tb927.10.9850	amino acid transporter, putative	Amino.acid.transport	1	1689	0.9341	19.95	19.95	3.92	4.2	2.48	0.435	1.31	5.70115
Tb927.4.3930	amino acid transporter, putative	Amino.acid.transport	1	1362	5.2083	183.83	183.83	36.14	6.94	5.09	0.605	2.35	8.41322
Tb927.8.5450	amino acid transporter, putative (AAT6)	Amino.acid.transport	2	1467	7.7189	240.32	480.64	94.5	12.24	8.35	0.635	3.06	13.1496
Tb927.8.4700	amino acid transporter, putative (AATP6)	Amino.acid.transport	7	1377	11.9792	95.43	668.01	131.34	10.96	7.96	0.445	2.99	17.8876
Tb927.10.6500	amino acid transporter, putative,amino acid permease, putative	Amino.acid.transport	1	1362	0.8376	19.15	19.15	3.77	4.5	3.3	0.365	1.72	9.0411
Tb927.6.4660	cationic amino acid transporter, putative	Amino.acid.transport	1	1620	3.026	17.3	17.3	3.4	1.12	0.69	0.425	-0.54	1.62353
Tb927.11.15840	L-Lysine transport protein, putative	Amino.acid.transport	7	1389	18.0226	338.59	2370.13	465.99	25.86	18.61	0.3	4.22	62.0333
Tb927.11.1560	1,2-Dihydroxy-3-keto-5-methylthiopentene dioxygenase, putative	Amino.acids	1	996	8.4589	245.76	245.76	48.32	5.71	5.74	0.755	2.52	7.60265
Tb927.4.360	1,2-Dihydroxy-3-keto-5-methylthiopentene dioxygenase, putative	Amino.acids	1	843	9.8852	259.49	259.49	51.02	5.16	6.12	0.8	2.61	7.65
Tb927.8.6060	2-amino-3-ketobutyrate coenzyme A ligase, putative,glycine acetyltransferase, putative	Amino.acids	1	1215	15.6337	1067.13	1067.13	209.81	13.42	11.05	0.785	3.47	14.0764
Tb927.11.6630	3-methylcrotonoyl-CoA carboxylase beta subunit, putative	Amino.acids	1	1839	1.7516	84.6	84.6	16.63	9.49	5.16	0.58	2.37	8.89655
Tb927.8.2020	agmatinase, putative	Amino.acids	1	996	5.2953	36.82	36.82	7.24	1.37	1.37	0.59	0.45	2.32203
Tb927.5.1280	alanine racemase, putative	Amino.acids	1	774	4.6036	56.36	56.36	11.08	2.41	3.11	0.62	1.64	5.01613
Tb927.1.3000	aminoacylase, putative,N-acyl-L-amino acid amidohydrolase, zinc binding	Amino.acids	1	1209	2.3093	49.52	49.52	9.74	4.22	3.49	0.56	1.8	6.23214
Tb927.9.6170	arginine kinase (AK) in cytosol and flagellum	Amino.acids	3	1215	35.0331	1751.15	5253.45	1032.87	29.48	24.27	#N/A	4.6	#N/A
Tb927.7.1110	asparagine synthetase a, putative	Amino.acids	1	1056	10.1307	662.57	662.57	130.27	12.86	12.18	0.79	3.61	15.4177
Tb927.10.3660	aspartate aminotransferase	Amino.acids	2	1212	6.6238	403.26	806.52	158.57	23.94	19.75	0.81	4.3	24.3827
Tb927.11.5090	aspartate aminotransferase, mitochondrial	Amino.acids	2	1254	1.6518	35.38	70.76	13.91	8.42	6.72	0.51	2.75	13.1765
Tb927.2.4590	branched-chain amino acid aminotransferase, putative	Amino.acids	2	1104	10.4831	155.3	310.6	61.07	5.83	5.28	0.595	2.4	8.87395
Tb927.11.2230	carnitine O-acetyltransferase, putative (CAT)	Amino.acids	1	2214	2.2609	172.09	172.09	33.83	14.96	6.76	0.42	2.76	16.0952
Tb927.10.470	choline dehydrogenase, putative	Amino.acids	1	1578	3.3579	152.14	152.14	29.91	8.91	5.64	0.64	2.5	8.8125
Tb927.9.12320	cystathione gamma lyase, putative	Amino.acids	1	1233	13.2776	1505.82	1505.82	296.06	22.3	18.08	0.875	4.18	20.6629
Tb927.10.2750	deoxyhypusine synthase	Amino.acids	1	1386	3.1543	29.93	29.93	5.88	1.86	1.34	0.51	0.42	2.62745
Tb927.1.870	deoxyhypusine synthase, putative	Amino.acids	1	1029	1.9441	28.21	28.21	5.55	2.85	2.77	0.57	1.47	4.85965
Tb927.7.5560	glucosamine-fructose-6-phosphate aminotransferase, putative	Amino.acids	1	1980	1.4379	115.27	115.27	22.66	15.76	7.96	0.7	2.99	11.3714
Tb927.5.3800	glutamine hydrolysing (not ammonia-dependent) carbomoyl phosphate synthase, putative	Amino.acids	1	5502	4.1215	3609.29	3609.29	709.62	172.18	31.29	0.845	4.97	37.0296
Tb927.7.4970	glutamine synthetase, putative	Amino.acids	1	1266	18.118	894.77	894.77	175.92	9.71	7.67	0.8	2.94	9.5875
Tb927.7.6940	glutaminyl cyclase, putative	Amino.acids	1	2244	1.5711	11.74	11.74	2.31	1.47	0.66	0.565	-0.6	1.16814
Tb927.11.9670	glycine synthase, putative (GCVT1)	Amino.acids	1	1128	3.3978	84.17	84.17	16.55	4.87	4.32	0.57	2.11	7.57895
Tb927.1.1270	homocysteine S-methyltransferase, putative	Amino.acids	1	1302	1.2504	16.08	16.08	3.16	2.53	1.94	0.475	0.96	4.08421
Tb927.6.4430	homoserine kinase, putative (HK)	Amino.acids	1	1008	13.7887	123.16	123.16	24.21	1.76	1.74	0.65	0.8	2.67692
Tb927.11.1670	ISCS2, NFS cysteine desulfurase	Amino.acids	1	1314	3.6021	88.86	88.86	17.47	4.85	3.69	0.615	1.88	6
Tb927.11.1540	isovaleryl-coA dehydrogenase, putative	Amino.acids	1	1236	3.6278	162.82	162.82	32.01	8.82	7.14	0.77	2.84	9.27273
Tb927.9.2010	kynureninase, putative	Amino.acids	1	1392	1.8606	226.53	226.53	44.54	23.94	17.2	0.86	4.1	20
Tb927.10.11970	kynurenine aminotransferase, putative	Amino.acids	1	1290	1.4021	95.11	95.11	18.7	13.34	10.34	0.55	3.37	18.8
Tb927.10.4460	leucine carboxyl methyltransferase, putative	Amino.acids	3	903	1.7396	30.65	91.95	18.08	10.39	11.51	0.555	3.52	20.7387
Tb927.7.5920	mercaptopyruvate sulfurtransferase, putative (MST)	Amino.acids	1	1125	0.7546	49.95	49.95	9.82	13.01	11.57	0.645	3.53	17.938
Tb927.10.4000	methylglutaconyl-CoA hydratase, mitochondrial precursor, putative	Amino.acids	1	834	4.5103	122.38	122.38	24.06	5.33	6.4	0.7	2.68	9.14286
Tb927.7.7040	methylthioadenosine phosphorylase, putative (MTAP)	Amino.acids	1	930	10.2003	562.2	562.2	110.53	10.84	11.65	0.825	3.54	14.1212
Tb927.9.1960	nitrilase, putative	Amino.acids	1	822	3.8781	120.54	120.54	23.7	6.11	7.43	0.735	2.89	10.1088
Tb927.7.1910	pyridoxal phosphate containing glycine decarboxylase, putative	Amino.acids	1	2913	3.9647	476.98	476.98	93.78	23.65	8.12	0.69	3.02	11.7681
Tb927.8.3130	S-adenosyl-methyltransferase mraW-like protein, putative	Amino.acids	1	1425	1.3764	13.11	13.11	2.58	1.87	1.32	0.505	0.4	2.61386
Tb927.11.9590	S-adenosylhomocysteine hydrolase, putative	Amino.acids	1	1314	71.129	5513.49	5513.49	1084	15.24	11.6	0.89	3.54	13.0337
Tb927.9.12910	selenocysteine lyase	Amino.acids	1	1356	2.8242	11.86	11.86	2.33	0.83	0.61	#N/A	-0.71	#N/A
Tb927.7.4390	threonine synthase, putative	Amino.acids	1	2028	6.4417	472.34	472.34	92.87	14.42	7.11	0.72	2.83	9.875
Tb927.1.4690	arginine N-methyltransferase (PRMT1)	Arg.methylation	1	1038	5.6435	259.2	259.2	50.96	9.03	8.7	0.805	3.12	10.8075
Tb927.10.3560	arginine N-methyltransferase, putative	Arg.methylation	1	1170	5.8907	199.22	199.22	39.17	6.65	5.68	0.805	2.51	7.0559
Tb927.5.3960	arginine N-methyltransferase, type I (PRMT6)	Arg.methylation	1	1107	2.742	24.78	24.78	4.87	1.78	1.6	0.5	0.68	3.2
Tb927.10.640	arginine N-methyltransferase, type II (PRMT5)	Arg.methylation	1	2355	3.4067	39.91	39.91	7.85	2.3	0.98	0.53	-0.03	1.84906
Tb927.7.5490	arginine N-methyltransferase, type III (PRMT7)	Arg.methylation	1	1173	1.0983	113.13	113.13	22.24	20.25	17.26	0.75	4.11	23.0133
Tb927.10.370	calcineurin B subunit, putative	Calcium	1	540	2.9422	9.46	9.46	1.86	0.63	1.17	0.475	0.23	2.46316
Tb927.10.2880	calcium channel protein, putative	Calcium	1	8082	0.9929	1023.27	1023.27	201.18	202.62	25.07	0.86	4.65	29.1512
Tb927.6.2720	calcium-binding protein, putative	Calcium	2	1080	5.3741	121.52	243.04	47.78	8.89	8.23	0.58	3.04	14.1897
Tb927.11.13020	calmodulin	Calcium	4	450	138.312	586.54	2346.16	461.27	3.34	7.41	0.87	2.89	8.51724
Tb927.9.11230	calmodulin-like protein, putative,EF hand containing protein	Calcium	1	426	20.7783	123.64	123.64	24.31	1.17	2.75	0.725	1.46	3.7931
Tb927.6.4710	calmodulin, putative	Calcium	1	2022	3.5295	86.42	86.42	16.99	4.81	2.38	0.57	1.25	4.17544
Tb927.11.9790	calmodulin, putative	Calcium	1	492	5.5345	42.66	42.66	8.39	1.52	3.08	0.465	1.62	6.62366
Tb927.11.7940	calmodulin, putative	Calcium	1	465	2.4373	34.61	34.61	6.8	2.79	6	0.48	2.58	12.5
Tb927.9.6130	calmodulin, putative	Calcium	1	474	4.3263	120.07	120.07	23.61	5.46	11.51	0.82	3.52	14.0366
Tb927.11.3680	calmodulin, putative	Calcium	1	471	2.2436	51.61	51.61	10.15	4.52	9.61	0.68	3.26	14.1324
Tb927.4.3330	hypothetical protein, conserved, EF hand	Calcium	1	552	4.24	50.4	50.4	9.91	2.34	4.23	0.7	2.08	6.04286
Tb927.10.6960	hypothetical protein, conserved, EF hand superfamily (E-4)	Calcium	3	963	5.0989	94.31	282.93	55.63	10.91	11.33	0.635	3.5	17.8425
Tb927.11.17000	AIR9	Cell.cycle	1	3000	3.7944	3436.55	3436.55	675.65	178.07	59.36	0.855	5.89	69.4269
Tb927.10.15690	anaphase promoting complex, subunit 10-like protein	Cell.cycle	1	708	2.6576	19.42	19.42	3.82	1.44	2.03	0.55	1.02	3.69091
Tb927.11.8220	aurora B kinase (AUK1)	Cell.cycle	1	930	1.5943	109.78	109.78	21.58	13.54	14.55	0.66	3.86	22.0455
Tb927.10.1070	cdc2- like protein kinase (CRK1)	Cell.cycle	2	906	5.5296	131.48	262.96	51.7	9.35	10.32	0.81	3.37	12.7407
Tb927.10.4990	cdc2- like protein kinase 2 (CRK3)	Cell.cycle	2	936	4.9875	130.63	261.26	51.37	10.3	11	0.605	3.46	18.1818
Tb927.7.5580	cell cycle associated protein MOB1-B (MOB1B)	Cell.cycle	2	678	9.0245	55	110	21.63	2.4	3.54	0.615	1.82	5.7561
Tb927.7.7360	cell division control protein 2 homolog 2,cdc2-related kinase (CRK2)	Cell.cycle	1	1038	4.5406	89.4	89.4	17.58	3.87	3.73	0.715	1.9	5.21678
Tb927.8.5390	cell division control protein 2 homolog 4 (CRK4)	Cell.cycle	1	1395	0.7231	11.8	11.8	2.32	3.21	2.3	0.445	1.2	5.16854
Tb927.11.2710	cell division cycle 45 (CDC45), putative	Cell.cycle	1	2058	0.792	45.52	45.52	8.95	11.3	5.49	0.59	2.46	9.30508
Tb927.11.12430	cell division cycle phosphatase 14, putative	Cell.cycle	1	2457	0.8919	54.68	54.68	10.75	12.05	4.91	0.6	2.3	8.18333
Tb927.6.2150	cell division cycle protein 16, putative	Cell.cycle	1	1644	2.5159	94.35	94.35	18.55	7.37	4.48	0.575	2.16	7.7913
Tb927.1.3230	cell division cycle protein, putative	Cell.cycle	1	2148	2.1298	18.08	18.08	3.55	1.67	0.78	0.46	-0.36	1.69565
Tb927.8.6500	cell division cycle protein, putative	Cell.cycle	1	1620	1.4741	57.24	57.24	11.25	7.63	4.71	0.64	2.24	7.35938
Tb927.4.2260	Centrin1	Cell.cycle	1	549	4.809	63.86	63.86	12.56	2.61	4.76	0.68	2.25	7
Tb927.8.1080	Centrin2	Cell.cycle	1	591	7.0857	60.93	60.93	11.98	1.69	2.86	0.72	1.52	3.97222
Tb927.10.8710	Centrin3	Cell.cycle	1	498	1.9488	53.75	53.75	10.57	5.42	10.89	0.645	3.44	16.8837
Tb927.7.3410	Centrin4 - basal bodies and bilobe	Cell.cycle	1	450	12.9134	174.71	174.71	34.35	2.66	5.91	0.77	2.56	7.67532
Tb927.11.13900	Centrin5	Cell.cycle	1	561	4.1871	43.58	43.58	8.57	2.05	3.65	0.565	1.87	6.46018
Tb927.8.6340	CYC2-like cyclin, putative (CYC10)	Cell.cycle	1	1011	1.6146	78.5	78.5	15.43	9.56	9.45	0.69	3.24	13.6957
Tb927.8.6350	CYC2-like cyclin, putative (CYC11)	Cell.cycle	1	2364	1.0071	15.59	15.59	3.07	3.05	1.29	0.54	0.37	2.38889
Tb927.7.7170	CYC2-like cyclin, putative (CYC4)	Cell.cycle	2	2175	1.2776	127.42	254.84	50.1	39.21	18.03	0.795	4.17	22.6792
Tb927.10.11440	CYC2-like cyclin, putative,G1 cyclin CycE4, putative (CYC5)	Cell.cycle	1	2700	2.4651	311.59	311.59	61.26	24.85	9.2	0.805	3.2	11.4286
Tb927.11.12610	cyclin 1,serine peptidase family S51, peptidase E, putative	Cell.cycle	1	1005	2.4499	67.98	67.98	13.37	5.46	5.43	0.6	2.44	9.05
Tb927.11.14080	cyclin 2,G1 cyclin (CYC2)	Cell.cycle	2	636	2.4332	73.41	146.82	28.87	11.87	18.66	0.81	4.22	23.037
Tb927.6.1460	cyclin 3, mitotic cyclin, (CYC3)	Cell.cycle	1	1245	2.7863	3.33	3.33	0.65	0.23	0.19	0.225	-2.4	0.844444
Tb927.11.16720	cyclin 6,mitotic cyclin (CYC6)	Cell.cycle	1	1281	1.6915	138.34	138.34	27.2	16.08	12.55	0.75	3.65	16.7333
Tb927.6.5020	cyclin 7, putative,CYC2-like cyclin, putative (CYC7)	Cell.cycle	1	642	1.3994	1	1	0.2	0.14	0.22	0.13	-2.18	1.69231
Tb927.11.14030	cyclin 9,cyclin C-like,	Cell.cycle	1	846	4.0897	39.32	39.32	7.73	1.89	2.23	0.515	1.16	4.3301
Tb927.11.11500	cyclin dependent kinase-binding protein, putative	Cell.cycle	1	1695	4.8262	40.56	40.56	7.97	1.65	0.97	0.71	-0.04	1.3662
Tb927.11.16390	cyclin dependent kinases regulatory subunit, putative (CKS1)	Cell.cycle	1	297	3.6798	43.88	43.88	8.63	2.35	7.9	0.65	2.98	12.1538
Tb927.10.6330	KKT1 kinetochore protein	Cell.cycle	1	4785	0.9467	369.54	369.54	72.65	76.74	16.04	0.775	4	20.6968
Tb927.7.2110	KKT11 Kinetochore protein	Cell.cycle	1	756	2.0507	89.48	89.48	17.59	8.58	11.35	0.665	3.5	17.0677
Tb927.8.1680	KKT12 Kinetochore protein	Cell.cycle	1	603	8.1255	114.33	114.33	22.48	2.77	4.59	0.73	2.2	6.28767
Tb927.7.4860	KKT13 Kinetochore protein	Cell.cycle	1	1020	2.8831	48.89	48.89	9.61	3.33	3.27	0.57	1.71	5.73684
Tb927.10.7240	KKT14 Kinetochore protein	Cell.cycle	1	2058	1.7186	69.63	69.63	13.69	7.97	3.87	0.52	1.95	7.44231
Tb927.6.3760	KKT15 Kinetochore protein	Cell.cycle	1	1017	3.6241	107.07	107.07	21.05	5.81	5.71	0.565	2.51	10.1062
Tb927.11.10000	KKT16 Kinetochore protein	Cell.cycle	1	660	2.4826	11.8	11.8	2.32	0.93	1.42	0.485	0.51	2.92784
Tb927.3.2330	KKT17 Kinetochore protein	Cell.cycle	1	1857	2.6513	69.66	69.66	13.7	5.17	2.78	0.63	1.48	4.4127
Tb927.9.3800	KKT18 Kinetochore protein	Cell.cycle	1	1797	2.4107	70.88	70.88	13.94	5.78	3.22	0.62	1.69	5.19355
Tb927.11.10520	KKT2 kinetochore protein, tyrosine kinase, putative	Cell.cycle	1	3783	1.2302	144.65	144.65	28.44	23.12	6.11	0.72	2.61	8.48611
Tb927.9.10920	KKT3 kinetochore protein, protein kinase, putative	Cell.cycle	1	3177	2.0439	145.02	145.02	28.51	13.95	4.39	0.71	2.13	6.1831
Tb927.8.3680	KKT4 kinetochore protein	Cell.cycle	1	1938	0.8587	62.7	62.7	12.33	14.36	7.41	0.61	2.89	12.1475
Tb927.7.4850	KKT5 Kinetochore protein	Cell.cycle	1	687	0.9307	38.94	38.94	7.66	8.23	11.98	0.505	3.58	23.7228
Tb927.6.1210	KKT6 kinetochore protein	Cell.cycle	1	618	4.0718	62.32	62.32	12.25	3.01	4.87	0.555	2.28	8.77477
Tb927.11.1030	KKT7 Kinetochore protein	Cell.cycle	1	1935	2.0556	159.38	159.38	31.34	15.25	7.88	0.77	2.98	10.2338
Tb927.4.5110	KKT8 Kinetochore protein	Cell.cycle	1	1200	5.3646	150.02	150.02	29.5	5.5	4.58	0.655	2.2	6.99237
Tb927.8.1150	KKT9 Kinetochore protein	Cell.cycle	1	1029	2.1867	117.01	117.01	23.01	10.52	10.23	0.785	3.35	13.0318
Tb927.7.1590	mitotic cyclin,cyclin CycB3 (CYC8)	Cell.cycle	1	1410	0.8185	55.75	55.75	10.96	13.39	9.5	0.515	3.25	18.4466
Tb927.8.4810	prohibitin 1 (PHB1)	Cell.cycle	1	834	20.2836	367.73	367.73	72.3	3.56	4.27	0.765	2.09	5.5817
Tb927.10.4310	prohibitin 2, putative (PHB2)	Cell.cycle	2	888	18.3847	392.24	784.48	154.24	8.39	9.45	0.785	3.24	12.0382
Tb927.11.12310	protein kinase, putative,cdc2-related kinase, putative (CRK12)	Cell.cycle	1	2310	1.2987	102.09	102.09	20.07	15.45	6.69	0.695	2.74	9.6259
Tb927.11.6550	PUF nine target 1 (PNT1)	Cell.cycle	1	1593	3.346	53.44	53.44	10.51	3.14	1.97	0.36	0.98	5.47222
Tb927.4.3420	Putative Wee1 kinase	Cell.cycle	1	1812	0.8418	37.4	37.4	7.35	8.73	4.82	0.545	2.27	8.84404
Tb927.10.6240	ras-like small GTPase, putative (TbRHP) spindle formation and mitosis	Cell.cycle	1	1212	4.2192	33.68	33.68	6.62	1.57	1.29	0.48	0.37	2.6875
Tb927.7.1190	regulator of chromosome condensation, putative	Cell.cycle	1	3459	1.1134	52.02	52.02	10.23	9.19	2.66	0.67	1.41	3.97015
Tb927.7.1210	regulator of chromosome condensation, putative	Cell.cycle	1	2523	0.9297	35.2	35.2	6.92	7.44	2.95	0.545	1.56	5.41284
Tb927.3.1750	rev7, putative,mitotic spindle checkpoint component, putative	Cell.cycle	1	606	1.4606	13.4	13.4	2.63	1.8	2.97	0.365	1.57	8.13699
Tb927.7.1320	10 kDa heat shock protein, putative (HSP10)	Chaperone	2	303	150.879	592.55	1185.1	233	1.54	5.1	0.88	2.35	5.79545
Tb927.2.5980	ATP-dependent Clp protease subunit, heat shock protein 104 (HSP104)	Chaperone	2	2613	1.5745	106.24	212.48	41.78	26.54	10.16	0.565	3.34	17.9823
Tb927.2.3030	ATP-dependent Clp protease subunit, heat shock protein 78 (HSP78)	Chaperone	2	2439	2.4181	486.34	972.68	191.24	79.09	32.43	0.665	5.02	48.7669
Tb927.9.12730	chaperone protein DNAj, endoplasmatic reticulum	Chaperone	1	1356	5.2745	182.08	182.08	35.8	6.79	5.01	0.785	2.32	6.38217
Tb927.10.2290	chaperone protein DNAj, endoplasmatic reticulum	Chaperone	2	1251	3.6513	163.34	326.68	64.23	17.59	14.06	0.745	3.81	18.8725
Tb927.10.12530	chaperone protein DNAj, putative	Chaperone	1	501	3.3764	5.86	5.86	1.15	0.34	0.68	0.575	-0.56	1.18261
Tb927.10.12380	chaperone protein DNAj, putative	Chaperone	1	1743	3.7061	31.49	31.49	6.19	1.67	0.96	0.58	-0.06	1.65517
Tb927.4.3980	chaperone protein DNAj, putative	Chaperone	1	1488	0.8864	2.93	2.93	0.58	0.65	0.44	0.26	-1.18	1.69231
Tb927.6.3850	chaperone protein DNAj, putative	Chaperone	1	870	1.2393	1.27	1.27	0.25	0.2	0.23	0.135	-2.12	1.7037
Tb927.8.1030	chaperone protein DNAj, putative	Chaperone	1	882	2.5112	14.96	14.96	2.94	1.17	1.33	0.565	0.41	2.35398
Tb927.3.2290	chaperone protein DNAj, putative	Chaperone	1	1122	3.213	28.12	28.12	5.53	1.72	1.53	0.57	0.61	2.68421
Tb927.3.1760	chaperone protein DNAj, putative	Chaperone	1	783	7.2439	44.7	44.7	8.79	1.21	1.55	0.545	0.63	2.84404
Tb927.9.14180	chaperone protein DNAj, putative	Chaperone	1	969	4.59	36.85	36.85	7.25	1.58	1.63	0.565	0.7	2.88496
Tb927.5.2880	chaperone protein DNAj, putative	Chaperone	1	567	2.9115	12.13	12.13	2.38	0.82	1.44	0.455	0.53	3.16484
Tb927.8.7010	chaperone protein DNAj, putative	Chaperone	1	609	6.5378	37.43	37.43	7.36	1.13	1.85	0.58	0.89	3.18966
Tb927.1.1230	chaperone protein DNAj, putative	Chaperone	1	1443	1.1282	10.67	10.67	2.1	1.86	1.29	0.385	0.37	3.35065
Tb927.6.3730	chaperone protein DNAj, putative	Chaperone	1	921	3.4547	25.45	25.45	5	1.45	1.57	0.465	0.65	3.37634
Tb927.10.13830	chaperone protein DNAj, putative	Chaperone	1	723	10.37	103.1	103.1	20.27	1.95	2.7	0.74	1.43	3.64865
Tb927.4.2970	chaperone protein DNAj, putative	Chaperone	1	1008	1.934	16.96	16.96	3.33	1.72	1.71	0.46	0.77	3.71739
Tb927.7.6660	chaperone protein DNAj, putative	Chaperone	1	774	7.3902	75.97	75.97	14.94	2.02	2.61	0.69	1.38	3.78261
Tb927.10.6610	chaperone protein DNAj, putative	Chaperone	1	825	4.7473	50.1	50.1	9.85	2.07	2.51	0.645	1.33	3.89147
Tb927.3.1430	chaperone protein DNAj, putative	Chaperone	2	1152	1.6803	10.47	20.94	4.12	2.45	2.13	0.525	1.09	4.05714
Tb927.8.4470	chaperone protein DNAj, putative	Chaperone	1	714	2.6771	12.76	12.76	2.51	0.94	1.31	0.315	0.39	4.15873
Tb927.7.740	chaperone protein DNAj, putative	Chaperone	1	1644	2.4979	48.75	48.75	9.58	3.84	2.33	0.56	1.22	4.16071
Tb927.2.3960	chaperone protein DNAj, putative	Chaperone	1	693	3.249	20.37	20.37	4	1.23	1.78	0.425	0.83	4.18824
Tb927.7.6200	chaperone protein DNAj, putative	Chaperone	1	855	3.8663	40.82	40.82	8.03	2.08	2.43	0.56	1.28	4.33929
Tb927.11.16980	chaperone protein DNAj, putative	Chaperone	1	927	3.4982	49.13	49.13	9.66	2.76	2.98	0.645	1.58	4.62016
Tb927.9.10950	chaperone protein DNAj, putative	Chaperone	1	864	2.5021	37.13	37.13	7.3	2.92	3.38	0.725	1.76	4.66207
Tb927.6.3120	chaperone protein DNAj, putative	Chaperone	1	891	1.2564	7.2	7.2	1.42	1.13	1.27	0.27	0.34	4.7037
Tb927.10.12640	chaperone protein DNAj, putative	Chaperone	1	1893	1.2243	32.47	32.47	6.38	5.21	2.75	0.57	1.46	4.82456
Tb927.9.8410	chaperone protein DNAj, putative	Chaperone	1	1383	9.486	258.3	258.3	50.78	5.35	3.87	0.785	1.95	4.92994
Tb927.7.4590	chaperone protein DNAj, putative	Chaperone	1	1530	0.9878	14.57	14.57	2.86	2.9	1.89	0.38	0.92	4.97368
Tb927.7.680	chaperone protein DNAj, putative	Chaperone	1	2325	2.5641	93.24	93.24	18.33	7.15	3.07	0.605	1.62	5.07438
Tb927.8.8310	chaperone protein DNAj, putative	Chaperone	1	1446	4.9618	121.71	121.71	23.93	4.82	3.34	0.585	1.74	5.7094
Tb927.11.16740	chaperone protein DNAj, putative	Chaperone	2	1155	4.3167	46.04	92.08	18.1	4.19	3.63	0.615	1.86	5.90244
Tb927.8.1010	chaperone protein DNAj, putative	Chaperone	1	1473	1.4714	34.73	34.73	6.83	4.64	3.15	0.53	1.66	5.9434
Tb927.11.1010	chaperone protein DNAj, putative	Chaperone	1	1116	3.0814	55.52	55.52	10.92	3.54	3.18	0.53	1.67	6
Tb927.10.5040	chaperone protein DNAj, putative	Chaperone	1	873	3.8696	62.57	62.57	12.3	3.18	3.64	0.585	1.86	6.22222
Tb927.11.5710	chaperone protein DNAj, putative	Chaperone	1	1272	0.7364	17.17	17.17	3.38	4.59	3.61	0.51	1.85	7.07843
Tb927.4.650	chaperone protein DNAj, putative	Chaperone	1	738	3.5343	49.51	49.51	9.73	2.75	3.73	0.51	1.9	7.31373
Tb927.10.8540	chaperone protein DNAj, putative	Chaperone	1	1011	8.2166	228.4	228.4	44.91	5.47	5.41	0.675	2.44	8.01481
Tb927.11.15130	chaperone protein DNAj, putative	Chaperone	1	960	5.3005	155.71	155.71	30.61	5.77	6.02	0.69	2.59	8.72464
Tb927.10.14730	chaperone protein DNAj, putative	Chaperone	1	1332	3.8918	125.28	125.28	24.63	6.33	4.75	0.51	2.25	9.31373
Tb927.10.9840	chaperone protein DNAj, putative	Chaperone	1	789	3.4946	96.02	96.02	18.88	5.4	6.85	0.695	2.78	9.85612
Tb927.1.4300	chaperone protein DNAj, putative	Chaperone	1	1476	0.6246	35.98	35.98	7.07	11.32	7.67	0.755	2.94	10.1589
Tb927.11.5220	chaperone protein DNAj, putative	Chaperone	1	2301	2.3098	182.88	182.88	35.96	15.57	6.77	0.625	2.76	10.832
Tb927.1.1960	chaperone protein DNAj, putative	Chaperone	1	1977	1.8412	154	154	30.28	16.45	8.32	0.76	3.06	10.9474
Tb927.9.8160	chaperone protein DNAj, putative	Chaperone	1	1293	4.8496	265.26	265.26	52.15	10.75	8.32	0.655	3.06	12.7023
Tb927.7.540	chaperone protein DNAj, putative	Chaperone	1	1374	2.0644	121.63	121.63	23.91	11.58	8.43	0.555	3.08	15.1892
Tb927.2.5160	chaperone protein DNAj, putative	Chaperone	2	1203	17.8919	753.92	1507.84	296.45	16.57	13.77	0.83	3.78	16.5904
Tb927.7.990	chaperone protein DNAj, putative	Chaperone	1	2337	1.2257	188.39	188.39	37.04	30.22	12.93	0.735	3.69	17.5918
Tb927.6.2170	co-chaperone GrpE, putative	Chaperone	1	669	23.0215	626.37	626.37	123.15	5.35	8	0.84	3	9.52381
Tb927.11.880	cyclophilin a,cyclophilin type peptidyl-prolyl cis-trans isomerase (CYPA)	Chaperone	4	534	119.592	2946.95	11787.8	2317.58	19.38	36.29	0.94	5.18	38.6064
Tb927.9.3440	cyclophilin type peptidyl-prolyl cis-trans isomerase, putative (PPIase)	Chaperone	1	957	7.3391	63.37	63.37	12.46	1.7	1.77	0.7	0.82	2.52857
Tb927.9.11740	cyclophilin type peptidyl-prolyl cis-trans isomerase, putative (PPIase)	Chaperone	1	552	5.4911	22.81	22.81	4.48	0.82	1.48	0.58	0.57	2.55172
Tb927.10.13220	cyclophilin type peptidyl-prolyl cis-trans isomerase, putative (PPIase)	Chaperone	1	2742	1.6821	41.74	41.74	8.21	4.88	1.78	0.62	0.83	2.87097
Tb927.9.14420	cyclophilin type peptidyl-prolyl cis-trans isomerase, putative (PPIase)	Chaperone	1	1155	4.8455	74.74	74.74	14.69	3.03	2.62	0.5	1.39	5.24
Tb927.2.1560	cyclophilin type peptidyl-prolyl cis-trans isomerase, putative (PPIase)	Chaperone	4	591	16.619	293.31	1173.24	230.67	13.88	23.49	0.815	4.55	28.8221
Tb927.8.6910	cyclophilin-type peptidyl-prolyl cis-trans isomerase, putative (PPIase)	Chaperone	1	588	3.6905	25.08	25.08	4.93	1.34	2.27	0.51	1.18	4.45098
Tb927.7.280	cyclophilin-type peptidyl-prolyl cis-trans isomerase, putative (PPIase)	Chaperone	1	678	11.5424	154.29	154.29	30.33	2.63	3.88	0.77	1.96	5.03896
Tb927.8.5230	cyclophilin-type peptidyl-prolyl cis-trans isomerase, putative (PPIase)	Chaperone	1	849	3.5994	54.89	54.89	10.79	3	3.53	0.6	1.82	5.88333
Tb927.5.1370	cyclophilin-type peptidyl-prolyl cis-trans isomerase, putative (PPIase)	Chaperone	1	714	0.6896	11.47	11.47	2.26	3.28	4.59	0.665	2.2	6.90226
Tb927.7.4770	cyclophilin-type peptidyl-prolyl cis-trans isomerase, putative (PPIase)	Chaperone	1	597	21.4066	389.88	389.88	76.65	3.58	6	0.725	2.58	8.27586
Tb927.8.2000	cyclophilin, putative (NCP1) (in PUF7-TAP)	Chaperone	4	789	10.1029	173.15	692.6	136.17	13.48	17.08	0.78	4.09	21.8974
Tb927.5.1020	disulfide isomerase, putative	Chaperone	1	1770	3.7084	40.24	40.24	7.91	2.13	1.21	0.605	0.28	2
Tb927.10.16100	FK506-binding protein (FKBP)-type peptidyl-prolyl isomerase	Chaperone	2	1278	14.2101	317.93	635.86	125.02	8.8	6.88	0.74	2.78	9.2973
Tb927.10.15600	FKBP-type peptidyl-prolyl cis-trans isomerase, conserved	Chaperone	1	1002	0.9024	6.86	6.86	1.35	1.5	1.49	0.445	0.58	3.34831
Tb927.10.15590	FKBP-type peptidyl-prolyl cis-trans isomerase, conserved	Chaperone	1	591	2.9252	36.46	36.46	7.17	2.45	4.15	0.595	2.05	6.97479
Tb927.9.9860	GRP170, HSP70 and actin-like ATPase domains	Chaperone	1	2163	4.6491	181.46	181.46	35.68	7.67	3.55	0.615	1.83	5.77236
Tb927.7.710	heat shock 70 kDa protein, putative (HSP70.4)	Chaperone	5	1920	11.5214	1252.73	6263.65	1231.48	106.89	55.67	0.875	5.8	63.6229
Tb927.7.1030	heat shock 70 kDa protein, putative (HSP70b)	Chaperone	1	2613	1.8261	53.3	53.3	10.48	5.74	2.2	0.465	1.14	4.73118
Tb927.3.3330	heat shock protein 20, putative	Chaperone	1	426	21.805	172.85	172.85	33.98	1.56	3.66	0.8	1.87	4.575
Tb927.11.11330	heat shock protein 70, major HSP70	Chaperone	3	1986	192.132	14232.3	42697	8394.58	43.69	22	0.805	4.46	27.3292
Tb927.10.10980	heat shock protein 83, HSP83	Chaperone	11	2115	119.751	1946.01	21406.1	4208.61	35.14	16.62	0.76	4.05	21.8684
Tb927.11.2650	heat shock protein 84, putative, mit HSp90	Chaperone	1	2262	13.3968	2072.87	2072.87	407.54	30.42	13.45	0.815	3.75	16.5031
Tb927.7.2070	heat shock protein DNAJ, putative	Chaperone	1	987	3.0333	93.2	93.2	18.32	6.04	6.12	0.68	2.61	9
Tb927.5.1520	heat shock protein HslU1, in mitochondrion	Chaperone	1	1428	5.0255	339.37	339.37	66.72	13.28	9.3	0.725	3.22	12.8276
Tb927.11.12230	heat shock protein HslU2, in mitochondrion	Chaperone	1	1491	3.7747	106.51	106.51	20.94	5.55	3.72	0.595	1.9	6.2521
Tb927.10.12710	heat shock protein, HSP110	Chaperone	1	2436	5.5451	1847.73	1847.73	363.28	65.51	26.89	0.86	4.75	31.2674
Tb927.10.5660	heat shock protein, putative	Chaperone	1	1008	2.186	42.15	42.15	8.29	3.79	3.76	0.575	1.91	6.53913
Tb927.3.5340	Hsc70-interacting protein (Hip), putative	Chaperone	1	1155	25.547	725.16	725.16	142.57	5.58	4.83	0.785	2.27	6.15287
Tb927.10.2620	HSP20 cold-shock domain (p23-like)	Chaperone	2	579	17.4093	156.4	312.8	61.5	3.53	6.1	0.775	2.61	7.87097
Tb927.9.13290	HSP20 domain	Chaperone	1	1017	1.8321	13.42	13.42	2.64	1.44	1.42	0.525	0.51	2.70476
Tb927.11.16050	HSP20 domain	Chaperone	1	1809	0.8599	59.97	59.97	11.79	13.71	7.58	0.585	2.92	12.9573
Tb927.9.10230	HSP20 domain (p23-like)	Chaperone	2	507	72.0712	799.72	1599.44	314.46	4.36	8.61	0.925	3.11	9.30811
Tb927.9.4500	HSP70, endoplasmatic reticulum, HSP70.a	Chaperone	1	2508	2.2731	182.92	182.92	35.96	15.82	6.31	0.6	2.66	10.5167
Tb927.10.14740	hypothetical protein, conserved	Chaperone	2	1158	6.9812	54.38	108.76	21.38	3.06	2.64	0.505	1.4	5.22772
Tb927.11.15480	hypothetical, HSP20-like chaperone	Chaperone	1	627	8.6419	70.29	70.29	13.82	1.6	2.55	0.635	1.35	4.01575
Tb927.10.9420	mitochondrial chaperone BCS1, putative	Chaperone	1	1599	1.5945	16.55	16.55	3.25	2.04	1.27	0.425	0.34	2.98824
Tb927.8.3580	mitochondrial chaperone BCS1, putative	Chaperone	1	1443	2.1879	39.38	39.38	7.74	3.54	2.45	0.63	1.29	3.88889
Tb927.9.9780	peptidyl-prolyl cis-trans isomerase (cyclophilin- 40), putative	Chaperone	1	1065	8.6727	99.61	99.61	19.58	2.26	2.12	0.65	1.08	3.26154
Tb927.3.3100	peptidyl-prolyl cis-trans isomerase NIMA-interacting 4, putative	Chaperone	1	369	12.4173	26.43	26.43	5.2	0.42	1.13	0.585	0.18	1.93162
Tb927.7.2480	peptidyl-prolyl cis-trans isomerase, putative (PAR45)	Chaperone	1	1152	2.6691	19.55	19.55	3.84	1.44	1.25	0.52	0.32	2.40385
Tb927.10.4620	peptidyl-prolyl cis-trans isomerase, putative (PPIase)	Chaperone	1	327	24.3278	74.69	74.69	14.68	0.6	1.85	0.695	0.89	2.66187
Tb927.8.690	peptidyl-prolyl cis-trans isomerase/rotamase, putative,PPIase, putative (PIN1)	Chaperone	1	348	9.4585	69.01	69.01	13.57	1.43	4.12	0.695	2.04	5.92806
Tb927.5.580	prefoldin subunit, putative	Chaperone	1	408	8.8183	105.65	105.65	20.77	2.36	5.77	0.745	2.53	7.74497
Tb927.7.570	prefoldin, putative	Chaperone	1	594	11.1571	132.15	132.15	25.98	2.33	3.92	0.775	1.97	5.05806
Tb927.7.2590	prefoldin, putative	Chaperone	1	513	15.2421	184.19	184.19	36.21	2.38	4.63	0.8	2.21	5.7875
Tb927.7.5790	protein disulfide isomerase, ERp44-like	Chaperone	1	408	10.4443	166.33	166.33	32.7	3.13	7.67	0.86	2.94	8.9186
Tb927.10.8230	protein disulfide isomerase,ERp57-like, cofactor wth calnexin, putative	Chaperone	1	1494	9.1178	358.22	358.22	70.43	7.72	5.17	0.665	2.37	7.77444
Tb927.7.1300	protein disulfide isomerase,ERp72-like, cofactor wth calnexin, putative	Chaperone	1	1134	7.8249	256.14	256.14	50.36	6.44	5.68	0.74	2.51	7.67568
Tb927.1.3200	SGT1-like protein, putative	Chaperone	1	666	3.1624	154.09	154.09	30.3	9.58	14.39	0.785	3.85	18.3312
Tb927.5.2940	stress-induced protein sti1, putative	Chaperone	1	1653	12.243	554.29	554.29	108.98	8.9	5.39	0.77	2.43	7
Tb927.10.4450	stress-inducible protein STI1-like, putative	Chaperone	2	774	11.2468	86.39	172.78	33.97	3.02	3.9	0.57	1.96	6.84211
Tb927.4.880	TPR-repeat-containing chaperone protein DNAJ, putative	Chaperone	1	1917	1.2107	27.14	27.14	5.34	4.41	2.3	0.5	1.2	4.6
Tb927.7.3630	TPR-repeat-containing chaperone protein DNAJ, putative	Chaperone	1	1587	2.0913	67.43	67.43	13.26	6.34	4	0.665	2	6.01504
Tb927.4.2220	TPR-repeat-containing chaperone protein DNAJ, putative	Chaperone	1	2118	1.1272	124.29	124.29	24.44	21.68	10.24	0.7	3.36	14.6286
Tb927.10.5180	TPR-repeat-containing chaperone protein DNAJ, putative	Chaperone	1	2922	0.7201	148.95	148.95	29.28	40.66	13.92	0.745	3.8	18.6846
Tb927.10.4900	TPR-repeat-containing chaperone protein DNAJ, putative,TPR repeat protein	Chaperone	1	1500	5.684	150.51	150.51	29.59	5.21	3.47	0.655	1.79	5.29771
Tb927.8.5890	Anti-silencing function ASF1B	Chromatin	1	675	2.2211	73.59	73.59	14.47	6.51	9.65	0.55	3.27	17.5455
Tb927.1.630	anti-silencing protein ASF1A	Chromatin	1	516	2.8518	33.64	33.64	6.61	2.32	4.49	0.6	2.17	7.48333
Tb927.10.7420	bromodomain factor 2 protein, putative	Chromatin	1	675	2.24	40.64	40.64	7.99	3.57	5.28	0.73	2.4	7.23288
Tb927.10.7050	chromatin assembly factor 1 subunit B, putative	Chromatin	1	1653	2.1108	56.57	56.57	11.12	5.27	3.19	0.58	1.67	5.5
Tb927.10.7510	chromatin binding protein, putative	Chromatin	1	1470	1.7975	53.36	53.36	10.49	5.84	3.97	0.61	1.99	6.5082
Tb927.9.4900	condensin subunit 1, putative	Chromatin	1	3777	1.0178	147.05	147.05	28.91	28.4	7.52	0.635	2.91	11.8425
Tb927.6.4820	CPC1, chromosomal passenger complex	Chromatin	1	792	2.8718	77.69	77.69	15.27	5.32	6.71	0.58	2.75	11.569
Tb927.11.14840	CPC2, chromosomal passenger complex	Chromatin	1	753	5.218	33.59	33.59	6.6	1.26	1.68	0.245	0.75	6.85714
Tb927.8.5770	Elongator-like Protein 3a ELP3a	Chromatin	2	2040	2.8352	57.47	114.94	22.6	7.97	3.91	0.585	1.97	6.68376
Tb927.3.3490	high mobility group protein, putative (TDP1)	Chromatin	1	816	17.973	403.2	403.2	79.27	4.41	5.41	0.855	2.44	6.32749
Tb927.7.4560	histone acetyltransferase HAT1	Chromatin	1	1401	1.7982	84.6	84.6	16.63	9.25	6.6	0.635	2.72	10.3937
Tb927.11.11530	histone acetyltransferase HAT2	Chromatin	1	1815	2.2324	21.63	21.63	4.25	1.9	1.05	0.465	0.07	2.25806
Tb927.10.8310	Histone acetyltransferase HAT3	Chromatin	1	852	1.3933	14.05	14.05	2.76	1.98	2.33	0.405	1.22	5.75309
Tb927.10.1680	histone deacetylase 1 (DAC1 or HDAC1)	Chromatin	1	1167	1.7222	16.34	16.34	3.21	1.86	1.6	0.485	0.68	3.29897
Tb927.11.15600	histone deacetylase 2 (DAC2 or HDAC2)	Chromatin	1	1701	1.6929	3.34	3.34	0.66	0.39	0.23	0.51	-2.12	0.45098
Tb927.2.2190	histone deacetylase 3 (DAC3 or HDAC3)	Chromatin	2	2058	1.4901	57.82	115.64	22.74	15.26	7.42	0.73	2.89	10.1644
Tb927.5.2900	histone deacetylase 4 (DAC4 HDAC4)	Chromatin	2	1761	1.5597	67.29	134.58	26.46	16.96	9.63	0.61	3.27	15.7869
Tb927.7.2820	histone H2A	Chromatin	13	405	752.556	574.29	7465.77	1467.83	1.95	4.82	0.82	2.27	5.87805
Tb927.7.6360	histone H2A variant (h2aZ)	Chromatin	1	540	3.6457	194.38	194.38	38.22	10.48	19.41	0.84	4.28	23.1071
Tb927.11.7350	histone H2B variant (H2BVAR)	Chromatin	1	432	14.7786	246.26	246.26	48.42	3.28	7.58	0.83	2.92	9.13253
Tb927.1.2430	histone H3	Chromatin	7	402	240.647	909.21	6364.47	1251.31	5.2	12.93	0.685	3.69	18.8759
Tb927.10.15350	histone H3 variant (h3vaR)	Chromatin	1	420	5.4249	194.34	194.34	38.21	7.04	16.77	0.88	4.07	19.0568
Tb927.5.4170	histone H4	Chromatin	10	303	290.765	318.05	3180.5	625.31	2.15	7.1	0.805	2.83	8.81988
Tb927.1.570	Histone-lysine N-methyltransferase, (DOT1B)	Chromatin	1	828	7.8942	82.36	82.36	16.19	2.05	2.48	0.6	1.31	4.13333
Tb927.10.1440	hypothetical protein, conserved	Chromatin	1	648	4.6647	35.96	35.96	7.07	1.52	2.34	0.715	1.23	3.27273
Tb927.11.13640	J-binding protein (JBP1)	Chromatin	1	2520	0.4959	4.93	4.93	0.97	1.96	0.78	0.56	-0.36	1.39286
Tb927.9.5730	nucleosome assembly protein-like protein	Chromatin	2	1269	9.4463	717.55	1435.1	282.15	29.87	23.54	0.815	4.56	28.8834
Tb927.10.15180	nucleosome assembly protein, putative	Chromatin	2	1101	17.0553	444.63	889.26	174.84	10.25	9.31	0.885	3.22	10.5198
Tb927.9.10100	Possible histone methyltransferase: 7 SET domains.	Chromatin	1	4350	4.4672	2417	2417	475.2	106.38	24.45	0.86	4.61	28.4302
Tb927.10.8150	predicted bromodomain protein	Chromatin	1	906	1.8836	11.45	11.45	2.25	1.19	1.32	0.49	0.4	2.69388
Tb927.11.6780	regulator of chromatin condensation, putative (RCC1)	Chromatin	1	1683	3.1223	79.12	79.12	15.56	4.98	2.96	0.635	1.57	4.66142
Tb927.11.370	repressor activator protein 1 (RAP1)	Chromatin	1	2568	3.2257	181.56	181.56	35.7	11.07	4.31	0.69	2.11	6.24638
Tb927.7.1690	silent information regulator 2 (SIR2RP1)	Chromatin	1	1056	1.701	21.6	21.6	4.25	2.5	2.37	0.405	1.24	5.85185
Tb927.9.11850	structural maintenance of chromosome 1 (SMC1)	Chromatin	1	3828	1.3417	294.89	294.89	57.98	43.21	11.29	0.675	3.5	16.7259
Tb927.10.10340	structural maintenance of chromosome 2 (SMC2)	Chromatin	1	3528	0.9084	133.93	133.93	26.33	28.99	8.22	0.685	3.04	12
Tb927.5.3510	structural maintenance of chromosome 3 (SMC3)	Chromatin	1	3600	0.8993	333.84	333.84	65.64	72.99	20.28	0.665	4.34	30.4962
Tb927.10.740	structural maintenance of chromosome 4 (SMC4)	Chromatin	1	4101	1.2153	153.65	153.65	30.21	24.86	6.06	0.67	2.6	9.04478
Tb927.2.1810	transcription silencer (ISWI)	Chromatin	1	3483	1.852	383.21	383.21	75.34	40.68	11.68	0.8	3.55	14.6
Tb927.11.1450	2-oxoglutarate dehydrogenase E1 component, putative	Citric.acid.cycle	2	3027	8.3456	2688.78	5377.56	1057.27	126.69	41.85	0.825	5.39	50.7273
Tb927.11.9980	2-oxoglutarate dehydrogenase E1 component, putative	Citric.acid.cycle	2	3018	4.4085	3464.3	6928.6	1362.22	309	102.39	0.77	6.68	132.974
Tb927.11.11680	2-oxoglutarate dehydrogenase E2 component, putative	Citric.acid.cycle	1	1152	21.0391	2430.69	2430.69	477.89	22.71	19.72	0.865	4.3	22.7977
Tb927.10.14000	aconitase (ACO)	Citric.acid.cycle	1	2694	3.2025	400.24	400.24	78.69	24.57	9.12	0.6	3.19	15.2
Tb927.10.13430	citrate synthase, putative	Citric.acid.cycle	1	1455	0.8124	32.3	32.3	6.35	7.82	5.37	0.41	2.42	13.0976
Tb927.11.16730	dihydrolipoyl dehydrogenase (GCVL-2)	Citric.acid.cycle	1	1434	15.9115	1746.99	1746.99	343.47	21.59	15.05	0.75	3.91	20.0667
Tb927.3.4500	fumarate hydratase, class I (FHc)	Citric.acid.cycle	2	1698	5.0383	559.11	1118.22	219.85	43.64	25.7	0.815	4.68	31.5337
Tb927.11.5050	fumarate hydratase, class I (FHm)	Citric.acid.cycle	2	1668	1.4882	297.23	594.46	116.88	78.54	47.09	0.655	5.56	71.8931
Tb927.9.5900	glutamate dehydrogenase (GDH)	Citric.acid.cycle	1	2979	12.8046	4327.19	4327.19	850.76	66.44	22.3	0.81	4.48	27.5309
Tb927.8.3690	isocitrate dehydrogenase [NADP], mitochondrial precursor, putative (IDH)	Citric.acid.cycle	2	1314	3.8479	183.49	366.98	72.15	18.75	14.27	0.775	3.83	18.4129
Tb927.11.900	isocitrate dehydrogenase, putative (IDH)	Citric.acid.cycle	2	1242	4.1853	230.42	460.84	90.6	21.65	17.43	0.665	4.12	26.2105
Tb927.10.2560	mitochondrial malate dehydrogenase (mMDH)	Citric.acid.cycle	2	957	26.2411	1385.98	2771.96	544.99	20.77	21.7	0.835	4.44	25.988
Tb927.10.3650	NADH-dependent fumarate reductase, putative	Citric.acid.cycle	3	3699	1.5948	361.78	1085.34	213.39	133.8	36.17	0.785	5.18	46.0764
Tb927.11.4780	pyruvate dehydrogenase (lipoamide) kinase, putative	Citric.acid.cycle	1	1338	3.4476	104.53	104.53	20.55	5.96	4.45	0.56	2.15	7.94643
Tb927.10.2350	pyruvate dehydrogenase complex E3 binding protein, putative	Citric.acid.cycle	1	783	9.8102	291.9	291.9	57.39	5.85	7.47	0.86	2.9	8.68605
Tb927.10.12700	pyruvate dehydrogenase E1 alpha subunit, putative	Citric.acid.cycle	1	1137	7.4377	813.7	813.7	159.98	21.51	18.92	0.81	4.24	23.358
Tb927.3.1790	pyruvate dehydrogenase E1 beta subunit, putative	Citric.acid.cycle	1	1047	17.9063	1095.86	1095.86	215.45	12.03	11.49	0.885	3.52	12.9831
Tb927.8.6580	succinate dehydrogenase flavoprotein, SDH1	Citric.acid.cycle	1	1830	4.4837	647.85	647.85	127.37	28.41	15.52	0.73	3.96	21.2603
Tb927.9.5960	succinate dehydrogenase, SDH2C	Citric.acid.cycle	2	567	4.3625	127.61	255.22	50.18	11.5	20.29	0.725	4.34	27.9862
Tb927.10.7410	succinyl-CoA ligase [GDP-forming] beta-chain, putative	Citric.acid.cycle	1	1260	32.7151	2108.38	2108.38	414.52	12.67	10.06	0.9	3.33	11.1778
Tb927.3.2230	succinyl-CoA synthetase alpha subunit, putative	Citric.acid.cycle	1	906	34.624	2276.15	2276.15	447.51	12.92	14.27	0.92	3.83	15.5109
Tb927.11.2690	succinyl-coA:3-ketoacid-coenzyme A transferase, mitochondrial precursor, putative	Citric.acid.cycle	1	1482	13.2111	795.55	795.55	156.41	11.84	7.99	0.665	3	12.015
Tb927.10.11800	33 kDa inner dynein arm light chain, axonemal, putative,dynein light chain, putative	Cytoskeleton	1	1122	1.9868	36.08	36.08	7.09	3.57	3.18	0.65	1.67	4.89231
Tb927.9.8850	actin A	Cytoskeleton	2	1131	23.2808	556.28	1112.56	218.74	9.4	8.31	0.715	3.05	11.6224
Tb927.10.15800	actin related protein 2, putative	Cytoskeleton	1	1203	2.686	17.52	17.52	3.44	1.28	1.06	0.525	0.08	2.01905
Tb927.9.5350	actin related protein 3, putative	Cytoskeleton	1	1251	1.4466	8.18	8.18	1.61	1.11	0.89	0.43	-0.17	2.06977
Tb927.3.3020	actin-like protein, putative	Cytoskeleton	1	981	1.8405	15.38	15.38	3.02	1.64	1.67	0.49	0.74	3.40816
Tb927.10.2000	actin-like protein, putative	Cytoskeleton	1	1677	2.7296	43.75	43.75	8.6	3.15	1.88	0.525	0.91	3.58095
Tb927.11.10110	actin-like protein, putative	Cytoskeleton	1	1185	4.4711	66.12	66.12	13	2.91	2.45	0.62	1.29	3.95161
Tb927.4.980	actin, putative	Cytoskeleton	1	1119	2.0067	21.13	21.13	4.15	2.07	1.85	0.595	0.89	3.10924
Tb927.9.5440	actin, putative	Cytoskeleton	1	1266	2.9906	52.25	52.25	10.27	3.43	2.71	0.62	1.44	4.37097
Tb927.11.3880	actin, putative (TRYPARP)	Cytoskeleton	1	1302	3.2621	57.26	57.26	11.26	3.45	2.65	0.68	1.41	3.89706
Tb927.1.2340	alpha tubulin	Cytoskeleton	4	1356	967.512	15201.3	60805.1	11954.8	12.36	9.11	0.8	3.19	11.3875
Tb927.3.1400	alpha-tubulin N-acetyltransferase, putative	Cytoskeleton	1	1005	1.5545	26.08	26.08	5.13	3.3	3.28	0.605	1.71	5.42149
Tb927.11.12360	ankyrin repeat protein, putative	Cytoskeleton	1	480	3.1856	19.54	19.54	3.84	1.21	2.51	0.505	1.33	4.9703
Tb927.9.13100	ankyrin repeat protein, putative	Cytoskeleton	4	540	5.0216	21.25	85	16.71	3.33	6.16	0.46	2.62	13.3913
Tb927.4.1170	ankyrin, putative	Cytoskeleton	1	1020	4.048	48.77	48.77	9.59	2.37	2.32	0.55	1.21	4.21818
Tb927.10.10600	ARP2/3 complex 16kDa subunit, putative	Cytoskeleton	1	336	0.7665	4.64	4.64	0.91	1.19	3.53	0.375	1.82	9.41333
Tb927.10.4540	ARP2/3 complex subunit, putative	Cytoskeleton	1	552	1.8395	9.9	9.9	1.95	1.06	1.92	0.505	0.94	3.80198
Tb927.8.4410	ARP2/3 complex subunit, putative	Cytoskeleton	1	1011	1.0613	11.8	11.8	2.32	2.19	2.16	0.485	1.11	4.45361
Tb927.10.13190	ARP2/3 complex subunit, putative	Cytoskeleton	1	1158	1.1797	19.01	19.01	3.74	3.17	2.74	0.47	1.45	5.82979
Tb927.2.2900	ARP2/3 complex subunit, putative	Cytoskeleton	1	543	2.2903	19.44	19.44	3.82	1.67	3.07	0.365	1.62	8.41096
Tb927.8.6070	basal body component,ML protein (TBBC)	Cytoskeleton	1	4239	0.8816	124.53	124.53	24.48	27.77	6.55	0.645	2.71	10.155
Tb927.4.3440	BB50	Cytoskeleton	1	1353	2.1935	12.47	12.47	2.45	1.12	0.83	0.43	-0.27	1.93023
Tb927.1.2330	beta tubulin	Cytoskeleton	5	1329	1176.68	11857.3	59286.6	11656.2	9.91	7.45	0.86	2.9	8.66279
Tb927.10.14890	C-terminal motor kinesin KIFC1	Cytoskeleton	2	2463	1.8482	181.19	362.38	71.25	38.55	15.65	0.625	3.97	25.04
Tb927.11.9110	C-terminal motor kinesin, Kinesin-14B	Cytoskeleton	2	2010	2.1753	37.7	75.4	14.82	6.81	3.39	0.645	1.76	5.25581
Tb927.10.4170	CAP292 Clathrin-associated protein, resembles yeast myosins, homologue of centrosome-associated protein CEP250	Cytoskeleton	1	7620	0.8015	164.08	164.08	32.26	40.25	5.28	0.79	2.4	6.68354
Tb927.4.2080	CC2D is a FAZ-ER protein, also present on the basal bodies. CC2D is required for FAZ filament assembly.	Cytoskeleton	1	2721	5.8352	690.56	690.56	135.77	23.27	8.55	0.61	3.1	14.0164
Tb927.10.16110	CMF1, possible component of motile flagella	Cytoskeleton	1	1161	5.6181	103.92	103.92	20.43	3.64	3.13	0.625	1.65	5.008
Tb927.7.2790	CMF10, possible component of motile flagella	Cytoskeleton	1	2106	2.8027	97.49	97.49	19.17	6.84	3.25	0.625	1.7	5.2
Tb927.10.9870	CMF12, possible component of motile flagella	Cytoskeleton	1	798	8.0943	144.72	144.72	28.45	3.51	4.4	0.69	2.14	6.37681
Tb927.10.10090	CMF14, possible component of motile flagella	Cytoskeleton	1	3261	1.3107	81.22	81.22	15.97	12.18	3.74	0.635	1.9	5.88976
Tb927.11.7560	CMF15, T. brucei components of motile flagella (TbCMF15)	Cytoskeleton	1	1890	5.6128	497.64	497.64	97.84	17.43	9.22	0.855	3.2	10.7836
Tb927.11.1430	CMF2, T. brucei components of motile flagella (TbCMF2)	Cytoskeleton	1	2259	3.9086	562.22	562.22	110.54	28.28	12.52	0.825	3.65	15.1758
Tb927.5.2950	CMF3, T. brucei components of motile flagella (TbCMF3)	Cytoskeleton	1	2340	2.2959	301.25	301.25	59.23	25.8	11.02	0.725	3.46	15.2
Tb927.3.4230	CMF33 subtilisin-like serine peptidase	Cytoskeleton	1	4167	0.8392	67.49	67.49	13.27	15.81	3.79	0.67	1.92	5.65672
Tb927.10.7690	CMF4, T. brucei components of motile flagella (TbCMF4)	Cytoskeleton	1	2175	1.8347	139.76	139.76	27.48	14.98	6.89	0.64	2.78	10.7656
Tb927.2.4810	CMF5, T. brucei components of motile flagella (TbCMF5)	Cytoskeleton	1	4023	1.0516	366.6	366.6	72.08	68.54	17.04	0.74	4.09	23.027
Tb927.10.3310	CMF76b, possible component of motile flagella	Cytoskeleton	2	2841	1.1073	126.67	253.34	49.81	44.98	15.83	0.715	3.98	22.1399
Tb927.11.10900	CMF9, MENG,flagellar component	Cytoskeleton	2	2547	1.9342	105	210	41.29	21.35	8.38	0.605	3.07	13.8512
Tb927.3.5180	cofilin/actin depolymerizing factor, putative	Cytoskeleton	1	411	21.638	244.25	244.25	48.02	2.22	5.4	0.86	2.43	6.27907
Tb927.8.3100	coronin (CRN12)	Cytoskeleton	1	1500	2.9697	199.92	199.92	39.31	13.24	8.82	0.745	3.14	11.8389
Tb927.4.560	Cytoplasmic dynein 2 heavy chain (DYNC2H1), putative	Cytoskeleton	1	12699	0.904	1046.09	1046.09	205.67	227.51	17.92	0.905	4.16	19.8011
Tb927.11.10930	delta tubulin,tubulin delta chain (TUBD1)	Cytoskeleton	1	1470	2.9814	22.21	22.21	4.37	1.47	1	0.645	0	1.55039
Tb927.8.4870	DIGIT, flagellar component	Cytoskeleton	1	3615	1.6889	294.12	294.12	57.83	34.24	9.47	0.725	3.24	13.0621
Tb927.10.1130	dynein arm light chain, axonemal, putative	Cytoskeleton	2	825	5.1933	70.2	140.4	27.6	5.31	6.44	0.64	2.69	10.0625
Tb927.7.820	dynein arm light chain, axonemal, putative	Cytoskeleton	1	921	0.6652	52.49	52.49	10.32	15.51	16.84	0.67	4.07	25.1343
Tb927.11.11220	dynein heavy chain	Cytoskeleton	1	12729	0.6525	1051.79	1051.79	206.79	316.92	24.9	0.915	4.64	27.2131
Tb927.11.8160	dynein heavy chain	Cytoskeleton	1	12459	0.5592	959.94	959.94	188.73	337.5	27.09	0.93	4.76	29.129
Tb927.11.3250	dynein heavy chain	Cytoskeleton	1	13977	1.1304	3554.09	3554.09	698.76	618.15	44.23	0.89	5.47	49.6966
Tb927.11.2430	dynein heavy chain DHC1b or DYNC2H2, cytoplasmic type	Cytoskeleton	1	12924	0.9244	990.29	990.29	194.7	210.62	16.3	0.91	4.03	17.9121
Tb927.4.870	dynein heavy chain DNAH10 IAD-1alpha inner arm dynein heavy chain	Cytoskeleton	1	13800	0.9587	1039.33	1039.33	204.34	213.14	15.45	0.935	3.95	16.5241
Tb927.8.7840	dynein heavy chain, putative, not a DHC in Wickstead analysis	Cytoskeleton	1	2523	0.6025	6.03	6.03	1.19	1.98	0.78	0.45	-0.36	1.73333
Tb927.2.4060	dynein intermediate chain IC 138	Cytoskeleton	1	2595	2.3041	162.61	162.61	31.97	13.88	5.35	0.775	2.42	6.90323
Tb927.11.2270	dynein intermediate chain IC140 (IDA7)	Cytoskeleton	1	2430	1.6414	179.45	179.45	35.28	21.49	8.85	0.73	3.15	12.1233
Tb927.11.14300	dynein intermediate chain IC70, putative	Cytoskeleton	1	1809	2.891	491.45	491.45	96.62	33.42	18.47	0.74	4.21	24.9595
Tb927.11.5000	dynein intermediate chain IC78, putative	Cytoskeleton	1	1968	2.8516	359.69	359.69	70.72	24.8	12.6	0.785	3.66	16.051
Tb927.11.5510	dynein light chain p28, axonemal, putative	Cytoskeleton	1	708	4.9899	79.49	79.49	15.63	3.13	4.42	0.71	2.14	6.22535
Tb927.10.6670	dynein light chain, putative	Cytoskeleton	1	378	20.7062	84.81	84.81	16.67	0.81	2.13	0.745	1.09	2.85906
Tb927.11.5680	dynein light chain, putative	Cytoskeleton	1	633	7.0109	71.65	71.65	14.09	2.01	3.17	0.7	1.66	4.52857
Tb927.10.4690	dynein light chain, putative	Cytoskeleton	1	339	6.7388	41.83	41.83	8.22	1.22	3.6	0.655	1.85	5.49618
Tb927.10.15580	dynein light chain, putative	Cytoskeleton	1	393	1.9433	21.92	21.92	4.31	2.22	5.64	0.54	2.5	10.4444
Tb927.5.4440	dynein light chain, putative	Cytoskeleton	2	273	6.5381	50.51	101.02	19.86	3.04	11.13	0.595	3.48	18.7059
Tb927.10.13110	dynein light chain, putative,dynein light chain 2B, redicted dynein modulator,roadblock/LC7 family member	Cytoskeleton	2	357	8.8543	62.68	125.36	24.65	2.78	7.8	0.75	2.96	10.4
Tb927.10.13370	dynein light chain, putative,dynein Tctex1 family, putative	Cytoskeleton	1	600	7.1255	52.99	52.99	10.42	1.46	2.44	0.65	1.29	3.75385
Tb927.10.10320	dynein light chain, putative,dynein Tctex1 family, putative	Cytoskeleton	2	330	5.0907	17.14	34.28	6.74	1.32	4.01	0.6	2	6.68333
Tb927.11.3660	dynein light chain, putative,dynein Tctex1 family, putative	Cytoskeleton	2	351	5.8736	40.85	81.7	16.06	2.73	7.79	0.655	2.96	11.8931
Tb927.11.7740	dynein light chain, putative,dynein Tctex2 family, putative	Cytoskeleton	1	348	5.2473	15.92	15.92	3.13	0.6	1.71	0.405	0.77	4.22222
Tb927.9.12820	dynein light chain, putative,dynein Tctex2 family, putative	Cytoskeleton	1	375	8.1137	51.83	51.83	10.19	1.26	3.35	0.655	1.74	5.1145
Tb927.11.16810	dynein light intermediate chain D1bLIC, putative	Cytoskeleton	1	1257	2.8126	108.08	108.08	21.25	7.56	6.01	0.77	2.59	7.80519
Tb927.11.7240	dynein regulatory complex subunit CMF70	Cytoskeleton	1	1524	1.337	104.92	104.92	20.63	15.43	10.12	0.645	3.34	15.6899
Tb927.9.14480	dynein-associated protein, putative	Cytoskeleton	2	297	16.3291	107.33	214.66	42.2	2.58	8.7	0.77	3.12	11.2987
Tb927.10.5960	engulfment and cell motility domain 2, putative	Cytoskeleton	1	1380	0.9147	11.93	11.93	2.35	2.57	1.86	0.625	0.9	2.976
Tb927.10.1140	epsilon tubulin (TUBE1)	Cytoskeleton	2	1464	1.4727	32.94	65.88	12.95	8.79	6.01	0.505	2.59	11.901
Tb927.11.670	epsinR	Cytoskeleton	2	1518	1.4897	145.1	290.2	57.06	38.3	25.23	0.575	4.66	43.8783
Tb927.3.5540	FAP133, Component of the IFT dynein motor	Cytoskeleton	1	1605	1.4778	76.02	76.02	14.95	10.12	6.3	0.71	2.66	8.87324
Tb927.1.1340	FG-GAP repeat protein, putative,intergrin alpha chain protein, putative	Cytoskeleton	1	2229	1.0386	26.92	26.92	5.29	5.09	2.29	0.615	1.2	3.72358
Tb927.11.11720	FG-GAP repeat protein, putative,intergrin alpha chain protein, putative	Cytoskeleton	1	1869	3.8631	77.08	77.08	15.15	3.92	2.1	0.55	1.07	3.81818
Tb927.11.16110	FG-GAP repeat protein, putative,intergrin alpha chain protein, putative	Cytoskeleton	1	2112	4.8145	116.33	116.33	22.87	4.75	2.25	0.57	1.17	3.94737
Tb927.6.2020	FG-GAP repeat protein, putative,intergrin alpha chain protein, putative	Cytoskeleton	1	2238	1.9303	65.04	65.04	12.79	6.63	2.96	0.535	1.57	5.53271
Tb927.3.3640	FG-GAP repeat protein, putative,intergrin alpha chain protein, putative	Cytoskeleton	1	2256	0.6183	41.34	41.34	8.13	13.15	5.83	0.655	2.54	8.90076
Tb927.7.6460	FG-GAP repeat protein, putative,intergrin alpha chain protein, putative	Cytoskeleton	1	2538	1.6368	145.74	145.74	28.65	17.5	6.9	0.65	2.79	10.6154
Tb927.3.2310	flagellar component,PACRGA	Cytoskeleton	2	903	2.8246	268.05	536.1	105.4	37.32	41.32	0.73	5.37	56.6027
Tb927.8.4050	flagellar membrane protein that interacts with FLA1, similar to FLA3	Cytoskeleton	2	2253	1.6276	210.02	420.04	82.58	50.74	22.52	0.715	4.49	31.4965
Tb927.11.12150	flagellar protein essential for flagellar pocket biogenesis (BILBO1)	Cytoskeleton	1	1764	4.4358	211.28	211.28	41.54	9.36	5.31	0.71	2.41	7.47887
Tb927.1.2670	flagellar protein PF16	Cytoskeleton	1	1542	7.7031	375.04	375.04	73.74	9.57	6.21	0.835	2.63	7.43713
Tb927.10.13960	flagellar protein PF20	Cytoskeleton	1	1770	3.0984	156.38	156.38	30.75	9.92	5.61	0.55	2.49	10.2
Tb927.8.4640	flagellar protofilament ribbon protein, putative	Cytoskeleton	1	1158	8.945	264.54	264.54	52.01	5.81	5.02	0.71	2.33	7.07042
Tb927.3.3690	flagellar radial spoke protein-like, putative	Cytoskeleton	2	1647	3.7085	222.3	444.6	87.41	23.57	14.31	0.76	3.84	18.8289
Tb927.3.1110	flagellar transport protein, putative (PIFTA1)	Cytoskeleton	1	1434	7.156	122.65	122.65	24.11	3.37	2.35	0.7	1.23	3.35714
Tb927.3.5490	flagellar transport protein, putative (PIFTB2)	Cytoskeleton	1	2070	2.2931	253.38	253.38	49.82	21.73	10.5	0.77	3.39	13.6364
Tb927.3.3000	flagellar transport protein, putative (PIFTC3)	Cytoskeleton	1	1701	2.8788	196.51	196.51	38.64	13.42	7.89	0.71	2.98	11.1127
Tb927.11.3090	FOR20	Cytoskeleton	1	456	4.0572	14.9	14.9	2.93	0.72	1.58	0.415	0.66	3.80723
Tb927.10.9250	G-actin binding protein, putative, CAP/Srv2p, putative	Cytoskeleton	1	810	4.1461	212.49	212.49	41.78	10.08	12.44	0.78	3.64	15.9487
Tb927.4.2350	G-actin binding protein, putative, twinfilin, putative	Cytoskeleton	1	963	2.3626	24.91	24.91	4.9	2.07	2.15	0.555	1.1	3.87387
Tb927.11.11340	gamma-tubulin complex subunit or spindle pole body component alp6, putative	Cytoskeleton	1	2349	2.1091	83.64	83.64	16.44	7.79	3.32	0.665	1.73	4.99248
Tb927.10.9770	gamma-tubulin complex subunit, or spindle pole body protein, putative (GCP2)	Cytoskeleton	1	2355	3.389	58.59	58.59	11.52	3.4	1.44	0.555	0.53	2.59459
Tb927.3.910	gamma-tubulin,tubulin gamma chain	Cytoskeleton	1	1344	2.039	82.02	82.02	16.13	7.91	5.89	0.635	2.56	9.27559
Tb927.6.3150	Hydin,flagellar component	Cytoskeleton	1	13566	0.5086	1243.08	1243.08	244.4	480.53	35.42	0.935	5.15	37.8824
Tb927.10.15760	hypothetical protein, conserved, in flagellar proteomes	Cytoskeleton	1	948	29.1033	1173.19	1173.19	230.66	7.93	8.36	0.93	3.06	8.98925
Tb927.7.3740	hypothetical protein, conserved, in flagellum	Cytoskeleton	1	2550	2.0096	318.03	318.03	62.53	31.12	12.2	0.75	3.61	16.2667
Tb927.10.450	hypothetical protein, conserved, microtubule binding domains. very K/E rich	Cytoskeleton	1	1926	1.6066	139.01	139.01	27.33	17.01	8.83	0.705	3.14	12.5248
Tb927.6.1730	hypothetical protein, conserved, resembles various yeast myosins	Cytoskeleton	1	3831	0.6851	73.78	73.78	14.51	21.18	5.53	0.655	2.47	8.44275
Tb927.10.6790	hypothetical protein, conserved, spindle pole body domain	Cytoskeleton	1	5184	0.7802	67.82	67.82	13.33	17.09	3.3	0.69	1.72	4.78261
Tb927.10.12990	hypothetical protein, conserved,predicted ankyrin repeat family protein	Cytoskeleton	1	891	5.7986	32.82	32.82	6.45	1.11	1.25	0.54	0.32	2.31481
Tb927.1.3250	hypothetical protein, myosin heavy-chain like	Cytoskeleton	1	5307	0.6152	133.84	133.84	26.31	42.77	8.06	0.685	3.01	11.7664
Tb927.10.15290	hypothetical protein, tubulin-binding CAP cofactor domain (cytoskeletal)	Cytoskeleton	1	5037	0.8467	225.56	225.56	44.35	52.38	10.4	0.81	3.38	12.8395
Tb927.8.3250	IAD-1beta inner arm dynein heavy chain	Cytoskeleton	1	14025	0.5345	1219.08	1219.08	239.68	448.42	31.97	0.945	5	33.8307
Tb927.2.5270	IAD-3 inner arm dynein heavy chain	Cytoskeleton	1	12741	0.6689	1147.9	1147.9	225.69	337.4	26.48	0.93	4.73	28.4731
Tb927.10.5350	IAD-4 inner arm dynein heavy chain	Cytoskeleton	1	12429	0.9517	761.63	761.63	149.74	157.34	12.66	0.91	3.66	13.9121
Tb927.7.920	IAD-5 inner arm dynein heavy chain, clathrin-associated	Cytoskeleton	1	12339	1.3182	986.55	986.55	193.96	147.14	11.92	0.9	3.58	13.2444
Tb927.10.5380	intraflagellar transport protein IFT122	Cytoskeleton	1	3729	1.639	360.35	360.35	70.85	43.23	11.59	0.845	3.53	13.716
Tb927.5.3030	intraflagellar transport protein IFT122B	Cytoskeleton	1	3783	0.9561	374.25	374.25	73.58	76.96	20.34	0.78	4.35	26.0769
Tb927.10.14470	intraflagellar transport protein IFT140	Cytoskeleton	1	5091	1.5251	444.19	444.19	87.33	57.26	11.25	0.795	3.49	14.1509
Tb927.10.1170	intraflagellar transport protein IFT172	Cytoskeleton	2	5244	1.544	832.42	1664.84	327.32	211.99	40.43	0.825	5.34	49.0061
Tb927.6.3290	intraflagellar transport protein IFT20	Cytoskeleton	1	393	4.5504	86.98	86.98	17.1	3.76	9.56	0.705	3.26	13.5603
Tb927.2.4530	intraflagellar transport protein IFT43	Cytoskeleton	1	714	5.399	42.55	42.55	8.37	1.55	2.17	0.625	1.12	3.472
Tb927.6.3100	intraflagellar transport protein IFT46	Cytoskeleton	1	1308	2.8777	223.72	223.72	43.99	15.29	11.69	0.655	3.55	17.8473
Tb927.10.14980	intraflagellar transport protein IFT52	Cytoskeleton	1	1968	2.1188	195.59	195.59	38.45	18.15	9.22	0.785	3.2	11.7452
Tb927.10.11310	intraflagellar transport protein IFT55/IFT57	Cytoskeleton	1	1242	4.1695	180.76	180.76	35.54	8.52	6.86	0.575	2.78	11.9304
Tb927.7.3370	intraflagellar transport protein IFT74	Cytoskeleton	1	1791	4.5015	246	246	48.37	10.75	6	0.725	2.58	8.27586
Tb927.10.14990	intraflagellar transport protein IFT80/CHE2	Cytoskeleton	1	2349	3.3086	300.94	300.94	59.17	17.88	7.61	0.77	2.93	9.88312
Tb927.10.2640	intraflagellar transport protein IFT81	Cytoskeleton	1	2307	2.7879	269.81	269.81	53.05	19.03	8.25	0.775	3.04	10.6452
Tb927.11.1740	intraflagellar transport protein IFT88	Cytoskeleton	1	2403	2.4872	278.14	278.14	54.68	21.98	9.15	0.8	3.19	11.4375
Tb927.11.2880	KIN-A, kinesin, mitotic spindle	Cytoskeleton	1	2589	2.045	123.82	123.82	24.34	11.9	4.6	0.72	2.2	6.38889
Tb927.7.5040	KIN-B, kinesin, mitotic spindle mid-zone	Cytoskeleton	1	1875	1.5294	50.56	50.56	9.94	6.5	3.47	0.59	1.79	5.88136
Tb927.11.10760	KIN-D kinesin, associated with sub-pellicular microtubules, essential	Cytoskeleton	1	1854	2.0054	381.71	381.71	75.05	37.42	20.19	0.775	4.34	26.0516
Tb927.3.2020	kinesin	Cytoskeleton	1	2241	2.2631	68.64	68.64	13.5	5.97	2.66	0.585	1.41	4.54701
Tb927.6.4390	kinesin	Cytoskeleton	1	3336	1.4514	131.22	131.22	25.8	17.78	5.33	0.635	2.41	8.3937
Tb927.11.6400	kinesin	Cytoskeleton	1	2961	1.0519	98.09	98.09	19.29	18.34	6.19	0.665	2.63	9.30827
Tb927.6.1770	kinesin	Cytoskeleton	1	1887	3.9194	294.27	294.27	57.86	14.76	7.82	0.75	2.97	10.4267
Tb927.5.2410	kinesin	Cytoskeleton	1	4020	0.8797	341.08	341.08	67.06	76.23	18.96	0.81	4.24	23.4074
Tb927.1.1350	kinesin heavy chain, Kinesin-1	Cytoskeleton	1	2661	1.0666	45.93	45.93	9.03	8.47	3.18	0.69	1.67	4.6087
Tb927.9.3650	kinesin KIF13-1, depolymerising, spindle regulation	Cytoskeleton	2	2076	2.4943	163.52	327.04	64.3	25.78	12.42	0.655	3.63	18.9618
Tb927.8.2630	Kinesin KIN-C. Trypanosome-specific kinesin family 2	Cytoskeleton	1	2253	1.9176	437.12	437.12	85.94	44.82	19.89	0.765	4.31	26
Tb927.7.4830	Kinesin-12	Cytoskeleton	1	1551	2.1148	7.44	7.44	1.46	0.69	0.45	0.395	-1.15	1.13924
Tb927.11.2490	Kinesin-3	Cytoskeleton	1	4719	1.2268	163.88	163.88	32.22	26.26	5.57	0.735	2.48	7.57823
Tb927.7.5650	Kinesin-4/10	Cytoskeleton	1	1917	1.4284	23.48	23.48	4.62	3.23	1.69	0.535	0.76	3.15888
Tb927.11.13920	kinesin-II 85 Kd subunit, family 2	Cytoskeleton	3	3270	0.7681	138.11	414.33	81.46	106.05	32.43	0.645	5.02	50.2791
Tb927.7.4110	Kinesin-like but poor match	Cytoskeleton	1	2685	0.6087	4.42	4.42	0.87	1.43	0.53	0.5	-0.92	1.06
Tb927.8.6830	Kinesin-like but poor match	Cytoskeleton	1	5460	0.8513	114.59	114.59	22.53	26.47	4.85	0.71	2.28	6.83099
Tb927.6.2880	Kinesin-like but poor match	Cytoskeleton	1	3258	1.1973	107.95	107.95	21.22	17.72	5.44	0.61	2.44	8.91803
Tb927.11.12180	kinesin, 4/10 family.	Cytoskeleton	1	2751	1.4963	13.56	13.56	2.67	1.78	0.65	0.525	-0.62	1.2381
Tb927.10.15390	kinesin, clathrin-associated, Trypanosome-specific kinesin family 2	Cytoskeleton	1	3288	1.084	105.38	105.38	20.72	19.11	5.81	0.785	2.54	7.40127
Tb927.11.5300	kinesin, Kif13-3, predicted centromere-associated	Cytoskeleton	1	1701	3.4425	223.53	223.53	43.95	12.77	7.51	0.76	2.91	9.88158
Tb927.4.2730	Kinesin, kinesin-12	Cytoskeleton	1	2412	0.5075	11.62	11.62	2.28	4.49	1.86	0.405	0.9	4.59259
Tb927.3.2040	kinesin, Kinesin-16	Cytoskeleton	3	3219	1.2728	102.27	306.81	60.32	47.39	14.72	0.73	3.88	20.1644
Tb927.11.4660	kinesin, MCAK-like KIF13-2, tip of flagellum	Cytoskeleton	1	2073	0.4507	49.58	49.58	9.75	21.63	10.44	0.645	3.38	16.186
Tb927.11.3280	kinesin, MCAK-like KIF13-5	Cytoskeleton	2	2160	2.7896	146.71	293.42	57.69	20.68	9.57	0.735	3.26	13.0204
Tb927.10.12490	kinesin, putative	Cytoskeleton	1	3399	1.1519	88.85	88.85	17.47	15.17	4.46	0.675	2.16	6.60741
Tb927.10.12440	kinesin, putative	Cytoskeleton	1	2604	0.5444	60.47	60.47	11.89	21.84	8.39	0.535	3.07	15.6822
Tb927.5.2090	kinesin, putative	Cytoskeleton	3	3267	1.8113	135.5	406.5	79.92	44.12	13.51	0.69	3.76	19.5797
Tb927.7.6290	kinesin, putative (TbKIF9A)	Cytoskeleton	1	2676	2.2738	154.74	154.74	30.42	13.38	5	0.74	2.32	6.75676
Tb927.7.7260	kinesin, putative (TbKIF9B)	Cytoskeleton	1	3126	0.9351	80.16	80.16	15.76	16.85	5.39	0.71	2.43	7.59155
Tb927.4.2140	MBO2,flagellar component	Cytoskeleton	1	3003	0.7968	106.06	106.06	20.85	26.17	8.71	0.645	3.12	13.5039
Tb927.9.9870	MCAK-like kinesin, putative	Cytoskeleton	1	1449	2.2598	139.89	139.89	27.5	12.17	8.4	0.585	3.07	14.359
Tb927.9.7720	Member of IFT complex A, tetratricopeptide repeat protein	Cytoskeleton	1	4089	1.2014	360.21	360.21	70.82	58.95	14.42	0.75	3.85	19.2267
Tb927.11.16200	microtubule-associated protein,corset-associated protein 17 (CAP17)	Cytoskeleton	2	399	24.2867	186.64	373.28	73.39	3.02	7.57	0.875	2.92	8.65143
Tb927.11.16200	microtubule-associated protein,corset-associated protein 17 (CAP17)	Cytoskeleton	2	399	24.2867	186.64	373.28	73.39	3.02	7.57	0.875	2.92	8.65143
Tb927.8.3430	MKS1	Cytoskeleton	1	1506	1.6707	21.48	21.48	4.22	2.53	1.68	0.485	0.75	3.46392
Tb927.9.4640	MKS6	Cytoskeleton	1	4827	0.7391	41.63	41.63	8.18	11.07	2.29	0.73	1.2	3.13699
Tb927.11.16310	myosin heavy chain, putative, in MCM-BP-TAP	Cytoskeleton	1	3180	0.973	7.32	7.32	1.44	1.48	0.47	0.4	-1.09	1.175
Tb927.10.870	myosin-like	Cytoskeleton	1	4056	0.6822	105.43	105.43	20.73	30.39	7.49	0.645	2.9	11.6124
Tb927.6.870	myotubularin, putative	Cytoskeleton	1	5319	0.8392	77.07	77.07	15.15	18.05	3.39	0.725	1.76	4.67586
Tb927.1.3300	myotubularin, putative,zinc-binding phosphatase, putative	Cytoskeleton	1	2619	1.6391	109.39	109.39	21.51	13.12	5.01	0.69	2.32	7.26087
Tb927.7.4290	Nuclear migration protein NudC (animals), 46% identity	Cytoskeleton	1	894	11.7589	237.31	237.31	46.66	3.97	4.44	0.705	2.15	6.29787
Tb927.3.930	OADalpha outer arm dynein heavy chain	Cytoskeleton	1	13920	1.3932	3438.6	3438.6	676.06	485.26	34.86	0.925	5.12	37.6865
Tb927.11.16090	outer dynein arm docking complex, DC2	Cytoskeleton	1	1905	3.6372	223.87	223.87	44.01	12.1	6.35	0.69	2.67	9.2029
Tb927.11.3290	p166, conserved	Cytoskeleton	1	4506	0.5391	120.69	120.69	23.73	44.02	9.77	0.635	3.29	15.3858
Tb927.9.9940	PACRGB,flagellar component	Cytoskeleton	2	939	6.4752	195.54	391.08	76.89	11.87	12.65	0.66	3.66	19.1667
Tb927.3.4290	paraflagellar rod component PFR1	Cytoskeleton	5	1770	107.655	880.65	4403.25	865.71	8.04	4.54	0.755	2.18	6.01325
Tb927.11.13500	paraflagellar rod protein par1	Cytoskeleton	1	1779	14.7065	1011.27	1011.27	198.82	13.52	7.6	0.85	2.93	8.94118
Tb927.5.4480	paraflagellar rod protein par4, putative	Cytoskeleton	2	1740	3.9149	238.57	477.14	93.81	23.96	13.77	0.59	3.78	23.339
Tb927.8.6660	paraflagellar rod protein PFC1	Cytoskeleton	1	1824	2.8593	827.59	827.59	162.71	56.91	31.2	0.835	4.96	37.3653
Tb927.2.3660	paraflagellar rod protein PFC10	Cytoskeleton	1	10734	0.5576	99.95	99.95	19.65	35.24	3.28	0.88	1.71	3.72727
Tb927.2.2160	paraflagellar rod protein PFC11	Cytoskeleton	1	990	7.3346	296.47	296.47	58.29	7.95	8.03	0.85	3.01	9.44706
Tb927.11.4740	paraflagellar rod protein PFC12	Cytoskeleton	1	1545	2.6393	65.16	65.16	12.81	4.85	3.14	0.57	1.65	5.50877
Tb927.2.950	paraflagellar rod protein PFC13	Cytoskeleton	1	4185	2.0578	28.7	28.7	5.64	2.74	0.65	0.395	-0.62	1.64557
Tb927.10.9570	paraflagellar rod protein PFC14	Cytoskeleton	1	3249	7.6889	994.99	994.99	195.62	25.44	7.83	0.745	2.97	10.5101
Tb927.10.15250	paraflagellar rod protein PFC15	Cytoskeleton	2	1458	5.1947	452.8	905.6	178.05	34.28	23.51	0.81	4.56	29.0247
Tb927.10.11300	paraflagellar rod protein PFC16	Cytoskeleton	1	381	45.9726	1024.9	1024.9	201.5	4.38	11.5	0.915	3.52	12.5683
Tb927.11.11210	paraflagellar rod protein PFC17	Cytoskeleton	1	1083	6.9688	133.86	133.86	26.32	3.78	3.49	0.67	1.8	5.20896
Tb927.10.8930	paraflagellar rod protein PFC18	Cytoskeleton	1	2133	2.5052	358.36	358.36	70.46	28.13	13.19	0.735	3.72	17.9456
Tb927.10.10140	paraflagellar rod protein PFC19	Cytoskeleton	1	996	13.156	370.23	370.23	72.79	5.53	5.56	0.775	2.48	7.17419
Tb927.8.3790	paraflagellar rod protein PFC2	Cytoskeleton	1	672	3.6812	101.88	101.88	20.03	5.44	8.1	0.73	3.02	11.0959
Tb927.10.13330	paraflagellar rod protein PFC20	Cytoskeleton	1	4047	0.2787	130.13	130.13	25.58	91.78	22.68	0.665	4.5	34.1053
Tb927.8.1550	paraflagellar rod protein PFC3	Cytoskeleton	1	2337	4.7338	799.23	799.23	157.14	33.2	14.2	0.85	3.83	16.7059
Tb927.6.4140	paraflagellar rod protein PFC4	Cytoskeleton	1	348	79.3332	1856.7	1856.7	365.04	4.6	13.22	0.955	3.72	13.8429
Tb927.7.1920	paraflagellar rod protein PFC5	Cytoskeleton	1	1632	4.3811	264.54	264.54	52.01	11.87	7.27	0.715	2.86	10.1678
Tb927.3.3770	paraflagellar rod protein PFC6	Cytoskeleton	2	861	25.6451	253.13	506.26	99.53	3.88	4.51	0.72	2.17	6.26389
Tb927.3.3750	paraflagellar rod protein PFC7	Cytoskeleton	1	531	15.4343	436.44	436.44	85.81	5.56	10.47	0.845	3.39	12.3905
Tb927.6.3670	paraflagellar rod protein PFC8	Cytoskeleton	1	9669	1.2157	590.12	590.12	116.02	95.43	9.87	0.87	3.3	11.3448
Tb927.11.14880	paraflagellar rod protein PFC9	Cytoskeleton	1	1116	9.2921	422.89	422.89	83.14	8.95	8.02	0.855	3	9.38012
Tb927.8.4970	paraflagellar rod protein PFR2	Cytoskeleton	5	1803	87.0038	847.38	4236.9	833.01	9.57	5.31	0.745	2.41	7.12752
Tb927.2.4330	paraflagellar rod protein PFR5	Cytoskeleton	1	2289	1.894	181.34	181.34	35.65	18.82	8.22	0.71	3.04	11.5775
Tb927.7.6970	paraflagellar rod protein, putative	Cytoskeleton	1	2067	1.3056	147.47	147.47	28.99	22.2	10.74	0.79	3.42	13.5949
Tb927.10.11080	paraflagellar rod protein,I17 antigen	Cytoskeleton	1	3495	6.8278	300.63	300.63	59.11	8.66	2.48	0.8	1.31	3.1
Tb927.3.5310	paraflagellar rod protein,I2 antigen	Cytoskeleton	1	6387	3.3548	467.85	467.85	91.98	27.42	4.29	0.72	2.1	5.95833
Tb927.11.260	PIFTF6 ,predicted WD40 repeat	Cytoskeleton	1	4071	1.3177	310.7	310.7	61.09	46.36	11.39	0.785	3.51	14.5096
Tb927.11.320	Potential LC8 homologue (dynein light chain associated to multiple functions in other species such as flagellum beating and formation)	Cytoskeleton	1	273	5.5906	63.73	63.73	12.53	2.24	8.21	0.63	3.04	13.0317
Tb927.11.13780	profilin	Cytoskeleton	1	453	14.9278	420.28	420.28	82.63	5.54	12.22	0.79	3.61	15.4684
Tb927.6.2250	rac serine-threonine kinase, putative,protein kinase, putative	Cytoskeleton	1	1377	2.0386	101.82	101.82	20.02	9.82	7.13	0.655	2.83	10.8855
Tb927.3.2890	radial spoke protein RSP10, putative	Cytoskeleton	1	969	2.4562	102.33	102.33	20.12	8.19	8.45	0.665	3.08	12.7068
Tb927.11.13690	radial spoke protein RSP11, putative	Cytoskeleton	1	510	5.6482	66.81	66.81	13.14	2.33	4.56	#N/A	2.19	#N/A
Tb927.5.2850	radial spoke protein RSP2, putative	Cytoskeleton	1	1557	6.4307	225.49	225.49	44.33	6.89	4.43	0.75	2.15	5.90667
Tb927.11.1150	radial spoke protein RSP3, putative	Cytoskeleton	1	999	8.4568	147.78	147.78	29.05	3.44	3.44	0.815	1.78	4.22086
Tb927.11.4480	radial spoke protein RSP4/6, putative	Cytoskeleton	2	1758	4.0416	226	452	88.87	21.99	12.51	0.695	3.65	18
Tb927.8.810	radial spoke protein RSP9, putative	Cytoskeleton	2	1002	4.4407	107.02	214.04	42.08	9.48	9.46	0.705	3.24	13.4184
Tb927.10.14010	RP2 basal body protein, required for axoneme formation	Cytoskeleton	1	1392	3.8696	169.54	169.54	33.33	8.61	6.19	0.665	2.63	9.30827
Tb927.10.14110	Sjogren's syndrome autoantigen NA14 (human) and DIP13 (Chlamydomonas)	Cytoskeleton	1	360	4.4431	27.4	27.4	5.39	1.21	3.37	0.485	1.75	6.94845
Tb927.4.3130	Spef1, flagellar component	Cytoskeleton	1	828	3.144	39.21	39.21	7.71	2.45	2.96	0.675	1.57	4.38519
Tb927.11.3360	T. brucei components of motile flagella (TbCMF22) OADbeta outer arm dynein heavy chain, not a DHC in Wickstead analysis	Cytoskeleton	1	2730	1.8242	201.22	201.22	39.56	21.69	7.94	0.735	2.99	10.8027
Tb927.9.10370	TAX-1, flagellar protein	Cytoskeleton	1	1092	3.4291	63.31	63.31	12.45	3.63	3.32	0.56	1.73	5.92857
Tb927.10.650	TAX-2, flagellar protein	Cytoskeleton	1	663	3.0894	39.08	39.08	7.68	2.49	3.75	0.58	1.91	6.46552
Tb927.11.15100	Tb5.20	Cytoskeleton	1	3252	8.6229	680.03	680.03	133.7	15.51	4.77	0.845	2.25	5.64497
Tb927.11.2440	TBCCD1, bilobe, centrioles, cell body anterior	Cytoskeleton	1	1623	2.1703	52.27	52.27	10.28	4.74	2.92	0.705	1.55	4.14184
Tb927.8.6240	TbSAXO microtubule stabilizing	Cytoskeleton	1	801	8.1047	463.53	463.53	91.13	11.24	14.04	0.865	3.81	16.2312
Tb927.11.13230	TbVAP, flagellar attachment zone	Cytoskeleton	1	651	5.3707	156.76	156.76	30.82	5.74	8.81	0.865	3.14	10.185
Tb927.10.6350	trypanin	Cytoskeleton	2	1362	6.1345	58.84	117.68	23.14	3.77	2.77	0.505	1.47	5.48515
Tb927.9.15050	trypanin-related protein, putative	Cytoskeleton	2	1386	2.7254	59.16	118.32	23.26	8.53	6.16	0.515	2.62	11.9612
Tb927.8.4840	Trypanosome-specific kinesin family 1	Cytoskeleton	1	3045	0.2581	2.83	2.83	0.56	2.17	0.71	0.345	-0.49	2.05797
Tb927.9.15470	Trypanosome-specific kinesin family 1	Cytoskeleton	1	2046	2.6605	204.33	204.33	40.17	15.1	7.38	0.755	2.88	9.77483
Tb927.10.1110	Trypanosome-specific kinesin family 2	Cytoskeleton	1	5397	0.3844	3.58	3.58	0.7	1.82	0.34	0.545	-1.56	0.623853
Tb927.7.3000	Trypanosome-specific kinesin family 2	Cytoskeleton	1	4029	0.81	62.34	62.34	12.26	15.14	3.76	0.7	1.91	5.37143
Tb927.3.4960	Trypanosome-specific kinesin family 2	Cytoskeleton	1	4785	1.3606	233.51	233.51	45.91	33.74	7.05	0.645	2.82	10.9302
Tb927.10.15400	Trypanosome-specific kinesin family 2	Cytoskeleton	1	5049	0.6529	261.4	261.4	51.39	78.71	15.59	0.77	3.96	20.2468
Tb927.11.16150	tubulin binding cofactor A, putative	Cytoskeleton	1	387	14.4535	48.94	48.94	9.62	0.67	1.72	0.635	0.78	2.70866
Tb927.8.6200	tubulin folding cofactor D, putative	Cytoskeleton	1	4032	1.6621	253.48	253.48	49.84	29.99	7.44	0.755	2.9	9.8543
Tb927.10.13870	tubulin tyrosine ligase protein, putative	Cytoskeleton	1	1305	5.2596	64.54	64.54	12.69	2.41	1.85	0.625	0.89	2.96
Tb927.9.9580	tubulin tyrosine ligase protein, putative	Cytoskeleton	1	1974	1.1638	45.61	45.61	8.97	7.71	3.9	0.6	1.96	6.5
Tb927.5.3860	tubulin tyrosine ligase, putative	Cytoskeleton	1	1575	1.2393	43.21	43.21	8.5	6.86	4.35	0.76	2.12	5.72368
Tb927.10.13950	tubulin-specific chaperone, putative	Cytoskeleton	1	699	7.0443	105.94	105.94	20.83	2.96	4.23	0.63	2.08	6.71429
Tb927.6.3570	tubulin-tyrosine ligase-like protein, conserved	Cytoskeleton	1	1902	4.1238	85.36	85.36	16.78	4.07	2.14	0.5	1.1	4.28
Tb927.2.5250	tubulin-tyrosine ligase, putative	Cytoskeleton	1	1182	5.7733	10.04	10.04	1.97	0.34	0.29	0.285	-1.79	1.01754
Tb927.1.1550	tubulin-tyrosine ligase, putative	Cytoskeleton	1	2073	1.0923	32.22	32.22	6.33	5.8	2.8	0.53	1.49	5.28302
Tb927.11.6810	tubulin-tyrsoine ligase-like protein, putative (TTL)	Cytoskeleton	1	2943	0.5937	148.84	148.84	29.26	49.28	16.75	0.71	4.07	23.5915
Tb927.4.3390	tuzin, putative	Cytoskeleton	1	2028	1.838	20.94	20.94	4.12	2.24	1.11	0.5	0.15	2.22
Tb927.6.3090	XMAP215, matches microtubule-associated proteins	Cytoskeleton	1	4866	1.5745	344.83	344.83	67.8	43.06	8.85	0.795	3.15	11.1321
Tb927.10.14520	YFP-fusion localizes to basal bodies	Cytoskeleton	1	1401	4.1556	83.38	83.38	16.39	3.94	2.82	0.7	1.5	4.02857
Tb927.1.1150	zeta tubulin	Cytoskeleton	1	1443	2.8921	13.65	13.65	2.68	0.93	0.64	0.505	-0.64	1.26733
Tb927.4.2480	8-oxoguanine DNA glycosylase, putative	DNA	1	1449	1.4129	23.21	23.21	4.56	3.23	2.23	0.48	1.16	4.64583
Tb927.11.11440	A/G-specific adenine glycosylase, putative	DNA	1	1365	2.498	4.96	4.96	0.98	0.39	0.29	0.465	-1.79	0.623656
Tb927.4.460	Alkylated DNA repair protein (alkB homolog), putative	DNA	1	972	3.9149	37.41	37.41	7.36	1.88	1.93	0.495	0.95	3.89899
Tb927.8.5510	apurinic/apyrimidinic endonuclease, putative	DNA	1	1191	4.6768	73.28	73.28	14.41	3.08	2.59	0.665	1.37	3.89474
Tb927.7.2970	ATP-dependent DEAD/H RNA helicase, putative Mph1, DNA repair?	DNA	1	2475	0.4516	20.2	20.2	3.97	8.79	3.55	0.595	1.83	5.96639
Tb927.11.12600	ATP-dependent DNA helicase, putative Srs2 homologue, DNA repair	DNA	1	2532	1.6777	52.31	52.31	10.28	6.13	2.42	0.59	1.28	4.10169
Tb927.3.1360	cytosine-specific DNA methylase, putative	DNA	1	1866	1.4395	1.25	1.25	0.25	0.17	0.09	0.27	-3.47	0.333333
Tb927.6.5110	Damage-specific DNA binding protein, putative	DNA	1	3813	1.8883	302.1	302.1	59.4	31.46	8.25	0.77	3.04	10.7143
Tb927.10.11100	deoxyribodipyrimidine photolyase, putative,DNA repair enzyme, putative	DNA	1	1707	1.3356	23.87	23.87	4.69	3.51	2.06	0.62	1.04	3.32258
Tb927.10.4480	DNA damage repair protein, putative	DNA	2	1842	1.6578	9.13	18.26	3.59	2.17	1.18	0.51	0.24	2.31373
Tb927.7.4080	DNA excision repair protein CSB	DNA	1	3381	1.142	82.04	82.04	16.13	14.12	4.18	0.66	2.06	6.33333
Tb927.6.4780	DNA ligase I, putative	DNA	1	2100	6.9394	131.36	131.36	25.83	3.72	1.77	0.615	0.82	2.87805
Tb927.11.6750	DNA ligase, putative	DNA	1	1728	1.5336	13.65	13.65	2.68	1.75	1.01	0.49	0.01	2.06122
Tb927.7.610	DNA ligase, putative,mitochondrial DNA ligase homolog, putative	DNA	1	1449	5.3548	22.9	22.9	4.5	0.84	0.58	0.215	-0.79	2.69767
Tb927.7.600	DNA ligase, putative,mitochondrial DNA ligase homolog, putative	DNA	1	1542	1.6806	18.25	18.25	3.59	2.14	1.39	0.425	0.48	3.27059
Tb927.10.11020	DNA mismatch repair protein, putative,MSH2 (MSH2)	DNA	1	2856	2.4136	158.42	158.42	31.15	12.91	4.52	0.66	2.18	6.84848
Tb927.11.12350	DNA photolyase, putative	DNA	1	2547	0.9193	43.09	43.09	8.47	9.21	3.62	0.53	1.86	6.83019
Tb927.8.4880	DNA polymerase alpha catalytic subunit,DNA polymerase I	DNA	1	4023	1.6371	242.74	242.74	47.72	29.15	7.25	0.665	2.86	10.9023
Tb927.2.1800	DNA polymerase delta catalytic subunit, putative (27H14.40)	DNA	1	3081	2.2497	152.52	152.52	29.99	13.33	4.33	0.725	2.11	5.97241
Tb927.3.1130	DNA polymerase delta subunit 2, putative	DNA	1	1701	2.9085	41.23	41.23	8.11	2.79	1.64	0.55	0.71	2.98182
Tb927.9.10440	DNA polymerase epsilon catalytic subunit, putative	DNA	1	6723	1.1538	168.22	168.22	33.07	28.66	4.26	0.775	2.09	5.49677
Tb927.10.1710	DNA polymerase eta, putative	DNA	1	1578	2.1243	11.2	11.2	2.2	1.04	0.66	0.48	-0.6	1.375
Tb927.8.3350	DNA polymerase theta (helicase domain only), putative	DNA	1	3174	1.7228	69.14	69.14	13.59	7.89	2.49	0.68	1.32	3.66176
Tb927.11.5550	DNA polymerase theta, putative	DNA	1	2541	1.1333	70.87	70.87	13.93	12.29	4.84	0.63	2.28	7.68254
Tb927.8.3290	DNA polymerase zeta catalytic subunit, putative	DNA	1	5877	0.6113	27.3	27.3	5.37	8.78	1.49	0.63	0.58	2.36508
Tb927.10.3110	DNA primase large subunit, putative	DNA	1	1734	1.2189	35.4	35.4	6.96	5.71	3.29	0.515	1.72	6.38835
Tb927.7.2310	DNA primase small subunit, putative	DNA	1	1266	2.5661	41.67	41.67	8.19	3.19	2.52	0.465	1.33	5.41935
Tb927.11.5430	DNA repair and recombination protein RAD54, putative	DNA	1	3114	1.0661	57.55	57.55	11.31	10.61	3.41	0.575	1.77	5.93043
Tb927.10.3550	DNA repair helicase, putative	DNA	1	3171	0.5204	75.83	75.83	14.91	28.65	9.04	0.615	3.18	14.6992
Tb927.7.2060	DNA repair protein ERCC1, putative	DNA	1	801	2.1072	29.09	29.09	5.72	2.71	3.39	0.57	1.76	5.94737
Tb927.5.3670	DNA repair protein XPF, putative	DNA	1	3729	1.175	25.38	25.38	4.99	4.25	1.14	0.52	0.19	2.19231
Tb927.9.11760	DNA repair protein XPG, RAD2, putative	DNA	1	2241	1.2255	13.9	13.9	2.73	2.23	0.99	0.385	-0.01	2.57143
Tb927.3.5230	DNA repair protein, putative	DNA	1	1434	1.4241	11.89	11.89	2.34	1.64	1.15	0.64	0.2	1.79687
Tb927.8.6740	DNA repair protein, putative	DNA	1	1845	1.5805	13.84	13.84	2.72	1.72	0.93	0.435	-0.1	2.13793
Tb927.11.750	DNA repair protein, putative	DNA	1	2955	2.2707	67.41	67.41	13.25	5.84	1.97	0.69	0.98	2.85507
Tb927.11.8010	DNA repair protein, putative	DNA	1	2289	2.0057	38.11	38.11	7.49	3.73	1.63	0.525	0.7	3.10476
Tb927.3.4810	DNA replication complex GINS protein SLD5, putative	DNA	1	810	3.4335	20.7	20.7	4.07	1.19	1.46	0.49	0.55	2.97959
Tb927.11.7860	DNA replication licensing factor MCM2, putative	DNA	1	2847	1.9701	65.42	65.42	12.86	6.53	2.29	0.655	1.2	3.49618
Tb927.2.3930	DNA replication licensing factor MCM3, putative	DNA	1	2439	1.4761	105.48	105.48	20.74	14.05	5.76	0.68	2.53	8.47059
Tb927.11.12250	DNA replication licensing factor MCM4, putative	DNA	1	2511	1.2229	45.76	45.76	9	7.36	2.93	0.495	1.55	5.91919
Tb927.11.5570	DNA replication licensing factor MCM5, putative	DNA	1	2313	1.1708	28.29	28.29	5.56	4.75	2.05	0.57	1.04	3.59649
Tb927.11.11640	DNA replication licensing factor MCM6, putative	DNA	1	2607	0.9624	33.64	33.64	6.61	6.87	2.63	0.515	1.4	5.1068
Tb927.11.16140	DNA replication licensing factor MCM7, putative	DNA	1	2196	1.4335	48.12	48.12	9.46	6.6	3.01	0.605	1.59	4.97521
Tb927.10.10410	DNA replication licensing factor MCM8, putative	DNA	1	2136	2.2603	49.63	49.63	9.76	4.32	2.02	0.645	1.01	3.13178
Tb927.9.9600	DNA replication licensing factor MCM9, putative	DNA	1	2322	1.1029	54.43	54.43	10.7	9.7	4.18	0.58	2.06	7.2069
Tb927.4.1330	DNA topoisomerase IB, large subunit	DNA	1	2091	2.965	331.84	331.84	65.24	22	10.52	0.79	3.4	13.3165
Tb927.11.11540	DNA topoisomerase II, putative (TOP2)	DNA	2	4275	1.0069	92.02	184.04	36.18	35.93	8.41	#N/A	3.07	#N/A
Tb927.11.9170	DNA topoisomerase III, putative	DNA	1	2526	3.1961	67.41	67.41	13.25	4.15	1.64	0.71	0.71	2.30986
Tb927.11.9520	DNA topoisomerase III, TOPO3 alpha	DNA	2	2757	2.5074	50.27	100.54	19.77	7.88	2.86	0.595	1.52	4.80672
Tb927.9.6940	DNA topoisomerase type IB small subunit	DNA	1	822	3.0336	68.72	68.72	13.51	4.45	5.42	0.69	2.44	7.85507
Tb927.11.10640	DNA-(apurinic or apyrimidinic site) lyase, putative	DNA	1	1719	0.9878	8.5	8.5	1.67	1.69	0.98	0.41	-0.03	2.39024
Tb927.9.4390	DNA-damage inducible protein DDI1-like protein (1L12.395)	DNA	1	1137	2.4293	50.31	50.31	9.89	4.07	3.58	0.73	1.84	4.90411
Tb927.9.11930	DNA-repair protein XPC	DNA	1	2307	0.732	14.81	14.81	2.91	3.98	1.72	0.475	0.78	3.62105
Tb927.11.16270	DNAexcision repair helicase XPBR	DNA	2	2334	2.0747	15.28	30.56	6.01	2.9	1.24	0.53	0.31	2.33962
Tb927.2.4390	endo/exonuclease Mre11 (MRE11)	DNA	1	2259	2.4214	124.35	124.35	24.45	10.1	4.47	0.695	2.16	6.43165
Tb927.11.12090	endonuclease III, putative	DNA	1	780	2.6069	13.69	13.69	2.69	1.03	1.32	0.415	0.4	3.18072
Tb927.10.6860	endonuclease V, putative	DNA	1	951	2.4136	2.31	2.31	0.45	0.19	0.2	0.345	-2.32	0.57971
Tb927.10.5510	endonuclease/exonuclease/phosphatase, putative	DNA	1	1695	0.9657	5.58	5.58	1.1	1.14	0.67	0.44	-0.58	1.52273
Tb927.11.7820	endonuclease/exonuclease/phosphatase, putative	DNA	1	1644	1.209	57.45	57.45	11.3	9.35	5.69	0.765	2.51	7.43791
Tb927.3.830	flap endonuclease-1 (FEN-1), putative	DNA	1	1182	5.0181	109.63	109.63	21.55	4.29	3.63	0.67	1.86	5.41791
Tb927.4.4680	GINS complex subunit Psf3, replication initiation	DNA	1	537	3.3488	16.61	16.61	3.27	0.98	1.82	0.475	0.86	3.83158
Tb927.10.12310	helicase-like protein	DNA	1	2769	1.0001	5.36	5.36	1.05	1.05	0.38	0.27	-1.4	1.40741
Tb927.11.9330	helicase-like protein	DNA	1	3030	0.5135	7.44	7.44	1.46	2.84	0.94	0.56	-0.09	1.67857
Tb927.3.3090	helicase, putative	DNA	1	2892	1.8441	38.14	38.14	7.5	4.07	1.41	0.57	0.5	2.47368
Tb927.5.3940	helicase, putative	DNA	1	2016	4.0153	58.56	58.56	11.51	2.87	1.42	0.56	0.51	2.53571
Tb927.9.13610	helicase, putative	DNA	1	3993	0.7301	358.24	358.24	70.43	96.47	24.16	0.78	4.59	30.9744
Tb927.10.5490	HOP1 homologue, HORMA domain, involved in meiosis?	DNA	1	1272	0.4204	10.33	10.33	2.03	4.83	3.8	0.345	1.93	11.0145
Tb927.2.5190	HOP2 putative homologue, involved in meiosis?	DNA	1	687	3.6996	10.03	10.03	1.97	0.53	0.78	0.39	-0.36	2
Tb927.11.8700	hypothetical protein, conserved, DNA PolY-like superfamily domain: trans-lesion DNA synthesis.	DNA	1	1665	2.8704	43.98	43.98	8.65	3.01	1.81	0.515	0.86	3.51456
Tb927.9.11070	hypothetical protein, conserved,predicted zinc finger protein, MIZ	DNA	1	1986	0.2883	45.93	45.93	9.03	31.32	15.77	0.635	3.98	24.8346
Tb927.5.1700	Kinesin-2, also "replication Factor A 28 kDa subunit".	DNA	1	768	5.1518	118.92	118.92	23.38	4.54	5.91	0.825	2.56	7.16364
Tb927.3.5030	KU70 protein (KU70)	DNA	1	2238	1.409	41.51	41.51	8.16	5.79	2.59	0.635	1.37	4.07874
Tb927.6.1760	KU80 protein (KU80)	DNA	1	1908	2.2438	147.79	147.79	29.06	12.95	6.79	0.68	2.76	9.98529
Tb927.8.6840	mismatch repair protein MLH1	DNA	1	2664	0.9081	33.21	33.21	6.53	7.19	2.7	0.62	1.43	4.35484
Tb927.9.5240	mismatch repair protein MSH3	DNA	1	2808	1.0479	77.74	77.74	15.28	14.58	5.19	0.585	2.38	8.87179
Tb927.10.1270	mismatch repair protein MSH4	DNA	1	3498	0.8605	18.52	18.52	3.64	4.23	1.21	0.595	0.28	2.03361
Tb927.3.4280	mismatch repair protein MSH5	DNA	1	2199	0.6448	2.78	2.78	0.55	0.85	0.39	0.365	-1.36	1.06849
Tb927.10.6410	mismatch repair protein MSH8	DNA	1	2994	1.1818	134.88	134.88	26.52	22.44	7.5	0.64	2.91	11.7188
Tb927.9.14330	mismatch repair protein PMS1	DNA	1	2367	1.805	22.65	22.65	4.45	2.47	1.04	0.6	0.06	1.73333
Tb927.11.5670	MND1 homologue, putative involvement in meiosis	DNA	1	1116	1.0855	13.23	13.23	2.6	2.4	2.15	0.45	1.1	4.77778
Tb927.11.9510	nucleic acid binding protein, putative	DNA	1	1551	1.9172	86.48	86.48	17	8.87	5.72	0.64	2.52	8.9375
Tb927.9.12810	poly(ADP-ribose) glycohydrolase, putative	DNA	1	1596	1.2557	13.12	13.12	2.58	2.05	1.29	0.51	0.37	2.52941
Tb927.5.4070	PPL1 priming DNA polymerase	DNA	1	1827	1.9329	2.65	2.65	0.52	0.27	0.15	0.285	-2.74	0.526316
Tb927.10.2520	PPL2 DNA primase polymerase	DNA	1	2199	0.8475	67.09	67.09	13.19	15.56	7.08	0.57	2.82	12.4211
Tb927.9.12720	predicted zinc finger protein, 3'-5' exonuclease	DNA	1	1173	1.5064	41.38	41.38	8.14	5.4	4.61	0.51	2.2	9.03922
Tb927.9.5190	proliferative cell nuclear antigen (PCNA), putative (28G16.165)	DNA	1	879	9.383	523.25	523.25	102.88	10.96	12.47	0.79	3.64	15.7848
Tb927.11.8210	RAD50 DNA repair-like protein	DNA	1	4050	1.1907	207.16	207.16	40.73	34.21	8.45	0.7	3.08	12.0714
Tb927.11.8190	RAD51 protein (RAD51)	DNA	2	1122	4.5038	113.48	226.96	44.62	9.91	8.83	0.685	3.14	12.8905
Tb927.9.9620	RAD51/dmc1 protein, putative	DNA	2	1050	7.2199	72.31	144.62	28.43	3.94	3.75	0.635	1.91	5.90551
Tb927.7.6900	REC8, a rad 21 homologue, double-strand-break repair protein, putative	DNA	1	1755	4.6403	218.8	218.8	43.02	9.27	5.28	0.8	2.4	6.6
Tb927.11.2550	recombinase rad51, putative	DNA	1	1524	1.2415	26.41	26.41	5.19	4.18	2.74	0.555	1.45	4.93694
Tb927.8.5710	recombination initiation protein NBS1, putative	DNA	1	2757	0.9731	104.53	104.53	20.55	21.12	7.66	0.72	2.94	10.6389
Tb927.11.9130	replication factor A, 51kDa subunit, putative	DNA	1	1392	3.3766	209.27	209.27	41.14	12.18	8.75	0.79	3.13	11.0759
Tb927.11.5650	replication factor C large subunit, putative	DNA	1	1764	3.5958	57.44	57.44	11.29	3.14	1.78	0.59	0.83	3.01695
Tb927.6.3890	replication factor C, subunit 2, putative	DNA	1	1044	5.8857	108.81	108.81	21.39	3.63	3.48	0.65	1.8	5.35385
Tb927.9.12300	replication factor C, subunit 3, putative	DNA	1	1074	3.7551	91.47	91.47	17.98	4.79	4.46	0.685	2.16	6.51095
Tb927.11.9550	replication factor C, subunit 4, putative	DNA	1	1026	6.5178	62.39	62.39	12.27	1.88	1.83	0.66	0.87	2.77273
Tb927.10.7990	replication factor C, subunit 5, putative,ATPase, putative	DNA	1	1050	4.496	88.39	88.39	17.38	3.87	3.68	0.645	1.88	5.70543
Tb927.10.5070	ribonuclease H, putative	DNA	1	981	1.6193	61.05	61.05	12	7.41	7.55	0.585	2.92	12.906
Tb927.7.4930	ribonuclease H1	DNA	1	906	2.4436	19.17	19.17	3.77	1.54	1.7	0.48	0.77	3.54167
Tb927.10.4730	ribonuclease HII, putative	DNA	1	1434	1.8062	6.74	6.74	1.33	0.74	0.51	0.29	-0.97	1.75862
Tb927.4.1270	ruvB-like DNA helicase, putative	DNA	1	1380	11.0925	466.36	466.36	91.69	8.27	5.99	0.745	2.58	8.04027
Tb927.4.2000	ruvB-like DNA helicase, putative,ATP-dependent DNA helicase, putative	DNA	1	1425	12.3147	499.31	499.31	98.17	7.97	5.59	0.795	2.48	7.03145
Tb927.1.3120	separase, putative,cysteine peptidase, Clan CD, family C50, putative	DNA	1	3480	0.4544	17.81	17.81	3.5	7.7	2.21	0.54	1.14	4.09259
Tb927.6.2890	single strand-specific nuclease, putative	DNA	3	831	3.104	74.92	224.76	44.19	14.24	17.13	0.55	4.1	31.1455
Tb927.10.3860	SNF-7-like protein, putative	DNA	1	663	3.5342	36.17	36.17	7.11	2.01	3.03	0.635	1.6	4.77165
Tb927.3.5440	SNF2 DNA repair protein, putative	DNA	1	4494	2.0548	124.2	124.2	24.42	11.88	2.64	0.695	1.4	3.79856
Tb927.7.4650	SNF2 DNA repair protein, putative	DNA	1	3234	0.1601	5.41	5.41	1.06	6.62	2.05	0.37	1.04	5.54054
Tb927.11.10730	SNF2 DNA repair protein, putative,ATP-dependent helicase, putative,SNF2 family helicase, putative	DNA	1	3636	1.3678	63.65	63.65	12.51	9.15	2.52	0.675	1.33	3.73333
Tb927.11.5690	SNF2 DNA repair protein, putative,SNF2 family protein	DNA	1	3207	1.7914	107.67	107.67	21.17	11.82	3.68	0.65	1.88	5.66154
Tb927.11.5260	SNF2 DNA repair protein, putative,SNF2 family protein	DNA	1	2907	0.4159	20.93	20.93	4.12	9.91	3.41	0.595	1.77	5.73109
Tb927.5.3760	SPO11 meiotic recombination protein	DNA	1	1296	0.794	2.17	2.17	0.43	0.54	0.42	0.38	-1.25	1.10526
Tb927.11.1600	tatD related deoxyribonuclease, putative	DNA	1	1065	1.6961	27.38	27.38	5.38	3.17	2.98	0.395	1.58	7.5443
Tb927.11.6090	tatD related deoxyribonuclease, putative	DNA	1	1005	1.5066	34.94	34.94	6.87	4.56	4.54	0.48	2.18	9.45833
Tb927.3.1830	TbRM1, DNA recombination and antigenic switching	DNA	1	1428	1.0664	9.57	9.57	1.88	1.76	1.23	0.365	0.3	3.36986
Tb927.11.10190	telomerase reverse transcriptase, putative	DNA	1	3579	1.2463	19.86	19.86	3.9	3.13	0.87	0.565	-0.2	1.53982
Tb927.7.830	telomerase-associated protein, putative	DNA	1	8421	0.6729	236.91	236.91	46.58	69.22	8.22	0.84	3.04	9.78571
Tb927.10.12850	ttaggg binding factor, telomer maintenance	DNA	1	1149	32.3841	61.46	61.46	12.08	0.37	0.32	0.145	-1.64	2.2069
Tb927.2.5750	tyrosyl-DNA Phosphodiesterase (Tdp1), putative	DNA	1	1662	2.2815	17.17	17.17	3.38	1.48	0.89	0.555	-0.17	1.6036
Tb927.10.13970	uracil-DNA glycosylase, putative	DNA	1	894	5.3286	39.41	39.41	7.75	1.45	1.63	0.535	0.7	3.04673
Tb927.6.4650	UV excision repair RAD23 protein, putative	DNA	1	1071	10.097	211.98	211.98	41.68	4.13	3.85	0.765	1.94	5.03268
Tb927.5.4320	zinc finger protein family member, putative (FIP1)	DNA	1	843	5.986	105.26	105.26	20.69	3.46	4.1	0.66	2.04	6.21212
Tb927.9.11870	zinc finger protein, putative,predicted zinc finger protein, MIZ	DNA	1	858	2.7675	33.31	33.31	6.55	2.37	2.76	0.55	1.46	5.01818
Tb927.9.10580	3-demethylubiquinone-9 3-methyltransferase, putative	Enzyme	1	867	3.6428	55.99	55.99	11.01	3.02	3.49	0.59	1.8	5.91525
Tb927.11.4940	AAA ATPase, putative	Enzyme	1	1572	2.4787	23.53	23.53	4.63	1.87	1.19	0.56	0.25	2.125
Tb927.11.6350	AAA ATPase, putative	Enzyme	1	3816	1.7241	120.16	120.16	23.62	13.7	3.59	0.725	1.84	4.95172
Tb927.11.13360	AAA ATPase, putative	Enzyme	1	3846	2.1185	369.59	369.59	72.66	34.3	8.92	0.765	3.16	11.6601
Tb927.3.1440	AAA ATPase, putative,Spastin, putative	Enzyme	2	2445	0.7371	14.26	28.52	5.61	7.61	3.11	0.505	1.64	6.15842
Tb927.6.4210	aldehyde dehydrogenase, putative (ALDH)	Enzyme	1	1788	6.5316	282.3	282.3	55.5	8.5	4.75	0.73	2.25	6.50685
Tb927.2.5180	aldo-keto reductase, putative	Enzyme	2	1020	3.8273	32.71	65.42	12.86	3.36	3.29	0.485	1.72	6.78351
Tb927.11.5360	aldo/keto reductase, putative	Enzyme	1	939	1.7786	29.62	29.62	5.82	3.27	3.48	0.525	1.8	6.62857
Tb927.9.3970	alpha/beta-hydrolase-like protein	Enzyme	2	615	9.4941	40.53	81.06	15.94	1.68	2.73	0.565	1.45	4.83186
Tb927.11.8460	amastin-like protein	Enzyme	1	1371	1.4747	3.82	3.82	0.75	0.51	0.37	0.39	-1.43	0.948718
Tb927.7.5080	ATP-NAD kinase-like protein	Enzyme	1	2172	2.1703	50.05	50.05	9.84	4.53	2.09	0.595	1.06	3.51261
Tb927.11.9160	ATPase-like protein, putative	Enzyme	1	1368	0.2549	1.72	1.72	0.34	1.33	0.98	0.235	-0.03	4.17021
Tb927.10.8070	ATPase, putative	Enzyme	1	1479	2.2904	14.63	14.63	2.88	1.26	0.85	0.34	-0.23	2.5
Tb927.11.960	ATPase, putative,cell division control protein 48 homolog, putative	Enzyme	1	1974	2.1215	31.53	31.53	6.2	2.92	1.48	0.485	0.57	3.05155
Tb927.11.8730	ATPase, putative,S. cerevisiae cell division control protein 48 homolog, putative	Enzyme	1	1959	3.2608	20.87	20.87	4.1	1.26	0.64	0.535	-0.64	1.19626
Tb927.8.6420	beta-ketoacyl-ACP reductase 2	Enzyme	1	1497	1.6362	24.98	24.98	4.91	3	2	0.495	1	4.0404
Tb927.11.10060	Biotin--acetyl-CoA-carboxylase ligase, putative,biotin--protein ligase, putative	Enzyme	1	744	21.5683	553.87	553.87	108.9	5.05	6.79	0.865	2.76	7.84971
Tb927.11.8260	carbonic anhydrase-like protein	Enzyme	1	1269	2.6338	71.99	71.99	14.15	5.37	4.23	0.585	2.08	7.23077
Tb927.6.2200	Class 1 glutamine amido-transferase domain, or protease	Enzyme	1	594	29.5014	462.15	462.15	90.86	3.08	5.18	0.795	2.37	6.51572
Tb927.7.5680	deoxyribose-phosphate aldolase, putative	Enzyme	1	843	4.6086	41.98	41.98	8.25	1.79	2.12	0.555	1.08	3.81982
Tb927.6.710	dephospho-CoA kinase, putative	Enzyme	1	726	3.985	24.71	24.71	4.86	1.22	1.68	0.39	0.75	4.30769
Tb927.8.7380	dihydrolipoamide dehydrogenase, point mutation,acetoin dehydrogenase e3 component, putative	Enzyme	2	1641	1.6848	25.13	50.26	9.88	5.86	3.57	0.415	1.84	8.60241
Tb927.4.5040	dihydrolipoamide dehydrogenase, putative	Enzyme	1	1746	2.8963	54.26	54.26	10.67	3.68	2.11	0.425	1.08	4.96471
Tb927.3.4390	dihydrolipoamide dehydrogenase, putative (GCVL-1)	Enzyme	1	1518	2.0971	57.23	57.23	11.25	5.36	3.53	0.475	1.82	7.43158
Tb927.8.5630	dihydroorotase, putative	Enzyme	1	1173	3.8814	77.48	77.48	15.23	3.92	3.35	0.695	1.74	4.82014
Tb927.5.3830	dihydroorotate dehydrogenase (fumarate), putative	Enzyme	1	942	5.1595	209.21	209.21	41.13	7.97	8.46	0.725	3.08	11.669
Tb927.3.4340	diphthamide synthesis protein, putative	Enzyme	1	1074	3.1139	29.15	29.15	5.73	1.84	1.71	0.495	0.77	3.45455
Tb927.4.4650	diphthine synthase, putative	Enzyme	1	810	7.2433	95.37	95.37	18.75	2.59	3.2	0.655	1.68	4.8855
Tb927.6.2540	DREV methyltransferase, putative, Zinc finger domains	Enzyme	1	960	1.5566	35.22	35.22	6.92	4.45	4.63	0.395	2.21	11.7215
Tb927.2.4930	esterase, putative	Enzyme	1	738	2.4684	121.39	121.39	23.87	9.67	13.1	0.69	3.71	18.9855
Tb927.6.3320	ferric reductase transmembrane protein, putative	Enzyme	1	720	1.5663	18.12	18.12	3.56	2.27	3.16	0.43	1.66	7.34884
Tb927.11.4430	ferric reductase, putative,ferric reductase transmembrane component, putative	Enzyme	1	2340	1.2326	74.19	74.19	14.59	11.84	5.06	0.555	2.34	9.11712
Tb927.2.5060	GTP binding protein, putative	Enzyme	1	1185	20.2022	236.66	236.66	46.53	2.3	1.94	0.775	0.96	2.50323
Tb927.4.2190	GTP-binding protein, putative	Enzyme	1	1776	2.5025	31.15	31.15	6.12	2.45	1.38	0.585	0.46	2.35897
Tb927.10.7430	GTP-binding protein, putative	Enzyme	1	1419	1.859	47.13	47.13	9.27	4.99	3.51	0.48	1.81	7.3125
Tb927.5.4310	GTP-binding protein, putative	Enzyme	1	2445	2.1086	165.87	165.87	32.61	15.47	6.33	0.67	2.66	9.44776
Tb927.7.7450	GTP-binding protein, putative	Enzyme	1	1806	2.0533	128.88	128.88	25.34	12.34	6.83	0.6	2.77	11.3833
Tb927.7.580	GTP-binding protein, putative	Enzyme	1	2049	1.3448	121.12	121.12	23.81	17.71	8.64	0.715	3.11	12.0839
Tb927.11.7370	haloacid dehalogenase hydrolase, putative	Enzyme	1	939	2.666	17.8	17.8	3.5	1.31	1.4	0.54	0.49	2.59259
Tb927.11.8440	haloacid dehalogenase-like hydrolase, putative	Enzyme	1	837	0.8219	10.54	10.54	2.07	2.52	3.01	0.46	1.59	6.54348
Tb927.5.2380	hydrolase, alpha/beta fold family, putative	Enzyme	1	939	5.1107	79.36	79.36	15.6	3.05	3.25	0.805	1.7	4.03727
Tb927.5.2370	hydrolase, alpha/beta fold family, putative	Enzyme	1	1206	1.3396	27.05	27.05	5.32	3.97	3.29	0.52	1.72	6.32692
Tb927.5.1460	hypothetical protein, conserved	Enzyme	1	981	6.1987	180.06	180.06	35.4	5.71	5.82	0.675	2.54	8.62222
Tb927.7.5210	hypothetical protein, conserved	Enzyme	1	2697	4.0573	490.95	490.95	96.52	23.79	8.82	0.78	3.14	11.3077
Tb927.7.6890	hypothetical protein, conserved	Enzyme	1	765	6.0022	261.21	261.21	51.36	8.56	11.19	0.77	3.48	14.5325
Tb927.10.7230	hypothetical protein, conserved, 7 nucleoside diphostate kinase domains	Enzyme	1	7566	1.1791	1159.22	1159.22	227.91	193.29	25.55	0.875	4.68	29.2
Tb927.3.4420	hypothetical protein, conserved, alpha/beta hydrolase domain	Enzyme	1	1332	1.2239	25.86	25.86	5.08	4.15	3.12	0.52	1.64	6
Tb927.4.2240	hypothetical protein, conserved, D-aminoacid aminotransferase domain, used for synthesis of D-glutamic acid and D-alanine	Enzyme	1	1173	4.871	204.21	204.21	40.15	8.24	7.03	0.74	2.81	9.5
Tb927.11.7390	hypothetical protein, conserved, extremely weak but blast-back positive match to yeast PDH1 which may participate in conversion of 2-methylcitrate to 2-methylisocitrate	Enzyme	1	888	1.6059	49.83	49.83	9.8	6.1	6.87	0.63	2.78	10.9048
Tb927.4.2460	kinatase, putative	Enzyme	1	3861	0.3613	9.19	9.19	1.81	5.01	1.3	0.57	0.38	2.2807
Tb927.5.2650	L-galactonolactone oxidase (GAL/ALO)	Enzyme	1	1563	1.2148	86.08	86.08	16.92	13.93	8.91	0.645	3.16	13.814
Tb927.10.1990	major vault protein, putative (MVP)	Enzyme	1	2592	4.9228	229.27	229.27	45.08	9.16	3.53	0.685	1.82	5.15328
Tb927.10.6310	major vault protein, putative (MVP)	Enzyme	1	2589	2.5665	221.66	221.66	43.58	16.98	6.56	0.705	2.71	9.30496
Tb927.5.4460	major vault protein, putative (MVP)	Enzyme	2	2517	1.987	217.88	435.76	85.67	43.12	17.13	0.685	4.1	25.0073
Tb927.8.1440	maoC-like dehydratase, putative	Enzyme	1	489	9.6393	137.44	137.44	27.02	2.8	5.73	0.745	2.52	7.69128
Tb927.10.6680	member of the NOL1/NOP2/sun family (S-adenosyl methionine methyltransferases)	Enzyme	2	2223	1.8096	162.7	325.4	63.98	35.36	15.9	0.64	3.99	24.8438
Tb927.8.2650	metallo-beta-lactamase-like protein, putative	Enzyme	1	1062	4.4107	13.73	13.73	2.7	0.61	0.58	0.48	-0.79	1.20833
Tb927.11.10990	Methylthioribosephosphate isomerase (was annotated as EIF2B subunit)	Enzyme	1	1161	5.0179	114.16	114.16	22.44	4.47	3.85	0.715	1.94	5.38462
Tb927.5.490	methyltransferase, putative	Enzyme	2	2778	1.1316	49.53	99.06	19.48	17.21	6.2	0.785	2.63	7.89809
Tb927.11.11920	molybdenum cofactor biosynthesis protein, putative	Enzyme	1	2328	1.0869	30.86	30.86	6.07	5.58	2.4	0.56	1.26	4.28571
Tb927.11.2330	molybdopterin synthase sulphurylase protein, putative	Enzyme	1	1518	1.3093	39.89	39.89	7.84	5.99	3.94	0.58	1.98	6.7931
Tb927.9.1400	Monooxygenase, putative	Enzyme	1	1371	4.3665	30.07	30.07	5.91	1.35	0.99	0.53	-0.01	1.86792
Tb927.11.4530	N-acetyltransferase subunit ARD1 (ARD1)	Enzyme	1	720	7.5534	68.12	68.12	13.39	1.77	2.46	0.665	1.3	3.69925
Tb927.10.5670	N-acetyltransferase subunit Nat1, putative (NAT1)	Enzyme	1	2136	4.901	495.66	495.66	97.45	19.88	9.31	0.795	3.22	11.7107
Tb927.11.11100	N-acetyltransferase, putative	Enzyme	1	444	6.8317	12.16	12.16	2.39	0.35	0.79	0.44	-0.34	1.79545
Tb927.7.2530	N-acetyltransferase, putative	Enzyme	1	927	1.5997	12.47	12.47	2.45	1.53	1.65	0.44	0.72	3.75
Tb927.9.3360	N-acetyltransferase, putative	Enzyme	1	1071	3.4297	36.44	36.44	7.16	2.09	1.95	0.515	0.96	3.78641
Tb927.7.2360	N-acetyltransferase, putative	Enzyme	1	927	8.2908	236.47	236.47	46.49	5.61	6.05	0.83	2.6	7.28916
Tb927.10.3150	N-acetyltransferase, putative	Enzyme	1	618	5.2233	89.31	89.31	17.56	3.36	5.44	0.545	2.44	9.98165
Tb927.11.14870	NAD synthase, putative	Enzyme	1	885	3.3751	79.88	79.88	15.71	4.65	5.26	0.66	2.4	7.9697
Tb927.9.13250	NADPH--cytochrome p450 reductase, putative (CPR)	Enzyme	1	2073	2.8384	14.97	14.97	2.94	1.04	0.5	0.48	-1	1.04167
Tb927.4.1950	NADPH--cytochrome p450 reductase, putative (CPR)	Enzyme	1	1833	1.4704	92.79	92.79	18.24	12.4	6.77	0.52	2.76	13.0192
Tb927.10.10650	NAR1 Cytosolic iron-sulphur cluster biogenesis, hydrogenase large subunit	Enzyme	1	1428	1.1139	36.9	36.9	7.25	6.51	4.56	0.515	2.19	8.85437
Tb927.10.11590	nicotinate phosphoribosyltransferase, putative	Enzyme	1	1287	1.2901	62.96	62.96	12.38	9.6	7.46	0.6	2.9	12.4333
Tb927.6.2040	nitrate reductase, putative	Enzyme	1	1185	2.108	9.27	9.27	1.82	0.86	0.73	0.345	-0.45	2.11594
Tb927.7.7230	nitroreductase (NTR)	Enzyme	1	963	1.4656	35.71	35.71	7.02	4.79	4.97	0.59	2.31	8.42373
Tb927.7.1930	nucleoside diphosphatase, putative,ectonucleoside triphosphate diphosphohydrolase 5, putative	Enzyme	2	1332	0.5052	2.67	5.34	1.05	2.08	1.56	0.255	0.64	6.11765
Tb927.10.1690	nucleotide binding protein, putative (NBP 1)	Enzyme	3	939	4.1749	104.5	313.5	61.64	14.76	15.72	0.66	3.97	23.8182
Tb927.6.2670	NUDIX hydrolase, conserved	Enzyme	1	885	2.3837	14.18	14.18	2.79	1.17	1.32	0.455	0.4	2.9011
Tb927.10.4680	NUDIX hydrolase, conserved,predicted MutT/NUDIX family protein	Enzyme	1	897	2.3514	9.84	9.84	1.93	0.82	0.92	0.36	-0.12	2.55556
Tb927.11.9810	NUDIX hydrolase, homologue of YSA1	Enzyme	1	741	5.0815	40.71	40.71	8	1.57	2.12	0.52	1.08	4.07692
Tb927.5.4350	NUDIX hydrolase, putative	Enzyme	2	513	3.2983	25.39	50.78	9.98	3.03	5.9	0.68	2.56	8.67647
Tb927.11.7770	oxidoreductase-like protein	Enzyme	1	2580	2.2694	80.12	80.12	15.75	6.94	2.69	0.58	1.43	4.63793
Tb927.10.16040	oxidoreductase-protein, putative	Enzyme	1	1866	1.9871	13.21	13.21	2.6	1.31	0.7	0.575	-0.51	1.21739
Tb927.10.9560	oxidoreductase, putative	Enzyme	1	1005	4.123	27.11	27.11	5.33	1.29	1.29	0.5	0.37	2.58
Tb927.11.9560	oxidoreductase, putative	Enzyme	1	1635	3.1766	37.15	37.15	7.3	2.3	1.41	0.5	0.5	2.82
Tb927.8.3970	oxidoreductase, putative	Enzyme	1	1302	1.7597	35.47	35.47	6.97	3.96	3.04	0.66	1.6	4.60606
Tb927.3.4990	oxidoreductase, putative	Enzyme	1	1020	6.1331	93	93	18.28	2.98	2.92	0.585	1.55	4.99145
Tb927.10.8000	P-loop nucleoside triphosphate hydrolase, EF hand domains	Enzyme	1	3990	1.5676	171.73	171.73	33.76	21.54	5.4	0.675	2.43	8
Tb927.8.7510	p-nitrophenylphosphatase, putative	Enzyme	1	1170	3.3051	34.38	34.38	6.76	2.05	1.75	0.63	0.81	2.77778
Tb927.11.7290	pantothenate kinase subunit, putative	Enzyme	1	4404	1.7568	1615.15	1615.15	317.55	180.75	41.04	0.74	5.36	55.4595
Tb927.11.7420	phosphoadenosine phosphosulfate reductase-like protein	Enzyme	1	969	4.421	68.97	68.97	13.56	3.07	3.17	0.635	1.66	4.99213
Tb927.9.13380	phosphoinositide-binding protein, putative	Enzyme	1	1260	2.197	204.73	204.73	40.25	18.32	14.54	0.78	3.86	18.641
Tb927.5.3050	poly(ADP-ribose) polymerase, putative	Enzyme	1	1722	1.916	24.14	24.14	4.75	2.48	1.44	0.52	0.53	2.76923
Tb927.6.1580	polynucleotide kinase 3'-phosphatase, putative	Enzyme	1	1431	2.5267	49.66	49.66	9.76	3.86	2.7	0.56	1.43	4.82143
Tb927.11.14520	polypeptide deformylase, putative	Enzyme	1	783	4.1165	29.88	29.88	5.87	1.43	1.82	0.61	0.86	2.98361
Tb927.9.2320	POMP1 (possible S-Adenosyl methionine methyl transferase (yeast Cgt1 is involved in lipid homeostasis)	Enzyme	1	1104	4.0469	178.46	178.46	35.09	8.67	7.85	0.685	2.97	11.4599
Tb927.10.7850	protein-L-isoaspartate, putative	Enzyme	1	726	1.9925	6.85	6.85	1.35	0.68	0.93	0.33	-0.1	2.81818
Tb927.10.5750	protocatechuate 4,5-dioxygenase-like protein	Enzyme	1	810	1.9255	24.64	24.64	4.84	2.51	3.1	0.505	1.63	6.13861
Tb927.6.2740	pyridoxal kinase (pdxK)	Enzyme	1	903	40.1997	1076.02	1076.02	211.55	5.26	5.83	0.835	2.54	6.98204
Tb927.6.1850	quiescin sulfhydryl oxidase (QSOX)	Enzyme	1	1581	4.516	86.72	86.72	17.05	3.78	2.39	0.515	1.26	4.64078
Tb927.9.12410	riboflavin kinase, putative	Enzyme	1	522	2.2037	190.48	190.48	37.45	16.99	32.56	#N/A	5.03	#N/A
Tb927.6.4840	S-adenosylmethionine synthetase, putative (METK1)	Enzyme	9	1194	79.628	137.98	1241.82	244.15	3.07	2.57	0.51	1.36	5.03922
Tb927.10.9410	selenophosphate synthetase, putative	Enzyme	1	1182	1.7558	35.52	35.52	6.98	3.98	3.36	0.605	1.75	5.55372
Tb927.9.14040	short-chain dehydrogenase, putative	Enzyme	1	1281	1.8719	11.18	11.18	2.2	1.18	0.92	0.61	-0.12	1.5082
Tb927.10.6870	short-chain dehydrogenase, putative	Enzyme	1	1098	2.1242	29.85	29.85	5.87	2.76	2.52	0.57	1.33	4.42105
Tb927.9.14070	short-chain dehydrogenase, putative	Enzyme	1	1392	3.9933	84.93	84.93	16.7	4.18	3	0.58	1.58	5.17241
Tb927.11.10020	short-chain dehydrogenase, putative	Enzyme	1	942	5.18	67.27	67.27	13.23	2.55	2.71	0.47	1.44	5.76596
Tb927.10.12240	short-chain dehydrogenase, putative	Enzyme	1	984	8.2388	239.25	239.25	47.04	5.71	5.8	0.665	2.54	8.7218
Tb927.5.1210	short-chain dehydrogenase, putative	Enzyme	1	936	5.2503	1141.93	1141.93	224.51	42.76	45.69	0.85	5.51	53.7529
Tb927.7.310	Thioredoxin domain, also matches human prostaglandin E synthetase	Enzyme	1	1029	1.213	10.4	10.4	2.04	1.68	1.63	0.31	0.7	5.25806
Tb927.10.4370	ESAG3, putative	ESAG	2	1170	0.6826	0.9	1.8	0.35	0.51	0.44	0.205	-1.18	2.14634
Tb927.2.2020	ESAG3, putative	ESAG	1	1080	0.2365	3.01	3.01	0.59	2.49	2.31	0.5	1.21	4.62
Tb927.10.9500	ESAG3, putative	ESAG	8	1182	0.0265	0.39	3.12	0.61	23.02	19.47	0.43	4.28	45.2791
Tb927.9.15660	ESAG4, putative,	ESAG	1	3729	0.4243	6.57	6.57	1.29	3.04	0.82	0.505	-0.29	1.62376
Tb927.5.340	ESAG5-related protein, putative	ESAG	2	1464	2.7507	135.79	271.58	53.39	19.41	13.26	0.585	3.73	22.6667
Tb927.4.810	ESAG5, putative	ESAG	1	1452	0.6868	6.21	6.21	1.22	1.78	1.22	0.335	0.29	3.64179
Tb927.2.1920	ESAG5, putative	ESAG	1	1467	1.2966	21.26	21.26	4.18	3.22	2.2	0.49	1.14	4.4898
Tb927.9.15890	ESAG5, putative	ESAG	3	1458	0.8246	39.49	118.47	23.29	28.24	19.37	0.455	4.28	42.5714
Tb927.6.2850	ESAG8-associated protein, putative (PIE8)	ESAG	1	1683	2.2422	131.96	131.96	25.94	11.57	6.87	0.695	2.78	9.88489
Tb927.1.3670	ESAG8, putative	ESAG	2	2142	0.9201	32.59	65.18	12.81	13.92	6.5	0.54	2.7	12.037
Tb927.1.5080	ESAG9, putative	ESAG	1	780	0.1835	0.38	0.38	0.07	0.38	0.49	0.235	-1.03	2.08511
Tb927.5.4620	ESAG9, putative	ESAG	4	891	0.0752	0.23	0.92	0.18	2.39	2.69	0.195	1.43	13.7949
Tb927.8.2610	5-methyltetrahydropteroyltriglutamate-homocysteine S-methyltransferase, putative	Folate	1	2346	0.5333	1.99	1.99	0.39	0.73	0.31	0.3	-1.69	1.03333
Tb927.7.1600	C-1-tetrahydrofolate synthase, cytoplasmic, putative	Folate	1	897	3.8032	18.21	18.21	3.58	0.94	1.05	0.41	0.07	2.56098
Tb927.7.5480	dihydrofolate reductase-thymidylate synthase (DHFR-TS)	Folate	1	1584	3.6533	175.59	175.59	34.52	9.45	5.97	0.595	2.58	10.0336
Tb927.8.3620	folate transporter, ESAG10, putative	Folate	7	1899	4.2648	184.22	1289.54	253.53	59.45	31.3	0.595	4.97	52.605
Tb927.10.7520	folylpolyglutamate synthase, putative (FPGS)	Folate	1	1503	2.4552	10.1	10.1	1.99	0.81	0.54	0.39	-0.89	1.38462
Tb927.8.2210	pteridine reductase (PTR1)	Folate	1	807	3.7927	186.56	186.56	36.68	9.67	11.98	0.815	3.58	14.6994
Tb927.1.2820	pteridine transporter, putative	Folate	7	1959	5.4942	1.67	11.69	2.3	0.42	0.21	0.19	-2.25	1.10526
Tb927.10.9080	pteridine transporter, putative	Folate	7	1923	22.0286	656.41	4594.87	903.39	41.01	21.33	0.215	4.41	99.2093
Tb927.11.7040	pterin-4-alpha-carbinolamine dehydratase, putative	Folate	1	342	7.4874	20.36	20.36	4	0.53	1.56	0.51	0.64	3.05882
Tb927.10.7930	2,3-bisphosphoglycerate-independent phosphoglycerate mutase (PGAM)	Glucose.glycerol	1	1656	5.5935	844.01	844.01	165.94	29.67	17.91	0.83	4.16	21.5783
Tb927.11.11490	2,3-bisphosphoglycerate-independent phosphoglycerate mutase-like protein, putative	Glucose.glycerol	1	2103	1.9337	19.94	19.94	3.92	2.03	0.96	0.535	-0.06	1.79439
Tb927.7.1610	6-phosphofructo-2-kinase/fructose-2,6-biphosphatase, putative	Glucose.glycerol	1	1960	1.1809	57.52	57.52	11.31	9.58	4.89	0.5	2.29	9.78
Tb927.8.1020	6-phosphofructo-2-kinase/fructose-2,6-biphosphatase, putative	Glucose.glycerol	2	2109	0.5458	21.65	43.3	8.51	15.59	7.39	0.59	2.89	12.5254
Tb927.3.2710	6-phosphofructo-2-kinase/fructose-2,6-bisphosphatase	Glucose.glycerol	2	3072	0.6322	47.99	95.98	18.87	29.85	9.72	0.725	3.28	13.4069
Tb927.11.6330	6-phosphoglucolactonase	Glucose.glycerol	1	801	2.3671	48.66	48.66	9.57	4.04	5.05	0.535	2.34	9.43925
Tb927.8.2520	Acetyl-CoA synthetase	Glucose.glycerol	1	2022	4.0186	479.07	479.07	94.19	23.44	11.59	0.77	3.53	15.0519
Tb927.4.1360	Aldose-1-epimerase, putative	Glucose.glycerol	1	882	11.6707	378.4	378.4	74.4	6.37	7.23	0.84	2.85	8.60714
Tb927.10.9760	alternative oxidase	Glucose.glycerol	1	1056	0.7755	25.31	25.31	4.98	6.42	6.08	0.53	2.6	11.4717
Tb927.10.7090	alternative oxidase (AOX)	Glucose.glycerol	1	990	0.8025	109.98	109.98	21.62	26.94	27.21	0.645	4.77	42.186
Tb927.3.3270	ATP-dependent phosphofructokinase (TbPFK)	Glucose.glycerol	1	1464	4.49	1499.01	1499.01	294.72	65.64	44.84	0.88	5.49	50.9545
Tb927.11.11250	cytosolic malate dehydrogenase (cMDH)	Glucose.glycerol	1	987	15.1267	395.87	395.87	77.83	5.15	5.21	0.775	2.38	6.72258
Tb927.10.2890	enolase	Glucose.glycerol	1	1290	98.7196	6671.52	6671.52	1311.67	13.29	10.3	0.895	3.36	11.5084
Tb927.11.16410	enolase, putative	Glucose.glycerol	1	1524	2.9257	51.86	51.86	10.2	3.49	2.29	0.585	1.2	3.91453
Tb927.10.4520	fructose- 2,6- bisphosphatase-like protein	Glucose.glycerol	1	1437	2.4103	31.73	31.73	6.24	2.59	1.8	0.58	0.85	3.10345
Tb927.9.8720	fructose-1,6-bisphosphatase (FBPase)	Glucose.glycerol	1	1053	4.0376	119.81	119.81	23.56	5.84	5.54	0.605	2.47	9.15702
Tb927.10.5620	fructose-bisphosphate aldolase, glycosomal (ALD)	Glucose.glycerol	1	1119	20.4111	2816.98	2816.98	553.84	27.13	24.25	0.875	4.6	27.7143
Tb927.11.16770	glucosamine-6-phosphate isomerase, putative	Glucose.glycerol	1	843	1.5734	49.11	49.11	9.66	6.14	7.28	0.575	2.86	12.6609
Tb927.4.2290	glucose transporter, putative	Glucose.glycerol	1	1659	2.0713	12.18	12.18	2.39	1.15	0.7	0.38	-0.51	1.84211
Tb927.10.2490	glucose-6-phosphate 1-dehydrogenase (G6PD)	Glucose.glycerol	1	1677	1.7704	197.81	197.81	38.89	21.97	13.1	0.64	3.71	20.4688
Tb927.1.3830	glucose-6-phosphate isomerase, glycosomal (PGI)	Glucose.glycerol	1	1824	5.072	360.72	360.72	70.92	13.98	7.67	0.675	2.94	11.363
Tb927.10.6880	glyceraldehyde 3-phosphate dehydrogenase, cytosolic (GAP)	Glucose.glycerol	3	996	15.7617	529.7	1589.1	312.43	19.82	19.9	0.81	4.31	24.5679
Tb927.6.4280	glyceraldehyde 3-phosphate dehydrogenase, glycosomal (GAPDH)	Glucose.glycerol	3	1080	162.955	7033.03	21099.1	4148.25	25.46	23.57	0.91	4.56	25.9011
Tb927.9.9820	glyceraldehyde-3-phosphate dehydrogenase, putative	Glucose.glycerol	1	1068	9.2561	199.59	199.59	39.24	4.24	3.97	0.715	1.99	5.55245
Tb927.9.12550	glycerol kinase, glycosomal (glk1)	Glucose.glycerol	5	1539	61.6323	969.5	4847.5	953.06	15.46	10.05	0.78	3.33	12.8846
Tb927.10.15910	glycerol uptake protein, putative	Glucose.glycerol	1	1830	1.1134	0.79	0.79	0.16	0.14	0.08	0.19	-3.64	0.421053
Tb927.11.7380	glycerol-3-phosphate dehydrogenase (FAD-dependent), mitochondrial	Glucose.glycerol	1	1812	3.9985	542.55	542.55	106.67	26.68	14.72	0.655	3.88	22.4733
Tb927.1.1130	glycerol-3-phosphate dehydrogenase (FAD-dependent), putative	Glucose.glycerol	1	1854	1.3019	38.69	38.69	7.61	5.85	3.15	0.42	1.66	7.5
Tb927.8.3530	glycerol-3-phosphate dehydrogenase [NAD ], glycosomal	Glucose.glycerol	1	1065	73.4939	5684.32	5684.32	1117.58	15.21	14.28	0.92	3.84	15.5217
Tb927.11.2920	glycerolphosphate mutase, putative	Glucose.glycerol	1	876	3.865	13.75	13.75	2.7	0.7	0.8	0.445	-0.32	1.79775
Tb927.10.15410	glycosomal malate dehydrogenase (gMDH)	Glucose.glycerol	2	972	24.896	3018.87	6037.74	1187.07	47.68	49.05	0.94	5.62	52.1809
Tb927.2.4210	glycosomal phosphoenolpyruvate carboxykinase (PEPCK)	Glucose.glycerol	1	1578	24.3724	4202.65	4202.65	826.27	33.9	21.48	0.905	4.42	23.7348
Tb927.10.2020	hexokinase (HK2)	Glucose.glycerol	2	1416	47.3071	3599.03	7198.06	1415.2	29.92	21.13	0.93	4.4	22.7204
Tb927.11.5350	myo-inositol/proton symporter (MIT)	Glucose.glycerol	1	1452	2.7	133.49	133.49	26.25	9.72	6.7	0.695	2.74	9.64029
Tb927.8.980	Phosphoacetylglucosamine mutase PAGM, acts as phosphoglucomutase	Glucose.glycerol	1	1809	3.3956	429.31	429.31	84.41	24.86	13.74	0.78	3.78	17.6154
Tb927.1.710	phosphoglycerate kinase (PGKB)	Glucose.glycerol	2	1263	31.9879	799.53	1599.06	314.39	9.83	7.78	0.81	2.96	9.60494
Tb927.11.2380	phosphoglycerate kinase, putative	Glucose.glycerol	1	2742	1.8359	146.28	146.28	28.76	15.67	5.71	0.72	2.51	7.93056
Tb927.11.10340	phosphoglycerate mutase family member 5, putative	Glucose.glycerol	1	915	10.8519	63.62	63.62	12.51	1.15	1.26	0.48	0.33	2.625
Tb927.5.3580	phosphoglycerate mutase protein, putative	Glucose.glycerol	1	558	5.5096	25.27	25.27	4.97	0.9	1.62	0.69	0.7	2.34783
Tb927.11.2910	phosphoglycerate mutase, putative (iPGAM)	Glucose.glycerol	1	1152	2.0482	44.28	44.28	8.71	4.25	3.69	0.535	1.88	6.8972
Tb927.10.6440	Phosphomannomutase PMM, acts as phosphoglucomutase	Glucose.glycerol	1	738	7.1311	121.29	121.29	23.85	3.34	4.53	0.605	2.18	7.4876
Tb927.11.14780	phosphomannose isomerase, putative	Glucose.glycerol	1	1230	8.3059	407.07	407.07	80.03	9.64	7.83	0.775	2.97	10.1032
Tb927.11.9350	phosphonopyruvate decarboxylase-like protein, putative	Glucose.glycerol	1	1194	3.8355	23.18	23.18	4.56	1.19	1	0.455	0	2.1978
Tb927.10.14140	pyruvate kinase 1 (PYK1)	Glucose.glycerol	1	1500	3.2185	676.88	676.88	133.08	41.35	27.57	0.755	4.79	36.5166
Tb927.11.6280	pyruvate phosphate dikinase (PPDK)	Glucose.glycerol	1	2742	9.4277	7023.43	7023.43	1380.86	146.47	53.42	0.88	5.74	60.7045
Tb927.2.5800	sedoheptulose-1,7-bisphosphatase (SBPase)	Glucose.glycerol	1	999	3.7539	108.03	108.03	21.24	5.66	5.66	0.705	2.5	8.02837
Tb927.8.5600	transaldolase, putative	Glucose.glycerol	1	999	3.1723	253.8	253.8	49.9	15.73	15.75	0.745	3.98	21.1409
Tb927.11.5520	triosephosphate isomerase (TIM)	Glucose.glycerol	1	753	68.8567	2100.86	2100.86	413.05	6	7.97	0.94	2.99	8.47872
Tb927.9.9200	alpha-1,2-mannosyltransferase, putative	Glycans	1	1413	2.5808	19.1	19.1	3.76	1.46	1.03	0.4	0.04	2.575
Tb927.11.16560	CMP-sialic acid transporter, putative	Glycans	1	1326	1.8258	16.07	16.07	3.16	1.73	1.31	0.615	0.39	2.13008
Tb927.9.12790	dolichol kinase, putative	Glycans	1	1674	2.392	34.75	34.75	6.83	2.86	1.71	0.615	0.77	2.78049
Tb927.10.4700	dolicholphosphate-mannose synthase, putative	Glycans	1	705	3.859	27.59	27.59	5.42	1.4	1.99	0.565	0.99	3.52212
Tb927.10.4610	dolicholphosphate-mannose synthase, putative	Glycans	1	780	4.9692	69.51	69.51	13.67	2.75	3.53	0.595	1.82	5.93277
Tb927.4.2230	dolichyl-P-Man:GDP-Man1GlcNAc2-PP-dolichyl alpha-1,3-mannosyltransferase, putative	Glycans	1	1530	1.768	26.52	26.52	5.21	2.95	1.93	0.49	0.95	3.93878
Tb927.6.1140	dolichyl-P-Man:GDP-Man5GlcNAc2-PP-dolichyl alpha-1,2-mannosyltransferase, putative	Glycans	1	2025	4.1651	117.96	117.96	23.19	5.57	2.75	0.54	1.46	5.09259
Tb927.11.11670	dolichyl-P-Man:GDP-Man5GlcNAc2-PP-dolichyl alpha-1,2-mannosyltranslocase, putative	Glycans	1	1797	2.2587	21.51	21.51	4.23	1.87	1.04	0.505	0.06	2.05941
Tb927.10.6530	dolichyl-P-Man:GDP-Man5GlcNAc2-PP-dolichyl alpha-1,3-mannosyltransferase, putative	Glycans	1	1215	6.0513	65.93	65.93	12.96	2.14	1.76	0.535	0.82	3.28972
Tb927.2.4720	dolichyl-P-Man:GDP-Man7GlcNAc2-PP-dolichyl alpha-1,6-mannosyltransferase, putative	Glycans	1	2277	1.4358	27.44	27.44	5.39	3.75	1.65	0.51	0.72	3.23529
Tb927.10.13210	dolichyl-P-Man:GDP-ManGlcNAc2-PP-dolichyl beta-1,4-mannosyltransferase, putative	Glycans	1	1833	1.7044	40.65	40.65	7.99	4.69	2.56	0.585	1.36	4.37607
Tb927.9.3400	endo-beta-N-acetylglucosaminidase, putative	Glycans	1	3156	0.9075	188.17	188.17	37	40.77	12.92	0.65	3.69	19.8769
Tb927.10.13630	ER glucosidase II	Glycans	1	2424	2.8728	305.94	305.94	60.15	20.94	8.64	0.66	3.11	13.0909
Tb927.11.13990	GDP-L-fucose synthetase, putative	Glycans	1	960	2.9354	14.97	14.97	2.94	1	1.04	0.275	0.06	3.78182
Tb927.8.2050	GDP-Man pyrophosphorylase	Glycans	1	1110	6.2913	86.82	86.82	17.07	2.71	2.44	0.66	1.29	3.69697
Tb927.10.15490	GDP-mannose 4,6 dehydratase, putative	Glycans	1	1089	2.0779	15.81	15.81	3.11	1.5	1.37	0.415	0.45	3.3012
Tb927.10.13780	glycogen synthase kinase 3 (GSK3)	Glycans	1	1059	3.127	174.58	174.58	34.32	10.98	10.36	0.86	3.37	12.0465
Tb927.7.2420	glycogen synthase kinase-3 alpha, putative	Glycans	1	1506	0.9205	35.07	35.07	6.9	7.5	4.98	0.67	2.32	7.43284
Tb927.11.10370	glycosyl hydrolase-like protein	Glycans	1	3168	3.1623	447.41	447.41	87.96	27.82	8.78	0.765	3.13	11.4771
Tb927.11.10670	glycosyl hydrolase, putative	Glycans	1	3600	0.8293	105.79	105.79	20.8	25.08	6.97	0.755	2.8	9.23179
Tb927.11.9990	glycosyl transferase-like protein	Glycans	1	924	3.5647	9.8	9.8	1.93	0.54	0.59	0.455	-0.76	1.2967
Tb927.6.1960	glycosyltransferase family 28 protein, putative	Glycans	1	1245	3.9077	34.61	34.61	6.8	1.74	1.4	0.42	0.49	3.33333
Tb927.11.3900	glycosyltransferase family-like protein, putative	Glycans	1	828	4.8926	77.15	77.15	15.17	3.1	3.74	0.605	1.9	6.18182
Tb927.3.5660	GT11 UDP-GlcNAc:α3-D-mannoside β1–2-N-acetylglucosaminyltransferase I	Glycans	1	1167	0.5681	8.23	8.23	1.62	2.85	2.44	0.22	1.29	11.0909
Tb927.3.3580	lipophosphoglycan biosynthetic protein, putative (LPG3)=GRP94 ER chaperone	Glycans	1	2322	5.8593	771.45	771.45	151.67	25.89	11.15	0.77	3.48	14.4805
Tb927.10.2570	lysosomal alpha-mannosidase precursor, putative	Glycans	1	2994	2.0455	78.49	78.49	15.43	7.54	2.52	0.58	1.33	4.34483
Tb927.6.1820	Phosphatidic acid phosphatase	Glycans	1	603	4.1162	53.68	53.68	10.55	2.56	4.25	0.41	2.09	10.3659
Tb927.7.300	UDP-Gal or UDP-GlcNAc-dependent glycosyltransferase, putative	Glycans	1	1104	1.5006	5.36	5.36	1.05	0.7	0.63	0.275	-0.67	2.29091
Tb927.5.2760	UDP-Gal or UDP-GlcNAc-dependent glycosyltransferase, putative	Glycans	1	1155	0.9652	17.73	17.73	3.49	3.62	3.13	0.4	1.65	7.825
Tb927.10.12290	UDP-Gal or UDP-GlcNAc-dependent glycosyltransferase, putative	Glycans	4	1116	3.5259	135.78	543.12	106.78	30.28	27.14	0.565	4.76	48.0354
Tb927.2.3370	UDP-Gal or UDP-GlcNAc-dependent glycosyltransferase, putative (10C8.485)	Glycans	1	1134	4.4294	202.83	202.83	39.88	9	7.94	0.68	2.99	11.6765
Tb927.11.2730	UDP-galactose 4-epimerase (galE)	Glycans	1	1188	2.2468	33.18	33.18	6.52	2.9	2.44	0.555	1.29	4.3964
Tb927.10.13900	UDP-galactose transporter	Glycans	1	1080	1.9118	10.47	10.47	2.06	1.08	1	0.405	0	2.46914
Tb927.4.1640	UDP-galactose transporter, putative	Glycans	1	1023	2.4257	4.08	4.08	0.8	0.33	0.32	0.345	-1.64	0.927536
Tb927.2.1780	UDP-GlcNAc:PI a1-6 GlcNAc-transferase	Glycans	1	1368	1.3273	10.64	10.64	2.09	1.57	1.15	0.375	0.2	3.06667
Tb927.3.4570	UDP-GlcNAc:PI a1-6 GlcNAc-transferase, putative	Glycans	1	2190	2.8485	18.41	18.41	3.62	1.27	0.58	0.535	-0.79	1.08411
Tb927.3.4630	UDP-glucose:glycoprotein glucosyltransferase, putative	Glycans	1	5028	0.7752	206.67	206.67	40.63	52.41	10.42	0.755	3.38	13.8013
Tb927.11.2520	UDP-N-acetylglucosamine pyrophosphorylase, putative	Glycans	1	1638	2.4554	95.18	95.18	18.71	7.62	4.65	0.665	2.22	6.99248
Tb927.11.10450	UDP-N-acetylglucosamine-dolichyl-phosphate N-acetylglucosaminephosphotransferase, putative	Glycans	1	1182	1.0838	43.45	43.45	8.54	7.88	6.67	0.55	2.74	12.1273
Tb927.10.13130	UTP-glucose-1-phosphate uridylyltransferase 2, putative	Glycans	1	1458	1.3924	134.34	134.34	26.41	18.97	13.01	0.71	3.7	18.3239
Tb927.4.4050	glycosomal transporter (GAT1)	Glycosome	2	2052	6.0819	102.81	205.62	40.43	6.65	3.24	0.585	1.7	5.53846
Tb927.11.3130	glycosomal transporter (GAT2)	Glycosome	2	1926	2.8055	122.5	245	48.17	17.17	8.91	0.68	3.16	13.1029
Tb927.11.1070	glycosomal transporter (GAT3)	Glycosome	1	2055	4.4752	163.82	163.82	32.21	7.2	3.5	0.66	1.81	5.30303
Tb927.4.1250	PEX1 peroxisome biogenesis factor 1	Glycosome	1	2736	2.3988	102.73	102.73	20.2	8.42	3.08	0.68	1.62	4.52941
Tb927.3.2410	PEX10 peroxisome assembly protein	Glycosome	1	897	3.3849	62.56	62.56	12.3	3.63	4.05	0.55	2.02	7.36364
Tb927.11.11520	PEX11 glycosomal membrane protein	Glycosome	1	657	37.2308	1669.79	1669.79	328.29	8.82	13.42	0.915	3.75	14.6667
Tb927.10.15850	PEX12 peroxisome assembly protein	Glycosome	1	1188	2.1711	82.14	82.14	16.15	7.44	6.26	0.65	2.65	9.63077
Tb927.10.14720	PEX13 peroxin 13	Glycosome	1	1176	5.0217	103.22	103.22	20.29	4.04	3.44	0.595	1.78	5.78151
Tb927.10.240	PEX14 peroxin 14	Glycosome	1	1101	4.0053	155.5	155.5	30.57	7.63	6.93	0.56	2.79	12.375
Tb927.9.6450	PEX16, putative	Glycosome	1	1362	4.2778	168.42	168.42	33.11	7.74	5.68	0.615	2.51	9.23577
Tb927.9.12290	PEX19 Peroxin 19	Glycosome	1	858	8.5703	85.53	85.53	16.82	1.96	2.29	0.595	1.2	3.84874
Tb927.3.2340	PEX2 peroxin-2,glycosome import protein (gim1)	Glycosome	1	999	1.837	57.35	57.35	11.28	6.14	6.15	0.515	2.62	11.9417
Tb927.5.1100	PEX5 peroxisome targeting signal 1 receptor	Glycosome	1	1968	3.1899	658.43	658.43	129.45	40.58	20.62	0.84	4.37	24.5476
Tb927.5.3920	PEX6 peroxisome assembly protein, AAA ATPase	Glycosome	1	2949	1.3084	103.48	103.48	20.35	15.55	5.27	0.6	2.4	8.78333
Tb927.3.3610	PEX7 peroxisomal targeting signal type 2 receptor	Glycosome	1	1086	5.7148	207.45	207.45	40.79	7.14	6.57	0.805	2.72	8.16149
Tb927.9.1720	PMP4 peroxisomal membrane protein 4, putative	Glycosome	1	672	2.6486	30.5	30.5	6	2.27	3.37	0.51	1.75	6.60784
Tb927.10.13290	ethanolamine phosphotransferase (EPT)	GPI.anchors	1	1239	2.7313	66.44	66.44	13.06	4.78	3.86	0.6	1.95	6.43333
Tb927.11.5070	ethanolamine phosphotransferase (EPT) (TbGPI13)	GPI.anchors	1	2517	1.0003	47.14	47.14	9.27	9.27	3.68	0.515	1.88	7.14563
Tb927.11.14140	ethanolamine-phosphate cytidylyltransferase (TbECT)	GPI.anchors	1	1155	7.6052	92.25	92.25	18.14	2.39	2.07	0.73	1.05	2.83562
Tb927.6.3300	GPI alpha-mannosyltransferase I (MT-I)	GPI.anchors	1	1293	4.213	42.11	42.11	8.28	1.97	1.52	0.43	0.6	3.53488
Tb927.10.5560	GPI alpha-mannosyltransferase III (MT-III)	GPI.anchors	1	1770	1.8692	41.49	41.49	8.16	4.37	2.47	0.44	1.3	5.61364
Tb927.3.2610	GPI inositol deacylase 2 (GPIdeAc2)	GPI.anchors	1	2448	0.3197	1.98	1.98	0.39	1.22	0.5	0.225	-1	2.22222
Tb927.10.4780	GPI inositol deacylase precursor (GPIdeAc)	GPI.anchors	1	1677	0.8051	2.86	2.86	0.56	0.7	0.41	0.36	-1.29	1.13889
Tb927.2.6000	GPI phospholipase C	GPI.anchors	1	1077	1.5361	5.85	5.85	1.15	0.75	0.7	0.29	-0.51	2.41379
Tb927.10.210	GPI transamidase component GAA1	GPI.anchors	1	1386	2.4049	121.22	121.22	23.83	9.91	7.15	0.48	2.84	14.8958
Tb927.11.15760	GPI transamidase subunit Tta1 (TTA1)	GPI.anchors	1	1134	4.5082	66.51	66.51	13.08	2.9	2.56	0.64	1.36	4
Tb927.10.5080	GPI transamidase subunit Tta2	GPI.anchors	1	1233	3.5159	69.49	69.49	13.66	3.89	3.15	0.595	1.66	5.29412
Tb927.4.1920	GPI transamidase, putative (TbGPI16)	GPI.anchors	1	2061	2.8612	171.32	171.32	33.68	11.77	5.71	0.595	2.51	9.59664
Tb927.10.13860	GPI-anchor transamidase subunit 8 (GPI8)	GPI.anchors	1	960	2.4238	77.11	77.11	15.16	6.25	6.52	0.655	2.7	9.9542
Tb927.10.6140	GPI-GlcNAc transferase	GPI.anchors	1	1029	1.0021	3.15	3.15	0.62	0.62	0.6	0.29	-0.74	2.06897
Tb927.10.13160	mannosyltransferase-II (MT-II)	GPI.anchors	1	1593	2.5425	18.77	18.77	3.69	1.45	0.91	0.46	-0.14	1.97826
Tb927.11.12080	N-acetyl-D-glucosaminylphosphatidylinositol de-N-acetylase (GPI12)	GPI.anchors	1	759	2.2898	8.46	8.46	1.66	0.72	0.96	0.295	-0.06	3.25424
Tb927.10.14240	N-myristoyltransferase (NMT)	GPI.anchors	1	1341	3.3638	320.74	320.74	63.06	18.75	13.98	0.775	3.81	18.0387
Tb927.11.13740	GRESAG 4, putative receptor-type adenylate cyclase	GRESAG	1	3645	1.6144	469.75	469.75	92.36	57.21	15.7	0.71	3.97	22.1127
Tb927.10.13040	GRESAG 4, putative receptor-type adenylate cyclase	GRESAG	1	3630	0.4079	113.46	113.46	22.31	54.69	15.07	0.57	3.91	26.4386
Tb927.6.1520	aquaporin 3, putative (AQP1)	Ions	2	966	40.6356	2666.78	5333.56	1048.62	25.81	26.71	0.91	4.74	29.3516
Tb927.9.15460	calcium motive p-type ATPase, putative	Ions	1	3126	5.6735	994.07	994.07	195.44	34.45	11.02	0.86	3.46	12.814
Tb927.5.3400	calcium-translocating P-type ATPase, calcium pump	Ions	1	3036	2.4685	1089.54	1089.54	214.21	86.78	28.58	0.76	4.84	37.6053
Tb927.10.11620	calcium-transporting ATPase, putative	Ions	1	3303	1.2239	11.92	11.92	2.34	1.91	0.58	0.465	-0.79	1.24731
Tb927.9.4820	calcium/potassium channel (CAKC), putative	Ions	1	2637	0.9608	22.79	22.79	4.48	4.66	1.77	0.435	0.82	4.06897
Tb927.11.1910	cation transporter protein, putative	Ions	1	969	4.2478	52.9	52.9	10.4	2.45	2.53	0.5	1.34	5.06
Tb927.10.15940	cation transporter, putative	Ions	1	1416	3.2753	38.19	38.19	7.51	2.29	1.62	0.45	0.7	3.6
Tb927.9.5490	cation transporter, putative	Ions	1	2025	1.6177	66.52	66.52	13.08	8.09	3.99	0.69	2	5.78261
Tb927.11.8990	cation transporter, putative	Ions	1	1176	16.2554	700.53	700.53	137.73	8.47	7.2	0.855	2.85	8.42105
Tb927.8.650	cation-transporting ATPase, putative	Ions	1	3786	1.4773	696.95	696.95	137.03	92.76	24.5	0.74	4.61	33.1081
Tb927.10.11680	chloride channel protein, putative	Ions	1	2958	1.719	43.83	43.83	8.62	5.01	1.7	0.655	0.77	2.59542
Tb927.9.8540	chloride channel protein, putative	Ions	2	2817	1.7379	42.26	84.52	16.62	9.56	3.39	0.55	1.76	6.16364
Tb927.11.16690	chloride channel protein, putative	Ions	2	2757	0.9981	63.29	126.58	24.89	24.94	9.05	0.59	3.18	15.339
Tb927.11.1260	copper-transporting ATPase-like protein, putative	Ions	1	2886	1.1041	221.39	221.39	43.53	39.43	13.66	0.765	3.77	17.8562
Tb927.1.580	phosphate-repressible phosphate permease, putative	Ions	2	1551	10.2132	233.38	466.76	91.77	8.99	5.79	0.415	2.53	13.9518
Tb927.10.16170	potassium voltage-gated channel, putative	Ions	1	924	2.3589	44.91	44.91	8.83	3.74	4.05	0.57	2.02	7.10526
Tb927.10.4300	Trk system potassium uptake protein (HKT1)	Ions	2	1800	1.5821	3.82	7.64	1.5	0.95	0.53	0.32	-0.92	1.65625
Tb927.2.2510	voltage-dependent anion-selective channel VDAC	Ions	2	813	41.6324	908.1	1816.2	357.08	8.58	10.55	0.895	3.4	11.7877
Tb927.10.3980	Voltage-gated potassium channel domain. 3 TM domains	Ions	1	564	3.8699	7.66	7.66	1.51	0.39	0.69	0.88	-0.54	0.784091
Tb927.11.15150	1-acyl-sn-glycerol-3-phosphate acyltransferase, putative	Lipids	1	816	5.8952	229.54	229.54	45.13	7.66	9.38	0.685	3.23	13.6934
Tb927.6.1500	1-Alkyl-dihydroxyacetonephosphate synthase	Lipids	1	1842	8.4527	819.48	819.48	161.12	19.06	10.35	0.8	3.37	12.9375
Tb927.10.660	2-oxoisovalerate dehydrogenase alpha subunit, putative	Lipids	1	1251	5.7573	132.94	132.94	26.14	4.54	3.63	0.6	1.86	6.05
Tb927.10.4330	2-oxoisovalerate dehydrogenase beta subunit, mitochondrial precursor, putative	Lipids	2	1107	6.5794	86.85	173.7	34.15	5.19	4.69	0.61	2.23	7.68852
Tb927.7.5540	2,4-dienoyl-coa reductase-like protein	Lipids	1	2181	1.9052	24.97	24.97	4.91	2.58	1.18	0.525	0.24	2.24762
Tb927.10.4040	3-Ketosphinganine reductase	Lipids	1	1047	6.9135	97.6	97.6	19.19	2.78	2.65	0.595	1.41	4.45378
Tb927.2.5210	3-oxoacyl-ACP reductase, putative	Lipids	2	726	4.2945	16.75	33.5	6.59	1.53	2.11	0.475	1.08	4.44211
Tb927.3.5630	3,2-trans-enoyl-CoA isomerase, mitochondrial precursor, putative	Lipids	1	936	2.4175	28.08	28.08	5.52	2.28	2.44	0.49	1.29	4.97959
Tb927.3.3340	3', 5'-cyclic nucleotide phosphodiesterase, putative (PDED)	Lipids	1	2031	0.4918	27.79	27.79	5.46	11.1	5.47	0.555	2.45	9.85586
Tb927.8.2540	Acetyl-CoA acetyltransferase	Lipids	1	1317	10.1772	1665.93	1665.93	327.54	32.18	24.44	0.825	4.61	29.6242
Tb927.8.7100	acetyl-CoA carboxylase, putative	Lipids	1	6546	2.3707	1409.45	1409.45	277.11	116.89	17.86	0.87	4.16	20.5287
Tb927.10.12830	acetyltransferase, putative	Lipids	1	1011	2.6756	7.55	7.55	1.48	0.55	0.55	0.365	-0.86	1.50685
Tb927.1.4490	acetyltransferase, putative	Lipids	1	519	3.1131	15.78	15.78	3.1	1	1.92	0.52	0.94	3.69231
Tb927.5.2280	acetyltransferase, putative	Lipids	1	1305	4.3077	53.92	53.92	10.6	2.46	1.89	0.425	0.92	4.44706
Tb927.8.3310	acetyltransferase, putative	Lipids	2	2001	2.4654	87.14	174.28	34.26	13.9	6.94	0.675	2.79	10.2815
Tb927.3.860	acyl carrier protein, mitochondrial precursor, putative (ACP)	Lipids	1	447	24.6615	341.58	341.58	67.16	2.72	6.09	0.885	2.61	6.88136
Tb927.9.11900	acyl transferase-like protein	Lipids	1	1653	1.9516	29.96	29.96	5.89	3.02	1.83	0.515	0.87	3.5534
Tb927.4.2010	Acyl-CoA binding protein	Lipids	1	282	10.4082	30.71	30.71	6.04	0.58	2.06	0.615	1.04	3.34959
Tb927.11.12830	acyl-CoA binding protein, putative	Lipids	1	2337	2.6746	68.49	68.49	13.47	5.04	2.16	0.64	1.11	3.375
Tb927.8.1420	acyl-CoA dehydrogenase, mitochondrial precursor, putative	Lipids	1	1560	5.1628	211.98	211.98	41.68	8.07	5.18	0.675	2.37	7.67407
Tb927.11.11780	acyl-CoA dehydrogenase, putative	Lipids	1	1824	2.7281	111.75	111.75	21.97	8.05	4.42	0.71	2.14	6.22535
Tb927.2.5020	acyl-CoA oxidase, putative	Lipids	1	2187	1.2562	65.47	65.47	12.87	10.25	4.68	0.495	2.23	9.45455
Tb927.3.2030	acylphosphatase, putative	Lipids	1	333	4.726	11.03	11.03	2.17	0.46	1.38	0.55	0.46	2.50909
Tb927.3.3360	acyltransferase, putative	Lipids	2	1401	3.2088	41.46	82.92	16.3	5.08	3.63	0.5	1.86	7.26
Tb927.3.4820	acyltransferase, putative	Lipids	1	918	2.6269	132	132	25.95	9.88	10.76	0.615	3.43	17.4959
Tb927.2.3910	beta-ketoacyl synthase family protein, putative	Lipids	1	1503	1.7001	23.23	23.23	4.57	2.69	1.79	0.55	0.84	3.25455
Tb927.4.2560	Cardolipin synthase	Lipids	1	1920	1.5586	37.95	37.95	7.46	4.79	2.49	0.545	1.32	4.56881
Tb927.7.2250	carnitine O-palmitoyltransferase II, putative	Lipids	1	2007	1.1145	40.46	40.46	7.95	7.13	3.55	0.555	1.83	6.3964
Tb927.3.3900	carnitine O-palmitoyltransferase II, putative (CPT II)	Lipids	1	1866	4.28	465.06	465.06	91.43	21.36	11.45	0.675	3.52	16.963
Tb927.8.590	carnitine O-palmitoyltransferase, putative	Lipids	1	2037	1.2908	37.32	37.32	7.34	5.69	2.79	0.515	1.48	5.41748
Tb927.7.220	CDP-diacylglycerol synthetase, putative	Lipids	1	1221	6.085	127.31	127.31	25.03	4.11	3.37	0.53	1.75	6.35849
Tb927.9.1610	CDP-diacylglycerol--inositol 3-phosphatidyltransferase, putative	Lipids	1	654	4.2031	52.66	52.66	10.35	2.46	3.77	0.505	1.91	7.46535
Tb927.11.2090	choline kinase (EK1)	Lipids	1	1296	2.6231	71.78	71.78	14.11	5.38	4.15	0.75	2.05	5.53333
Tb927.10.8900	Choline phosphotransferase	Lipids	1	1299	1.7907	149.09	149.09	29.31	16.37	12.6	0.775	3.66	16.2581
Tb927.10.12810	Choline-phosphate cytidylyltransferase	Lipids	1	1521	5.047	57.36	57.36	11.28	2.23	1.47	0.555	0.56	2.64865
Tb927.10.15970	class 3 lipase, putative,triacylglycerol lipase, putative	Lipids	1	1695	0.566	17.33	17.33	3.41	6.02	3.55	0.64	1.83	5.54688
Tb927.3.1700	DAG acyltransferase	Lipids	1	1473	0.577	13.97	13.97	2.75	4.77	3.24	0.495	1.7	6.54545
Tb927.8.5140	DAG kinase	Lipids	1	1728	0.5845	4.77	4.77	0.94	1.61	0.93	0.4	-0.1	2.325
Tb927.10.7100	delta-4 fatty acid desaturase	Lipids	1	1266	3.56	113.2	113.2	22.26	6.25	4.94	0.535	2.3	9.23364
Tb927.11.2210	diacylglycerol acyltransferase, putative	Lipids	1	4575	0.6031	26.95	26.95	5.3	8.79	1.92	0.55	0.94	3.49091
Tb927.8.7730	Dihydroceramide synthase	Lipids	2	1194	5.3759	110.55	221.1	43.47	8.09	6.77	0.605	2.76	11.1901
Tb927.4.3160	Dihydroxyacetonephosphate acyltransferase	Lipids	1	3729	1.0004	211.29	211.29	41.54	41.52	11.14	0.725	3.48	15.3655
Tb927.7.4160	Elongase 1	Lipids	1	906	6.6502	377.05	377.05	74.13	11.15	12.3	0.715	3.62	17.2028
Tb927.7.4170	Elongase 2	Lipids	1	816	10.3961	619.63	619.63	121.82	11.72	14.36	0.785	3.84	18.293
Tb927.7.4180	Elongase 3	Lipids	1	918	13.795	1198.14	1198.14	235.56	17.08	18.6	0.775	4.22	24
Tb927.5.4530	Elongase 4	Lipids	2	759	9.4256	95.23	190.46	37.45	3.97	5.23	0.545	2.39	9.59633
Tb927.3.4850	enoyl-CoA hydratase, mitochondrial precursor, putative	Lipids	1	813	9.1334	76.94	76.94	15.13	1.66	2.04	0.695	1.03	2.93525
Tb927.2.4130	enoyl-CoA hydratase/Enoyl-CoA isomerase/3-hydroxyacyl-CoA dehydrogenase, putative	Lipids	1	2412	2.8833	150.99	150.99	29.69	10.3	4.27	0.685	2.09	6.23358
Tb927.11.16480	enoyl-CoA hydratase/isomerase family protein, putative	Lipids	1	1089	10.7037	437.22	437.22	85.96	8.03	7.37	0.77	2.88	9.57143
Tb927.4.4740	ER to golgi transport of GPI proteins OR Dihydroceramide synthase)	Lipids	2	1179	3.267	137.67	275.34	54.13	16.57	14.05	0.675	3.81	20.8148
Tb927.5.1140	Ethanolamine kinase 1	Lipids	1	1886	1.2888	186.73	186.73	36.71	28.48	15.1	0.725	3.92	20.8276
Tb927.8.6000	fatty acid desaturase, putative	Lipids	1	1296	8.767	698.17	698.17	137.27	15.66	12.08	0.785	3.59	15.3885
Tb927.2.3080	fatty acid desaturase, putative,oleate desaturase, putative	Lipids	1	1227	9.028	410.24	410.24	80.66	8.93	7.28	0.825	2.86	8.82424
Tb927.6.3000	fatty acid desaturase, putative,sphingolipid delta 4 desaturase, putative	Lipids	1	1047	2.329	96.42	96.42	18.96	8.14	7.78	0.56	2.96	13.8929
Tb927.9.4190	fatty acyl CoA syntetase 1 (ACS1)	Lipids	5	2097	4.3683	386.46	1932.3	379.91	86.97	41.47	0.75	5.37	55.2933
Tb927.8.5080	fatty-acid amide hydrolase 2, putative (H sapeiens E-115)	Lipids	1	1788	0.5247	6.83	6.83	1.34	2.55	1.43	0.45	0.52	3.17778
Tb927.10.3100	Glycerol-3-phosphate acyltransferase	Lipids	1	2097	0.7742	68.48	68.48	13.46	17.39	8.29	0.64	3.05	12.9531
Tb927.3.3030	hypothetical protein, conserved, START (lipid-binding) domain, homologue of human NP_006636.2, probable role in phosphlipid transfer across membranes	Lipids	2	1110	4.9374	171.28	342.56	67.35	13.64	12.29	0.785	3.62	15.6561
Tb927.11.6390	hypothetical protein, conserved, START domain, possible phoshatidylcholine transfer protein	Lipids	2	879	2.2757	81.01	162.02	31.85	14	15.92	0.68	3.99	23.4118
Tb927.10.13680	lipase domain protein, putative,hypothetical protein	Lipids	1	2091	1.737	35.27	35.27	6.93	3.99	1.91	0.535	0.93	3.57009
Tb927.1.2740	lipase-like protein, putative	Lipids	1	1620	1.2432	5.2	5.2	1.02	0.82	0.51	0.555	-0.97	0.918919
Tb927.8.7440	lipase, putative	Lipids	1	1107	1.5509	15.82	15.82	3.11	2.01	1.81	0.425	0.86	4.25882
Tb927.9.7740	lipid-like atypical dual specificity phosphatase, putative	Lipids	1	966	2.7737	15.45	15.45	3.04	1.1	1.13	0.52	0.18	2.17308
Tb927.11.580	lipid-like atypical dual specificity phosphatase, putative	Lipids	1	549	2.5755	21.07	21.07	4.14	1.61	2.93	0.41	1.55	7.14634
Tb927.7.5450	lipin, phosphatidic acid phosphatase	Lipids	1	2421	0.9995	74.21	74.21	14.59	14.6	6.03	0.67	2.59	9
Tb927.10.15010	lipoic acid synthetase, mitochondrial precursor, putative	Lipids	1	1230	3.3157	77.99	77.99	15.33	4.62	3.76	0.6	1.91	6.26667
Tb927.10.3260	Long-chain-fatty-acid--CoA ligase 5, Acyl-CoA synthetase 5 (LACS 5)	Lipids	5	2112	3.9353	617.14	3085.7	606.67	154.16	72.99	0.8	6.19	91.2375
Tb927.11.7530	long-chain-fatty-acid-CoA ligase, putative	Lipids	1	2184	1.9483	52.32	52.32	10.29	5.28	2.42	0.485	1.28	4.98969
Tb927.11.4490	long-chain-fatty-acid-CoA ligase, putative,acyl-CoA synthetase, putative,fatty acid thiokinase (long chain), putative	Lipids	1	1998	1.5695	72.43	72.43	14.24	9.07	4.54	0.52	2.18	8.73077
Tb927.8.6390	lysophospholipase, putative,alpha/beta hydrolase, putative (TbLysoPLA)	Lipids	1	843	6.6642	250.62	250.62	49.27	7.39	8.77	0.795	3.13	11.0314
Tb927.8.8020	monoglyceride lipase, putative	Lipids	2	945	2.4634	46.27	92.54	18.19	7.38	7.81	0.63	2.97	12.3968
Tb927.4.4360	monoglyceride lipase, putative	Lipids	2	933	2.066	44.21	88.42	17.38	8.41	9.02	0.585	3.17	15.4188
Tb927.5.3710	Neutral sphingomyelinase	Lipids	1	1743	3.1854	63.07	63.07	12.4	3.89	2.23	0.525	1.16	4.24762
Tb927.8.1820	nonspecific lipid-transfer protein, putative,sterol carrier protein, putative	Lipids	1	1230	1.9539	22.33	22.33	4.39	2.25	1.83	0.565	0.87	3.23894
Tb927.3.2400	palmitoyl acyltransferase 10, putative	Lipids	1	924	2.0163	11.09	11.09	2.18	1.08	1.17	0.425	0.23	2.75294
Tb927.7.3350	palmitoyl acyltransferase 11, putative	Lipids	1	1074	2.7819	13.99	13.99	2.75	0.99	0.92	0.56	-0.12	1.64286
Tb927.8.3400	palmitoyl acyltransferase 12, putative	Lipids	1	894	1.7766	11.31	11.31	2.22	1.25	1.4	0.415	0.49	3.37349
Tb927.10.10800	palmitoyl acyltransferase 2, TbPAT2	Lipids	1	1359	1.7143	27.38	27.38	5.38	3.14	2.31	0.65	1.21	3.55385
Tb927.10.690	palmitoyl acyltransferase 3, putative	Lipids	1	1005	1.8557	5.42	5.42	1.07	0.58	0.57	0.185	-0.81	3.08108
Tb927.11.9070	palmitoyl acyltransferase 4, putative	Lipids	1	1410	3.914	76.25	76.25	14.99	3.83	2.72	0.545	1.44	4.99083
Tb927.11.12650	palmitoyl acyltransferase 5, putative	Lipids	1	1359	0.8163	12.37	12.37	2.43	2.98	2.19	0.38	1.13	5.76316
Tb927.11.4220	palmitoyl acyltransferase 6, putative	Lipids	1	1350	3.2901	18.88	18.88	3.71	1.13	0.84	0.43	-0.25	1.95349
Tb927.11.6220	palmitoyl acyltransferase 7, putative	Lipids	1	1737	1.7732	18.75	18.75	3.69	2.08	1.2	0.615	0.26	1.95122
Tb927.11.7230	palmitoyl acyltransferase 8, putative	Lipids	1	804	1.7345	1.95	1.95	0.38	0.22	0.27	0.325	-1.89	0.830769
Tb927.11.7360	palmitoyl acyltransferase 9, putative	Lipids	1	918	3.6956	37.75	37.75	7.42	2.01	2.19	0.435	1.13	5.03448
Tb927.8.480	phosphatidic acid phosphatase protein, putative	Lipids	3	999	0.4636	1.88	5.64	1.11	2.39	2.4	0.175	1.26	13.7143
Tb927.10.13930	phosphatidic acid phosphatase, putative	Lipids	1	999	2.0855	26.26	26.26	5.16	2.47	2.48	0.44	1.31	5.63636
Tb927.8.1720	Phosphatidylglycerophosphate synthase	Lipids	1	1848	2.1724	72.8	72.8	14.31	6.59	3.56	0.59	1.83	6.0339
Tb927.9.10080	phosphatidylserine decarboxylase, putative	Lipids	1	1071	4.2962	21.73	21.73	4.27	0.99	0.93	0.51	-0.1	1.82353
Tb927.1.4830	Phospholipase A1	Lipids	1	903	3.4844	43.42	43.42	8.54	2.45	2.71	0.59	1.44	4.59322
Tb927.9.12700	phospholipase A1, putative	Lipids	1	1344	1.9981	104.57	104.57	20.56	10.29	7.66	0.685	2.94	11.1825
Tb927.4.1510	phospholipid-translocating ATPase, putative	Lipids	1	3243	1.3865	176.66	176.66	34.73	25.05	7.72	0.63	2.95	12.254
Tb927.6.3550	phospholipid-translocating P-type ATPase (flippase), putative	Lipids	1	3591	2.3463	124.99	124.99	24.57	10.47	2.92	0.61	1.55	4.78689
Tb927.11.3350	phospholipid-transporting ATPase 1-like protein, putative	Lipids	1	3387	0.694	77.74	77.74	15.28	22.02	6.5	0.735	2.7	8.84354
Tb927.11.13000	phospholipid-transporting ATPase, putative	Lipids	1	4710	6.5146	82.08	82.08	16.14	2.48	0.53	0.62	-0.92	0.854839
Tb927.11.13220	phospholipid:diacylglycerol acyltransferase-like protein	Lipids	1	1920	3.6987	99.03	99.03	19.47	5.26	2.74	0.7	1.45	3.91429
Tb927.11.4700	prostaglandin f synthase	Lipids	2	831	88.3349	3422.33	6844.66	1345.72	15.23	18.33	0.935	4.2	19.6043
Tb927.7.3760	PS synthase/PS synthase-2	Lipids	1	1527	2.4338	36.35	36.35	7.15	2.94	1.92	0.57	0.94	3.36842
Tb927.4.1020	Serine palmitoyltransferase	Lipids	1	1473	4.116	104.9	104.9	20.62	5.01	3.4	0.645	1.77	5.27132
Tb927.10.4050	serine palmitoyltransferase, putative	Lipids	1	1674	2.1882	336.19	336.19	66.1	30.21	18.05	0.775	4.17	23.2903
Tb927.7.1240	Sphingosine kinase	Lipids	1	2310	0.4582	82.16	82.16	16.15	35.25	15.26	0.62	3.93	24.6129
Tb927.6.3630	Sphingosine-1-phosphate lyase	Lipids	1	1617	4.7982	289.71	289.71	56.96	11.87	7.34	0.56	2.88	13.1071
Tb927.11.8950	leucine rich repeat (TbLRRP1), in bilobe	LRRP	1	2142	0.6511	203.41	203.41	39.99	61.42	28.67	0.64	4.84	44.7969
Tb927.1.3320	leucine-rich repeat protein (LRRP)	LRRP	1	1050	0.6228	0.21	0.21	0.04	0.06	0.06	0.125	-4.06	0.48
Tb927.2.1380	leucine-rich repeat protein (LRRP)	LRRP	1	2511	0.4195	1.06	1.06	0.21	0.5	0.2	0.34	-2.32	0.588235
Tb927.6.1490	leucine-rich repeat protein (LRRP)	LRRP	1	1311	3.4012	16.46	16.46	3.24	0.95	0.73	0.46	-0.45	1.58696
Tb927.7.7110	leucine-rich repeat protein (LRRP)	LRRP	2	1938	3.8216	17.75	35.5	6.98	1.83	0.94	0.555	-0.09	1.69369
Tb927.10.3140	leucine-rich repeat protein (LRRP)	LRRP	1	1893	3.1245	27.18	27.18	5.34	1.71	0.9	0.455	-0.15	1.97802
Tb927.11.3420	leucine-rich repeat protein (LRRP)	LRRP	1	1653	0.7889	6.75	6.75	1.33	1.69	1.02	0.415	0.03	2.45783
Tb927.10.9010	leucine-rich repeat protein (LRRP)	LRRP	1	681	4.2494	15.8	15.8	3.11	0.73	1.07	0.415	0.1	2.57831
Tb927.1.1030	leucine-rich repeat protein (LRRP)	LRRP	1	1374	4.2638	37	37	7.27	1.71	1.24	0.445	0.31	2.78652
Tb927.3.4730	leucine-rich repeat protein (LRRP)	LRRP	2	1152	2.6805	11.08	22.16	4.36	1.63	1.41	0.475	0.5	2.96842
Tb927.11.860	leucine-rich repeat protein (LRRP)	LRRP	1	2847	1.3832	37.53	37.53	7.38	5.34	1.87	0.565	0.9	3.30973
Tb927.9.4850	leucine-rich repeat protein (LRRP)	LRRP	1	1473	2.0722	31.39	31.39	6.17	2.98	2.02	0.58	1.01	3.48276
Tb927.7.2730	leucine-rich repeat protein (LRRP)	LRRP	1	924	3.1002	27.66	27.66	5.44	1.75	1.9	0.535	0.93	3.5514
Tb927.9.14400	leucine-rich repeat protein (LRRP)	LRRP	1	1083	3.066	34.88	34.88	6.86	2.24	2.07	0.565	1.05	3.66372
Tb927.11.11860	leucine-rich repeat protein (LRRP)	LRRP	1	2094	1.9985	37.7	37.7	7.41	3.71	1.77	0.48	0.82	3.6875
Tb927.6.1940	leucine-rich repeat protein (LRRP)	LRRP	1	2013	3.068	63.67	63.67	12.52	4.08	2.03	0.545	1.02	3.72477
Tb927.7.290	leucine-rich repeat protein (LRRP)	LRRP	1	1614	1.944	33.46	33.46	6.58	3.38	2.1	0.52	1.07	4.03846
Tb927.1.5030	leucine-rich repeat protein (LRRP)	LRRP	1	2208	1.973	69.66	69.66	13.7	6.94	3.14	0.625	1.65	5.024
Tb927.3.2790	leucine-rich repeat protein (LRRP)	LRRP	1	3435	1.1007	66.51	66.51	13.08	11.88	3.46	0.665	1.79	5.20301
Tb927.4.1220	leucine-rich repeat protein (LRRP)	LRRP	1	783	1.7559	27.59	27.59	5.42	3.09	3.94	0.71	1.98	5.5493
Tb927.10.14460	leucine-rich repeat protein (LRRP)	LRRP	1	3039	1.3817	75.41	75.41	14.83	10.73	3.53	0.635	1.82	5.55906
Tb927.11.1960	leucine-rich repeat protein (LRRP)	LRRP	1	1179	3.2721	59.69	59.69	11.74	3.59	3.04	0.53	1.6	5.73585
Tb927.7.7240	leucine-rich repeat protein (LRRP)	LRRP	1	2154	1.8993	83.29	83.29	16.38	8.62	4	0.69	2	5.7971
Tb927.10.1950	leucine-rich repeat protein (LRRP)	LRRP	1	2136	1.1826	43.88	43.88	8.63	7.3	3.42	0.5	1.77	6.84
Tb927.10.5980	leucine-rich repeat protein (LRRP)	LRRP	1	1281	1.4417	44.69	44.69	8.79	6.1	4.76	0.63	2.25	7.55556
Tb927.3.1770	leucine-rich repeat protein (LRRP)	LRRP	1	2694	0.8849	65.72	65.72	12.92	14.6	5.42	0.655	2.44	8.27481
Tb927.6.5030	leucine-rich repeat protein (LRRP)	LRRP	1	1659	3.5857	144.72	144.72	28.45	7.93	4.78	0.535	2.26	8.93458
Tb927.11.5040	leucine-rich repeat protein (LRRP)	LRRP	1	1323	1.8757	78.1	78.1	15.36	8.19	6.19	0.68	2.63	9.10294
Tb927.7.1430	leucine-rich repeat protein (LRRP)	LRRP	2	1347	4.2903	82.7	165.4	32.52	7.58	5.63	0.605	2.49	9.30579
Tb927.6.1160	leucine-rich repeat protein (LRRP)	LRRP	1	2226	2.0221	137.24	137.24	26.98	13.34	5.99	0.62	2.58	9.66129
Tb927.7.5600	leucine-rich repeat protein (LRRP)	LRRP	1	3081	1.0638	113.62	113.62	22.34	21	6.82	0.685	2.77	9.9562
Tb927.9.12170	leucine-rich repeat protein (LRRP)	LRRP	1	876	3.7452	132.23	132.23	26	6.94	7.92	0.765	2.99	10.3529
Tb927.10.14410	leucine-rich repeat protein (LRRP)	LRRP	1	3876	0.7105	98.52	98.52	19.37	27.26	7.03	0.675	2.81	10.4148
Tb927.1.4180	leucine-rich repeat protein (LRRP)	LRRP	1	2235	1.112	88.24	88.24	17.35	15.6	6.98	0.655	2.8	10.6565
Tb927.10.15260	leucine-rich repeat protein (LRRP)	LRRP	2	2256	0.4893	19.59	39.18	7.7	15.74	6.98	0.56	2.8	12.4643
Tb927.11.6370	leucine-rich repeat protein (LRRP)	LRRP	1	2640	2.2724	275.03	275.03	54.07	23.79	9.01	0.705	3.17	12.7801
Tb927.11.6760	leucine-rich repeat protein (LRRP)	LRRP	1	1635	0.6686	43.97	43.97	8.64	12.92	7.9	0.575	2.98	13.7391
Tb927.11.16880	leucine-rich repeat protein (LRRP)	LRRP	1	1887	1.0374	77.82	77.82	15.3	14.75	7.82	0.56	2.97	13.9643
Tb927.11.5190	leucine-rich repeat protein (LRRP)	LRRP	1	4497	1.2495	331.93	331.93	65.26	52.23	11.61	0.755	3.54	15.3775
Tb927.10.14610	leucine-rich repeat protein (LRRP)	LRRP	1	3312	1.1681	227.35	227.35	44.7	38.27	11.55	0.7	3.53	16.5
Tb927.3.580	leucine-rich repeat protein (LRRP)	LRRP	2	1743	0.0513	0.65	1.3	0.26	5.07	2.91	0.165	1.54	17.6364
Tb927.6.1550	POMP30 leucine-rich repeat protein (LRRP)	LRRP	1	1062	3.234	147.93	147.93	29.08	8.99	8.47	0.625	3.08	13.552
Tb927.3.2950	ribonuclease inhibitor- like protein LRRP-like	LRRP	2	2280	2.4772	116.49	232.98	45.81	18.49	8.11	0.675	3.02	12.0148
Tb927.8.2310	(H )-ATPase G subunit, putative	Lysosome	1	330	15.3677	138.57	138.57	27.24	1.77	5.37	0.8	2.42	6.7125
Tb927.7.3320	ATG12/APG12, putative (ATG12)	Lysosome	1	405	2.0973	12.05	12.05	2.37	1.13	2.79	0.38	1.48	7.34211
Tb927.11.6960	ATG16/SAP18/CVT11/APG16, putative (ATG16)	Lysosome	1	1626	2.0758	28.5	28.5	5.6	2.7	1.66	0.555	0.73	2.99099
Tb927.11.16290	AUT2/APG4/ATG4 cysteine peptidase, putative (ATG4.1)	Lysosome	1	1047	1.9512	5.18	5.18	1.02	0.52	0.5	0.42	-1	1.19048
Tb927.6.1690	AUT2/APG4/ATG4 cysteine peptidase, putative, (ATG4.2)	Lysosome	1	984	1.9752	14.73	14.73	2.9	1.47	1.49	0.45	0.58	3.31111
Tb927.10.12620	Golvesin-2 vacuolar protein	Lysosome	1	3363	0.7804	167.88	167.88	33.01	42.3	12.58	0.765	3.65	16.4444
Tb927.6.2430	hypothetical protein, conserved (ATG5)	Lysosome	1	1341	2.6029	35.6	35.6	7	2.69	2.01	0.505	1.01	3.9802
Tb927.5.1830	lysosomal/endosomal membrane protein p67 (p67)	Lysosome	2	1986	6.8156	661.15	1322.3	259.97	38.14	19.21	0.62	4.26	30.9839
Tb927.10.12980	methyltransferase, NOL1/NOP2/sun family	Lysosome	1	2421	3.5922	66.18	66.18	13.01	3.62	1.5	0.62	0.58	2.41935
Tb927.10.6150	neurobeachin/beige protein, putative	Lysosome	1	9726	0.5413	125.38	125.38	24.65	45.54	4.68	0.82	2.23	5.70732
Tb927.11.11160	phosphate transporter, sodium/sulphate symporter	Lysosome	1	2187	1.3739	78.72	78.72	15.48	11.27	5.15	0.54	2.36	9.53704
Tb927.10.12450	SNARE 2.1 of T cruzi	Lysosome	1	618	2.9125	20.64	20.64	4.06	1.39	2.26	0.535	1.18	4.2243
Tb927.4.1080	V-type ATPase, A subunit, putative	Lysosome	1	1833	5.7959	377.99	377.99	74.32	12.82	7	0.8	2.81	8.75
Tb927.6.5050	V-type ATPase, C subunit, putative	Lysosome	1	675	8.3272	111.1	111.1	21.84	2.62	3.89	0.485	1.96	8.02062
Tb927.6.2770	vacuolar assembly protein vps41, putative	Lysosome	1	3279	1.7131	76.65	76.65	15.07	8.8	2.68	0.64	1.42	4.1875
Tb927.8.2100	vacuolar ATP synthase 16 kDa proteolipid subunit, putative	Lysosome	2	498	7.659	66.74	133.48	26.24	3.43	6.88	0.64	2.78	10.75
Tb927.11.11690	vacuolar ATP synthase subunit b, putative,v- ATPase B subunit,vacuolar proton pump B subunit	Lysosome	1	1488	6.1427	393.01	393.01	77.27	12.58	8.45	0.79	3.08	10.6962
Tb927.10.14040	vacuolar ATP synthase subunit c, putative	Lysosome	1	1143	4.5893	113.8	113.8	22.37	4.87	4.26	0.64	2.09	6.65625
Tb927.10.3760	vacuolar ATP synthase subunit d, putative	Lysosome	1	852	3.9617	129.07	129.07	25.38	6.41	7.52	0.64	2.91	11.75
Tb927.5.550	vacuolar ATP synthase, putative	Lysosome	1	1152	1.8797	83.73	83.73	16.46	8.76	7.6	0.725	2.93	10.4828
Tb927.10.200	vacuolar ATP synthase, putative	Lysosome	2	576	18.7666	327	654	128.58	6.85	11.9	0.765	3.57	15.5556
Tb927.10.13020	vacuolar protein sorting complex subunit, putative,Vps16, putative	Lysosome	1	2748	2.2895	63.93	63.93	12.57	5.49	2	0.595	1	3.36134
Tb927.10.2270	vacuolar protein sorting-associated protein 35, putative	Lysosome	1	2802	1.0389	143.52	143.52	28.22	27.16	9.69	0.695	3.28	13.9424
Tb927.3.3280	vacuolar protein sorting-associated protein 4, putative (VPS4)	Lysosome	1	1335	2.0704	75.46	75.46	14.84	7.17	5.37	0.625	2.42	8.592
Tb927.10.6780	vacuolar protein sorting-associated protein 45, putative (VPS45)	Lysosome	1	1770	3.1567	126.01	126.01	24.77	7.85	4.43	0.725	2.15	6.11034
Tb927.5.1300	vacuolar proton translocating ATPase subunit A, putative	Lysosome	1	2352	1.4021	228.23	228.23	44.87	32	13.61	0.655	3.77	20.7786
Tb927.3.2280	vacuolar sorting protein 33 , putative	Lysosome	1	1794	1.6613	46	46	9.04	5.44	3.03	0.42	1.6	7.21429
Tb927.11.14290	vacuolar sorting protein, putative	Lysosome	1	681	3.3673	45.91	45.91	9.03	2.68	3.94	0.585	1.98	6.73504
Tb927.11.10010	vacuolar sorting-associated protein-like, putative	Lysosome	1	1074	3.1902	32.57	32.57	6.4	2.01	1.87	0.53	0.9	3.5283
Tb927.11.10740	vacuolar sorting-associated protein-like, putative	Lysosome	1	657	2.0698	42.1	42.1	8.28	4	6.09	0.525	2.61	11.6
Tb927.7.3900	vacuolar transporter chaperone, putative, ER by IFA	Lysosome	1	543	8.5261	111.42	111.42	21.91	2.57	4.73	0.6	2.24	7.88333
Tb927.11.7480	vacuolar type h ATPase subunit, putative	Lysosome	1	600	6.2827	86.29	86.29	16.97	2.7	4.5	0.555	2.17	8.10811
Tb927.4.4380	vacuolar-type proton translocating pyrophosphatase 1, putative (PPase1)	Lysosome	2	2481	18.812	1815.42	3630.84	713.85	37.95	15.29	0.805	3.93	18.9938
Tb927.11.1470	65 kDa invariant surface glycoprotein (ISG65)	Membrane.protein	1	1314	0.6211	2.14	2.14	0.42	0.68	0.51	0.255	-0.97	2
Tb927.10.10250	EP2 procyclin (EP2)	Membrane.protein	1	390	83.7096	1676.07	1676.07	329.53	3.94	10.09	0.655	3.33	15.4046
Tb927.6.510	GPEET2 procyclin	Membrane.protein	1	345	156.475	5836.92	5836.92	1147.59	7.33	21.26	0.87	4.41	24.4368
Tb927.10.990	hypothetical protein, conserved, predicted GPI anchor	Membrane.protein	1	1155	0.7761	3.75	3.75	0.74	0.95	0.83	0.405	-0.27	2.04938
Tb927.8.930	hypothetical protein, conserved, predicted GPI anchor	Membrane.protein	2	1413	3.596	7.71	15.42	3.03	0.84	0.6	0.22	-0.74	2.72727
Tb927.4.1110	hypothetical protein, conserved, predicted GPI anchor	Membrane.protein	1	1380	1.3779	13.67	13.67	2.69	1.95	1.41	0.385	0.5	3.66234
Tb927.9.13310	hypothetical protein, conserved, predicted GPI anchor	Membrane.protein	1	300	3.0254	17.15	17.15	3.37	1.11	3.71	0.455	1.89	8.15385
Tb927.9.11640	hypothetical protein, conserved, predicted GPI anchor	Membrane.protein	1	741	1.4525	31.16	31.16	6.13	4.22	5.7	0.585	2.51	9.74359
Tb927.8.1250	hypothetical protein, conserved, predicted GPI anchor	Membrane.protein	5	2412	0.7054	97.19	485.95	95.54	135.44	56.15	0.635	5.81	88.4252
Tb927.11.12270	hypothetical protein, conserved,drug resistence protein, putative	Membrane.protein	1	1476	1.169	24.51	24.51	4.82	4.12	2.79	0.555	1.48	5.02703
Tb927.11.8720	major surface protease gp63, putative,surface protease homologue	Membrane.protein	1	1581	1.1781	11.45	11.45	2.25	1.91	1.21	0.49	0.28	2.46939
Tb927.11.7410	MSP-A, putative	Membrane.protein	6	2028	1.0041	16.91	101.46	19.95	19.87	9.8	0.495	3.29	19.798
Tb927.8.1620	MSP-B, putative	Membrane.protein	4	1663	20.4651	226.91	907.64	178.45	8.72	5.24	0.51	2.39	10.2745
Tb927.10.2410	MSP-C, putative	Membrane.protein	1	1776	0.6027	9.26	9.26	1.82	3.02	1.7	0.47	0.77	3.61702
Tb927.11.5970	phosphoinositide-specific phospholipase C, putative	Membrane.protein	1	2145	3.0499	108.9	108.9	21.41	7.02	3.27	0.595	1.71	5.4958
Tb927.10.11220	procyclic form surface glycoprotein (PSSA-2)	Membrane.protein	1	1278	6.2228	566.69	566.69	111.42	17.91	14.01	0.71	3.81	19.7324
Tb927.11.15490	Tb-291 membrane associated protein, putative	Membrane.protein	1	2157	1.9645	124.89	124.89	24.55	12.5	5.79	0.645	2.53	8.97674
Tb927.3.5530	Tb-292 membrane associated protein	Membrane.protein	1	7392	0.9835	952.39	952.39	187.25	190.39	25.76	0.87	4.69	29.6092
Tb927.5.440	trans sialidase, putative	Membrane.protein	2	2328	5.7282	1179.96	2359.92	463.98	81	34.79	0.755	5.12	46.0795
Tb927.7.6850	trans-sialidase (TbTS)	Membrane.protein	6	2316	8.2823	376.75	2260.5	444.43	53.66	23.17	0.635	4.53	36.4882
Tb927.11.11410	trans-sialidase, putative	Membrane.protein	1	2046	0.3147	10.62	10.62	2.09	6.64	3.25	0.465	1.7	6.98925
Tb927.2.5280	trans-sialidase, putative (30J2.90)	Membrane.protein	1	2109	2.615	262.41	262.41	51.59	19.73	9.35	0.7	3.22	13.3571
Tb927.8.7340	trans-sialidase, putative,neuraminidase, putative	Membrane.protein	6	2247	2.4686	205.06	1230.36	241.9	97.99	43.61	0.72	5.45	60.5694
Tb927.9.9660	Archaic translocase of the outer mitochondrial membrane ATOM	Mito.biogenesis	1	1056	5.1483	330.44	330.44	64.97	12.62	11.95	0.835	3.58	14.3114
Tb927.11.15040	chaperonin HSP60, mitochondrial precursor	Mito.biogenesis	1	1785	5.9154	192.87	192.87	37.92	6.41	3.59	0.645	1.84	5.56589
Tb927.6.4090	chaperonin HSP60, mitochondrial precursor	Mito.biogenesis	1	1626	5.4745	213.08	213.08	41.89	7.65	4.71	0.7	2.24	6.72857
Tb927.10.6510	chaperonin HSP60, mitochondrial precursor	Mito.biogenesis	2	1689	19.9717	4267.1	8534.2	1677.89	84.01	49.74	0.775	5.64	64.1806
Tb927.6.3740	heat shock 70 kDa protein, mitochondrial precursor, putative	Mito.biogenesis	3	1974	138.203	4617.33	13852	2723.41	19.71	9.98	0.77	3.32	12.961
Tb927.11.13290	mitochondrial import inner membrane translocase subunit TIM17	Mito.biogenesis	1	459	9.3145	64.45	64.45	12.67	1.36	2.96	0.785	1.57	3.7707
Tb927.10.4590	mitochondrial inner membrane signal peptidase, putative	Mito.biogenesis	1	624	3.0118	20.51	20.51	4.03	1.34	2.14	0.515	1.1	4.15534
Tb927.2.4110	mitochondrial processing peptidase alpha subunit MPP alpha	Mito.biogenesis	1	1410	4.9293	173.05	173.05	34.02	6.9	4.89	0.61	2.29	8.01639
Tb927.9.4520	mitochondrial processing peptidase, beta subunit, MMPbeta	Mito.biogenesis	2	1434	4.6443	179.01	358.02	70.39	15.16	10.57	0.66	3.4	16.0152
Tb927.11.12740	Mitochondrial tRNA import	Mito.biogenesis	1	1050	3.5408	33.16	33.16	6.52	1.84	1.75	#N/A	0.81	#N/A
Tb927.9.11220	Mitochondrial tRNA import	Mito.biogenesis	1	1071	9.8982	192	192	37.75	3.81	3.56	0.72	1.83	4.94444
Tb927.8.1740	Mitochondrial tRNA import	Mito.biogenesis	1	1764	7.4307	279.88	279.88	55.03	7.41	4.2	0.685	2.07	6.13139
Tb927.6.1680	Mitochondrial tRNA import	Mito.biogenesis	1	1575	2.5005	72.83	72.83	14.32	5.73	3.64	0.465	1.86	7.82796
Tb927.11.600	Mitochondrial tRNA import	Mito.biogenesis	1	279	27.7051	310.54	310.54	61.05	2.2	7.9	0.85	2.98	9.29412
Tb927.9.7830	mitochondrial tRNA import complex, putative	Mito.biogenesis	1	597	23.1873	600.87	600.87	118.14	5.1	8.53	0.845	3.09	10.0947
Tb927.5.960	MSP1, Mitochondrial protein involved in sorting of proteins in the mitochondria, putative	Mito.biogenesis	1	1008	3.2953	52.2	52.2	10.26	3.11	3.09	0.515	1.63	6
Tb927.11.3980	subunit of cytochrom b/c1 complex	Mito.biogenesis	1	1557	7.4295	1561.27	1561.27	306.96	41.32	26.54	0.775	4.73	34.2452
Tb927.5.1060	subunit of cytochrom b/c1 complex	Mito.biogenesis	2	1470	9.7465	1050.7	2101.4	413.15	42.39	28.84	0.83	4.85	34.747
Tb927.3.4380	Tob55, SAM50	Mito.biogenesis	1	1440	1.2627	36.28	36.28	7.13	5.65	3.92	0.485	1.97	8.08247
Tb927.11.6890	DNA repair and recombination helicase protein PIF1	Mito.DNA	1	2790	2.5199	127.74	127.74	25.11	9.96	3.57	0.44	1.84	8.11364
Tb927.7.1000	DNA repair and recombination helicase protein PIF1, putative	Mito.DNA	1	2082	1.7964	44.46	44.46	8.74	4.87	2.34	0.53	1.23	4.41509
Tb927.11.6900	DNA repair and recombination helicase protein PIF2	Mito.DNA	1	3147	0.9056	6.81	6.81	1.34	1.48	0.47	0.42	-1.09	1.11905
Tb927.11.11800	DNA repair and recombination helicase protein PIF3	Mito.DNA	1	2439	0.5388	2.63	2.63	0.52	0.97	0.4	0.29	-1.32	1.37931
Tb927.11.14790	DNA repair and recombination helicase protein PIF4	Mito.DNA	1	2460	0.5033	0.97	0.97	0.19	0.38	0.15	0.215	-2.74	0.697674
Tb927.8.3560	DNA repair and recombination helicase protein PIF5	Mito.DNA	1	2784	2.474	298.56	298.56	58.7	23.73	8.52	0.645	3.09	13.2093
Tb927.10.910	DNA repair and recombination helicase protein PIF6	Mito.DNA	2	2391	0.9288	51.32	102.64	20.18	21.73	9.09	0.62	3.18	14.6613
Tb927.8.700	DNA repair and recombination helicase protein PIF7	Mito.DNA	2	2979	1.1851	45.75	91.5	17.99	15.18	5.1	0.595	2.35	8.57143
Tb927.10.1900	DNA topoisomerase IA, putative	Mito.DNA	2	2421	1.0798	92.17	184.34	36.24	33.56	13.86	0.61	3.79	22.7213
Tb927.9.5590	DNA topoisomerase ii (TOP2)	Mito.DNA	1	3666	1.3432	206.81	206.81	40.66	30.27	8.26	0.7	3.05	11.8
Tb927.11.16400	kinetoplast DNA-associated protein, putative	Mito.DNA	1	975	6.1431	114.81	114.81	22.57	3.67	3.77	0.74	1.91	5.09459
Tb927.10.8950	kinetoplast DNA-associated protein, putative	Mito.DNA	2	381	13.0871	59.02	118.04	23.21	1.77	4.65	0.705	2.22	6.59574
Tb927.10.8890	kinetoplast DNA-associated protein, putative	Mito.DNA	1	630	1.6925	38.15	38.15	7.5	4.43	7.03	0.725	2.81	9.69655
Tb927.5.2780	mitochondrial DNA polymerase beta	Mito.DNA	1	1224	2.1075	121.07	121.07	23.8	11.29	9.23	0.72	3.21	12.8194
Tb927.4.2950	mitochondrial DNA polymerase I protein A, putative	Mito.DNA	1	2877	1.8285	95.24	95.24	18.72	10.24	3.56	0.695	1.83	5.1223
Tb927.11.4690	mitochondrial DNA polymerase I protein B (POLIB)	Mito.DNA	1	4215	1.5819	81.52	81.52	16.03	10.13	2.4	0.54	1.26	4.44444
Tb927.7.3990	mitochondrial DNA polymerase I protein C (TbPOL1C)	Mito.DNA	1	4950	0.7111	90.95	90.95	17.88	25.14	5.08	0.64	2.34	7.9375
Tb927.11.3260	mitochondrial DNA polymerase I protein D, putative (POLID)	Mito.DNA	1	4890	1.4658	221.44	221.44	43.54	29.7	6.07	0.635	2.6	9.55906
Tb927.8.2550	mitochondrial DNA primase (PRI1)	Mito.DNA	1	1890	1.6858	293.34	293.34	57.67	34.21	18.1	0.595	4.18	30.4202
Tb927.10.340	mitochondrial structure specific endonuclease I (SSE-1), putative	Mito.DNA	1	888	1.3049	14.73	14.73	2.9	2.22	2.5	0.42	1.32	5.95238
Tb927.1.4010	TbPRI2, primase 2, kDNA replication	Mito.DNA	1	3750	0.9985	105.12	105.12	20.67	20.7	5.52	0.715	2.46	7.72028
Tb927.11.16510	cytochrome b/c1 complex component, putative	Mito.e.transport	1	441	6.4487	397.46	397.46	78.14	12.12	27.48	0.9	4.78	30.5333
Tb927.3.3470	cytochrome b5, putative (CYB5)	Mito.e.transport	1	543	1.4431	12.56	12.56	2.47	1.71	3.15	0.4	1.66	7.875
Tb927.11.6640	cytochrome b5, putative (CYB5)	Mito.e.transport	2	402	3.1952	23.46	46.92	9.22	2.89	7.18	0.68	2.84	10.5588
Tb927.11.13650	cytochrome b5, putative (CYB5)	Mito.e.transport	2	360	7.9147	50.95	101.9	20.03	2.53	7.03	0.655	2.81	10.7328
Tb927.8.5120	cytochrome c	Mito.e.transport	1	345	40.7664	974.65	974.65	191.62	4.7	13.62	0.935	3.77	14.5668
Tb927.9.8680	cytochrome c oxidase assembly factor, putative	Mito.e.transport	2	816	2.4055	39.01	78.02	15.34	6.38	7.82	0.55	2.97	14.2182
Tb927.1.1580	cytochrome c oxidase assembly factor, SCO1/2, putative	Mito.e.transport	1	906	1.9913	51.54	51.54	10.13	5.09	5.61	0.61	2.49	9.19672
Tb927.10.3120	cytochrome c oxidase assembly protein, putative	Mito.e.transport	1	699	4.5437	69.42	69.42	13.65	3	4.3	0.595	2.1	7.22689
Tb927.3.2650	cytochrome c oxidase copper chaperone, putative	Mito.e.transport	1	222	18.0076	40.24	40.24	7.91	0.44	1.98	0.47	0.99	4.21277
Tb927.8.1890	cytochrome c1	Mito.e.transport	1	777	21.8809	755.24	755.24	148.49	6.79	8.73	0.88	3.13	9.92045
Tb927.11.11950	cytochrome oxidase assembly protein, putative	Mito.e.transport	1	1182	3.0044	149.19	149.19	29.33	9.76	8.26	0.65	3.05	12.7077
Tb927.1.4100	cytochrome oxidase subunit IV (COXIV)	Mito.e.transport	1	1062	11.6807	940.2	940.2	184.85	15.83	14.9	0.875	3.9	17.0286
Tb927.10.8320	cytochrome oxidase subunit IX (COXIX)	Mito.e.transport	1	375	24.5067	421.61	421.61	82.89	3.38	9.02	0.9	3.17	10.0222
Tb927.9.3170	cytochrome oxidase subunit V (COXV)	Mito.e.transport	1	591	22.5617	838.58	838.58	164.87	7.31	12.36	0.87	3.63	14.2069
Tb927.10.280	cytochrome oxidase subunit VI (COXVI)	Mito.e.transport	1	477	41.5984	476.63	476.63	93.71	2.25	4.72	0.85	2.24	5.55294
Tb927.3.1410	cytochrome oxidase subunit VII (COXVII)	Mito.e.transport	1	498	33.2349	529.05	529.05	104.02	3.13	6.28	0.9	2.65	6.97778
Tb927.4.4620	cytochrome oxidase subunit VIII (COXVIII)	Mito.e.transport	1	474	48.7199	581.88	581.88	114.4	2.35	4.95	0.895	2.31	5.53073
Tb927.3.680	cytochrome P450, putative	Mito.e.transport	1	1755	2.8814	141.38	141.38	27.8	9.65	5.5	0.615	2.46	8.94309
Tb927.8.1240	electron transfer flavoprotein-ubiquinone oxidoreductase, putative	Mito.e.transport	1	1695	1.1386	30.32	30.32	5.96	5.23	3.09	0.57	1.63	5.42105
Tb927.11.180	electron transfer flavoprotein, putative	Mito.e.transport	1	810	4.5083	110.53	110.53	21.73	4.82	5.95	0.635	2.57	9.37008
Tb927.10.12540	electron transfer protein, putative,ferredoxin, putative	Mito.e.transport	1	912	4.9629	73.4	73.4	14.43	2.91	3.19	0.57	1.67	5.59649
Tb927.8.3380	electron transfer protein, SDH2N,succinate dehydrogenase complex	Mito.e.transport	2	729	9.1705	197.18	394.36	77.53	8.45	11.6	0.81	3.54	14.321
Tb927.9.2450	electron transport protein SCO1/SCO2, putative	Mito.e.transport	2	1161	2.9416	50.05	100.1	19.68	6.69	5.76	0.605	2.53	9.52066
Tb927.11.7540	electron-transfer-flavoprotein, alpha polypeptide, putative	Mito.e.transport	1	975	4.0615	89.66	89.66	17.63	4.34	4.45	0.71	2.15	6.26761
Tb927.10.5220	hypothetical protein, possible component of cytochorome oxidase complex	Mito.e.transport	1	1344	6.6245	86.83	86.83	17.07	2.58	1.92	0.6	0.94	3.2
Tb927.11.10140	hypothetical protein, possible component of cytochorome oxidase complex	Mito.e.transport	1	810	7.8277	66.63	66.63	13.1	1.67	2.07	0.64	1.05	3.23437
Tb927.11.2010	hypothetical protein, possible component of cytochorome oxidase complex	Mito.e.transport	1	1308	2.671	49.99	49.99	9.83	3.68	2.81	0.65	1.49	4.32308
Tb927.9.14200	hypothetical protein, possible component of cytochorome oxidase complex	Mito.e.transport	1	1161	2.8381	66.23	66.23	13.02	4.59	3.95	0.655	1.98	6.03053
Tb927.5.2580	hypothetical protein, possible component of cytochorome oxidase complex	Mito.e.transport	1	888	1.4619	26.02	26.02	5.12	3.5	3.94	0.59	1.98	6.67797
Tb927.3.1940	hypothetical protein, possible component of cytochorome oxidase complex	Mito.e.transport	1	1317	2.5976	77.12	77.12	15.16	5.84	4.43	0.645	2.15	6.86822
Tb927.10.4880	hypothetical protein, possible component of cytochorome oxidase complex	Mito.e.transport	1	675	19.6423	598.96	598.96	117.76	6	8.88	0.85	3.15	10.4471
Tb927.9.10520	hypothetical protein, possible component of cytochorome oxidase complex	Mito.e.transport	1	762	2.9999	82.59	82.59	16.24	5.41	7.1	0.66	2.83	10.7576
Tb927.10.13600	hypothetical protein, possible component of cytochorome oxidase complex	Mito.e.transport	1	477	6.0618	132.86	132.86	26.12	4.31	9.03	0.665	3.17	13.5789
Tb927.10.2550	malate dehydrogenase-related	Mito.e.transport	1	1074	2.6526	52.46	52.46	10.31	3.89	3.62	0.525	1.86	6.89524
Tb927.11.16220	mitochondrial b/c1 complex, putative	Mito.e.transport	1	564	6.421	48.54	48.54	9.54	1.49	2.63	0.635	1.4	4.14173
Tb927.10.4280	Mitochondrial cytochrome bc1 complex component, Cytochrome bd ubiquinol oxidase domain	Mito.e.transport	1	606	11.6691	493.17	493.17	96.96	8.31	13.71	0.845	3.78	16.2249
Tb927.7.6990	MItochondrial cytochrome c oxidase complex	Mito.e.transport	1	903	7.3382	135.36	135.36	26.61	3.63	4.02	0.71	2.01	5.66197
Tb927.10.9440	NADH dehydrogenase (54 NDH2)	Mito.e.transport	1	1476	4.0013	203.6	203.6	40.03	10	6.78	0.675	2.76	10.0444
Tb927.11.8910	NADH dehydrogenase subunit NB6M, putative	Mito.e.transport	1	522	7.157	95.39	95.39	18.75	2.62	5.02	0.725	2.33	6.92414
Tb927.11.15810	NADH dehydrogenase subunit NI2M, putative	Mito.e.transport	1	915	6.3474	120.76	120.76	23.74	3.74	4.09	0.69	2.03	5.92754
Tb927.11.16870	NADH dehydrogenase subunit NI8M, putative	Mito.e.transport	1	498	6.0092	102.26	102.26	20.11	3.35	6.72	0.765	2.75	8.78431
Tb927.11.6970	NADH-cytochrome b5 reductase-like protein	Mito.e.transport	1	1167	1.4779	26.85	26.85	5.28	3.57	3.06	0.475	1.61	6.44211
Tb927.7.2710	NADH-cytochrome b5 reductase, putative	Mito.e.transport	3	864	4.4092	161.98	485.94	95.54	21.67	25.08	0.62	4.65	40.4516
Tb927.11.1310	NADH-cytochrome b5 reductase, putative (B5R)	Mito.e.transport	1	978	1.8286	41.34	41.34	8.13	4.45	4.55	0.575	2.19	7.91304
Tb927.11.3750	NADH-cytochrome b5 reductase, putative (B5R)	Mito.e.transport	1	921	3.6296	84.14	84.14	16.54	4.56	4.95	0.615	2.31	8.04878
Tb927.11.15550	NADH-cytochrome b5 reductase, putative (B5R)	Mito.e.transport	1	927	3.2765	106.82	106.82	21	6.41	6.91	0.655	2.79	10.5496
Tb927.5.1470	NADH-cytochrome b5 reductase, putative (B5R)	Mito.e.transport	3	885	3.8843	99.78	299.34	58.85	15.15	17.12	0.76	4.1	22.5263
Tb927.7.2700	NADH-cytochrome b5 reductase, putative (B5R)	Mito.e.transport	3	864	9.5846	329.95	989.85	194.61	20.3	23.5	0.755	4.55	31.1258
Tb927.11.1320	NADH-ubiquinone oxidoreductase 20 kDa subunit, NDUFS7 (NDHK)	Mito.e.transport	1	609	4.4194	119.77	119.77	23.55	5.33	8.75	0.735	3.13	11.9048
Tb927.10.9620	NADH-ubiquinone oxidoreductase c	Mito.e.transport	2	333	1.531	0.48	0.96	0.19	0.12	0.37	0.755	-1.43	0.490066
Tb927.10.3420	NADH-ubiquinone oxidoreductase c, putative	Mito.e.transport	2	468	0.3584	2.43	4.86	0.96	2.68	5.72	0.735	2.52	7.78231
Tb927.10.13620	NADH-ubiquinone oxidoreductase complex I subunit, NDUFA9 subunit, putative	Mito.e.transport	1	1458	2.7842	126.78	126.78	24.93	8.95	6.14	0.66	2.62	9.30303
Tb927.11.9930	NADH-ubiquinone oxidoreductase complex I subunit, putative	Mito.e.transport	1	771	8.669	80.4	80.4	15.81	1.82	2.37	0.75	1.24	3.16
Tb927.10.4130	NADH-ubiquinone oxidoreductase complex I subunit, putative,NDUFA5/B13 subunit, putative	Mito.e.transport	1	798	3.3815	131.72	131.72	25.9	7.66	9.6	0.735	3.26	13.0612
Tb927.9.15380	NADH-ubiquinone oxidoreductase complex I subunit, putative,NDUFA9 subunit, putative	Mito.e.transport	1	1122	5.4107	137.86	137.86	27.1	5.01	4.46	0.76	2.16	5.86842
Tb927.7.6350	NADH-ubiquinone oxidoreductase, mitochondrial, putative	Mito.e.transport	1	822	5.9271	89.91	89.91	17.68	2.98	3.63	0.71	1.86	5.11268
Tb927.5.450	NADH-ubiquinone oxidoreductase, mitochondrial, putative	Mito.e.transport	2	1491	4.0274	128.18	256.36	50.4	12.51	8.39	0.625	3.07	13.424
Tb927.4.4990	ubiquinol-cytochrome c reductase, putative	Mito.e.transport	2	216	17.5261	134.59	269.18	52.92	3.02	13.98	0.805	3.81	17.3665
Tb927.10.510	LOK1=POMP19 Mitochondrial membrane formation	Mito.membrane	1	1005	4.0168	107.24	107.24	21.08	5.25	5.22	0.74	2.38	7.05405
Tb927.7.5700	pATOM36	Mito.membrane	1	963	2.4569	108.1	108.1	21.25	8.65	8.98	0.645	3.17	13.9225
Tb927.11.13180	POMP10	Mito.membrane	1	1683	9.2137	677.98	677.98	133.3	14.47	8.6	0.71	3.1	12.1127
Tb927.11.2580	POMP11	Mito.membrane	1	1158	5.1517	129.63	129.63	25.49	4.95	4.27	0.65	2.09	6.56923
Tb927.11.3100	POMP13, Trypanosome-specific, putative TM domain at Cterminus	Mito.membrane	1	1089	3.4484	117.97	117.97	23.19	6.72	6.18	0.715	2.63	8.64336
Tb927.11.5600	POMP14	Mito.membrane	1	360	15.2897	219.71	219.71	43.2	2.83	7.85	0.835	2.97	9.4012
Tb927.1.3800	POMP18	Mito.membrane	1	546	5.3228	20.64	20.64	4.06	0.76	1.4	0.585	0.49	2.39316
Tb927.9.2650	POMP2	Mito.membrane	1	1821	1.4593	107.91	107.91	21.22	14.54	7.99	0.655	3	12.1985
Tb927.10.9140	POMP20	Mito.membrane	1	1935	1.9427	71.6	71.6	14.08	7.25	3.75	0.525	1.91	7.14286
Tb927.10.11030	POMP21	Mito.membrane	1	303	21.4758	152.58	152.58	30	1.4	4.61	0.775	2.2	5.94839
Tb927.2.5530	POMP22	Mito.membrane	2	4569	0.7764	108.78	217.56	42.77	55.09	12.06	0.635	3.59	18.9921
Tb927.3.1080	POMP23	Mito.membrane	1	756	9.8147	95.48	95.48	18.77	1.91	2.53	0.67	1.34	3.77612
Tb927.3.3130	POMP24	Mito.membrane	1	4929	3.7642	1219.25	1219.25	239.71	63.68	12.92	0.825	3.69	15.6606
Tb927.3.3520	POMP25	Mito.membrane	1	1284	1.3627	34.26	34.26	6.74	4.95	3.85	0.535	1.94	7.19626
Tb927.3.4640	POMP26	Mito.membrane	1	837	3.155	68.21	68.21	13.41	4.25	5.08	0.625	2.34	8.128
Tb927.4.1540	POMP27, NAD-dependent epimerase, aldehyde reductase, one putative TM domain	Mito.membrane	1	1527	2.3865	237.8	237.8	46.75	19.59	12.83	0.81	3.68	15.8395
Tb927.4.1590	POMP28	Mito.membrane	1	1056	2.6217	26.94	26.94	5.3	2.02	1.91	0.48	0.93	3.97917
Tb927.4.1670	POMP29, cytochrome b5-like haem-binding domain	Mito.membrane	1	462	3.6489	24.7	24.7	4.86	1.33	2.88	0.625	1.53	4.608
Tb927.9.2670	POMP3	Mito.membrane	1	1110	4.3022	66.15	66.15	13.01	3.02	2.72	0.6	1.44	4.53333
Tb927.6.3680	POMP31	Mito.membrane	1	741	9.7798	86.87	86.87	17.08	1.75	2.36	0.61	1.24	3.86885
Tb927.6.4180	POMP32	Mito.membrane	1	450	12.0639	97.82	97.82	19.23	1.59	3.54	0.695	1.82	5.09353
Tb927.7.2960	POMP33	Mito.membrane	1	1371	1.347	18.55	18.55	3.65	2.71	1.98	0.525	0.99	3.77143
Tb927.7.4890	POMP34	Mito.membrane	1	2562	1.5341	46.32	46.32	9.11	5.94	2.32	0.66	1.21	3.51515
Tb927.7.5470	POMP36	Mito.membrane	1	2040	1.5668	25.45	25.45	5	3.19	1.56	0.51	0.64	3.05882
Tb927.7.7210	POMP37	Mito.membrane	1	2091	1.9433	156.89	156.89	30.85	15.88	7.59	0.72	2.92	10.5417
Tb927.8.1470	POMP38	Mito.membrane	1	1737	1.3153	31.96	31.96	6.28	4.77	2.75	0.605	1.46	4.54545
Tb927.8.4380	POMP40	Mito.membrane	1	318	10.4977	138.73	138.73	27.28	2.6	8.17	0.825	3.03	9.90303
Tb927.8.5130	POMP41	Mito.membrane	1	1734	1.3865	24.06	24.06	4.73	3.41	1.97	0.505	0.98	3.90099
Tb927.9.9080	POMP5	Mito.membrane	1	762	4.4504	65.13	65.13	12.81	2.88	3.78	0.66	1.92	5.72727
Tb927.9.10560	POMP6	Mito.membrane	1	507	8.7337	217.66	217.66	42.79	4.9	9.66	0.845	3.27	11.432
Tb927.9.12500	POMP7	Mito.membrane	1	1575	1.8949	84.03	84.03	16.52	8.72	5.54	0.695	2.47	7.97122
Tb927.9.13120	POMP8	Mito.membrane	1	747	3.5337	18.8	18.8	3.7	1.05	1.4	0.42	0.49	3.33333
Tb927.11.11460	POMP9	Mito.membrane	1	1872	5.4105	784.08	784.08	154.16	28.49	15.22	0.795	3.93	19.1447
Tb927.8.6600	SAM35, putative	Mito.membrane	2	948	1.4445	20.64	41.28	8.12	5.62	5.93	0.56	2.57	10.5893
Tb927.6.1570	2-hydroxy-3-oxopropionate reductase, putative	Mito.pathway	1	903	13.3344	357.11	357.11	70.21	5.27	5.83	0.71	2.54	8.21127
Tb927.9.6060	2Fe-2S iron-sulfur cluster binding domain containing protein, POMP4	Mito.pathway	1	822	6.7626	86.55	86.55	17.02	2.52	3.06	0.72	1.61	4.25
Tb927.10.2230	adrenodoxin reductase, putative,ferredoxin NADP reductase-like protein	Mito.pathway	1	1803	0.8552	23.72	23.72	4.66	5.45	3.02	0.425	1.59	7.10588
Tb927.6.3050	aldehyde dehydrogenase family, putative	Mito.pathway	1	1632	2.1808	277.83	277.83	54.62	25.05	15.35	0.685	3.94	22.4088
Tb927.10.6190	aldehyde dehydrogenase, putative (ALDH)	Mito.pathway	1	1512	9.321	107.53	107.53	21.14	2.27	1.5	0.5	0.58	3
Tb927.7.6930	ATPase, putative	Mito.pathway	1	1473	1.0786	69.94	69.94	13.75	12.75	8.65	0.475	3.11	18.2105
Tb927.10.11930	beta-D-hydroxybutyrate dehydrogenase	Mito.pathway	2	783	2.5252	108.71	217.42	42.75	16.93	21.62	0.725	4.43	29.8207
Tb927.11.1350	calcium uniporter protein, mitochondrial	Mito.pathway	1	924	1.2911	9.64	9.64	1.9	1.47	1.59	0.47	0.67	3.38298
Tb927.7.3590	Complex II subunit, in SDH complex	Mito.pathway	1	456	6.5149	227.84	227.84	44.8	6.88	15.08	0.79	3.91	19.0886
Tb927.8.1490	Complex II subunit, putative	Mito.pathway	1	312	8.9827	44.21	44.21	8.69	0.97	3.1	0.76	1.63	4.07895
Tb927.10.3040	Complex II subunit, SDH 9 homologue	Mito.pathway	1	408	11.6773	120.24	120.24	23.64	2.02	4.96	0.76	2.31	6.52632
Tb927.11.12040	component of cytochrome c oxidase complex	Mito.pathway	1	324	25.9356	380.76	380.76	74.86	2.89	8.91	0.865	3.16	10.3006
Tb927.3.1890	cytochrome c oxidase assembly protein, putative	Mito.pathway	1	855	6.1353	82.03	82.03	16.13	2.63	3.07	0.75	1.62	4.09333
Tb927.5.3040	Cytochrome c Oxidase complex, MIX protein	Mito.pathway	1	597	5.0159	29.38	29.38	5.78	1.15	1.93	0.63	0.95	3.06349
Tb927.1.3950	D-alanine aminotransferase (ALAT)	Mito.pathway	1	1515	0.9276	274.34	274.34	53.94	58.15	38.38	0.75	5.26	51.1733
Tb927.10.3210	delta-1-pyrroline-5-carboxylate dehydrogenase, putative	Mito.pathway	1	1686	26.3266	3862.13	3862.13	759.33	28.84	17.11	0.83	4.1	20.6145
Tb927.1.1000	developmentally regulated phosphoprotein (dr6)	Mito.pathway	1	1263	3.3376	76.84	76.84	15.11	4.53	3.58	0.585	1.84	6.11966
Tb927.10.7570	dihydrolipoamide acetyltransferase E2 subunit, putative	Mito.pathway	1	1356	9.8245	824.4	824.4	162.08	16.5	12.17	0.75	3.61	16.2267
Tb927.5.4330	dihydrolipoamide branched chain transacylase, putative	Mito.pathway	1	1320	3.0268	82.84	82.84	16.29	5.38	4.08	0.54	2.03	7.55556
Tb927.7.890	FDXA Ferredoxin	Mito.pathway	2	537	4.5374	29.6	59.2	11.64	2.57	4.78	0.515	2.26	9.28155
Tb927.9.6710	flavoprotein monooxygenase, putative	Mito.pathway	1	1788	1.5607	22.39	22.39	4.4	2.82	1.58	0.46	0.66	3.43478
Tb927.3.1000	frataxin	Mito.pathway	1	543	3.0801	24.08	24.08	4.73	1.54	2.83	0.59	1.5	4.79661
Tb927.2.4240	GTP binding protein, putative	Mito.pathway	1	1104	1.8464	65.25	65.25	12.83	6.95	6.29	0.66	2.65	9.5303
Tb927.10.11160	HIRA-interacting protein 5, putative	Mito.pathway	1	1014	6.8633	16.28	16.28	3.2	0.47	0.46	0.455	-1.12	1.01099
Tb927.8.5640	Homologue of T. cruzi Complex II subunit SDH6	Mito.pathway	1	1002	5.9417	271.36	271.36	53.35	8.98	8.96	0.72	3.16	12.4444
Tb927.2.4700	homologue of T. cruzi succinate dehydrogenase complex subunit SDH8	Mito.pathway	1	456	3.5655	108.8	108.8	21.39	6	13.16	0.785	3.72	16.7643
Tb927.9.3410	hypothetical protein, conserved	Mito.pathway	1	381	2.4194	37.74	37.74	7.42	3.07	8.05	#N/A	3.01	#N/A
Tb927.9.6620	hypothetical protein, conserved	Mito.pathway	1	630	5.0456	37.31	37.31	7.34	1.45	2.31	#N/A	1.21	#N/A
Tb927.4.1130	hypothetical protein, conserved	Mito.pathway	1	498	6.3293	5.51	5.51	1.08	0.17	0.34	0.36	-1.56	0.944444
Tb927.1.730	hypothetical protein, conserved	Mito.pathway	1	1710	3.108	18.56	18.56	3.65	1.17	0.69	0.4	-0.54	1.725
Tb927.10.10120	hypothetical protein, conserved	Mito.pathway	1	1725	4.2586	30.22	30.22	5.94	1.39	0.81	0.465	-0.3	1.74194
Tb927.9.10070	hypothetical protein, conserved	Mito.pathway	1	867	7.2615	24.96	24.96	4.91	0.68	0.78	0.435	-0.36	1.7931
Tb927.11.4850	hypothetical protein, conserved	Mito.pathway	1	1332	4.2627	29.17	29.17	5.74	1.35	1.01	0.525	0.01	1.92381
Tb927.11.13910	hypothetical protein, conserved	Mito.pathway	1	798	6.5164	23.8	23.8	4.68	0.72	0.9	0.465	-0.15	1.93548
Tb927.9.11350	hypothetical protein, conserved	Mito.pathway	1	933	4.6917	18.41	18.41	3.62	0.77	0.83	0.395	-0.27	2.10127
Tb927.4.1440	hypothetical protein, conserved	Mito.pathway	1	618	2.6446	7.95	7.95	1.56	0.59	0.95	0.45	-0.07	2.11111
Tb927.10.8610	hypothetical protein, conserved	Mito.pathway	1	2658	2.5601	42.35	42.35	8.33	3.25	1.22	0.54	0.29	2.25926
Tb927.10.2680	hypothetical protein, conserved	Mito.pathway	1	1728	4.0398	45.65	45.65	8.98	2.22	1.29	0.565	0.37	2.28319
Tb927.11.10720	hypothetical protein, conserved	Mito.pathway	1	2757	2.0251	36.87	36.87	7.25	3.58	1.3	0.56	0.38	2.32143
Tb927.3.2370	hypothetical protein, conserved	Mito.pathway	1	405	10.1985	27.39	27.39	5.39	0.53	1.3	0.56	0.38	2.32143
Tb927.8.4250	hypothetical protein, conserved	Mito.pathway	1	1401	4.2747	37.16	37.16	7.31	1.71	1.22	0.515	0.29	2.36893
Tb927.6.2630	hypothetical protein, conserved	Mito.pathway	1	1320	4.1599	33.46	33.46	6.58	1.58	1.2	0.5	0.26	2.4
Tb927.11.6470	hypothetical protein, conserved	Mito.pathway	1	438	9.2426	29.96	29.96	5.89	0.64	1.45	0.6	0.54	2.41667
Tb927.10.1930	hypothetical protein, conserved	Mito.pathway	1	1944	2.6841	43.25	43.25	8.5	3.17	1.63	0.625	0.7	2.608
Tb927.11.13710	hypothetical protein, conserved	Mito.pathway	1	558	10.6579	48.99	48.99	9.63	0.9	1.62	0.62	0.7	2.6129
Tb927.2.4380	hypothetical protein, conserved	Mito.pathway	1	1236	2.9682	28.85	28.85	5.67	1.91	1.55	0.59	0.63	2.62712
Tb927.7.2990	hypothetical protein, conserved	Mito.pathway	2	930	6.8737	25.72	51.44	10.11	1.47	1.58	0.595	0.66	2.65546
Tb927.10.3590	hypothetical protein, conserved	Mito.pathway	1	1680	3.0875	40.18	40.18	7.9	2.56	1.52	0.57	0.6	2.66667
Tb927.10.10780	hypothetical protein, conserved	Mito.pathway	1	645	7.0783	32.47	32.47	6.38	0.9	1.4	0.52	0.49	2.69231
Tb927.3.940	hypothetical protein, conserved	Mito.pathway	1	465	8.9092	38.9	38.9	7.65	0.86	1.85	0.685	0.89	2.70073
Tb927.11.13830	hypothetical protein, conserved	Mito.pathway	1	942	4.6535	33.12	33.12	6.51	1.4	1.49	0.545	0.58	2.73394
Tb927.9.3600	hypothetical protein, conserved	Mito.pathway	1	927	2.7287	21.68	21.68	4.26	1.56	1.68	0.61	0.75	2.7541
Tb927.10.11520	hypothetical protein, conserved	Mito.pathway	1	354	12.3352	49.14	49.14	9.66	0.78	2.21	0.79	1.14	2.79747
Tb927.3.2130	hypothetical protein, conserved	Mito.pathway	1	2241	2.2836	35.04	35.04	6.89	3.02	1.35	0.48	0.43	2.8125
Tb927.9.6910	hypothetical protein, conserved	Mito.pathway	1	489	4.7763	16.75	16.75	3.29	0.69	1.41	0.5	0.5	2.82
Tb927.7.5260	hypothetical protein, conserved	Mito.pathway	1	582	10.9031	58.04	58.04	11.41	1.05	1.8	0.635	0.85	2.83465
Tb927.10.760	hypothetical protein, conserved	Mito.pathway	1	1059	3.1455	31.87	31.87	6.27	1.99	1.88	0.65	0.91	2.89231
Tb927.10.13850	hypothetical protein, conserved	Mito.pathway	1	1143	6.1603	55.14	55.14	10.84	1.76	1.54	0.525	0.62	2.93333
Tb927.1.1610	hypothetical protein, conserved	Mito.pathway	1	813	1.6619	7.78	7.78	1.53	0.92	1.13	0.38	0.18	2.97368
Tb927.10.9810	hypothetical protein, conserved	Mito.pathway	1	906	7.3347	66.68	66.68	13.11	1.79	1.97	0.66	0.98	2.98485
Tb927.2.5930	hypothetical protein, conserved	Mito.pathway	1	1572	5.096	64.96	64.96	12.77	2.51	1.59	0.515	0.67	3.08738
Tb927.7.3100	hypothetical protein, conserved	Mito.pathway	1	1827	3.0589	49.11	49.11	9.66	3.16	1.73	0.56	0.79	3.08929
Tb927.7.5440	hypothetical protein, conserved	Mito.pathway	1	5967	1.1248	73.27	73.27	14.41	12.81	2.15	0.695	1.1	3.09353
Tb927.1.790	hypothetical protein, conserved	Mito.pathway	1	2406	1.5788	38.23	38.23	7.52	4.76	1.98	0.615	0.99	3.21951
Tb927.10.430	hypothetical protein, conserved	Mito.pathway	1	1122	5.8501	76.73	76.73	15.09	2.58	2.3	0.68	1.2	3.38235
Tb927.7.4440	hypothetical protein, conserved	Mito.pathway	1	879	3.3549	35.59	35.59	7	2.09	2.37	0.66	1.24	3.59091
Tb927.11.570	hypothetical protein, conserved	Mito.pathway	1	564	5.1386	32.49	32.49	6.39	1.24	2.2	0.61	1.14	3.60656
Tb927.3.3660	hypothetical protein, conserved	Mito.pathway	1	795	6.4927	63.72	63.72	12.53	1.93	2.43	0.665	1.28	3.65414
Tb927.7.2630	hypothetical protein, conserved	Mito.pathway	1	2766	1.3564	34.56	34.56	6.79	5.01	1.81	0.49	0.86	3.69388
Tb927.3.2300	hypothetical protein, conserved	Mito.pathway	1	606	4.645	34.55	34.55	6.79	1.46	2.41	0.65	1.27	3.70769
Tb927.3.950	hypothetical protein, conserved	Mito.pathway	1	1263	2.5575	38.32	38.32	7.53	2.94	2.33	0.62	1.22	3.75806
Tb927.10.9120	hypothetical protein, conserved	Mito.pathway	1	714	2.9629	22.48	22.48	4.42	1.49	2.09	0.555	1.06	3.76577
Tb927.4.330	hypothetical protein, conserved	Mito.pathway	1	1140	5.8641	77.92	77.92	15.32	2.61	2.29	0.605	1.2	3.78512
Tb927.11.16530	hypothetical protein, conserved	Mito.pathway	1	3207	1.5473	58.59	58.59	11.52	7.45	2.32	0.605	1.21	3.83471
Tb927.10.6170	hypothetical protein, conserved	Mito.pathway	1	4527	1.074	56.52	56.52	11.11	10.34	2.29	0.595	1.2	3.84874
Tb927.8.5660	hypothetical protein, conserved	Mito.pathway	1	657	3.1856	22.66	22.66	4.46	1.4	2.13	0.55	1.09	3.87273
Tb927.7.7440	hypothetical protein, conserved	Mito.pathway	1	420	13.6552	86.2	86.2	16.95	1.24	2.96	0.755	1.57	3.92053
Tb927.11.9570	hypothetical protein, conserved	Mito.pathway	2	897	12.0129	64.18	128.36	25.24	2.1	2.34	0.59	1.23	3.9661
Tb927.11.9570	hypothetical protein, conserved	Mito.pathway	2	897	12.0129	64.18	128.36	25.24	2.1	2.34	0.59	1.23	3.9661
Tb927.10.3320	hypothetical protein, conserved	Mito.pathway	1	1671	1.1794	18.52	18.52	3.64	3.09	1.85	0.465	0.89	3.97849
Tb927.3.2010	hypothetical protein, conserved	Mito.pathway	1	1665	1.8466	22.18	22.18	4.36	2.36	1.42	0.355	0.51	4
Tb927.4.2360	hypothetical protein, conserved	Mito.pathway	1	963	7.3978	108.55	108.55	21.34	2.88	3	0.745	1.58	4.02685
Tb927.10.4550	hypothetical protein, conserved	Mito.pathway	1	471	5.5829	26.57	26.57	5.22	0.93	1.99	0.49	0.99	4.06122
Tb927.3.1720	hypothetical protein, conserved	Mito.pathway	1	285	8.0398	37.41	37.41	7.36	0.92	3.21	0.78	1.68	4.11538
Tb927.11.8800	hypothetical protein, conserved	Mito.pathway	1	834	4.4992	40.75	40.75	8.01	1.78	2.13	0.515	1.09	4.13592
Tb927.8.3090	hypothetical protein, conserved	Mito.pathway	1	408	11.9371	61.29	61.29	12.05	1.01	2.47	0.595	1.3	4.15126
Tb927.10.7910	hypothetical protein, conserved	Mito.pathway	1	570	4.5361	30.85	30.85	6.07	1.34	2.35	0.555	1.23	4.23423
Tb927.10.9280	hypothetical protein, conserved	Mito.pathway	1	2874	1.8775	65.12	65.12	12.8	6.82	2.37	0.555	1.24	4.27027
Tb927.11.3940	hypothetical protein, conserved	Mito.pathway	1	966	3.9481	48.84	48.84	9.6	2.43	2.52	0.585	1.33	4.30769
Tb927.7.1080	hypothetical protein, conserved	Mito.pathway	1	1083	3.2862	47.54	47.54	9.35	2.85	2.63	0.61	1.4	4.31148
Tb927.4.630	hypothetical protein, conserved	Mito.pathway	1	906	2.8443	32.84	32.84	6.46	2.27	2.51	0.565	1.33	4.44248
Tb927.7.5110	hypothetical protein, conserved	Mito.pathway	1	1710	3.1585	68.52	68.52	13.47	4.26	2.49	0.56	1.32	4.44643
Tb927.2.2940	hypothetical protein, conserved	Mito.pathway	1	900	2.4623	24.17	24.17	4.75	1.93	2.14	0.48	1.1	4.45833
Tb927.8.4000	hypothetical protein, conserved	Mito.pathway	2	1911	3.5817	34.55	69.1	13.59	3.79	1.99	0.44	0.99	4.52273
Tb927.5.2810	hypothetical protein, conserved	Mito.pathway	1	534	3.2747	16.88	16.88	3.32	1.01	1.9	0.42	0.93	4.52381
Tb927.10.9000	hypothetical protein, conserved	Mito.pathway	1	4926	1.6536	119.21	119.21	23.44	14.18	2.88	0.625	1.53	4.608
Tb927.9.10500	hypothetical protein, conserved	Mito.pathway	1	1590	3.7524	86.18	86.18	16.94	4.51	2.84	0.615	1.51	4.61789
Tb927.8.1770	hypothetical protein, conserved	Mito.pathway	1	1581	3.6993	75.38	75.38	14.82	4.01	2.53	0.54	1.34	4.68519
Tb927.6.1590	hypothetical protein, conserved	Mito.pathway	1	1545	3.5485	61.57	61.57	12.11	3.41	2.21	0.47	1.14	4.70213
Tb927.7.2200	hypothetical protein, conserved	Mito.pathway	1	237	15.4504	64.17	64.17	12.62	0.82	3.45	0.715	1.79	4.82517
Tb927.11.1400	hypothetical protein, conserved	Mito.pathway	1	2538	1.5963	59.78	59.78	11.75	7.36	2.9	0.595	1.54	4.87395
Tb927.5.2150	hypothetical protein, conserved	Mito.pathway	1	1590	3.7748	88.48	88.48	17.4	4.61	2.9	0.595	1.54	4.87395
Tb927.11.14700	hypothetical protein, conserved	Mito.pathway	1	1644	1.9257	44.14	44.14	8.68	4.51	2.74	0.56	1.45	4.89286
Tb927.11.5920	hypothetical protein, conserved	Mito.pathway	1	2532	0.8268	22.11	22.11	4.35	5.26	2.08	0.425	1.06	4.89412
Tb927.10.8630	hypothetical protein, conserved	Mito.pathway	1	768	8.3234	108.25	108.25	21.28	2.56	3.33	0.68	1.74	4.89706
Tb927.9.3780	hypothetical protein, conserved	Mito.pathway	1	261	15.3812	72.6	72.6	14.27	0.93	3.55	0.715	1.83	4.96503
Tb927.8.580	hypothetical protein, conserved	Mito.pathway	1	1068	3.0611	50.94	50.94	10.02	3.27	3.06	0.615	1.61	4.97561
Tb927.11.12160	hypothetical protein, conserved	Mito.pathway	1	603	2.5476	19.71	19.71	3.88	1.52	2.53	0.5	1.34	5.06
Tb927.10.9830	hypothetical protein, conserved	Mito.pathway	1	474	21.6652	233.88	233.88	45.98	2.12	4.48	0.88	2.16	5.09091
Tb927.11.4680	hypothetical protein, conserved	Mito.pathway	1	1041	4.5004	82.83	82.83	16.29	3.62	3.48	0.68	1.8	5.11765
Tb927.8.5420	hypothetical protein, conserved	Mito.pathway	1	1245	3.0091	47.79	47.79	9.4	3.12	2.51	0.485	1.33	5.17526
Tb927.5.4080	hypothetical protein, conserved	Mito.pathway	1	1602	1.6027	30.75	30.75	6.05	3.77	2.36	0.45	1.24	5.24444
Tb927.10.2300	hypothetical protein, conserved	Mito.pathway	1	579	1.7007	12.28	12.28	2.41	1.42	2.45	0.46	1.29	5.32609
Tb927.9.7020	hypothetical protein, conserved	Mito.pathway	1	678	1.5764	13.44	13.44	2.64	1.67	2.47	0.455	1.3	5.42857
Tb927.6.2380	hypothetical protein, conserved	Mito.pathway	1	2166	1.862	66.4	66.4	13.05	7.01	3.24	0.595	1.7	5.44538
Tb927.3.2080	hypothetical protein, conserved	Mito.pathway	1	783	3.4708	43.77	43.77	8.61	2.48	3.17	0.57	1.66	5.5614
Tb927.3.1730	hypothetical protein, conserved	Mito.pathway	1	696	3.3875	43.79	43.79	8.61	2.54	3.65	0.63	1.87	5.79365
Tb927.3.750	hypothetical protein, conserved	Mito.pathway	1	1005	3.9081	61.89	61.89	12.17	3.11	3.1	0.535	1.63	5.79439
Tb927.6.1200	hypothetical protein, conserved	Mito.pathway	1	1407	3.8291	94.06	94.06	18.49	4.83	3.43	0.59	1.78	5.81356
Tb927.1.840	hypothetical protein, conserved	Mito.pathway	1	564	2.7095	25.06	25.06	4.93	1.82	3.23	0.55	1.69	5.87273
Tb927.9.1380	hypothetical protein, conserved	Mito.pathway	1	1140	8.906	147.11	147.11	28.92	3.25	2.85	0.485	1.51	5.87629
Tb927.4.2580	hypothetical protein, conserved	Mito.pathway	1	3021	0.9511	45.11	45.11	8.87	9.33	3.09	0.52	1.63	5.94231
Tb927.9.9310	hypothetical protein, conserved	Mito.pathway	1	2901	2.015	108.89	108.89	21.41	10.63	3.66	0.615	1.87	5.95122
Tb927.10.1660	hypothetical protein, conserved	Mito.pathway	1	888	3.9021	61.67	61.67	12.12	3.11	3.5	0.585	1.81	5.98291
Tb927.11.6830	hypothetical protein, conserved	Mito.pathway	1	2904	1.4015	73.11	73.11	14.37	10.25	3.53	0.585	1.82	6.03419
Tb927.8.6560	hypothetical protein, conserved	Mito.pathway	1	1122	1.0357	19.79	19.79	3.89	3.76	3.35	0.555	1.74	6.03604
Tb927.9.2270	hypothetical protein, conserved	Mito.pathway	1	2190	2.3992	109.32	109.32	21.49	8.96	4.09	0.67	2.03	6.10448
Tb927.11.6660	hypothetical protein, conserved	Mito.pathway	1	2808	2.4198	137.29	137.29	26.99	11.15	3.97	0.64	1.99	6.20313
Tb927.3.2670	hypothetical protein, conserved	Mito.pathway	1	810	4.4317	76.5	76.5	15.04	3.39	4.19	0.675	2.07	6.20741
Tb927.9.1950	hypothetical protein, conserved	Mito.pathway	1	1224	2.2971	50.66	50.66	9.96	4.34	3.54	0.57	1.82	6.21053
Tb927.7.2690	hypothetical protein, conserved	Mito.pathway	1	363	3.679	20.82	20.82	4.09	1.11	3.06	0.49	1.61	6.2449
Tb927.7.5280	hypothetical protein, conserved	Mito.pathway	1	6205	0.9043	133.67	133.67	26.28	29.06	4.68	0.745	2.23	6.28188
Tb927.4.1760	hypothetical protein, conserved	Mito.pathway	1	474	2.9403	28.18	28.18	5.54	1.88	3.98	0.63	1.99	6.31746
Tb927.4.600	hypothetical protein, conserved	Mito.pathway	1	954	6.2015	120.11	120.11	23.61	3.81	3.99	0.63	2	6.33333
Tb927.11.1290	hypothetical protein, conserved	Mito.pathway	1	1197	1.928	40.5	40.5	7.96	4.13	3.45	0.54	1.79	6.38889
Tb927.4.3660	hypothetical protein, conserved	Mito.pathway	1	1446	2.0938	41.02	41.02	8.06	3.85	2.66	0.415	1.41	6.40964
Tb927.1.740	hypothetical protein, conserved	Mito.pathway	1	1308	2.6251	62.68	62.68	12.32	4.69	3.59	0.56	1.84	6.41071
Tb927.10.11900	hypothetical protein, conserved	Mito.pathway	1	504	6.0478	60.69	60.69	11.93	1.97	3.91	0.605	1.97	6.46281
Tb927.8.7040	hypothetical protein, conserved	Mito.pathway	1	570	9.562	121.93	121.93	23.97	2.51	4.4	0.67	2.14	6.56716
Tb927.11.7250	hypothetical protein, conserved	Mito.pathway	1	1491	2.0174	66.42	66.42	13.06	6.47	4.34	0.66	2.12	6.57576
Tb927.3.3890	hypothetical protein, conserved	Mito.pathway	1	963	3.318	71	71	13.96	4.21	4.37	0.65	2.13	6.72308
Tb927.7.3770	hypothetical protein, conserved	Mito.pathway	1	1728	2.3603	86.08	86.08	16.92	7.17	4.15	0.615	2.05	6.74797
Tb927.11.11380	hypothetical protein, conserved	Mito.pathway	1	1653	4.2028	138.29	138.29	27.19	6.47	3.91	0.57	1.97	6.85965
Tb927.9.13580	hypothetical protein, conserved	Mito.pathway	1	1269	2.9936	64.34	64.34	12.65	4.23	3.33	0.485	1.74	6.86598
Tb927.10.5540	hypothetical protein, conserved	Mito.pathway	1	816	2.5656	38.52	38.52	7.57	2.95	3.62	0.525	1.86	6.89524
Tb927.11.9750	hypothetical protein, conserved	Mito.pathway	1	1890	1.3653	44.07	44.07	8.66	6.34	3.36	0.48	1.75	7
Tb927.8.4930	hypothetical protein, conserved	Mito.pathway	1	918	2.9544	56.27	56.27	11.06	3.74	4.08	0.58	2.03	7.03448
Tb927.6.4070	hypothetical protein, conserved	Mito.pathway	1	786	10.7034	181.36	181.36	35.66	3.33	4.24	0.6	2.08	7.06667
Tb927.8.2470	hypothetical protein, conserved	Mito.pathway	1	285	8.6029	63.36	63.36	12.46	1.45	5.08	0.715	2.34	7.1049
Tb927.11.13510	hypothetical protein, conserved	Mito.pathway	1	543	4.586	61.4	61.4	12.07	2.63	4.85	0.665	2.28	7.29323
Tb927.10.8980	hypothetical protein, conserved	Mito.pathway	1	510	26.6896	407.22	407.22	80.06	3	5.88	0.8	2.56	7.35
Tb927.8.5100	hypothetical protein, conserved	Mito.pathway	1	8643	0.8523	219.75	219.75	43.2	50.69	5.86	0.785	2.55	7.46497
Tb927.4.830	hypothetical protein, conserved	Mito.pathway	1	291	2.887	19.13	19.13	3.76	1.3	4.48	0.58	2.16	7.72414
Tb927.10.770	hypothetical protein, conserved	Mito.pathway	1	1899	2.0977	106.15	106.15	20.87	9.95	5.24	0.675	2.39	7.76296
Tb927.6.1410	hypothetical protein, conserved	Mito.pathway	1	690	2.8747	49.82	49.82	9.8	3.41	4.94	0.63	2.3	7.84127
Tb927.11.1700	hypothetical protein, conserved	Mito.pathway	1	1713	3.084	131.91	131.91	25.93	8.41	4.91	0.615	2.3	7.98374
Tb927.11.240	hypothetical protein, conserved	Mito.pathway	1	3156	1.3627	113.56	113.56	22.33	16.39	5.19	0.645	2.38	8.04651
Tb927.5.530	hypothetical protein, conserved	Mito.pathway	1	1986	1.239	53.22	53.22	10.46	8.44	4.25	0.525	2.09	8.09524
Tb927.7.910	hypothetical protein, conserved	Mito.pathway	1	2142	1.9236	85.7	85.7	16.85	8.76	4.09	0.5	2.03	8.18
Tb927.5.1130	hypothetical protein, conserved	Mito.pathway	1	939	2.1482	69.13	69.13	13.59	6.33	6.74	0.805	2.75	8.37267
Tb927.6.2510	hypothetical protein, conserved	Mito.pathway	1	441	9.1327	136.98	136.98	26.93	2.95	6.69	0.775	2.74	8.63226
Tb927.11.16750	hypothetical protein, conserved	Mito.pathway	1	705	5.6909	121.47	121.47	23.88	4.2	5.95	0.68	2.57	8.75
Tb927.3.4260	hypothetical protein, conserved	Mito.pathway	1	1107	2.8408	93.46	93.46	18.37	6.47	5.84	0.65	2.55	8.98462
Tb927.11.6980	hypothetical protein, conserved	Mito.pathway	1	1824	3.2862	154.91	154.91	30.46	9.27	5.08	0.56	2.34	9.07143
Tb927.9.3540	hypothetical protein, conserved	Mito.pathway	1	354	7.6479	68.18	68.18	13.4	1.75	4.95	0.54	2.31	9.16667
Tb927.8.5220	hypothetical protein, conserved	Mito.pathway	1	3147	1.0143	93	93	18.28	18.02	5.73	0.6	2.52	9.55
Tb927.11.1950	hypothetical protein, conserved	Mito.pathway	1	669	1.5591	25.5	25.5	5.01	3.21	4.8	0.5	2.26	9.6
Tb927.6.590	hypothetical protein, conserved	Mito.pathway	1	297	47.4958	586.56	586.56	115.32	2.43	8.18	0.85	3.03	9.62353
Tb927.6.3360	hypothetical protein, conserved	Mito.pathway	1	492	1.541	18.57	18.57	3.65	2.37	4.81	0.495	2.27	9.71717
Tb927.11.4810	hypothetical protein, conserved	Mito.pathway	1	525	3.4314	56.87	56.87	11.18	3.26	6.21	0.63	2.63	9.85714
Tb927.5.3300	hypothetical protein, conserved	Mito.pathway	1	648	3.8628	92.25	92.25	18.14	4.7	7.25	0.735	2.86	9.86395
Tb927.10.5400	hypothetical protein, conserved	Mito.pathway	1	1725	1.9946	109.36	109.36	21.5	10.78	6.25	0.625	2.64	10
Tb927.11.1620	hypothetical protein, conserved	Mito.pathway	1	579	4.2528	90.08	90.08	17.71	4.16	7.19	0.715	2.85	10.0559
Tb927.11.15070	hypothetical protein, conserved	Mito.pathway	1	3231	1.2812	119.47	119.47	23.49	18.33	5.67	0.55	2.5	10.3091
Tb927.11.11620	hypothetical protein, conserved	Mito.pathway	1	717	2.6715	68.37	68.37	13.44	5.03	7.02	0.68	2.81	10.3235
Tb927.8.2880	hypothetical protein, conserved	Mito.pathway	1	3396	0.5634	70	70	13.76	24.42	7.19	0.685	2.85	10.4964
Tb927.10.9970	hypothetical protein, conserved	Mito.pathway	1	3075	1.9948	210.77	210.77	41.44	20.77	6.76	0.635	2.76	10.6457
Tb927.5.3340	hypothetical protein, conserved	Mito.pathway	1	288	4.8901	63.17	63.17	12.42	2.54	8.82	0.78	3.14	11.3077
Tb927.10.7610	hypothetical protein, conserved	Mito.pathway	1	4299	1.2946	208.06	208.06	40.91	31.6	7.35	0.65	2.88	11.3077
Tb927.3.4030	hypothetical protein, conserved	Mito.pathway	1	3642	0.9854	138.37	138.37	27.2	27.6	7.58	0.66	2.92	11.4848
Tb927.11.9150	hypothetical protein, conserved	Mito.pathway	1	5187	0.5557	112.54	112.54	22.13	39.82	7.68	0.655	2.94	11.7252
Tb927.1.1730	hypothetical protein, conserved	Mito.pathway	1	2082	1.4268	109.81	109.81	21.59	15.13	7.27	0.6	2.86	12.1167
Tb927.10.5500	hypothetical protein, conserved	Mito.pathway	1	1041	1.4673	52.89	52.89	10.4	7.09	6.81	0.56	2.77	12.1607
Tb927.7.2410	hypothetical protein, conserved	Mito.pathway	1	1803	2.3197	154.61	154.61	30.4	13.11	7.27	0.59	2.86	12.322
Tb927.6.1890	hypothetical protein, conserved	Mito.pathway	1	1809	1.7186	127.9	127.9	25.15	14.63	8.09	0.65	3.02	12.4462
Tb927.10.4240	hypothetical protein, conserved	Mito.pathway	1	363	22.1449	445.22	445.22	87.53	3.95	10.89	0.84	3.44	12.9643
Tb927.8.2670	hypothetical protein, conserved	Mito.pathway	1	1287	1.9766	84.62	84.62	16.64	8.42	6.54	0.5	2.71	13.08
Tb927.2.2210	hypothetical protein, conserved	Mito.pathway	1	3120	0.787	86.74	86.74	17.05	21.66	6.94	0.52	2.79	13.3462
Tb927.10.4850	hypothetical protein, conserved	Mito.pathway	1	1419	2.2633	130.17	130.17	25.59	11.31	7.97	0.58	2.99	13.7414
Tb927.6.2010	hypothetical protein, conserved	Mito.pathway	1	1572	3.931	288.09	288.09	56.64	14.41	9.17	0.625	3.2	14.672
Tb927.7.2390	hypothetical protein, conserved	Mito.pathway	1	2856	1.122	207.05	207.05	40.71	36.28	12.7	0.745	3.67	17.047
Tb927.10.11770	hypothetical protein, conserved	Mito.pathway	1	390	5.2741	137.45	137.45	27.02	5.12	13.14	0.77	3.72	17.0649
Tb927.1.4230	hypothetical protein, conserved	Mito.pathway	1	1281	1.3728	94.14	94.14	18.51	13.48	10.53	0.595	3.4	17.6975
Tb927.8.6110	hypothetical protein, conserved	Mito.pathway	1	1500	17.2813	1797.94	1797.94	353.49	20.46	13.64	0.75	3.77	18.1867
Tb927.7.640	hypothetical protein, conserved	Mito.pathway	1	1005	1.3861	110.66	110.66	21.76	15.7	15.62	0.71	3.97	22
Tb927.11.10960	hypothetical protein, conserved	Mito.pathway	1	1953	0.6698	114.03	114.03	22.42	33.47	17.14	0.64	4.1	26.7813
Tb927.8.4240	hypothetical protein, conserved	Mito.pathway	1	5070	0.457	242.48	242.48	47.67	104.31	20.57	0.755	4.36	27.245
Tb927.10.8730	hypothetical protein, conserved	Mito.pathway	2	1590	2.5218	213.97	427.94	84.14	33.37	20.98	0.63	4.39	33.3016
Tb927.3.3680	hypothetical protein, conserved	Mito.pathway	1	414	0.67	29.2	29.2	5.74	8.57	20.69	0.555	4.37	37.2793
Tb927.10.14860	hypothetical protein, conserved	Mito.pathway	1	2142	0.861	218.75	218.75	43.01	49.95	23.32	0.52	4.54	44.8462
Tb927.6.3350	hypothetical protein, conserved (YCF45-like)	Mito.pathway	1	1596	0.8474	42.13	42.13	8.28	9.77	6.12	0.48	2.61	12.75
Tb927.7.3810	hypothetical protein, conserved, , 2 Cold-shock domains	Mito.pathway	1	1146	3.5363	189.75	189.75	37.31	10.55	9.21	0.565	3.2	16.3009
Tb927.3.4210	hypothetical protein, conserved, dsRNA binding domain	Mito.pathway	1	5313	0.4553	72.65	72.65	14.28	31.36	5.9	0.66	2.56	8.93939
Tb927.11.3300	hypothetical protein, conserved, HA tagged is in mitochondrion, poly(Q), rich in E, K.	Mito.pathway	1	2799	1.41	254.68	254.68	50.07	35.51	12.69	0.83	3.67	15.2892
Tb927.10.14020	hypothetical protein, conserved, in mitochondrion	Mito.pathway	1	1290	2.6936	39.7	39.7	7.81	2.9	2.25	0.465	1.17	4.83871
Tb927.11.4330	hypothetical protein, conserved, no clear yeast or human matches	Mito.pathway	1	570	3.3735	15.09	15.09	2.97	0.88	1.54	0.555	0.62	2.77477
Tb927.10.6200	hypothetical protein, conserved, no clear yeast or human matches	Mito.pathway	1	315	13.0527	230.12	230.12	45.24	3.47	11	0.86	3.46	12.7907
Tb927.4.720	hypothetical protein, conserved, no clear yeast or human matches	Mito.pathway	1	318	11.7396	243.92	243.92	47.96	4.09	12.85	0.88	3.68	14.6023
Tb927.11.4870	hypothetical protein, conserved, no clear yeast or human matches, domain of unknown funciton	Mito.pathway	1	663	5.5169	66.87	66.87	13.15	2.38	3.6	0.6	1.85	6
Tb927.9.15270	hypothetical protein, conserved, only match is to hypothetical protein ACA1_387870 [Acanthamoeba castellanii str. Neff]	Mito.pathway	1	1632	2.1715	32.95	32.95	6.48	2.98	1.83	0.425	0.87	4.30588
Tb927.11.4320	hypothetical protein, conserved, PF02622 DUF179	Mito.pathway	1	1428	4.318	183.39	183.39	36.06	8.35	5.85	0.585	2.55	10
Tb927.1.5000	hypothetical protein, conserved, possibly mitochondrial, no yeast or human match	Mito.pathway	1	816	6.7423	118.25	118.25	23.25	3.45	4.23	0.645	2.08	6.55814
Tb927.11.5820	hypothetical protein, conserved, probably in mitochondrion	Mito.pathway	1	909	15.9287	581.1	581.1	114.25	7.17	7.89	0.815	2.98	9.68098
Tb927.6.1860	hypothetical protein, conserved, prokaryotic ribosome recycling factor domain, no Sc match	Mito.pathway	1	825	6.3256	95.6	95.6	18.8	2.97	3.6	0.575	1.85	6.26087
Tb927.10.3770	hypothetical protein, conserved,predicted TPR repeat protein	Mito.pathway	1	2103	2.5855	131.39	131.39	25.83	9.99	4.75	0.6	2.25	7.91667
Tb927.4.2440	hypothetical protein, very weak match to yeast ribosomal protein RSM23	Mito.pathway	1	1155	2.6262	32.31	32.31	6.35	2.42	2.09	0.475	1.06	4.4
Tb927.5.500	in situ HA-tagged protein colocalizes with mitochondrion (TRitrypDB comment)	Mito.pathway	1	4212	1.1289	277.48	277.48	54.55	48.32	11.47	0.83	3.52	13.8193
Tb927.8.7170	inositol polyphosphate 1-phosphatase, putative	Mito.pathway	1	1173	4.6501	147.53	147.53	29.01	6.24	5.32	0.705	2.41	7.5461
Tb927.5.3350	iron superoxide dismutase, putative	Mito.pathway	3	717	8.6701	286.19	858.57	168.8	19.47	27.15	0.855	4.76	31.7544
Tb927.9.11720	iron-sulfur cluster assembly protein ISCU	Mito.pathway	1	543	7.1477	80.8	80.8	15.89	2.22	4.09	0.77	2.03	5.31169
Tb927.10.12000	iron-sulfur cluster assembly protein, ISD11, needed foraconitatase, fumarase & thiolation of mitochodrial and cytosolic tRNA	Mito.pathway	1	300	5.5232	37.64	37.64	7.4	1.34	4.47	0.71	2.16	6.29577
Tb927.8.5540	ISA1 mitochondrial Iron-Sulfur cluster biosynthesis	Mito.pathway	6	819	4.8416	48.29	289.74	56.97	11.77	14.37	0.575	3.84	24.9913
Tb927.6.2790	L-threonine 3-dehydrogenase, putative	Mito.pathway	1	999	43.3813	3416.07	3416.07	671.63	15.48	15.5	0.86	3.95	18.0233
Tb927.8.630	lipoate-protein ligase, lipoyltransferase, lipoate biosynthesis protein, putative	Mito.pathway	1	1539	2.1798	14.88	14.88	2.93	1.34	0.87	0.455	-0.2	1.91209
Tb927.11.9390	lipoate-protein ligase, putative,lipoyltransferase, putative	Mito.pathway	1	798	3.1645	11.76	11.76	2.31	0.73	0.91	0.42	-0.14	2.16667
Tb927.9.9840	lipoic acid containing carrier protein, putative	Mito.pathway	1	417	22.7364	228.39	228.39	44.9	1.97	4.74	0.755	2.24	6.27815
Tb927.11.15470	methionyl-tRNA formyltransferase	Mito.pathway	1	1956	1.6584	35.37	35.37	6.95	4.19	2.14	0.47	1.1	4.55319
Tb927.10.5050	Mitochondrial ATP synthase epsilon subunit, putative	Mito.pathway	1	228	22.4505	268.53	268.53	52.8	2.35	10.32	0.73	3.37	14.137
Tb927.8.3320	Mitochondrial ATP synthase subunit, putative	Mito.pathway	1	1207	1.7996	24.85	24.85	4.89	2.72	2.25	0.565	1.17	3.9823
Tb927.11.6250	Mitochondrial ATP synthase subunit, putative	Mito.pathway	1	810	28.4819	454.4	454.4	89.34	3.14	3.87	0.875	1.95	4.42286
Tb927.4.3450	Mitochondrial ATP synthase subunit, putative	Mito.pathway	1	345	30.0353	284.63	284.63	55.96	1.86	5.4	0.84	2.43	6.42857
Tb927.11.1270	Mitochondrial ATP synthase subunit, putative	Mito.pathway	1	510	28.622	419.78	419.78	82.53	2.88	5.65	0.855	2.5	6.60819
Tb927.5.2930	Mitochondrial ATP synthase subunit, putative	Mito.pathway	1	1113	20.1464	762.88	762.88	149.99	7.45	6.69	0.815	2.74	8.20859
Tb927.7.840	Mitochondrial ATP synthase subunit, putative	Mito.pathway	1	375	20.293	326	326	64.09	3.16	8.42	0.885	3.07	9.51412
Tb927.5.3090	Mitochondrial ATP synthase subunit, putative	Mito.pathway	1	306	21.3468	296.46	296.46	58.29	2.73	8.92	0.875	3.16	10.1943
Tb927.3.1690	Mitochondrial ATP synthase subunit, putative	Mito.pathway	1	438	19.2696	402.11	402.11	79.06	4.1	9.37	0.865	3.23	10.8324
Tb927.3.2880	Mitochondrial ATP synthase subunit, putative	Mito.pathway	1	315	9.1791	142.28	142.28	27.97	3.05	9.67	0.845	3.27	11.4438
Tb927.3.2180	Mitochondrial ATP synthase subunit, putative	Mito.pathway	1	471	16.2248	446.4	446.4	87.77	5.41	11.49	0.875	3.52	13.1314
Tb927.10.8030	Mitochondrial ATP synthase subunit, putative	Mito.pathway	1	768	10.8967	552.61	552.61	108.65	9.97	12.98	0.895	3.7	14.5028
Tb927.2.3610	Mitochondrial ATP synthase subunit, putative	Mito.pathway	1	435	11.4275	355.12	355.12	69.82	6.11	14.05	0.85	3.81	16.5294
Tb927.10.520	Mitochondrial ATP synthase subunit, putative	Mito.pathway	1	1191	9.4673	930.77	930.77	183	19.33	16.23	0.815	4.02	19.9141
Tb927.4.3300	mitochondrial ATP-dependent zinc metallopeptidase, putative	Mito.pathway	2	2160	3.4642	150.88	301.76	59.33	17.13	7.93	0.525	2.99	15.1048
Tb927.10.7620	mitochondrial ATP-dependent zinc metallopeptidase, putative,metallo-peptidase, Clan MA(E) Family M41	Mito.pathway	2	1974	2.8079	247.1	494.2	97.16	34.6	17.53	0.615	4.13	28.5041
Tb927.8.1850	mitochondrial calcium uptake 1 MICU1	Mito.pathway	1	1233	3.2057	59.38	59.38	11.67	3.64	2.95	0.61	1.56	4.83607
Tb927.7.7080	mitochondrial glycoprotein-like protein	Mito.pathway	1	1119	2.2496	47.05	47.05	9.25	4.11	3.67	0.655	1.88	5.60305
Tb927.11.16990	Mitochondrial LSU-associated	Mito.pathway	1	1968	1.3466	14.46	14.46	2.84	2.11	1.07	0.57	0.1	1.87719
Tb927.11.5530	Mitochondrial LSU-associated	Mito.pathway	1	789	3.4493	37.83	37.83	7.44	2.16	2.73	0.605	1.45	4.5124
Tb927.11.8040	Mitochondrial LSU-associated	Mito.pathway	1	558	6.4454	62.6	62.6	12.31	1.91	3.42	0.58	1.77	5.89655
Tb927.10.9860	Mitochondrial N(5)-glutamine methyltransferase MTQ1, putative	Mito.pathway	1	1263	2.1686	23.49	23.49	4.62	2.13	1.69	0.47	0.76	3.59574
Tb927.7.3520	mitochondrial pyruvate carrier-like protein	Mito.pathway	1	405	11.5584	170.13	170.13	33.45	2.89	7.15	0.78	2.84	9.16667
Tb927.6.2180	Mitochondrial SSU-associated	Mito.pathway	1	519	3.1306	51.17	51.17	10.06	3.21	6.19	0.635	2.63	9.74803
Tb927.7.5820	Monooxygenase, putative	Mito.pathway	1	1548	2.8355	115.97	115.97	22.8	8.04	5.19	0.525	2.38	9.88571
Tb927.11.6320	MRB1-associated protein???	Mito.pathway	1	1419	5.2728	62.56	62.56	12.3	2.33	1.64	0.55	0.71	2.98182
Tb927.4.2520	NAD dependent deacetylase SIR2RP3, nicotinic acid mononucleotide 5,6-dimethylbenzimidazole (cobb) protein	Mito.pathway	1	735	2.0613	7.83	7.83	1.54	0.75	1.02	0.56	0.03	1.82143
Tb927.8.3140	NAD dependent deacetylase, putative, SIR2RP2	Mito.pathway	1	921	2.4111	6.68	6.68	1.31	0.54	0.59	0.5	-0.76	1.18
Tb927.11.15440	NADH-ubiquinone oxidoreductase complex I subunit, putative	Mito.pathway	1	621	5.0943	10.13	10.13	1.99	0.39	0.63	0.455	-0.67	1.38462
Tb927.9.15010	NADH-ubiquinone oxidoreductase complex I subunit, putative	Mito.pathway	1	615	8.5561	36.25	36.25	7.13	0.83	1.35	0.535	0.43	2.52336
Tb927.8.5560	NADH-ubiquinone oxidoreductase complex I subunit, putative	Mito.pathway	1	1602	2.7236	40.89	40.89	8.04	2.95	1.84	0.52	0.88	3.53846
Tb927.4.4300	NADH-ubiquinone oxidoreductase complex I subunit, putative	Mito.pathway	1	1692	1.4183	24.18	24.18	4.75	3.35	1.98	0.525	0.99	3.77143
Tb927.7.3910	NADH-ubiquinone oxidoreductase complex I subunit, putative	Mito.pathway	1	1515	2.2293	36.27	36.27	7.13	3.2	2.11	0.455	1.08	4.63736
Tb927.8.2530	NADH-ubiquinone oxidoreductase complex I subunit, putative	Mito.pathway	1	345	4.142	49.52	49.52	9.74	2.35	6.82	0.695	2.77	9.81295
Tb927.4.440	NADH-ubiquinone oxidoreductase complex I subunit, putative	Mito.pathway	1	339	4.3289	54.33	54.33	10.68	2.47	7.28	0.665	2.86	10.9474
Tb927.10.1160	NADH-ubiquinone oxidoreductase complex I subunit, putative	Mito.pathway	2	447	7.1805	63.28	126.56	24.88	3.46	7.75	0.675	2.95	11.4815
Tb927.7.7330	oxidoreductase, putative	Mito.pathway	1	1239	3.4824	73.01	73.01	14.35	4.12	3.33	0.54	1.74	6.16667
Tb927.7.7410	oxidoreductase, putative	Mito.pathway	1	1008	3.7608	104.28	104.28	20.5	5.45	5.41	0.665	2.44	8.13534
Tb927.9.7190	oxidoreductase, putative	Mito.pathway	1	1338	2.5908	144.73	144.73	28.46	10.99	8.21	0.65	3.04	12.6308
Tb927.6.2420	p22 protein precursor	Mito.pathway	1	684	27.0466	610.82	610.82	120.09	4.44	6.49	0.835	2.7	7.77246
Tb927.7.3470	p22 protein precursor, putative	Mito.pathway	1	783	3.0476	40.87	40.87	8.04	2.64	3.37	0.56	1.75	6.01786
Tb927.11.9900	phytoene synthase, putative, complex I	Mito.pathway	1	1662	2.5561	50.05	50.05	9.84	3.85	2.32	0.5	1.21	4.64
Tb927.11.7780	POMP16	Mito.pathway	1	1260	9.7128	446.64	446.64	87.81	9.04	7.18	0.795	2.84	9.03145
Tb927.8.6080	POMP42	Mito.pathway	1	1002	4.5789	126.33	126.33	24.84	5.42	5.41	0.745	2.44	7.26174
Tb927.7.210	proline dehydrogenase	Mito.pathway	1	1671	12.9513	785.58	785.58	154.45	11.93	7.14	0.415	2.84	17.2048
Tb927.5.1310	protoheme IX farnesyltransferase, putative	Mito.pathway	1	1116	5.0363	31.36	31.36	6.17	1.23	1.1	0.525	0.14	2.09524
Tb927.7.2440	pyrroline-5-carboxylate reductase, putative (P5CR)	Mito.pathway	1	813	5.8047	81.49	81.49	16.02	2.76	3.39	0.65	1.76	5.21538
Tb927.9.14160	rieske iron-sulfur protein, mitochondrial precursor (RISP)	Mito.pathway	1	894	18.1073	680.23	680.23	133.74	7.39	8.26	0.87	3.05	9.49425
Tb927.11.13890	RNA ligase asociated with SSU	Mito.pathway	1	807	3.8258	45.36	45.36	8.92	2.33	2.89	0.56	1.53	5.16071
Tb927.5.510	SDH10 homogue, succinate dehydrogenase complex	Mito.pathway	1	384	7.9572	126.61	126.61	24.89	3.13	8.15	0.835	3.03	9.76048
Tb927.8.6410	short-chain dehydrogenase, putative	Mito.pathway	1	1425	2.7627	61.05	61.05	12	4.34	3.05	0.58	1.61	5.25862
Tb927.9.5890	solanesyl-diphosphate synthase, putative (28G16.440)	Mito.pathway	1	1080	8.5976	152.23	152.23	29.93	3.48	3.22	0.62	1.69	5.19355
Tb927.5.520	stomatin-like protein, putative	Mito.pathway	1	1596	2.2667	292.67	292.67	57.54	25.38	15.91	0.625	3.99	25.456
Tb927.6.2490	Succinate dehydrogenase complex component (SDH7 in T cruzi)	Mito.pathway	1	876	10.8506	449.87	449.87	88.45	8.15	9.31	0.81	3.22	11.4938
Tb927.6.4130	succinate dehydrogenase cytochrome B subunit, SDH3, putative	Mito.pathway	1	315	21.8816	224.55	224.55	44.15	2.02	6.41	0.84	2.68	7.63095
Tb927.11.15820	superoxide dismutase, putative	Mito.pathway	1	930	5.134	124.56	124.56	24.49	4.77	5.13	0.68	2.36	7.54412
Tb927.9.4310	tricarboxylate carrier, putative	Mito.pathway	1	984	5.4163	303.94	303.94	59.76	11.03	11.21	0.81	3.49	13.8395
Tb927.11.10510	ubiquinone biosynthesis methyltransferase, putative	Mito.pathway	1	867	3.1446	155.52	155.52	30.58	9.72	11.22	0.6	3.49	18.7
Tb927.3.4890	ubiquinone biosynthesis protein COQ7 homolog, putative	Mito.pathway	1	615	3.4899	45.83	45.83	9.01	2.58	4.2	0.58	2.07	7.24138
Tb927.11.13580	ubiquinone biosynthesis protein-like protein	Mito.pathway	1	750	2.1576	62.19	62.19	12.23	5.67	7.56	0.6	2.92	12.6
Tb927.8.3830	ATP-dependent DEAD/H RNA helicase, putative,mitochondrial	Mito.RNA	1	2238	0.728	20.35	20.35	4	5.49	2.46	0.5	1.3	4.92
Tb927.4.3020	ATP-dependent DEAH-box RNA helicase, putative	Mito.RNA	2	4323	0.8553	76.17	152.34	29.95	35.02	8.1	0.63	3.02	12.8571
Tb927.2.2570	GAP2	Mito.RNA	1	501	2.1072	6.47	6.47	1.27	0.6	1.2	0.42	0.26	2.85714
Tb927.7.2570	guide RNA associated protein, GAP2	Mito.RNA	1	1422	4.3499	247.43	247.43	48.65	11.18	7.87	0.685	2.98	11.4891
Tb927.11.15850	kinetoplast poly(A) polymerase complex 1 subunit	Mito.RNA	1	2265	5.5913	328.48	328.48	64.58	11.55	5.1	0.68	2.35	7.5
Tb927.11.1250	kinetoplast poly(A) polymerase complex 1 subunit, MIT ssu-associated	Mito.RNA	1	2625	3.3076	259.17	259.17	50.95	15.4	5.87	0.705	2.55	8.32624
Tb927.11.14380	Kinetoplast polyadenylation/uridylation factor 2	Mito.RNA	1	1932	1.5169	72.76	72.76	14.31	9.43	4.88	0.515	2.29	9.47573
Tb927.8.6040	Kinetoplast ribosomal PPR-repeat containing protein 11	Mito.RNA	1	720	30.3179	10.87	10.87	2.14	0.07	0.1	0.35	-3.32	0.285714
Tb927.11.7960	kPAP kinetoplast poly(A) polymerase 1	Mito.RNA	1	1584	3.1105	114.9	114.9	22.59	7.26	4.58	0.515	2.2	8.8932
Tb927.10.160	KPAP2 Kinetoplast poly(A) polymerase	Mito.RNA	1	1128	2.6615	33.45	33.45	6.58	2.47	2.19	0.485	1.13	4.51546
Tb927.9.4360	KREL1	Mito.RNA	1	1410	3.0832	47.71	47.71	9.38	3.04	2.16	0.5	1.11	4.32
Tb927.1.3030	KREL2	Mito.RNA	1	1251	5.3301	41.86	41.86	8.23	1.54	1.23	0.515	0.3	2.38835
Tb927.10.8210	KREPA2	Mito.RNA	1	1764	2.7487	78.33	78.33	15.4	5.6	3.18	0.475	1.67	6.69474
Tb927.8.620	KREPA3	Mito.RNA	1	1182	2.2425	72.59	72.59	14.27	6.36	5.38	0.615	2.43	8.74797
Tb927.10.5110	KREPA4	Mito.RNA	1	657	2.0135	24.09	24.09	4.74	2.35	3.58	0.48	1.84	7.45833
Tb927.8.680	KREPA5	Mito.RNA	1	510	3.3923	17.95	17.95	3.53	1.04	2.04	0.44	1.03	4.63636
Tb927.10.5120	KREPA6	Mito.RNA	1	495	3.2198	56.48	56.48	11.1	3.45	6.96	0.7	2.8	9.94286
Tb927.11.2990	KREPB4	Mito.RNA	1	1245	2.1674	19.91	19.91	3.91	1.8	1.45	0.535	0.54	2.71028
Tb927.11.940	KREPB5	Mito.RNA	1	1149	2.1349	30.11	30.11	5.92	2.77	2.41	0.565	1.27	4.26549
Tb927.3.3990	KREPB6	Mito.RNA	1	1317	1.8296	23.04	23.04	4.53	2.48	1.88	0.48	0.91	3.91667
Tb927.9.5630	KREPB7	Mito.RNA	1	1236	2.8473	19.86	19.86	3.9	1.37	1.11	0.55	0.15	2.01818
Tb927.8.5690	KREPB8	Mito.RNA	1	1107	0.8295	8.93	8.93	1.76	2.12	1.92	0.455	0.94	4.21978
Tb927.7.1550	KRET2	Mito.RNA	1	1464	2.3219	44.79	44.79	8.81	3.79	2.59	0.43	1.37	6.02326
Tb927.7.1070	KREX1	Mito.RNA	1	2685	0.8616	60.31	60.31	11.86	13.77	5.13	0.52	2.36	9.86538
Tb927.10.3570	KREX2	Mito.RNA	1	2724	1.4359	202.37	202.37	39.79	27.71	10.17	0.61	3.35	16.6721
Tb927.11.8870	mitochondrial DEAD box protein,KREH1 (KREH1)	Mito.RNA	1	1641	4.0389	211.03	211.03	41.49	10.27	6.26	0.51	2.65	12.2745
Tb927.11.5780	mitochondrial DNA-directed RNA polymerase (MTRNAP)	Mito.RNA	1	3825	1.258	111.09	111.09	21.84	17.36	4.54	0.56	2.18	8.10714
Tb927.1.1330	Mitochondrial Editosome-like Complex TUTase (MEAT1)	Mito.RNA	1	1221	3.9773	31.49	31.49	6.19	1.56	1.27	0.535	0.34	2.37383
Tb927.9.7210	mitochondrial exoribonuclease DSS-1	Mito.RNA	1	2232	2.7358	32.12	32.12	6.32	2.31	1.03	0.52	0.04	1.98077
Tb927.4.4150	mitochondrial RNA binding complex 1 subunit	Mito.RNA	2	2805	3.0523	118.87	237.74	46.74	15.31	5.46	0.615	2.45	8.87805
Tb927.11.2530	mitochondrial RNA binding complex 1 subunit	Mito.RNA	1	2244	2.5136	170.2	170.2	33.46	13.31	5.93	0.655	2.57	9.05344
Tb927.3.1820	mitochondrial RNA binding complex 1 subunit	Mito.RNA	1	870	3.5567	133.39	133.39	26.23	7.37	8.48	0.74	3.08	11.4595
Tb927.11.9140	mitochondrial RNA binding complex 1 subunit	Mito.RNA	1	525	3.6683	87.6	87.6	17.22	4.69	8.94	0.755	3.16	11.8411
Tb927.11.15640	mitochondrial RNA binding complex 1 subunit, NUDIX hydrolase	Mito.RNA	1	1188	1.6144	73.39	73.39	14.43	8.94	7.52	0.715	2.91	10.5175
Tb927.6.2140	Mitochondrial RNA binding complex I component, putative	Mito.RNA	1	804	7.4034	82.29	82.29	16.18	2.19	2.72	0.64	1.44	4.25
Tb927.10.11870	mitochondrial RNA binding protein	Mito.RNA	1	933	3.8354	82.41	82.41	16.2	4.22	4.53	0.685	2.18	6.61314
Tb927.8.2740	mitochondrial RNA binding protein (TbRBP38)	Mito.RNA	1	1017	6.0731	383.28	383.28	75.36	12.41	12.2	0.77	3.61	15.8442
Tb927.11.5500	mitochondrial RNA binding protein 1 KRIPP1 (PPR)	Mito.RNA	1	2439	3.9801	233.28	233.28	45.86	11.52	4.72	0.59	2.24	8
Tb927.11.1710	mitochondrial RNA binding protein 1,gBP21, MRP1 (GBP21)	Mito.RNA	1	621	22.8521	345.19	345.19	67.87	2.97	4.78	0.865	2.26	5.52601
Tb927.11.13280	mitochondrial RNA binding protein 2 (GBP25)	Mito.RNA	1	675	15.4533	462.96	462.96	91.02	5.89	8.73	0.865	3.13	10.0925
Tb927.11.16860	mitochondrial RNA binding protein MRB subunit	Mito.RNA	1	1449	2.9183	37.4	37.4	7.35	2.52	1.74	0.49	0.8	3.55102
Tb927.11.7900	mitochondrial RNA binding protein,RBP16	Mito.RNA	1	426	53.4539	691	691	135.86	2.54	5.97	0.92	2.58	6.48913
Tb927.11.8400	Mitochondrial RNA processing endonuclease 1 (mRPN1)	Mito.RNA	1	1461	2.3534	2.41	2.41	0.47	0.2	0.14	0.485	-2.84	0.28866
Tb927.10.6850	MItochondrial SSU S18 or kinetoplast poly(A) polymerase complex 1 subunit	Mito.RNA	1	963	3.9283	50.07	50.07	9.84	2.5	2.6	0.445	1.38	5.8427
Tb927.10.10130	MRB complex component mitochondrial RNA binding complex 1 subunit	Mito.RNA	1	1638	3.5044	82.53	82.53	16.23	4.63	2.83	0.53	1.5	5.33962
Tb927.5.3010	MRB complex protein	Mito.RNA	1	1551	2.1092	95	95	18.68	8.86	5.71	0.53	2.51	10.7736
Tb927.7.800	MRB complex protein mitochondrial RNA binding complex 1 subunit	Mito.RNA	1	1632	3.6079	57	57	11.21	3.11	1.9	0.595	0.93	3.19328
Tb927.2.1860	MRB complex protein mitochondrial RNA binding complex 1 subunit	Mito.RNA	1	2619	1.5072	108.23	108.23	21.28	14.12	5.39	0.645	2.43	8.35659
Tb927.2.6070	MRB complex protein mitochondrial RNA binding complex 1 subunit	Mito.RNA	1	858	5.0432	95.9	95.9	18.85	3.74	4.36	0.505	2.12	8.63366
Tb927.3.1590	MRB complex protein mitochondrial RNA binding complex 1 subunit	Mito.RNA	1	2007	2.8156	338.21	338.21	66.49	23.61	11.77	0.745	3.56	15.7987
Tb927.1.3010	mRNA processing protein, putative	Mito.RNA	1	1119	1.007	42.19	42.19	8.29	8.23	7.36	0.52	2.88	14.1538
Tb927.2.3800	mRNA processing protein, putative GAP1 MRB complex protein	Mito.RNA	1	1479	6.5223	370.12	370.12	72.77	11.16	7.54	0.805	2.91	9.36646
Tb927.11.15650	poly(A) polymerase, mitochondrial, putative	Mito.RNA	1	1002	2.9876	18.52	18.52	3.64	1.22	1.22	0.495	0.29	2.46465
Tb927.10.10830	RGG2, MRB complex component	Mito.RNA	1	963	3.0838	207.86	207.86	40.87	13.25	13.76	0.755	3.78	18.2252
Tb927.5.1710	ribonucleoprotein p18, mitochondrial precursor, putative	Mito.RNA	1	567	39.0365	806.06	806.06	158.48	4.06	7.16	0.93	2.84	7.69892
Tb927.4.1500	RNA editing associated helicase 2 (REH2) MRB 1 subunit	Mito.RNA	2	6504	1.1689	319.12	638.24	125.48	107.35	16.51	0.715	4.05	23.0909
Tb927.1.1690	RNA editing endoribonuclease (KREN1)	Mito.RNA	1	2454	1.8347	20.56	20.56	4.04	2.2	0.9	0.425	-0.15	2.11765
Tb927.10.5440	RNA editing endoribonuclease (KREN2)	Mito.RNA	1	1617	2.2669	20.21	20.21	3.97	1.75	1.08	0.475	0.11	2.27368
Tb927.10.5320	RNA editing endoribonuclease (KREN3)	Mito.RNA	1	1791	2.1992	18.98	18.98	3.73	1.7	0.95	0.6	-0.07	1.58333
Tb927.4.1990	RNA helicase, SUV3 homologue, putative,in mitochondrion	Mito.RNA	1	1881	1.1764	23.39	23.39	4.6	3.91	2.08	0.66	1.06	3.15152
Tb927.7.3950	RNA-editing 3' terminal uridylyl transferase 1,KRET1 (KRET1)	Mito.RNA	1	2928	1.7507	104.45	104.45	20.54	11.73	4.01	0.725	2	5.53103
Tb927.2.2470	RNA-editing complex protein,KREPA1 (KREPA1)	Mito.RNA	1	2289	1.2957	58.13	58.13	11.43	8.82	3.85	0.51	1.94	7.54902
Tb927.2.3180	TbPPR1 mitochondrial RNA binding protein 1	Mito.RNA	1	3012	3.1103	292	292	57.41	18.46	6.13	0.7	2.62	8.75714
Tb927.6.2230	TbRGG1	Mito.RNA	1	2385	11.9989	611.9	611.9	120.3	10.03	4.2	0.6	2.07	7
Tb927.4.750	50S ribosomal protein L7Ae, putative	Mito.translation	1	438	12.0662	139.73	139.73	27.47	2.28	5.2	0.815	2.38	6.38037
Tb927.4.2720	ATP dependent DEAD-box helicase (RH)	Mito.translation	1	2220	1.1494	37.37	37.37	7.35	6.39	2.88	0.54	1.53	5.33333
Tb927.6.2480	chaperone protein DNAj, associated with Mitchondrial LSU ribosome	Mito.translation	1	1038	9.5445	42.69	42.69	8.39	0.88	0.85	0.44	-0.23	1.93182
Tb927.10.5010	EF-G1 Mitochondrial elongation factor G	Mito.translation	2	2241	9.4494	320.93	641.86	126.19	13.35	5.96	0.57	2.58	10.4561
Tb927.3.3630	EF-TS Mitochondrial elongation factor ts	Mito.translation	1	825	5.5888	86.89	86.89	17.08	3.06	3.7	0.77	1.89	4.80519
Tb927.10.13360	EF-Tu Mitochondrial elongation factor Tu	Mito.translation	1	1413	9.2664	823.43	823.43	161.89	17.47	12.36	0.82	3.63	15.0732
Tb927.3.4550	KRIPP6/TbPPR6 Kinetoplast ribosomal PPR-repeat containing protein	Mito.translation	1	2028	1.2882	29.35	29.35	5.77	4.48	2.21	0.545	1.14	4.05505
Tb927.4.4720	KRIPP7/TbPPR7 Kinetoplast ribosomal PPR-repeat containing protein	Mito.translation	1	1584	1.2385	27.63	27.63	5.43	4.38	2.77	0.43	1.47	6.44186
Tb927.6.3600	Mitchondrial LSU ribosomal protein	Mito.translation	1	1320	8.5786	22.81	22.81	4.48	0.52	0.4	0.37	-1.32	1.08108
Tb927.8.1880	Mitchondrial LSU ribosomal protein	Mito.translation	1	573	7.9456	21.81	21.81	4.29	0.54	0.94	0.56	-0.09	1.67857
Tb927.7.6800	Mitchondrial LSU ribosomal protein	Mito.translation	1	1137	6.7488	41.35	41.35	8.13	1.2	1.06	0.57	0.08	1.85965
Tb927.9.14050	Mitchondrial LSU ribosomal protein	Mito.translation	1	1575	3.0169	30.85	30.85	6.07	2.01	1.28	0.62	0.36	2.06452
Tb927.11.10170	Mitchondrial LSU ribosomal protein	Mito.translation	1	642	9.7741	47.74	47.74	9.39	0.96	1.5	0.68	0.58	2.20588
Tb927.4.4600	Mitchondrial LSU ribosomal protein	Mito.translation	1	783	7.1727	42.29	42.29	8.31	1.16	1.48	0.66	0.57	2.24242
Tb927.6.4080	Mitchondrial LSU ribosomal protein	Mito.translation	1	618	10.6579	49.44	49.44	9.72	0.91	1.48	0.61	0.57	2.42623
Tb927.11.10050	Mitchondrial LSU ribosomal protein	Mito.translation	1	309	10.2047	34.79	34.79	6.84	0.67	2.17	0.675	1.12	3.21481
Tb927.11.10080	Mitchondrial LSU ribosomal protein	Mito.translation	1	570	5.8952	24.26	24.26	4.77	0.81	1.42	0.43	0.51	3.30233
Tb927.9.12850	Mitchondrial LSU ribosomal protein	Mito.translation	1	1761	2.1771	33.96	33.96	6.68	3.07	1.74	0.515	0.8	3.37864
Tb927.9.3640	Mitchondrial LSU ribosomal protein	Mito.translation	1	597	6.5141	43.06	43.06	8.47	1.3	2.18	0.645	1.12	3.37984
Tb927.4.4610	Mitchondrial LSU ribosomal protein	Mito.translation	1	960	3.8227	24.42	24.42	4.8	1.26	1.31	0.385	0.39	3.4026
Tb927.8.2760	Mitchondrial LSU ribosomal protein	Mito.translation	1	1434	2.8832	30.34	30.34	5.97	2.07	1.44	0.42	0.53	3.42857
Tb927.11.4650	Mitchondrial LSU ribosomal protein	Mito.translation	1	4569	2.11	85.21	85.21	16.75	7.94	1.74	0.48	0.8	3.625
Tb927.10.11050	Mitchondrial LSU ribosomal protein	Mito.translation	1	939	4.1508	42.89	42.89	8.43	2.03	2.16	0.58	1.11	3.72414
Tb927.10.12050	Mitchondrial LSU ribosomal protein	Mito.translation	1	870	4.2892	34.07	34.07	6.7	1.56	1.8	0.445	0.85	4.04494
Tb927.4.1810	Mitchondrial LSU ribosomal protein	Mito.translation	1	345	9.2353	43.65	43.65	8.58	0.93	2.69	0.665	1.43	4.04511
Tb927.3.1710	Mitchondrial LSU ribosomal protein	Mito.translation	1	1137	5.2807	76.24	76.24	14.99	2.84	2.5	0.6	1.32	4.16667
Tb927.7.4140	Mitchondrial LSU ribosomal protein	Mito.translation	1	567	4.2216	36.61	36.61	7.2	1.71	3.01	0.71	1.59	4.23944
Tb927.8.3170	Mitchondrial LSU ribosomal protein	Mito.translation	1	2391	2.2866	63.93	63.93	12.57	5.5	2.3	0.54	1.2	4.25926
Tb927.6.4040	Mitchondrial LSU ribosomal protein	Mito.translation	1	726	8.3723	89.72	89.72	17.64	2.11	2.9	0.67	1.54	4.32836
Tb927.7.3510	Mitchondrial LSU ribosomal protein	Mito.translation	1	1449	2.112	32.16	32.16	6.32	2.99	2.07	0.465	1.05	4.45161
Tb927.6.1440	Mitchondrial LSU ribosomal protein	Mito.translation	1	777	6.4077	61.4	61.4	12.07	1.88	2.42	0.525	1.28	4.60952
Tb927.11.14980	Mitchondrial LSU ribosomal protein	Mito.translation	1	1524	3.8126	68.88	68.88	13.54	3.55	2.33	0.505	1.22	4.61386
Tb927.10.600	Mitchondrial LSU ribosomal protein	Mito.translation	1	1626	4.7325	101.29	101.29	19.91	4.21	2.59	0.555	1.37	4.66667
Tb927.5.3870	Mitchondrial LSU ribosomal protein	Mito.translation	1	2196	1.7065	44.31	44.31	8.71	5.1	2.32	0.495	1.21	4.68687
Tb927.6.4200	Mitchondrial LSU ribosomal protein	Mito.translation	1	1335	6.1093	118.65	118.65	23.33	3.82	2.86	0.6	1.52	4.76667
Tb927.3.820	Mitchondrial LSU ribosomal protein	Mito.translation	1	567	3.7377	27.8	27.8	5.47	1.46	2.58	0.53	1.37	4.86792
Tb927.10.1870	Mitchondrial LSU ribosomal protein	Mito.translation	1	456	5.8082	34.89	34.89	6.86	1.18	2.59	0.53	1.37	4.88679
Tb927.5.4120	Mitchondrial LSU ribosomal protein	Mito.translation	1	576	3.9226	34.47	34.47	6.78	1.73	3	0.595	1.58	5.04202
Tb927.11.5880	Mitchondrial LSU ribosomal protein	Mito.translation	1	1674	2.1409	56.18	56.18	11.05	5.16	3.08	0.605	1.62	5.09091
Tb927.10.11350	Mitchondrial LSU ribosomal protein	Mito.translation	1	402	5.0403	34.48	34.48	6.78	1.35	3.35	0.65	1.74	5.15385
Tb927.8.3300	Mitchondrial LSU ribosomal protein	Mito.translation	1	2076	2.5624	79.89	79.89	15.71	6.13	2.95	0.545	1.56	5.41284
Tb927.5.3980	Mitchondrial LSU ribosomal protein	Mito.translation	1	1125	2.0701	44.61	44.61	8.77	4.24	3.77	0.67	1.91	5.62687
Tb927.10.7380	Mitchondrial LSU ribosomal protein	Mito.translation	1	1050	4.7201	80.05	80.05	15.74	3.33	3.18	0.565	1.67	5.62832
Tb927.11.9830	Mitchondrial LSU ribosomal protein	Mito.translation	1	594	5.6341	54.73	54.73	10.76	1.91	3.22	0.56	1.69	5.75
Tb927.7.4710	Mitchondrial LSU ribosomal protein	Mito.translation	1	891	3.8147	51.96	51.96	10.22	2.68	3.01	0.515	1.59	5.84466
Tb927.11.6000	Mitchondrial LSU ribosomal protein	Mito.translation	1	1380	3.906	76.54	76.54	15.05	3.85	2.79	0.47	1.48	5.93617
Tb927.9.7170	Mitchondrial LSU ribosomal protein	Mito.translation	1	1416	4.5992	133	133	26.15	5.69	4.02	0.66	2.01	6.09091
Tb927.6.3930	Mitchondrial LSU ribosomal protein	Mito.translation	1	1281	4.4263	114.75	114.75	22.56	5.1	3.98	0.645	1.99	6.17054
Tb927.11.5990	Mitchondrial LSU ribosomal protein	Mito.translation	1	1851	1.1377	33.73	33.73	6.63	5.83	3.15	0.495	1.66	6.36364
Tb927.11.10570	Mitchondrial LSU ribosomal protein	Mito.translation	1	1002	3.9408	73.39	73.39	14.43	3.66	3.65	0.555	1.87	6.57658
Tb927.11.11630	Mitchondrial LSU ribosomal protein	Mito.translation	1	729	3.4008	60.42	60.42	11.88	3.49	4.79	0.7	2.26	6.84286
Tb927.5.3410	Mitchondrial LSU ribosomal protein	Mito.translation	1	792	2.5979	43.82	43.82	8.62	3.32	4.19	0.58	2.07	7.22414
Tb927.7.3460	Mitchondrial LSU ribosomal protein	Mito.translation	1	1350	2.2153	56.77	56.77	11.16	5.04	3.73	0.51	1.9	7.31373
Tb927.7.7010	Mitchondrial LSU ribosomal protein	Mito.translation	1	465	3.1644	36.84	36.84	7.24	2.29	4.92	0.61	2.3	8.06557
Tb927.9.8290	Mitchondrial LSU ribosomal protein	Mito.translation	1	657	3.2283	53.78	53.78	10.57	3.27	4.98	0.58	2.32	8.58621
Tb927.11.15500	Mitchondrial LSU ribosomal protein	Mito.translation	1	852	3.0773	68.48	68.48	13.46	4.37	5.13	0.595	2.36	8.62185
Tb927.11.3640	Mitchondrial LSU ribosomal protein	Mito.translation	1	558	3.2431	68.56	68.56	13.48	4.16	7.45	0.715	2.9	10.4196
Tb927.7.2760	Mitchondrial LSU ribosomal protein	Mito.translation	1	837	2.7464	58.5	58.5	11.5	4.19	5	0.475	2.32	10.5263
Tb927.5.2070	Mitchondrial LSU ribosomal protein	Mito.translation	1	1905	0.9508	55.28	55.28	10.87	11.43	6	0.52	2.58	11.5385
Tb927.5.3110	Mitchondrial LSU ribosomal protein	Mito.translation	1	657	1.1612	29.12	29.12	5.73	4.93	7.51	0.62	2.91	12.1129
Tb927.11.1630	Mitchondrial LSU ribosomal protein	Mito.translation	1	2496	1.1735	106.05	106.05	20.85	17.77	7.12	0.5	2.83	14.24
Tb927.11.870	Mitchondrial LSU ribosomal protein	Mito.translation	1	741	1.8493	84.47	84.47	16.61	8.98	12.12	0.68	3.6	17.8235
Tb927.7.4550	Mitchondrial LSU ribosomal protein	Mito.translation	2	552	5.2078	135.99	271.98	53.47	10.27	18.6	0.735	4.22	25.3061
Tb927.8.5860	Mitchondrial LSU ribosomal protein 50S ribosomal protein L17, putative	Mito.translation	1	906	2.9009	65.74	65.74	12.93	4.46	4.92	0.615	2.3	8
Tb927.4.1070	Mitchondrial LSU ribosomal protein L13, putative	Mito.translation	1	609	4.837	31.6	31.6	6.21	1.28	2.11	0.63	1.08	3.34921
Tb927.4.930	Mitchondrial LSU ribosomal protein L14, putative	Mito.translation	1	570	4.5698	48.52	48.52	9.54	2.09	3.66	0.615	1.87	5.95122
Tb927.7.3960	Mitchondrial LSU ribosomal protein L16, putative	Mito.translation	1	504	1.9392	23.7	23.7	4.66	2.4	4.77	0.53	2.25	9
Tb927.5.3360	Mitchondrial LSU ribosomal protein L2, putative	Mito.translation	1	1236	2.9698	63.42	63.42	12.47	4.2	3.4	0.52	1.77	6.53846
Tb927.11.9450	Mitchondrial LSU ribosome-associated cyclophilin type peptidyl-prolyl cis-trans isomerase, putative (PPIase)	Mito.translation	1	573	6.0627	41.85	41.85	8.23	1.36	2.37	0.595	1.24	3.98319
Tb927.7.3430	Mitchondrial LSU ribosome-associated cyclophilin type peptidyl-prolyl cis-trans isomerase, putative (PPIase)	Mito.translation	1	696	5.0377	44.96	44.96	8.84	1.75	2.52	0.54	1.33	4.66667
Tb927.7.3240	Mitchondrial SSU ribosomal associated	Mito.translation	1	492	8.5808	37.33	37.33	7.34	0.86	1.74	0.495	0.8	3.51515
Tb927.9.6510	Mitchondrial SSU ribosomal associated	Mito.translation	1	2001	3.9804	89.74	89.74	17.64	4.43	2.21	0.57	1.14	3.87719
Tb927.7.3050	Mitchondrial SSU ribosomal associated	Mito.translation	1	3498	1.9424	238.76	238.76	46.94	24.17	6.91	0.7	2.79	9.87143
Tb927.9.11120	Mitchondrial SSU ribosomal associated	Mito.translation	1	1809	3.1581	162.12	162.12	31.87	10.09	5.58	0.505	2.48	11.0495
Tb927.8.5200	Mitchondrial SSU ribosomal associated	Mito.translation	1	5367	0.8323	367.54	367.54	72.26	86.82	16.18	0.76	4.02	21.2895
Tb927.5.4040	Mitchondrial SSU ribosomal associated (coiled coil)	Mito.translation	1	2454	2.616	189.39	189.39	37.24	14.24	5.8	0.62	2.54	9.35484
Tb927.11.11470	Mitchondrial SSU ribosomal associated KRIPP14 (PPR)	Mito.translation	1	849	3.4218	55.6	55.6	10.93	3.19	3.76	0.58	1.91	6.48276
Tb927.6.2080	Mitchondrial SSU ribosomal associated KRIPP22 (PPR)	Mito.translation	1	1191	3.5846	98.19	98.19	19.3	5.38	4.52	0.64	2.18	7.0625
Tb927.3.5240	Mitchondrial SSU ribosomal associated KRIPP8 (PPR)	Mito.translation	1	1746	2.5557	111.28	111.28	21.88	8.56	4.9	0.57	2.29	8.59649
Tb927.8.5280	Mitchondrial SSU ribosomal associated TbMRPS34	Mito.translation	1	774	6.5762	57.42	57.42	11.29	1.72	2.22	0.575	1.15	3.86087
Tb927.6.4930	Mitchondrial SSU ribosomal associated, rhodanese	Mito.translation	1	744	5.5759	110.5	110.5	21.73	3.9	5.24	0.605	2.39	8.66116
Tb927.9.5280	Mitchondrial SSU ribosomal protein	Mito.translation	1	825	2.2617	26.07	26.07	5.13	2.27	2.75	#N/A	1.46	#N/A
Tb927.5.1790	Mitchondrial SSU ribosomal protein	Mito.translation	1	1896	10.744	99.07	99.07	19.48	1.81	0.96	0.53	-0.06	1.81132
Tb927.3.970	Mitchondrial SSU ribosomal protein	Mito.translation	1	1113	6.7121	28.16	28.16	5.54	0.83	0.74	0.335	-0.43	2.20896
Tb927.1.1200	Mitchondrial SSU ribosomal protein	Mito.translation	1	1290	4.5516	48.55	48.55	9.55	2.1	1.63	0.515	0.7	3.16505
Tb927.10.3580	Mitchondrial SSU ribosomal protein	Mito.translation	1	975	5.4281	44.34	44.34	8.72	1.61	1.65	0.51	0.72	3.23529
Tb927.11.7790	Mitchondrial SSU ribosomal protein	Mito.translation	1	567	10.9514	49.14	49.14	9.66	0.88	1.56	0.475	0.64	3.28421
Tb927.8.1430	Mitchondrial SSU ribosomal protein	Mito.translation	1	501	5.8144	32.45	32.45	6.38	1.1	2.19	0.645	1.13	3.39535
Tb927.4.3690	Mitchondrial SSU ribosomal protein	Mito.translation	1	1320	3.6588	52.82	52.82	10.38	2.84	2.15	0.61	1.1	3.52459
Tb927.10.13820	Mitchondrial SSU ribosomal protein	Mito.translation	1	786	7.0149	61.42	61.42	12.08	1.72	2.19	0.62	1.13	3.53226
Tb927.11.11870	Mitchondrial SSU ribosomal protein	Mito.translation	1	1050	3.0247	30.39	30.39	5.97	1.97	1.88	0.52	0.91	3.61538
Tb927.9.11880	Mitchondrial SSU ribosomal protein	Mito.translation	1	1323	5.5549	83.03	83.03	16.32	2.94	2.22	0.575	1.15	3.86087
Tb927.3.770	Mitchondrial SSU ribosomal protein	Mito.translation	1	546	7.5487	45.66	45.66	8.98	1.19	2.18	0.545	1.12	4
Tb927.6.4580	Mitchondrial SSU ribosomal protein	Mito.translation	1	285	18.2368	65.56	65.56	12.89	0.71	2.48	0.61	1.31	4.06557
Tb927.10.3250	Mitchondrial SSU ribosomal protein	Mito.translation	1	924	2.4475	28.68	28.68	5.64	2.3	2.49	0.58	1.32	4.2931
Tb927.10.11820	Mitchondrial SSU ribosomal protein	Mito.translation	1	1005	2.1588	27.5	27.5	5.41	2.51	2.49	0.495	1.32	5.0303
Tb927.10.11260	Mitchondrial SSU ribosomal protein	Mito.translation	1	564	4.7938	41.15	41.15	8.09	1.69	2.99	0.57	1.58	5.24561
Tb927.10.16090	Mitchondrial SSU ribosomal protein	Mito.translation	1	2412	1.1045	38.27	38.27	7.52	6.81	2.82	0.48	1.5	5.875
Tb927.11.10400	Mitchondrial SSU ribosomal protein	Mito.translation	1	540	5.6003	63.08	63.08	12.4	2.21	4.1	0.65	2.04	6.30769
Tb927.5.1510	Mitchondrial SSU ribosomal protein	Mito.translation	1	939	2.2116	40.28	40.28	7.92	3.58	3.81	0.555	1.93	6.86486
Tb927.6.4560	Mitchondrial SSU ribosomal protein	Mito.translation	1	1224	5.1098	121.03	121.03	23.8	4.66	3.81	0.505	1.93	7.54455
Tb927.8.4860	Mitchondrial SSU ribosomal protein	Mito.translation	1	2040	1.5915	53.04	53.04	10.43	6.55	3.21	0.405	1.68	7.92593
Tb927.10.2800	Mitchondrial SSU ribosomal protein	Mito.translation	1	483	5.9797	80.9	80.9	15.91	2.66	5.51	0.665	2.46	8.28571
Tb927.7.2620	Mitchondrial SSU ribosomal protein	Mito.translation	1	885	2.2842	46.59	46.59	9.16	4.01	4.53	0.54	2.18	8.38889
Tb927.8.4550	Mitchondrial SSU ribosomal protein	Mito.translation	1	552	3.5502	46.82	46.82	9.21	2.59	4.7	0.54	2.23	8.7037
Tb927.3.2260	Mitchondrial SSU ribosomal protein	Mito.translation	1	687	4.6431	92.68	92.68	18.22	3.92	5.71	0.655	2.51	8.71756
Tb927.5.3640	Mitchondrial SSU ribosomal protein	Mito.translation	1	813	2.3547	58.71	58.71	11.54	4.9	6.03	0.665	2.59	9.06767
Tb927.2.4400	Mitchondrial SSU ribosomal protein	Mito.translation	1	3546	1.991	310.38	310.38	61.02	30.65	8.64	0.73	3.11	11.8356
Tb927.11.5060	Mitchondrial SSU ribosomal protein	Mito.translation	1	3126	1.1035	129.99	129.99	25.56	23.16	7.41	0.595	2.89	12.4538
Tb927.11.10150	Mitchondrial SSU ribosomal protein	Mito.translation	1	3636	0.9997	192.61	192.61	37.87	37.88	10.42	0.67	3.38	15.5522
Tb927.10.10400	Mitchondrial SSU ribosomal protein S11	Mito.translation	1	981	1.3781	58.77	58.77	11.55	8.38	8.54	0.515	3.09	16.5825
Tb927.6.1250	Mitchondrial SSU ribosomal protein S29	Mito.translation	1	1497	3.4566	177.27	177.27	34.85	10.08	6.73	0.585	2.75	11.5043
Tb927.10.6300	Mitchondrial SSU ribosomal protein S5	Mito.translation	1	1308	2.9329	69.93	69.93	13.75	4.69	3.58	0.61	1.84	5.86885
Tb927.8.3110	Mitchondrial SSU ribosomal protein S9	Mito.translation	1	1332	3.0566	63.27	63.27	12.44	4.07	3.06	0.575	1.61	5.32174
Tb927.9.11280	Mitchondrial SSU ribosomal S17, putative	Mito.translation	1	924	3.6852	71.22	71.22	14	3.8	4.11	#N/A	2.04	#N/A
Tb927.10.13300	Mitchondrial SSU ribosomal S8, putative	Mito.translation	1	849	1.3138	38.2	38.2	7.51	5.72	6.73	0.61	2.75	11.0328
Tb927.2.4740	Mitochondrial LSU ribosomal protein L11	Mito.translation	2	1029	8.4054	43.39	86.78	17.06	2.03	1.97	0.61	0.98	3.22951
Tb927.1.2990	PPR2	Mito.translation	1	3075	2.0207	101.6	101.6	19.98	9.89	3.22	0.605	1.69	5.32231
Tb927.1.1160	PPR3	Mito.translation	1	1596	1.0093	24.31	24.31	4.78	4.74	2.97	0.435	1.57	6.82759
Tb927.10.13200	PPR4	Mito.translation	1	2787	0.8572	58.3	58.3	11.46	13.37	4.8	0.53	2.26	9.0566
Tb927.10.380	PPR5 mitochondrial RNA binding protein 1	Mito.translation	1	1029	2.305	63.3	63.3	12.45	5.4	5.25	0.56	2.39	9.375
Tb927.3.1070	RF1 Mitochondrial peptide chain release factor 1	Mito.translation	1	1335	3.1826	11.14	11.14	2.19	0.69	0.52	0.39	-0.94	1.33333
Tb927.3.5610	ribosomal protein L3 mitochondrial, putative	Mito.translation	1	1422	2.979	63.4	63.4	12.46	4.18	2.94	0.45	1.56	6.53333
Tb927.10.15650	tRNA pseudouridine synthase A-like protein	Mito.translation	1	1767	0.4304	47.24	47.24	9.29	21.58	12.22	0.56	3.61	21.8214
Tb927.9.12120	mitochondrial carrier protein, MCP1	Mito.transport	3	993	2.8104	57.66	172.98	34.01	12.1	12.19	#N/A	3.61	#N/A
Tb927.11.270	mitochondrial carrier protein, MCP10	Mito.transport	1	933	4.1641	27.91	27.91	5.49	1.32	1.41	0.465	0.5	3.03226
Tb927.9.10310	mitochondrial carrier protein, MCP11	Mito.transport	1	954	19.6047	1024.98	1024.98	201.52	10.28	10.77	0.915	3.43	11.7705
Tb927.10.12840	mitochondrial carrier protein, MCP12	Mito.transport	1	915	24.6102	2148.72	2148.72	422.46	17.17	18.76	0.895	4.23	20.9609
Tb927.2.2970	mitochondrial carrier protein, MCP13	Mito.transport	1	939	2.4152	173.54	173.54	34.12	14.13	15.04	0.785	3.91	19.1592
Tb927.10.13120	mitochondrial carrier protein, MCP14	Mito.transport	1	1206	2.0381	32.07	32.07	6.31	3.1	2.57	0.565	1.36	4.54867
Tb927.8.1310	mitochondrial carrier protein, MCP15	Mito.transport	1	1005	2.6886	25.39	25.39	4.99	1.86	1.85	0.565	0.89	3.27434
Tb927.7.3940	mitochondrial carrier protein, MCP16	Mito.transport	1	996	17.3342	310.45	310.45	61.04	3.52	3.54	0.82	1.82	4.31707
Tb927.3.2980	mitochondrial carrier protein, MCP17	Mito.transport	1	870	2.1451	22.36	22.36	4.4	2.05	2.36	0.57	1.24	4.14035
Tb927.8.3330	mitochondrial carrier protein, MCP18	Mito.transport	1	922	0.8691	18.7	18.7	3.68	4.23	4.59	0.37	2.2	12.4054
Tb927.8.4440	mitochondrial carrier protein, MCP19	Mito.transport	1	1104	0.8643	13.79	13.79	2.71	3.14	2.84	0.465	1.51	6.10753
Tb927.10.14280	mitochondrial carrier protein, MCP20	Mito.transport	1	912	3.4808	44.03	44.03	8.66	2.49	2.73	0.53	1.45	5.15094
Tb927.11.13440	mitochondrial carrier protein, MCP21	Mito.transport	1	951	1.1757	6.03	6.03	1.19	1.01	1.06	0.335	0.08	3.16418
Tb927.5.1550	mitochondrial carrier protein, MCP23	Mito.transport	1	933	2.5685	60.02	60.02	11.8	4.59	4.92	0.645	2.3	7.62791
Tb927.8.5810	mitochondrial carrier protein, MCP24	Mito.transport	2	858	2.2924	3.87	7.74	1.52	0.66	0.77	0.355	-0.38	2.16901
Tb927.9.11040	mitochondrial carrier protein, MCP3	Mito.transport	1	924	2.413	6.98	6.98	1.37	0.57	0.61	0.29	-0.71	2.10345
Tb927.10.4910	mitochondrial carrier protein, MCP4	Mito.transport	1	2115	2.0386	37.15	37.15	7.3	3.58	1.69	0.585	0.76	2.88889
Tb927.10.14840	mitochondrial carrier protein, MCP5c	Mito.transport	3	924	95.7747	1449.55	4348.65	854.98	8.93	9.66	0.845	3.27	11.432
Tb927.4.1660	mitochondrial carrier protein, MCP6	Mito.transport	1	1158	1.6674	38.22	38.22	7.51	4.5	3.89	0.715	1.96	5.44056
Tb927.10.15710	mitochondrial carrier protein, MCP7	Mito.transport	1	972	2.9543	57.76	57.76	11.36	3.85	3.96	0.64	1.99	6.1875
Tb927.10.10440	mitochondrial carrier protein, MCP8	Mito.transport	1	1143	2.4353	15.7	15.7	3.09	1.27	1.11	0.405	0.15	2.74074
Tb927.11.5290	mitochondrial carrier protein, MCP9	Mito.transport	2	849	4.901	122.74	245.48	48.26	9.85	11.6	0.64	3.54	18.125
Tb927.11.14340	exportin 1 (XPO1)	Nuclear.transport	1	3102	2.4288	130.74	130.74	25.7	10.58	3.41	0.765	1.77	4.45752
Tb927.3.1120	GTP-binding nuclear protein rtb2, putative (rtb2)	Nuclear.transport	1	654	7.8367	1296.59	1296.59	254.92	32.53	49.74	0.93	5.64	53.4839
Tb927.11.15370	hypothetical protein, conserved (TbKap123)	Nuclear.transport	1	3219	6.1696	1898.55	1898.55	373.27	60.5	18.8	0.845	4.23	22.2485
Tb927.10.7630	hypothetical protein, conserved,transportin2- like protein	Nuclear.transport	1	2826	3.2296	199.61	199.61	39.24	12.15	4.3	0.615	2.1	6.99187
Tb927.6.2640	importin alpha subunit, putative (TbKap60)	Nuclear.transport	1	1602	8.1963	718.13	718.13	141.19	17.23	10.75	0.865	3.43	12.4277
Tb927.10.2900	importin beta-1 subunit, putative	Nuclear.transport	1	2601	3.286	502.82	502.82	98.86	30.09	11.57	0.76	3.53	15.2237
Tb927.6.4740	importin-alpha re-exporter protein, putative	Nuclear.transport	1	2883	5.6587	488.41	488.41	96.03	16.97	5.89	0.795	2.56	7.40881
Tb927.10.2370	LA	Nuclear.transport	1	1008	7.0418	364.1	364.1	71.59	10.17	10.09	0.81	3.33	12.4568
Tb927.6.4950	mago nashi-like protein, putative	Nuclear.transport	1	504	13.2675	83.07	83.07	16.33	1.23	2.44	0.645	1.29	3.78295
Tb927.11.2370	MEX67	Nuclear.transport	1	1728	3.7479	233.18	233.18	45.85	12.23	7.08	0.765	2.82	9.2549
Tb927.11.3550	NPA3/XAB1 homologue, interacts with XPA and with RNA pol II, required for pol II import into the nucleus.	Nuclear.transport	1	873	1.0747	42.36	42.36	8.33	7.75	8.88	0.56	3.15	15.8571
Tb927.10.15210	nuclear cap binding complex subunit CBP30	Nuclear.transport	1	813	2.393	15.07	15.07	2.96	1.24	1.52	0.57	0.6	2.66667
Tb927.6.1970	nuclear cap binding protein CBC20	Nuclear.transport	1	564	5.7386	25.6	25.6	5.03	0.88	1.55	0.525	0.63	2.95238
Tb927.7.5760	nuclear transport factor 2 protein, putative (NFT2)	Nuclear.transport	1	408	4.1919	139.4	139.4	27.41	6.54	16.03	0.805	4	19.913
Tb927.8.4280	nuclear transport factor 2, putative	Nuclear.transport	1	375	8.2224	216.56	216.56	42.58	5.18	13.81	0.835	3.79	16.5389
Tb927.10.8170	Nucleoporin (NUP155)	Nuclear.transport	1	3978	2.5525	389.24	389.24	76.53	29.98	7.54	0.71	2.91	10.6197
Tb927.11.15990	Nucleoporin (TbNup109)	Nuclear.transport	1	3006	1.7433	284.68	284.68	55.97	32.11	10.68	0.78	3.42	13.6923
Tb927.9.14240	Nucleoporin (Nup82)	Nuclear.transport	1	2259	4.1234	195.94	195.94	38.52	9.34	4.14	0.655	2.05	6.32061
Tb927.11.330	Nucleoporin (TbMlp-1)	Nuclear.transport	1	2955	2.0725	153.02	153.02	30.08	14.51	4.91	0.715	2.3	6.86713
Tb927.9.1340	Nucleoporin (TbMlp-2)	Nuclear.transport	1	2442	2.7503	315.24	315.24	61.98	22.54	9.23	0.72	3.21	12.8194
Tb927.7.2300	Nucleoporin (TbNup132)	Nuclear.transport	1	3612	2.3051	347.59	347.59	68.34	29.65	8.21	0.765	3.04	10.732
Tb927.4.2880	Nucleoporin (TbNup225)	Nuclear.transport	1	6213	0.7189	463.76	463.76	91.18	126.83	20.41	0.785	4.35	26
Tb927.11.15560	Nucleoporin (TbNup53a)	Nuclear.transport	1	1620	1.9103	112.2	112.2	22.06	11.55	7.13	0.69	2.83	10.3333
Tb927.3.3540	Nucleoporin (TbNup53b)	Nuclear.transport	1	1536	5.1745	96.01	96.01	18.88	3.65	2.38	0.57	1.25	4.17544
Tb927.11.2670	Nucleoporin (TbNup59)	Nuclear.transport	1	1638	4.2011	281.24	281.24	55.29	13.16	8.03	0.785	3.01	10.2293
Tb927.4.4310	Nucleoporin (TbNup64)	Nuclear.transport	1	1872	2.0569	125.26	125.26	24.63	11.97	6.4	0.77	2.68	8.31169
Tb927.8.8050	Nucleoporin (TbNup75)	Nuclear.transport	1	2220	2.1382	119.95	119.95	23.58	11.03	4.97	0.69	2.31	7.2029
Tb927.11.2950	Nucleoporin (TbNup89)	Nuclear.transport	1	2391	2.8838	178.39	178.39	35.07	12.16	5.09	0.705	2.35	7.21986
Tb927.11.4540	nucleoporin 48 (TbNup48)	Nuclear.transport	1	1362	1.8909	59.75	59.75	11.75	6.21	4.56	0.56	2.19	8.14286
Tb927.10.7060	nucleoporin interacting component (NUP93), putative	Nuclear.transport	1	2652	1.548	262.07	262.07	51.53	33.29	12.55	0.745	3.65	16.8456
Tb927.9.3760	poly(A) export protein, putative (TbGLE2)	Nuclear.transport	1	1050	3.0632	75.17	75.17	14.78	4.83	4.6	0.49	2.2	9.38776
Tb927.11.3380	Ran-binding protein 1, putative	Nuclear.transport	1	474	13.809	127.86	127.86	25.14	1.82	3.84	0.81	1.94	4.74074
Tb927.8.3370	Ran-binding protein, putative	Nuclear.transport	1	621	1.1571	20.01	20.01	3.93	3.4	5.47	0.51	2.45	10.7255
Tb927.11.9800	serine peptidase, Clan SP, family S59, putative Nucleoporin	Nuclear.transport	1	1026	1.6735	8.71	8.71	1.71	1.02	1	0.275	0	3.63636
Tb927.2.2240	tRNA exportin, putative,exportin-T, putative (25N14.145)	Nuclear.transport	1	3627	0.9883	126.5	126.5	24.87	25.16	6.94	0.77	2.79	9.01299
Tb927.7.1170	Y14	Nuclear.transport	1	480	10.5473	41.34	41.34	8.13	0.77	1.61	0.635	0.69	2.53543
Tb927.7.1780	Adenine phosphoribosyltransferase, putative	Nucleotides	1	708	19.4519	451.09	451.09	88.69	4.56	6.44	0.86	2.69	7.48837
Tb927.7.1790	Adenine phosphoribosyltransferase, putative	Nucleotides	1	693	3.4014	115.13	115.13	22.64	6.66	9.6	0.71	3.26	13.5211
Tb927.7.4480	adenosine 5'-monophosphoramidase, putative	Nucleotides	1	426	16.3977	183.19	183.19	36.02	2.2	5.16	0.74	2.37	6.97297
Tb927.10.10810	adenosine deaminase-like protein	Nucleotides	1	1857	1.3398	7.37	7.37	1.45	1.08	0.58	0.565	-0.79	1.02655
Tb927.6.2300	adenosine kinase, putative	Nucleotides	2	1038	14.6705	232.96	465.92	91.6	6.24	6.02	0.645	2.59	9.33333
Tb927.9.7180	adenosine monophosphate deaminase, putative,AMP deaminase, putative	Nucleotides	4	5073	0.9243	279.86	1119.44	220.09	238.12	46.94	0.775	5.55	60.5677
Tb927.3.590	adenosine transporter, putative	Nucleotides	1	1389	1.284	260.1	260.1	51.14	39.83	28.67	0.485	4.84	59.1134
Tb927.9.8450	adenylate kinase (ADKG)	Nucleotides	1	603	6.0834	128.22	128.22	25.21	4.14	6.87	0.71	2.78	9.67606
Tb927.10.2540	adenylate kinase, putative	Nucleotides	1	690	3.3065	10.95	10.95	2.15	0.65	0.94	0.44	-0.09	2.13636
Tb927.10.5760	adenylate kinase, putative	Nucleotides	1	648	8.6348	108.36	108.36	21.3	2.47	3.81	0.815	1.93	4.67485
Tb927.10.2530	adenylate kinase, putative	Nucleotides	2	669	12.8513	305.69	611.38	120.2	9.35	13.98	0.84	3.81	16.6429
Tb927.10.830	adenylate kinase, putative	Nucleotides	2	783	2.2982	127.02	254.04	49.95	21.73	27.76	0.75	4.79	37.0133
Tb927.2.5660	adenylate kinase, putative (ADKA)	Nucleotides	1	783	6.2033	150.05	150.05	29.5	4.76	6.07	0.775	2.6	7.83226
Tb927.5.3970	adenylate kinase, putative (ADKE)	Nucleotides	1	783	7.1578	115.41	115.41	22.69	3.17	4.05	0.7	2.02	5.78571
Tb927.9.7550	adenylosuccinate lyase, putative	Nucleotides	1	1416	3.4715	296.61	296.61	58.32	16.8	11.86	0.735	3.57	16.1361
Tb927.11.3650	adenylosuccinate synthetase, putative	Nucleotides	1	1809	5.4861	991.91	991.91	195.02	35.55	19.65	0.855	4.3	22.9825
Tb927.11.3850	AMP deaminase, putative	Nucleotides	4	4677	0.5622	66.82	267.28	52.55	93.47	19.99	0.675	4.32	29.6148
Tb927.9.9740	AMP deaminase, putative	Nucleotides	4	4254	0.8899	230	920	180.88	203.26	47.78	0.74	5.58	64.5676
Tb927.11.15750	AMP deaminase, putative	Nucleotides	4	4254	0.5466	172.23	688.92	135.45	247.8	58.25	0.745	5.86	78.1879
Tb927.5.3820	aspartate carbamoyltransferase, putative	Nucleotides	1	984	7.4168	254.33	254.33	50	6.74	6.85	0.825	2.78	8.30303
Tb927.8.2980	Bis(5'-adenosyl)-triphosphatase, putative	Nucleotides	1	1251	3.12	19.71	19.71	3.88	1.24	0.99	0.515	-0.01	1.92233
Tb927.1.1240	CTP synthase	Nucleotides	1	1770	6.4644	435.14	435.14	85.55	13.23	7.48	0.86	2.9	8.69767
Tb927.9.3000	cytidine deaminase, putative	Nucleotides	1	549	3.0289	20.52	20.52	4.03	1.33	2.42	0.55	1.28	4.4
Tb927.7.5160	deoxyuridine triphosphatase, putative,dUTP diphosphatase	Nucleotides	1	864	3.3372	289.04	289.04	56.83	17.03	19.71	0.765	4.3	25.7647
Tb927.7.2100	GMP synthase, putative,glutamine amidotransferase, putative	Nucleotides	1	1977	4.8735	260	260	51.12	10.49	5.31	0.735	2.41	7.22449
Tb927.5.4560	guanine deaminase, putative	Nucleotides	2	1551	1.7044	149.24	298.48	58.68	34.43	22.2	0.615	4.47	36.0976
Tb927.5.2080	guanosine monophosphate reductase, putative	Nucleotides	2	1476	6.8686	526.01	1052.02	206.84	30.11	20.4	0.795	4.35	25.6604
Tb927.10.6810	guanylate kinase, putative	Nucleotides	1	795	4.7178	43.15	43.15	8.48	1.8	2.26	0.645	1.18	3.50388
Tb927.10.11700	guanylate kinase, putative	Nucleotides	1	621	5.5642	107.39	107.39	21.11	3.79	6.11	0.805	2.61	7.59006
Tb927.10.1470	hypoxanthine-guanine phosphoribosyltransferase (HGPRT)	Nucleotides	3	633	16.5842	170.81	512.43	100.75	6.08	9.6	0.725	3.26	13.2414
Tb927.10.1390	hypoxanthine-guanine phosphoribosyltransferase, putative	Nucleotides	3	705	11.4451	193.19	579.57	113.95	9.96	14.12	0.855	3.82	16.5146
Tb927.10.16120	inosine-5'-monophosphate dehydrogenase,IMP dehydrogenase	Nucleotides	2	1539	6.2105	728.53	1457.06	286.47	46.13	29.97	0.88	4.91	34.0568
Tb927.3.2960	inosine-adenosine-guanosine-nucleosidehydrolase (IAGNH)	Nucleotides	1	984	17.3999	1093.88	1093.88	215.07	12.36	12.56	0.905	3.65	13.8785
Tb927.7.4570	inosine-guanine nucleoside hydrolase (IG-NH)	Nucleotides	1	1074	10.5258	913.03	913.03	179.51	17.05	15.88	0.89	3.99	17.8427
Tb927.5.1360	nucleoside 2-deoxyribosyltransferase (NDRT)	Nucleotides	1	462	5.7301	20.95	20.95	4.12	0.72	1.56	0.51	0.64	3.05882
Tb927.11.16130	nucleoside diphosphate kinase (NDPK)	Nucleotides	1	462	87.8346	1788.27	1788.27	351.59	4	8.66	0.95	3.11	9.11579
Tb927.4.1720	nucleoside diphosphate kinase, putative	Nucleotides	1	1050	5.5659	77.48	77.48	15.23	2.74	2.61	0.56	1.38	4.66071
Tb927.9.11260	nucleoside diphosphate kinase, putative	Nucleotides	1	1005	4.9366	71.09	71.09	13.98	2.83	2.82	0.53	1.5	5.32075
Tb927.8.3800	nucleoside phosphatase, putative,guanosine diphosphatase, putative	Nucleotides	2	1812	0.8584	37.04	74.08	14.56	16.96	9.36	0.485	3.23	19.299
Tb927.9.15980	nucleoside transporter 1, putative	Nucleotides	2	1449	0.0759	0.19	0.38	0.07	0.92	0.64	0.26	-0.64	2.46154
Tb927.5.3810	orotidine-5-phosphate decarboxylase/orotate phosphoribosyltransferase, OMPDCase-OPRTase	Nucleotides	1	1377	6.7095	479.97	479.97	94.37	14.07	10.21	0.785	3.35	13.0064
Tb927.9.7470	purine nucleoside transporter NT10	Nucleotides	8	1389	17.5948	460.22	3681.76	723.86	41.14	29.62	0.375	4.89	78.9867
Tb927.6.220	purine nucleoside transporter NT9	Nucleotides	8	1392	1.0902	5.97	47.76	9.39	8.61	6.19	0.195	2.63	31.7436
Tb927.11.7840	ribonucleoside-diphosphate reductase large chain (RNR1)	Nucleotides	1	2517	6.2846	712.82	712.82	140.15	22.3	8.86	0.76	3.15	11.6579
Tb927.8.3510	thymidylate kinase, putative	Nucleotides	2	1038	4.4291	36.88	73.76	14.5	3.27	3.15	0.455	1.66	6.92308
Tb927.4.3320	uracil phosphoribosyltransferase, putative	Nucleotides	1	723	7.5719	291.42	291.42	57.3	7.57	10.47	0.85	3.39	12.3176
Tb927.8.4430	uridine phosphorylase	Nucleotides	1	1026	5.6087	198.63	198.63	39.05	6.96	6.79	0.61	2.76	11.1311
Tb927.10.180	ATP synthase F1 subunit gamma protein, putative	Ox.phosphorylation	1	918	17.46	722.66	722.66	142.08	8.14	8.86	0.835	3.15	10.6108
Tb927.3.1380	ATP synthase F1, alpha subunit	Ox.phosphorylation	1	1560	31.3561	3475.74	3475.74	683.36	21.79	13.97	0.9	3.8	15.5222
Tb927.7.7420	ATP synthase F1, alpha subunit	Ox.phosphorylation	2	1755	25.996	1831.22	3662.44	720.07	27.7	15.78	0.705	3.98	22.383
Tb927.1.3820	ATP synthase subunit, putative	Ox.phosphorylation	1	402	9.36	40.88	40.88	8.04	0.86	2.14	0.605	1.1	3.53719
Tb927.6.4990	ATP synthase, epsilon chain, putative	Ox.phosphorylation	1	549	29.0062	504.44	504.44	99.18	3.42	6.23	0.83	2.64	7.50602
Tb927.11.9420	ATP synthase, putative	Ox.phosphorylation	1	651	5.2039	92.28	92.28	18.14	3.49	5.35	0.72	2.42	7.43056
Tb927.10.730	ATP synthase, putative	Ox.phosphorylation	1	1407	2.3161	105.29	105.29	20.7	8.94	6.35	0.65	2.67	9.76923
Tb927.10.5680	procyclin-associated gene 1 (PAG1) protein, putative	PAG	1	1185	0.3847	1.27	1.27	0.25	0.65	0.55	0.235	-0.86	2.34043
Tb927.10.10220	procyclin-associated gene 2 (PAG2) protein (PAG2)	PAG	2	1257	0.9327	2.81	5.62	1.1	1.18	0.94	0.345	-0.09	2.72464
Tb927.10.5690	procyclin-associated gene 2 (PAG2) protein, putative	PAG	1	1164	0.1559	0.77	0.77	0.15	0.96	0.83	0.245	-0.27	3.38776
Tb927.10.10210	procyclin-associated gene 4 (PAG4) protein (PAG4)	PAG	1	1122	0.6797	4.9	4.9	0.96	1.41	1.26	0.405	0.33	3.11111
Tb927.10.7020	acid phosphatase, putative	Phosphatase	1	1284	6.9494	119.89	119.89	23.57	3.39	2.64	0.66	1.4	4
Tb927.5.610	acidic phosphatase, putative	Phosphatase	1	1287	0.5738	5.13	5.13	1.01	1.76	1.37	0.35	0.45	3.91429
Tb927.5.630	acidic phosphatase, putative	Phosphatase	1	1206	1.7367	28.99	28.99	5.7	3.28	2.72	0.395	1.44	6.88608
Tb927.11.14260	atypical dual specificity phosphatase, putative	Phosphatase	1	1086	1.655	9.8	9.8	1.93	1.17	1.07	0.485	0.1	2.20619
Tb927.9.8250	atypical dual specificity phosphatase, putative	Phosphatase	1	1296	2.0463	10.07	10.07	1.98	0.97	0.75	0.305	-0.42	2.45902
Tb927.11.7320	dual specificity phopshatase, putative	Phosphatase	1	1245	1.2443	32.57	32.57	6.4	5.14	4.13	0.535	2.05	7.71963
Tb927.3.2840	inorganic pyrophosphatase, putative	Phosphatase	1	786	5.4043	53.66	53.66	10.55	1.95	2.48	0.595	1.31	4.16807
Tb927.11.12570	kinetoplastid-specific dual specificity phosphatase, putative	Phosphatase	1	843	3.416	12.24	12.24	2.41	0.71	0.84	0.415	-0.25	2.0241
Tb927.7.7160	kinetoplastid-specific dual specificity phosphatase, putative	Phosphatase	1	2901	0.854	18.23	18.23	3.58	4.19	1.45	0.62	0.54	2.33871
Tb927.10.3490	kinetoplastid-specific dual specificity phosphatase, putative	Phosphatase	1	1884	1.2365	17.38	17.38	3.42	2.77	1.47	0.5	0.56	2.94
Tb927.10.10670	kinetoplastid-specific dual specificity phosphatase, putative	Phosphatase	1	600	3.1525	23.05	23.05	4.53	1.44	2.39	0.685	1.26	3.48905
Tb927.5.3620	kinetoplastid-specific dual specificity phosphatase, putative	Phosphatase	1	1338	2.7178	95.76	95.76	18.83	6.93	5.18	0.825	2.37	6.27879
Tb927.11.4170	kinetoplastid-specific dual specificity phosphatase, putative	Phosphatase	1	1530	0.6138	13.54	13.54	2.66	4.33	2.83	0.42	1.5	6.7381
Tb927.9.9990	kinetoplastid-specific dual specificity phosphatase, putative	Phosphatase	1	807	1.9483	34.2	34.2	6.72	3.45	4.27	0.565	2.09	7.55752
Tb927.11.7950	kinetoplastid-specific dual specificity phosphatase, putative	Phosphatase	1	1857	0.8392	42.75	42.75	8.4	10.01	5.39	0.62	2.43	8.69355
Tb927.2.4870	kinetoplastid-specific dual specificity phosphatase, putative	Phosphatase	1	909	2.1482	48.98	48.98	9.63	4.48	4.93	0.515	2.3	9.57282
Tb927.2.4280	kinetoplastid-specific dual specificity phosphatase, putative	Phosphatase	1	3129	0.7928	238.91	238.91	46.97	59.25	18.93	0.805	4.24	23.5155
Tb927.11.13130	membrane-bound acid phosphatase 1 precursor (MBAP1)	Phosphatase	2	1575	3.1613	54.44	108.88	21.41	6.77	4.3	0.485	2.1	8.86598
Tb927.10.7140	membrane-bound acid phosphatase 2 (MBAP2)	Phosphatase	2	1506	3.2876	35.52	71.04	13.97	4.25	2.82	0.475	1.5	5.93684
Tb927.11.11740	membrane-bound acid phosphatase, putative	Phosphatase	2	1503	2.0901	59.29	118.58	23.31	11.15	7.42	0.45	2.89	16.4889
Tb927.11.290	phosphatase and tensin homologue, putative	Phosphatase	1	783	1.652	10.02	10.02	1.97	1.19	1.52	0.355	0.6	4.28169
Tb927.8.5780	phosphatase, putative	Phosphatase	1	531	7.2513	146.69	146.69	28.84	3.98	7.49	0.845	2.9	8.86391
Tb927.9.12110	6-phosphogluconate dehydrogenase, decarboxylating (gnD)	PPP	1	1440	7.5263	240.97	240.97	47.38	6.3	4.37	0.73	2.13	5.9863
Tb927.5.2960	phosphoribosylpyrophosphate synthetase, putative (PRS)	PPP	1	1161	8.1664	218.45	218.45	42.95	5.26	4.53	0.775	2.18	5.84516
Tb927.10.9430	phosphoribosylpyrophosphate synthetase, putative (PRS)	PPP	2	1134	9.3069	368.34	736.68	144.84	15.56	13.72	0.845	3.78	16.2367
Tb927.11.3030	phosphoribosylpyrophosphate synthetase, putative (PRS)	PPP	2	1071	9.1283	381.38	762.76	149.96	16.43	15.34	0.835	3.94	18.3713
Tb927.11.1020	ribokinase, putative	PPP	1	1002	20.0974	1391.98	1391.98	273.67	13.62	13.59	0.92	3.76	14.7717
Tb927.11.8970	ribose 5-phosphate isomerase, putative	PPP	1	468	21.1376	334.03	334.03	65.67	3.11	6.64	0.855	2.73	7.76608
Tb927.5.3170	ribose-phosphate pyrophosphokinase, putative (PRPS5)	PPP	1	1962	3.0124	373.58	373.58	73.45	24.38	12.43	0.83	3.64	14.9759
Tb927.10.12210	ribulose-5-phosphate 3-epimerase, putative	PPP	2	741	6.3321	196.51	393.02	77.27	12.2	16.47	0.67	4.04	24.5821
Tb927.8.6170	transketolase, putative (TK)	PPP	1	2010	7.824	1483.12	1483.12	291.59	37.27	18.54	0.75	4.21	24.72
Tb927.7.5880	cis-prenyltransferase-like protein	Prenylation	1	1260	1.4397	30.85	30.85	6.07	4.22	3.35	0.415	1.74	8.07229
Tb927.7.3360	Farnesyl-pyrophosphate synthase	Prenylation	1	1104	3.8324	202.69	202.69	39.85	10.4	9.42	0.665	3.24	14.1654
Tb927.4.690	geranylgeranyl transferase type II beta subunit, putative	Prenylation	1	999	2.4902	33.11	33.11	6.51	2.61	2.62	0.625	1.39	4.192
Tb927.6.4540	HMG-CoA reductase	Prenylation	1	1305	10.587	301.23	301.23	59.22	5.59	4.29	0.815	2.1	5.2638
Tb927.4.2700	HMG-CoA synthase	Prenylation	1	1296	1.9821	67.61	67.61	13.29	6.71	5.17	0.565	2.37	9.15044
Tb927.9.9000	isopentenyl-diphosphate delta-isomerase, type II	Prenylation	1	1071	4.8662	106.59	106.59	20.96	4.31	4.02	0.645	2.01	6.23256
Tb927.8.1060	malonyl-CoA decarboxylase, mitochondrial precursor, putative	Prenylation	1	2226	1.3365	26.07	26.07	5.13	3.84	1.72	0.47	0.78	3.65957
Tb927.4.4070	Mevalonate kinase	Prenylation	1	990	9.2588	208.71	208.71	41.03	4.43	4.48	0.765	2.16	5.85621
Tb927.10.13560	Mevalonate-diphosphate decarboxylase	Prenylation	2	1149	10.9154	75.64	151.28	29.74	2.72	2.37	0.635	1.24	3.73228
Tb927.9.5170	phosphomevalonate kinase protein, putative (28G16.155)	Prenylation	1	1416	2.8383	46.96	46.96	9.23	3.25	2.3	0.535	1.2	4.29907
Tb927.9.12690	prenyl protein specific carboxyl methyltransferase	Prenylation	1	738	0.8323	4.79	4.79	0.94	1.13	1.53	0.45	0.61	3.4
Tb927.11.9360	prenyltransferase, putative	Prenylation	1	1473	1.1595	59.03	59.03	11.61	10.01	6.8	0.545	2.77	12.4771
Tb927.3.4490	protein farnesyltransferase alpha subunit, putative	Prenylation	1	1839	1.4841	32.16	32.16	6.32	4.26	2.32	0.55	1.21	4.21818
Tb927.7.460	protein farnesyltransferase beta subunit	Prenylation	1	1758	2.1029	58.63	58.63	11.53	5.48	3.12	0.585	1.64	5.33333
Tb927.9.6430	Rab geranylgeranyl transferase component A, putative	Prenylation	1	2922	1.1853	136.63	136.63	26.86	22.66	7.76	0.68	2.96	11.4118
Tb927.8.1910	acetylornithine deacetylase, putative. metallo-peptidase, Clan MH, Family M18	Protease	1	1185	4.1472	44.67	44.67	8.78	2.12	1.79	0.455	0.84	3.93407
Tb927.8.2410	amidase, putative	Protease	1	714	4.5766	15.9	15.9	3.13	0.68	0.96	0.45	-0.06	2.13333
Tb927.9.13490	aminopeptidase P, putative,metallo-peptidase, Clan MG, Family M24	Protease	1	1470	2.7358	121.51	121.51	23.89	8.73	5.94	0.655	2.57	9.0687
Tb927.3.2090	aminopeptidase P1, putative,metallo-peptidase, Clan MG, Family M24	Protease	1	1848	1.8017	192.33	192.33	37.81	20.99	11.36	0.7	3.51	16.2286
Tb927.8.7520	aminopeptidase, putative	Protease	1	1956	1.7126	20.69	20.69	4.07	2.38	1.21	0.66	0.28	1.83333
Tb927.11.3570	aminopeptidase, putative,metallo-peptidase, Clan MA(E) Family M1	Protease	1	2616	10.5294	1322.96	1322.96	260.1	24.7	9.44	0.81	3.24	11.6543
Tb927.3.4750	aminopeptidase, putative,metallo-peptidase, Clan MA(E) Family M1	Protease	2	2616	12.5093	676.59	1353.18	266.05	21.27	8.13	0.675	3.02	12.0444
Tb927.11.6590	aminopeptidase, putative,metallo-peptidase, Clan MF, Family M17	Protease	2	1566	5.2602	1339.04	2678.08	526.53	100.1	63.92	0.875	6	73.0514
Tb927.11.2470	aminopeptidase, putative,metallo-peptidase, Clan MF, Family M17	Protease	2	1698	1.0907	429.24	858.48	168.78	154.74	91.13	0.815	6.51	111.816
Tb927.10.14790	aminopeptidase, putative,metallo-peptidase, Clan MG, Family M24	Protease	1	1149	14.307	1035.91	1035.91	203.67	14.24	12.39	0.87	3.63	14.2414
Tb927.3.3410	aspartyl aminopeptidase, putative,metallo-peptidase, Clan MH, Family M20	Protease	1	1356	7.7258	389	389	76.48	9.9	7.3	0.725	2.87	10.069
Tb927.10.16150	ATP-dependent zinc metallopeptidase, putative,metallo-peptidase, Clan MA(E) Family M41	Protease	1	1734	4.3423	65.8	65.8	12.94	2.98	1.72	0.545	0.78	3.15596
Tb927.4.4210	ATP-dependent zinc metallopeptidase, putative,metallo-peptidase, Clan MA(E) Family M41	Protease	1	2634	1.635	286.59	286.59	56.35	34.46	13.08	0.545	3.71	24
Tb927.9.10970	Bem46-like serine peptidase,Serine peptidase, Clan SC, Family S09X	Protease	1	1113	1.4885	18.73	18.73	3.68	2.47	2.22	0.565	1.15	3.9292
Tb927.9.8950	CAAX prenyl protease 1, putative,metallo- peptidase, Clan M- Family M48	Protease	1	1284	9.5857	361.08	361.08	70.99	7.41	5.77	0.57	2.53	10.1228
Tb927.3.1540	CAAX prenyl protease 2, putative,peptidase with unknown catalytic mechanism (family U48)	Protease	1	909	1.4186	6.36	6.36	1.25	0.88	0.97	0.445	-0.04	2.17978
Tb927.1.2110	calpain-like cysteine peptidase, putative,cysteine peptidase, Clan CA, family C2, putative	Protease	1	2049	0.9606	2.53	2.53	0.5	0.52	0.25	0.37	-2	0.675676
Tb927.10.13030	calpain-like cysteine peptidase, putative,cysteine peptidase, Clan CA, family C2, putative	Protease	1	2241	1.7	44.42	44.42	8.73	5.14	2.29	0.475	1.2	4.82105
Tb927.6.3310	calpain-like cysteine peptidase, putative,cysteine peptidase, Clan CA, family C2, putative	Protease	1	3033	1.6015	177.09	177.09	34.82	21.74	7.17	0.695	2.84	10.3165
Tb927.9.7540	calpain-like cysteine peptidase, putative,cysteine peptidase, Clan CA, family C2, putative	Protease	2	2571	1.6784	113.55	227.1	44.65	26.6	10.35	0.73	3.37	14.1781
Tb927.4.3940	calpain-like cysteine peptidase, putative,cysteine peptidase, Clan CA, family C2, putative (TbCALP2)	Protease	1	2379	1.5968	133.01	133.01	26.15	16.38	6.88	0.59	2.78	11.661
Tb927.1.2160	calpain-like protein fragment, putative	Protease	1	393	0.7041	6.13	6.13	1.21	1.72	4.37	0.43	2.13	10.1628
Tb927.1.2150	calpain-like protein fragment, putative,calpain-like cysteine peptidase, Clan CA, family C2	Protease	1	423	0.6046	0.41	0.41	0.08	0.13	0.31	0.24	-1.69	1.29167
Tb927.11.4640	calpain-like protein, putative	Protease	1	3339	1.0833	9.19	9.19	1.81	1.67	0.5	0.505	-1	0.990099
Tb927.1.2120	calpain, putative,cysteine peptidase, Clan CA, family C2, putative	Protease	1	2199	2.3045	286.8	286.8	56.39	24.47	11.13	0.775	3.48	14.3613
Tb927.10.1890	calpain, putative,cysteine peptidase, Clan CA, family C2, putative	Protease	1	4785	0.4565	316.86	316.86	62.3	136.47	28.52	0.81	4.83	35.2099
Tb927.11.2500	carboxypeptidase, putative,metallo-peptidase, Clan MA(E) Family M32	Protease	1	1512	12.7252	651.24	651.24	128.04	10.06	6.65	0.775	2.73	8.58065
Tb927.6.560	cysteine peptidase C (CPC), Clan CA, family C1, Cathepsin B-like (TbcatB)	Protease	1	1023	7.3722	195.3	195.3	38.4	5.21	5.09	0.575	2.35	8.85217
Tb927.6.1010	cysteine peptidase precursor, Clan CA, family C1, Cathepsin L-like (CP)	Protease	11	1353	146.086	350.16	3851.76	757.29	5.18	3.83	0.42	1.94	9.11905
Tb927.8.3060	cytosolic leucyl aminopeptidase, putative,metallo-peptidase, Clan MF, Family M17	Protease	1	2016	5.5341	296.25	296.25	58.25	10.53	5.22	0.72	2.38	7.25
Tb927.10.12260	cytosolic nonspecific dipeptidase, putative,peptidase (M20/M25/M40 family), putative	Protease	2	1428	24.8856	1667	3334	655.49	26.34	18.45	0.865	4.21	21.3295
Tb927.11.10240	hslVU complex proteolytic subunit, in mitochondrion	Protease	1	630	18.3858	415.26	415.26	81.64	4.44	7.05	0.79	2.82	8.92405
Tb927.8.6450	inhibitor of cysteine peptidase (ICP)	Protease	1	366	11.5186	205.59	205.59	40.42	3.51	9.59	0.815	3.26	11.7669
Tb927.5.1880	inhibitor of serine peptidase (ISP), putative,ecotin family (I11), putative	Protease	1	465	10.6888	88.27	88.27	17.35	1.62	3.49	0.735	1.8	4.7483
Tb927.5.1730	inhibitor of serine peptidase (ISP), putative,ecotin family (I11), putative	Protease	1	498	4.5565	59.22	59.22	11.64	2.55	5.13	0.705	2.36	7.2766
Tb927.11.3870	katanin, putative	Protease	1	1704	1.5316	27.1	27.1	5.33	3.48	2.04	0.48	1.03	4.25
Tb927.9.9960	katanin, putative	Protease	1	1617	1.7508	60.58	60.58	11.91	6.8	4.21	0.55	2.07	7.65455
Tb927.11.8350	katanin, putative	Protease	2	1665	1.5562	41.32	82.64	16.25	10.44	6.27	0.64	2.65	9.79687
Tb927.10.1210	katanin, putative	Protease	2	2043	2.1452	187.14	374.28	73.59	34.3	16.79	0.66	4.07	25.4394
Tb927.9.14220	metacaspase 5, putative	Protease	3	1503	1.7437	208.93	626.79	123.23	70.67	47.02	0.665	5.56	70.7068
Tb927.10.2440	metacaspase MCA4 (MCA4)	Protease	1	1062	1.1718	27.98	27.98	5.5	4.69	4.42	0.47	2.14	9.40426
Tb927.11.3220	metacaspase, (MCA1)	Protease	1	1119	1.3182	25.86	25.86	5.08	3.85	3.44	0.46	1.78	7.47826
Tb927.9.8210	metalloprotease-like protein,peptide deformylase, putative	Protease	1	1101	2.9499	36.63	36.63	7.2	2.44	2.22	0.455	1.15	4.87912
Tb927.5.1870	metalloprotease, putative	Protease	2	2664	2.3363	47	94	18.48	7.91	2.97	0.615	1.57	4.82927
Tb927.11.14730	metalloprotease, putative,cell division protein FtsH homologue, putative	Protease	1	2034	4.0648	262.34	262.34	51.58	12.69	6.24	0.555	2.64	11.2432
Tb927.10.1420	methionine aminopeptidase 2, (MetAP2)	Protease	1	1392	6.7735	208.69	208.69	41.03	6.06	4.35	0.735	2.12	5.91837
Tb927.10.15270	methionine aminopeptidase, putative,metallo- peptidase, Clan MG, Family M24	Protease	2	1188	2.1584	215.63	431.26	84.79	39.28	33.07	0.655	5.05	50.4885
Tb927.10.3080	methionine biosynthetic protein, putative	Protease	1	1185	3.7997	49.08	49.08	9.65	2.54	2.14	0.545	1.1	3.92661
Tb927.10.9820	mitochondrial intermediate peptidase, metallo-peptidase, Clan MA(E) Family M3	Protease	1	2028	5.2382	293.34	293.34	57.67	11.01	5.43	0.6	2.44	9.05
Tb927.8.5530	Mov34/MPN/PAD-1 metallopeptidase, putative,metallopeptidase, putative	Protease	1	1188	4.8964	17.58	17.58	3.46	0.71	0.59	0.505	-0.76	1.16832
Tb927.9.1680	Mov34/MPN/PAD-1 metallopeptidaseClan MP, Family M67	Protease	1	834	2.3836	13.58	13.58	2.67	1.12	1.34	0.42	0.42	3.19048
Tb927.7.6470	O-sialoglycoprotein endopeptidase, putative, Clan MK, Family M67	Protease	1	1119	2.1383	36.33	36.33	7.14	3.34	2.98	0.6	1.58	4.96667
Tb927.11.12850	oligopeptidase b,serine peptidase, clan SC, family S9A-like protein (OPB)	Protease	1	2148	10.6584	928.99	928.99	182.65	17.14	7.98	0.795	3	10.0377
Tb927.5.2700	otubain, putative,otubain cysteine peptidase, Clan CA, family C65, putative	Protease	1	807	3.82	60.54	60.54	11.9	3.12	3.86	0.68	1.95	5.67647
Tb927.6.400	peptidase M20/M25/M40, putative	Protease	2	1428	6.4221	244.16	488.32	96.01	14.95	10.47	0.71	3.39	14.7465
Tb927.7.6270	peptidase t, putative,aminotripeptidase, putative	Protease	1	1263	1.8416	44.79	44.79	8.81	4.78	3.79	0.545	1.92	6.95413
Tb927.8.7020	peptidase, putative,metallo-peptidase, Clan ME, Family M16	Protease	1	3195	2.7111	482.53	482.53	94.87	34.99	10.95	0.685	3.45	15.9854
Tb927.8.550	peptide methionine sulfoxide reductase, putative,peptide Met(O) reductase, putative,methionine-S-sulfoxide reductase, putative	Protease	1	534	4.5761	52.08	52.08	10.24	2.24	4.19	0.63	2.07	6.65079
Tb927.8.1860	pitrilysin-like metalloprotease,metallo-peptidase, Clan ME, Family M16C	Protease	1	3093	2.1823	345.29	345.29	67.89	31.11	10.06	0.68	3.33	14.7941
Tb927.9.4940	presenilin-like aspartic peptidase, clan AD, family A22A, putative	Protease	1	1098	3.5078	31.27	31.27	6.15	1.75	1.6	0.44	0.68	3.63636
Tb927.5.4300	prolyl oligopeptidase, putative,Serine peptidase, Clan SC, Family S9A	Protease	1	3087	1.0444	101.04	101.04	19.87	19.03	6.16	0.695	2.62	8.86331
Tb927.10.8020	prolyl oligopeptidase, serine peptidase clan SC, family S9A, putative (POP)	Protease	1	2097	8.1917	811.2	811.2	159.49	19.47	9.28	0.705	3.21	13.1631
Tb927.4.2670	pyroglutamyl-peptidase I (PGP), putative,cysteine peptidase, Clan CF, family C15, putative	Protease	1	669	3.1238	37.2	37.2	7.31	2.34	3.5	0.63	1.81	5.55556
Tb927.9.8260	rhomboid-like protein,serine peptidase, Clan S- , family S54, putative	Protease	1	990	6.3588	132.64	132.64	26.08	4.1	4.14	0.62	2.05	6.67742
Tb927.8.1810	rhomboid-like protein,serine peptidase, Clan S-, family S54, putative	Protease	1	939	4.3692	26.77	26.77	5.26	1.2	1.28	0.435	0.36	2.94253
Tb927.1.4780	serine peptidase, putative,serine peptidase, Clan SC, Family S9D	Protease	1	2013	1.091	44.29	44.29	8.71	7.98	3.97	0.57	1.99	6.96491
Tb927.11.3780	subtilisin-like serine peptidase,serine peptidase, clan SB, family S8-like protein	Protease	1	4464	1.1302	15.27	15.27	3	2.65	0.59	0.62	-0.76	0.951613
Tb927.7.190	thimet oligopeptidase A, putative,metallo- peptidase, Clan MA(E) Family M3, putative (OPA)	Protease	1	2058	11.4832	847.13	847.13	166.55	14.5	7.05	0.68	2.82	10.3676
Tb927.10.10750	zinc carboxypeptidase, putative,metallo- peptidase, Clan MC, Family M14	Protease	1	4713	1.5593	66.82	66.82	13.14	8.43	1.79	0.69	0.84	2.5942
Tb927.11.10280	zinc carboxypeptidase, putative,metallo- peptidase, Clan MC, Family M14	Protease	1	3579	1.1941	122.58	122.58	24.1	20.18	5.64	0.725	2.5	7.77931
Tb927.4.1840	zinc carboxypeptidase, putative,metallo-peptidase, Clan MC, Family M14	Protease	1	2322	0.8178	203.99	203.99	40.11	49.05	21.12	0.785	4.4	26.9045
Tb927.10.13510	zinc metallopeptidase, putative	Protease	1	1710	3.5099	144.04	144.04	28.32	8.07	4.72	0.54	2.24	8.74074
Tb927.8.2450	AMPK beta subunit	Protein.kinase	1	933	1.8025	77.56	77.56	15.25	8.46	9.07	0.695	3.18	13.0504
Tb927.10.3700	AMPK gamma subunit	Protein.kinase	1	1509	1.3784	94.78	94.78	18.63	13.52	8.96	0.75	3.16	11.9467
Tb927.3.1630	casein kinase 1, putative (CK1)	Protein.kinase	1	1203	2.756	23.74	23.74	4.67	1.69	1.41	0.74	0.5	1.90541
Tb927.2.2430	casein kinase II, alpha chain (CK2A2)	Protein.kinase	1	1119	2.1851	112.71	112.71	22.16	10.14	9.06	0.775	3.18	11.6903
Tb927.9.14430	casein kinase II, putative	Protein.kinase	1	1050	6.5812	137.43	137.43	27.02	4.11	3.91	0.585	1.97	6.68376
Tb927.3.4670	cdc2-related kinase, putative,cell division control protein, putative (CRK10)	Protein.kinase	1	1287	0.8637	12.41	12.41	2.44	2.83	2.2	0.41	1.14	5.36585
Tb927.2.4510	cdc2-related kinase, putative,protein kinase, putative (CRK9)	Protein.kinase	1	2325	1.7352	87.23	87.23	17.15	9.88	4.25	0.615	2.09	6.91057
Tb927.4.2500	eIF2K2 eukaryotic translation initiation factor 2-alpha kinase	Protein.kinase	1	3027	0.9553	98.81	98.81	19.43	20.34	6.72	0.73	2.75	9.20548
Tb927.6.2980	eIF2K3, invovled in SLRNA silencing	Protein.kinase	1	3078	1.8759	43.5	43.5	8.55	4.56	1.48	0.565	0.57	2.61947
Tb927.10.16030	mitogen activated protein kinase 4, putative;with=GeneDB:LmxM19.1440 (MAPK2)	Protein.kinase	2	1152	1.1669	21.06	42.12	8.28	7.1	6.16	0.61	2.62	10.0984
Tb927.11.16790	mitogen-activated protein kinase (ECK1)	Protein.kinase	1	1974	1.3733	33.16	33.16	6.52	4.75	2.41	0.7	1.27	3.44286
Tb927.10.7780	mitogen-activated protein kinase 1, putative	Protein.kinase	1	1053	2.8478	36.33	36.33	7.14	2.51	2.38	0.49	1.25	4.85714
Tb927.8.3550	mitogen-activated protein kinase 3, putative	Protein.kinase	1	1116	1.0158	38.91	38.91	7.65	7.53	6.75	0.655	2.75	10.3053
Tb927.6.4220	mitogen-activated protein kinase 5 (MAPK5)	Protein.kinase	1	1140	2.81	53.56	53.56	10.53	3.75	3.29	0.645	1.72	5.10078
Tb927.10.5270	mitogen-activated protein kinase kinase 5, putative;with=GeneDB:LmxM36.0860 (MKK5)	Protein.kinase	1	1137	1.0533	35.32	35.32	6.94	6.59	5.79	0.565	2.53	10.2478
Tb927.8.3770	mitogen-activated protein kinase, putative	Protein.kinase	1	1230	3.7613	260.95	260.95	51.3	13.64	11.09	0.73	3.47	15.1918
Tb927.6.1780	mitogen-activated protein kinase, putative,protein kinase, putative	Protein.kinase	1	1236	1.3827	12.08	12.08	2.38	1.72	1.39	0.47	0.48	2.95745
Tb927.10.460	NIMA-related protein kinase (NRKC)	Protein.kinase	3	2295	0.5014	34.31	102.93	20.24	40.37	17.59	0.62	4.14	28.371
Tb927.10.4940	Nuclear DBS2-related kinase (PK50)	Protein.kinase	1	1314	4.8987	191.99	191.99	37.75	7.71	5.86	0.675	2.55	8.68148
Tb927.7.5770	Nuclear DBS2-related kinase (PK53)	Protein.kinase	1	1395	2.2834	180.74	180.74	35.53	15.56	11.15	0.835	3.48	13.3533
Tb927.7.6310	polo-like protein kinase,protein kinase (PLK)	Protein.kinase	1	2307	1.0111	144.74	144.74	28.46	28.15	12.2	0.63	3.61	19.3651
Tb927.5.3150	protein kinase , putative	Protein.kinase	1	4929	1.0023	68.5	68.5	13.47	13.44	2.73	0.74	1.45	3.68919
Tb927.11.8940	protein kinase (LDK)	Protein.kinase	1	1665	1.336	12.61	12.61	2.48	1.86	1.11	0.55	0.15	2.01818
Tb927.10.13010	protein kinase A catalytic subunit (PKAC3)	Protein.kinase	3	1014	2.1076	40.24	120.72	23.73	11.26	11.1	0.63	3.47	17.619
Tb927.11.4610	protein kinase A regulatory subunit (PKA-R)	Protein.kinase	1	1500	1.815	181.21	181.21	35.63	19.63	13.09	0.785	3.71	16.6752
Tb927.7.940	protein kinase C substrate protein, heavy chain, putative,glucosidase II beta subunit, putative	Protein.kinase	1	1446	2.9441	69.97	69.97	13.76	4.67	3.23	0.495	1.69	6.52525
Tb927.11.10820	protein kinase ck2 regulatory subunit, putative,casein kinase II beta chain, putative	Protein.kinase	1	885	6.3472	118.97	118.97	23.39	3.69	4.16	0.81	2.06	5.1358
[truncated: 4,699 more rows]

## Sheet: 2. Ribosome densities BS
2013Latest_numbers	Annotation	Class	Orthologue count	ORF length	BS RNAs/ cell Silicotryp	Log 2 BS RNAs/ cell Silicotryp	RPM pA+ fragments BS	BS RNAs/cell pA+ fragments	Log 2 BS RNAs/cell pA+ fragments	RPM Ribosome profiling	RPM Ribsome profiling x orthogue count	Ribosomes/cell/gene	Ribosomes/mRNA	Ribosomes/kb BS	Fraction in polysomes	mRNA abundance BS/PC (Silicotryp)	ribosomes/kb, BS/PC
Tb927.9.3280	acidocalcisomal exopolyphosphatase, putative (3C4.175)	Acidocalcisome	1	1152	3.12334	1.64309	145.37	2.9074	1.53973	89.86	89.86	7.88	2.52	2.19	0.699	1.63	0.88
Tb927.11.7060	acidocalcisomal pyrophosphatase (VSP1)	Acidocalcisome	2	1245	5.72324	2.51683	167.04	6.6816	2.74019	241.5	483	42.36	7.4	5.94	0.801	1.58	0.914
Tb927.11.12220	catalytic subunit of the vacuolar transporter chaperone 4, polyphosphate polymerase, Vtc4	Acidocalcisome	1	2382	1.40979	0.495485	207.23	4.1446	2.05123	115.48	115.48	10.13	7.18	3.01	0.742	1.25	0.527
Tb927.11.6680	amino acid permease/transporter, putative	Amino.acid.transport	1	1524	0.674854	-0.567353	47.19	0.9438	-0.0834469	5.63	5.63	0.49	0.73	0.48	0.673	1	0.122
Tb927.10.5780	amino acid tansporter, putative	Amino.acid.transport	2	1731	0.685937	-0.543852	72.19	2.8876	1.52987	27.38	54.76	4.8	7	4.04	0.731	0.88	0.831
Tb927.10.9850	amino acid transporter, putative	Amino.acid.transport	1	1689	1.3253	0.406322	90.39	1.8078	0.854235	81.66	81.66	7.16	5.4	3.2	0.661	3.04	1.29
Tb927.9.10340	amino acid transporter, putative	Amino.acid.transport	1	1479	1.04564	0.064386	59.41	1.1882	0.248778	13.46	13.46	1.18	1.13	0.76	0.696	1.8	0.255
Tb927.4.3930	amino acid transporter, putative	Amino.acid.transport	1	1362	2.1671	1.11577	111.42	2.2284	1.15601	59.22	59.22	5.19	2.4	1.76	0.7	0.89	0.346
Tb927.8.5450	amino acid transporter, putative (AAT6)	Amino.acid.transport	2	1467	4.32333	2.11214	433.59	17.3436	4.11633	432.85	865.7	75.92	17.56	11.97	0.811	1.2	1.434
Tb927.8.4700	amino acid transporter, putative (AATP6)	Amino.acid.transport	7	1377	4.46466	2.15855	45	6.3	2.65535	12.23	85.61	7.51	1.68	1.22	0.643	0.8	0.153
Tb927.10.6500	amino acid transporter, putative,amino acid permease, putative	Amino.acid.transport	1	1362	1.16166	0.216184	127.54	2.5508	1.35095	29.34	29.34	2.57	2.22	1.63	0.663	2.97	0.494
Tb927.6.4660	cationic amino acid transporter, putative	Amino.acid.transport	1	1620	0.839725	-0.252012	83.67	1.6734	0.742782	9.33	9.33	0.82	0.97	0.6	0.679	0.6	0.87
Tb927.11.15840	L-Lysine transport protein, putative	Amino.acid.transport	7	1389	8.06621	3.01189	251.66	35.2324	5.13883	579.64	4057.48	355.85	44.12	31.76	0.823	0.96	1.707
Tb927.11.1560	1,2-Dihydroxy-3-keto-5-methylthiopentene dioxygenase, putative	Amino.acids	1	996	3.45013	1.78665	95.26	1.9052	0.929942	206.6	206.6	18.12	5.25	5.27	0.794	0.88	0.918
Tb927.4.360	1,2-Dihydroxy-3-keto-5-methylthiopentene dioxygenase, putative	Amino.acids	1	843	8.40797	3.07176	137.83	2.7566	1.46289	260.67	260.67	22.86	2.72	3.23	0.812	1.83	0.528
Tb927.8.6060	2-amino-3-ketobutyrate coenzyme A ligase, putative,glycine acetyltransferase, putative	Amino.acids	1	1215	3.07108	1.61875	301.74	6.0348	2.59331	625.52	625.52	54.86	17.86	14.7	0.759	0.42	1.33
Tb927.11.6630	3-methylcrotonoyl-CoA carboxylase beta subunit, putative	Amino.acids	1	1839	1.45732	0.543314	98.71	1.9742	0.981268	91.45	91.45	8.02	5.5	2.99	0.738	1.79	0.579
Tb927.8.2020	agmatinase, putative	Amino.acids	1	996	2.00962	1.00692	114.39	2.2878	1.19396	35.05	35.05	3.07	1.53	1.54	0.594	0.82	1.124
Tb927.5.1280	alanine racemase, putative	Amino.acids	1	774	1.94754	0.961655	160.91	3.2182	1.68625	123.86	123.86	10.86	5.58	7.21	0.707	0.91	2.318
Tb927.1.3000	aminoacylase, putative,N-acyl-L-amino acid amidohydrolase, zinc binding	Amino.acids	1	1209	2.24632	1.16756	167.56	3.3512	1.74468	167.62	167.62	14.7	6.54	5.41	0.699	2.09	1.55
Tb927.9.6170	arginine kinase (AK) in cytosol and flagellum	Amino.acids	3	1215	18.2388	4.18894	644.57	38.6742	5.2733	2051.86	6155.58	539.85	29.6	24.36	0.844	1.12	1.004
Tb927.7.1110	asparagine synthetase a, putative	Amino.acids	1	1056	6.56887	2.71564	338.39	6.7678	2.75869	659.26	659.26	57.82	8.8	8.33	0.826	1.39	0.684
Tb927.10.3660	aspartate aminotransferase	Amino.acids	2	1212	4.83586	2.27377	252.52	10.1008	3.3364	1193.81	2387.62	209.4	43.3	35.73	0.835	1.57	1.809
Tb927.11.5090	aspartate aminotransferase, mitochondrial	Amino.acids	2	1254	0.638974	-0.646171	21.03	0.8412	-0.249479	7.26	14.52	1.27	1.99	1.59	0.64	0.83	0.237
Tb927.2.4590	branched-chain amino acid aminotransferase, putative	Amino.acids	2	1104	10.754	3.4268	245.71	9.8284	3.29696	566.79	1133.58	99.42	9.24	8.37	0.846	2.2	1.585
Tb927.11.2230	carnitine O-acetyltransferase, putative (CAT)	Amino.acids	1	2214	1.45039	0.536439	184.86	3.6972	1.88643	223.02	223.02	19.56	13.49	6.09	0.767	1.38	0.901
Tb927.10.470	choline dehydrogenase, putative	Amino.acids	1	1578	0.568548	-0.814647	88.74	1.7748	0.827656	47.12	47.12	4.13	7.27	4.61	0.757	0.36	0.817
Tb927.9.12320	cystathione gamma lyase, putative	Amino.acids	1	1233	2.18321	1.12645	221.03	4.4206	2.14424	435.23	435.23	38.17	17.48	14.18	0.801	0.35	0.784
Tb927.10.2750	deoxyhypusine synthase	Amino.acids	1	1386	1.78948	0.839539	109.14	2.1828	1.12618	39.54	39.54	3.47	1.94	1.4	0.664	1.22	1.045
Tb927.1.870	deoxyhypusine synthase, putative	Amino.acids	1	1029	0.99896	-0.00150151	104.16	2.0832	1.0588	33.63	33.63	2.95	2.95	2.87	0.675	1.1	1.036
Tb927.7.5560	glucosamine-fructose-6-phosphate aminotransferase, putative	Amino.acids	1	1980	1.25663	0.329555	91.7	1.834	0.874994	127.63	127.63	11.19	8.91	4.5	0.775	1.88	0.565
Tb927.5.3800	glutamine hydrolysing (not ammonia-dependent) carbomoyl phosphate synthase, putative	Amino.acids	1	5502	5.77638	2.53017	279.89	5.5978	2.48486	690.15	690.15	60.53	10.48	1.9	0.776	3.01	0.061
Tb927.7.4970	glutamine synthetase, putative	Amino.acids	1	1266	0.913224	-0.130959	143.45	2.869	1.52055	238.36	238.36	20.9	22.89	18.08	0.673	0.11	2.357
Tb927.7.6940	glutaminyl cyclase, putative	Amino.acids	1	2244	1.22948	0.298049	171.43	3.4286	1.77762	28.59	28.59	2.51	2.04	0.91	0.693	1.68	1.379
Tb927.11.9670	glycine synthase, putative (GCVT1)	Amino.acids	1	1128	1.18052	0.239421	118.65	2.373	1.24671	110.29	110.29	9.67	8.19	7.26	0.637	0.75	1.681
Tb927.1.1270	homocysteine S-methyltransferase, putative	Amino.acids	1	1302	2.20727	1.14226	25.58	0.5116	-0.966912	98.23	98.23	8.61	3.9	3	0.729	3.79	1.546
Tb927.6.4430	homoserine kinase, putative (HK)	Amino.acids	1	1008	8.52597	3.09186	151.32	3.0264	1.5976	75.06	75.06	6.58	0.77	0.76	0.686	1.33	0.437
Tb927.11.1670	ISCS2, NFS cysteine desulfurase	Amino.acids	1	1314	1.67179	0.741392	71.23	1.4246	0.510557	67.81	67.81	5.95	3.56	2.71	0.705	1	0.734
Tb927.11.1540	isovaleryl-coA dehydrogenase, putative	Amino.acids	1	1236	0.814757	-0.295559	112.08	2.2416	1.16453	112.12	112.12	9.83	12.07	9.77	0.783	0.48	1.368
Tb927.9.2010	kynureninase, putative	Amino.acids	1	1392	2.13403	1.09358	119.2	2.384	1.25338	253.88	253.88	22.27	10.43	7.49	0.79	2.47	0.435
Tb927.10.11970	kynurenine aminotransferase, putative	Amino.acids	1	1290	0.566479	-0.819907	81.51	1.6302	0.705049	106.98	106.98	9.38	16.56	12.84	0.68	0.87	1.242
Tb927.10.4460	leucine carboxyl methyltransferase, putative	Amino.acids	3	903	1.45409	0.540114	84.04	5.0424	2.33411	63.36	190.08	16.67	11.46	12.69	0.65	1.8	1.103
Tb927.7.5920	mercaptopyruvate sulfurtransferase, putative (MST)	Amino.acids	1	1125	0.579507	-0.787102	54.69	1.0938	0.129349	40.61	40.61	3.56	6.15	5.47	0.714	1.66	0.473
Tb927.10.4000	methylglutaconyl-CoA hydratase, mitochondrial precursor, putative	Amino.acids	1	834	0.955201	-0.0661234	99.52	1.9904	0.993058	83.72	83.72	7.34	7.69	9.22	0.716	0.45	1.441
Tb927.7.7040	methylthioadenosine phosphorylase, putative (MTAP)	Amino.acids	1	930	8.46946	3.08227	320.75	6.415	2.68145	583.69	583.69	51.19	6.04	6.49	0.838	1.78	0.557
Tb927.9.1960	nitrilase, putative	Amino.acids	1	822	1.22638	0.294406	150.98	3.0196	1.59436	149.65	149.65	13.12	10.7	13.02	0.762	0.68	1.752
Tb927.7.1910	pyridoxal phosphate containing glycine decarboxylase, putative	Amino.acids	1	2913	2.19151	1.13192	232.97	4.6594	2.22014	192.08	192.08	16.85	7.69	2.64	0.769	1.19	0.325
Tb927.8.3130	S-adenosyl-methyltransferase mraW-like protein, putative	Amino.acids	1	1425	0.949405	-0.0749046	72.89	1.4578	0.543793	17.48	17.48	1.53	1.61	1.13	0.599	1.48	0.856
Tb927.11.9590	S-adenosylhomocysteine hydrolase, putative	Amino.acids	1	1314	22.5689	4.49627	3059.01	61.1802	5.93499	4242.34	4242.34	372.06	16.49	12.55	0.857	0.68	1.082
Tb927.9.12910	selenocysteine lyase	Amino.acids	1	1356	1.55005	0.632313	150.1	3.002	1.58592	25.09	25.09	2.2	1.42	1.05	0.601	1.18	1.721
Tb927.7.4390	threonine synthase, putative	Amino.acids	1	2028	0.583267	-0.777771	205.04	4.1008	2.03591	167.95	167.95	14.73	25.25	12.45	0.718	0.19	1.751
Tb927.1.4690	arginine N-methyltransferase (PRMT1)	Arg.methylation	1	1038	2.885	1.52857	111.23	2.2246	1.15355	91.33	91.33	8.01	2.78	2.68	0.795	1.1	0.308
Tb927.10.3560	arginine N-methyltransferase, putative	Arg.methylation	1	1170	2.64624	1.40395	129.89	2.5978	1.37729	138.97	138.97	12.19	4.61	3.94	0.797	0.97	0.694
Tb927.5.3960	arginine N-methyltransferase, type I (PRMT6)	Arg.methylation	1	1107	1.70416	0.769063	111.96	2.2392	1.16298	40.1	40.1	3.52	2.06	1.86	0.594	1.33	1.163
Tb927.10.640	arginine N-methyltransferase, type II (PRMT5)	Arg.methylation	1	2355	1.62218	0.697937	141.99	2.8398	1.50579	51.84	51.84	4.55	2.8	1.19	0.731	1.02	1.214
Tb927.7.5490	arginine N-methyltransferase, type III (PRMT7)	Arg.methylation	1	1173	0.761289	-0.393485	82.28	1.6456	0.718614	74.94	74.94	6.57	8.63	7.36	0.739	1.5	0.426
Tb927.10.370	calcineurin B subunit, putative	Calcium	1	540	1.42068	0.506582	57.26	1.1452	0.1956	22.24	22.24	1.95	1.37	2.54	0.693	1.04	2.171
Tb927.10.2880	calcium channel protein, putative	Calcium	1	8082	2.03967	1.02834	300.55	6.011	2.58761	360.87	360.87	31.65	15.52	1.92	0.782	4.4	0.077
Tb927.6.2720	calcium-binding protein, putative	Calcium	2	1080	2.85766	1.51483	137.91	5.5164	2.46373	150.41	300.82	26.38	9.23	8.55	0.732	1.14	1.039
Tb927.11.13020	calmodulin	Calcium	4	450	73.9551	6.20858	700.25	56.02	5.80787	979.99	3919.96	343.79	4.65	10.33	0.823	1.15	1.394
Tb927.9.11230	calmodulin-like protein, putative,EF hand containing protein	Calcium	1	426	12.8996	3.68926	174.41	3.4882	1.80248	220.71	220.71	19.36	1.5	3.52	0.707	1.33	1.28
Tb927.11.7940	calmodulin, putative	Calcium	1	465	5.75351	2.52444	91.73	1.8346	0.875466	56.37	56.37	4.94	0.86	1.85	0.458	5.08	0.308
Tb927.11.9790	calmodulin, putative	Calcium	1	492	5.25199	2.39286	156.15	3.123	1.64293	79.48	79.48	6.97	1.33	2.7	0.653	2.04	0.877
Tb927.6.4710	calmodulin, putative	Calcium	1	2022	2.57759	1.36602	155.3	3.106	1.63506	221.45	221.45	19.42	7.53	3.72	0.785	1.57	1.563
Tb927.11.3680	calmodulin, putative	Calcium	1	471	2.57268	1.36327	107.31	2.1462	1.10178	105.1	105.1	9.22	3.58	7.6	0.755	2.46	0.791
Tb927.9.6130	calmodulin, putative	Calcium	1	474	5.62338	2.49144	87.54	1.7508	0.808014	306.29	306.29	26.86	4.78	10.08	0.816	2.79	0.876
Tb927.4.3330	hypothetical protein, conserved, EF hand	Calcium	1	552	4.13579	2.04816	78.9	1.578	0.658097	172.6	172.6	15.14	3.66	6.63	0.762	2.1	1.567
Tb927.10.6960	hypothetical protein, conserved, EF hand superfamily (E-4)	Calcium	3	963	2.28754	1.1938	151.18	9.0708	3.18123	186.27	558.81	49.01	21.42	22.24	0.77	0.96	1.963
Tb927.11.17000	AIR9	Cell.cycle	1	3000	5.05424	2.33749	1116.15	22.323	4.48046	3142.71	3142.71	275.62	54.53	18.18	0.832	2.87	0.306
Tb927.10.15690	anaphase promoting complex, subunit 10-like protein	Cell.cycle	1	708	1.36389	0.447724	68.7	1.374	0.458382	26.74	26.74	2.35	1.72	2.43	0.729	1.1	1.197
Tb927.11.8220	aurora B kinase (AUK1)	Cell.cycle	1	930	1.75599	0.812285	54.41	1.0882	0.121944	191.66	191.66	16.81	9.57	10.29	0.802	2.37	0.707
Tb927.10.1070	cdc2- like protein kinase (CRK1)	Cell.cycle	2	906	2.75562	1.46237	49.19	1.9676	0.976437	104.7	209.4	18.36	6.66	7.35	0.729	1.07	0.712
Tb927.10.4990	cdc2- like protein kinase 2 (CRK3)	Cell.cycle	2	936	3.05172	1.60962	140.38	5.6152	2.48934	149.17	298.34	26.16	8.57	9.16	0.754	1.32	0.833
Tb927.7.5580	cell cycle associated protein MOB1-B (MOB1B)	Cell.cycle	2	678	3.26819	1.70849	73.59	2.9436	1.55758	39.04	78.08	6.85	2.1	3.1	0.583	0.78	0.876
Tb927.7.7360	cell division control protein 2 homolog 2,cdc2-related kinase (CRK2)	Cell.cycle	1	1038	2.10318	1.07257	135.87	2.7174	1.44223	113.68	113.68	9.97	4.74	4.57	0.776	1	1.225
Tb927.8.5390	cell division control protein 2 homolog 4 (CRK4)	Cell.cycle	1	1395	0.586932	-0.768735	56.57	1.1314	0.178109	11.33	11.33	0.99	1.69	1.21	0.567	1.74	0.526
Tb927.11.2710	cell division cycle 45 (CDC45), putative	Cell.cycle	1	2058	0.781759	-0.355204	50.47	1.0094	0.013498	26.48	26.48	2.32	2.97	1.44	0.674	2.12	0.262
Tb927.11.12430	cell division cycle phosphatase 14, putative	Cell.cycle	1	2457	0.893586	-0.162321	106.18	2.1236	1.08651	139.15	139.15	12.2	13.66	5.56	0.757	2.16	1.132
Tb927.6.2150	cell division cycle protein 16, putative	Cell.cycle	1	1644	1.19541	0.257507	109.62	2.1924	1.13251	91.24	91.24	8	6.69	4.07	0.701	1.02	0.908
Tb927.1.3230	cell division cycle protein, putative	Cell.cycle	1	2148	1.30019	0.37872	170.85	3.417	1.77273	26.13	26.13	2.29	1.76	0.82	0.641	1.31	1.051
Tb927.8.6500	cell division cycle protein, putative	Cell.cycle	1	1620	2.45945	1.29834	102.41	2.0482	1.03436	105.26	105.26	9.23	3.75	2.31	0.741	3.58	0.49
Tb927.4.2260	Centrin1	Cell.cycle	1	549	3.01942	1.59427	77.68	1.5536	0.635615	60.78	60.78	5.33	1.77	3.22	0.776	1.35	0.676
Tb927.8.1080	Centrin2	Cell.cycle	1	591	3.57658	1.83858	107.86	2.1572	1.10916	91.79	91.79	8.05	2.25	3.81	0.728	1.09	1.332
Tb927.10.8710	Centrin3	Cell.cycle	1	498	1.13406	0.181493	51.97	1.0394	0.055751	82.49	82.49	7.23	6.38	12.81	0.711	1.25	1.176
Tb927.7.3410	Centrin4 - basal bodies and bilobe	Cell.cycle	1	450	12.927	3.69232	184.63	3.6926	1.88464	290.48	290.48	25.48	1.97	4.38	0.784	2.15	0.741
Tb927.11.13900	Centrin5	Cell.cycle	1	561	3.47583	1.79736	85.14	1.7028	0.767909	84.56	84.56	7.42	2.13	3.8	0.657	1.79	1.041
Tb927.8.6340	CYC2-like cyclin, putative (CYC10)	Cell.cycle	1	1011	0.90142	-0.149728	11.33	0.2266	-2.14178	109.55	109.55	9.61	10.66	10.54	0.676	1.2	1.115
Tb927.8.6350	CYC2-like cyclin, putative (CYC11)	Cell.cycle	1	2364	0.677785	-0.5611	15.85	0.317	-1.65745	10.82	10.82	0.95	1.4	0.59	0.658	1.45	0.457
Tb927.7.7170	CYC2-like cyclin, putative (CYC4)	Cell.cycle	2	2175	1.80471	0.851769	73.42	2.9368	1.55425	81.67	163.34	14.33	7.94	3.65	0.711	3.03	0.202
Tb927.10.11440	CYC2-like cyclin, putative,G1 cyclin CycE4, putative (CYC5)	Cell.cycle	1	2700	1.61904	0.695141	103.28	2.0656	1.04656	193.1	193.1	16.94	10.46	3.87	0.734	1.41	0.421
Tb927.11.12610	cyclin 1,serine peptidase family S51, peptidase E, putative	Cell.cycle	1	1005	0.899116	-0.153421	133.99	2.6798	1.42213	68.41	68.41	6	6.67	6.64	0.642	0.79	1.223
Tb927.11.14080	cyclin 2,G1 cyclin (CYC2)	Cell.cycle	2	636	3.52177	1.8163	18.17	0.7268	-0.46037	97.77	195.54	17.15	4.87	7.66	0.762	3.11	0.411
Tb927.6.1460	cyclin 3, mitotic cyclin, (CYC3)	Cell.cycle	1	1245	4.45443	2.15524	130.92	2.6184	1.38869	96.17	96.17	8.43	1.89	1.52	0.71	3.44	8
Tb927.11.16720	cyclin 6,mitotic cyclin (CYC6)	Cell.cycle	1	1281	2.58494	1.37013	19.08	0.3816	-1.38987	194.14	194.14	17.03	6.59	5.14	0.749	3.29	0.41
Tb927.6.5020	cyclin 7, putative,CYC2-like cyclin, putative (CYC7)	Cell.cycle	1	642	0.731723	-0.45063	17.27	0.3454	-1.53366	0.58	0.58	0.05	0.07	0.11	0.601	1.13	0.5
Tb927.11.14030	cyclin 9,cyclin C-like,	Cell.cycle	1	846	0.960213	-0.0585736	90.17	1.8034	0.850719	40.03	40.03	3.51	3.66	4.33	0.673	0.51	1.942
Tb927.11.11500	cyclin dependent kinase-binding protein, putative	Cell.cycle	1	1695	2.53994	1.34479	155.5	3.11	1.63691	18.58	18.58	1.63	0.64	0.38	0.743	1.13	0.392
Tb927.11.16390	cyclin dependent kinases regulatory subunit, putative (CKS1)	Cell.cycle	1	297	2.8755	1.52381	41.34	0.8268	-0.27439	68.17	68.17	5.98	2.08	7	0.723	1.68	0.886
Tb927.10.6330	KKT1 kinetochore protein	Cell.cycle	1	4785	1.5959	0.674373	214.61	4.2922	2.10172	266.76	266.76	23.4	14.66	3.06	0.761	3.62	0.191
Tb927.7.2110	KKT11 Kinetochore protein	Cell.cycle	1	756	3.35299	1.74545	62.62	1.2524	0.324695	148.14	148.14	12.99	3.87	5.12	0.797	3.51	0.451
Tb927.8.1680	KKT12 Kinetochore protein	Cell.cycle	1	603	4.89875	2.29241	107.36	2.1472	1.10246	124.1	124.1	10.88	2.22	3.68	0.748	1.3	0.802
Tb927.7.4860	KKT13 Kinetochore protein	Cell.cycle	1	1020	1.63084	0.705614	54.84	1.0968	0.1333	53.48	53.48	4.69	2.88	2.82	0.698	1.22	0.862
Tb927.10.7240	KKT14 Kinetochore protein	Cell.cycle	1	2058	1.44773	0.533796	145.32	2.9064	1.53923	116.72	116.72	10.24	7.07	3.44	0.728	1.81	0.889
Tb927.6.3760	KKT15 Kinetochore protein	Cell.cycle	1	1017	1.6229	0.698576	99.74	1.9948	0.996244	83.32	83.32	7.31	4.5	4.42	0.676	0.96	0.774
Tb927.11.10000	KKT16 Kinetochore protein	Cell.cycle	1	660	1.37919	0.46382	94.32	1.8864	0.915636	43.44	43.44	3.81	2.76	4.18	0.707	1.19	2.944
Tb927.3.2330	KKT17 Kinetochore protein	Cell.cycle	1	1857	1.77854	0.830696	121.26	2.4252	1.2781	91.23	91.23	8	4.5	2.42	0.703	1.44	0.871
Tb927.9.3800	KKT18 Kinetochore protein	Cell.cycle	1	1797	1.76672	0.821074	128.3	2.566	1.35952	94.77	94.77	8.31	4.7	2.62	0.752	1.57	0.814
Tb927.11.10520	KKT2 kinetochore protein, tyrosine kinase, putative	Cell.cycle	1	3783	1.51035	0.594878	132.78	2.6556	1.40904	134.14	134.14	11.76	7.79	2.06	0.727	2.64	0.337
Tb927.9.10920	KKT3 kinetochore protein, protein kinase, putative	Cell.cycle	1	3177	1.37363	0.457996	106.86	2.1372	1.09572	116.29	116.29	10.2	7.42	2.34	0.702	1.45	0.533
Tb927.8.3680	KKT4 kinetochore protein	Cell.cycle	1	1938	1.20934	0.274219	97.28	1.9456	0.960215	85.9	85.9	7.53	6.23	3.21	0.716	3.02	0.433
Tb927.7.4850	KKT5 Kinetochore protein	Cell.cycle	1	687	0.897334	-0.156282	39.1	0.782	-0.354759	53.13	53.13	4.66	5.19	7.55	0.693	2.08	0.63
Tb927.6.1210	KKT6 kinetochore protein	Cell.cycle	1	618	2.31592	1.21158	74.27	1.4854	0.570851	49.03	49.03	4.3	1.86	3.01	0.584	1.22	0.618
Tb927.11.1030	KKT7 Kinetochore protein	Cell.cycle	1	1935	3.02432	1.59661	112	2.24	1.1635	226.36	226.36	19.85	6.56	3.39	0.803	3.17	0.43
Tb927.4.5110	KKT8 Kinetochore protein	Cell.cycle	1	1200	2.33399	1.2228	125.87	2.5174	1.33193	154.59	154.59	13.56	5.81	4.84	0.771	0.94	1.057
Tb927.8.1150	KKT9 Kinetochore protein	Cell.cycle	1	1029	1.4945	0.579658	53.3	1.066	0.0922074	132.24	132.24	11.6	7.76	7.54	0.786	1.47	0.737
Tb927.7.1590	mitotic cyclin,cyclin CycB3 (CYC8)	Cell.cycle	1	1410	1.38655	0.471497	15.89	0.3178	-1.65381	60.95	60.95	5.35	3.86	2.74	0.666	3.63	0.288
Tb927.8.4810	prohibitin 1 (PHB1)	Cell.cycle	1	834	3.89026	1.95987	164.92	3.2984	1.72177	124.35	124.35	10.91	2.8	3.36	0.775	0.41	0.787
Tb927.10.4310	prohibitin 2, putative (PHB2)	Cell.cycle	2	888	2.77076	1.47028	204.69	8.1876	3.03344	162.25	324.5	28.46	10.27	11.57	0.764	0.32	1.224
Tb927.11.12310	protein kinase, putative,cdc2-related kinase, putative (CRK12)	Cell.cycle	1	2310	1.62507	0.700499	109.14	2.1828	1.12618	105.55	105.55	9.26	5.7	2.47	0.723	2.69	0.369
Tb927.11.6550	PUF nine target 1 (PNT1)	Cell.cycle	1	1593	4.45652	2.15592	413.72	8.2744	3.04865	55.97	55.97	4.91	1.1	0.69	0.75	2.87	0.35
Tb927.4.3420	Putative Wee1 kinase	Cell.cycle	1	1812	0.809651	-0.304628	104.05	2.081	1.05728	44.45	44.45	3.9	4.81	2.65	0.735	2.07	0.55
Tb927.10.6240	ras-like small GTPase, putative (TbRHP) spindle formation and mitosis	Cell.cycle	1	1212	2.1669	1.11563	177.6	3.552	1.82863	58.37	58.37	5.12	2.36	1.95	0.684	1.1	1.512
Tb927.7.1190	regulator of chromosome condensation, putative	Cell.cycle	1	3459	1.73664	0.796302	162.34	3.2468	1.69902	152.45	152.45	13.37	7.7	2.23	0.777	3.35	0.838
Tb927.7.1210	regulator of chromosome condensation, putative	Cell.cycle	1	2523	0.559062	-0.838919	74.15	1.483	0.568519	8.77	8.77	0.77	1.38	0.55	0.697	1.29	0.186
Tb927.3.1750	rev7, putative,mitotic spindle checkpoint component, putative	Cell.cycle	1	606	1.56935	0.650171	37.02	0.7404	-0.433623	12.49	12.49	1.1	0.7	1.16	0.489	2.32	0.391
Tb927.7.1320	10 kDa heat shock protein, putative (HSP10)	Chaperone	2	303	58.2473	5.86412	367.65	14.706	3.87833	490.19	980.38	85.98	1.48	4.88	0.729	0.83	0.957
Tb927.2.5980	ATP-dependent Clp protease subunit, heat shock protein 104 (HSP104)	Chaperone	2	2613	1.9627	0.972843	156.55	6.262	2.64662	220.3	440.6	38.64	19.69	7.54	0.716	2.68	0.742
Tb927.2.3030	ATP-dependent Clp protease subunit, heat shock protein 78 (HSP78)	Chaperone	2	2439	1.70165	0.766933	174.74	6.9896	2.80521	221.21	442.42	38.8	22.8	9.35	0.763	1.52	0.288
Tb927.10.2290	chaperone protein DNAj, endoplasmatic reticulum	Chaperone	2	1251	1.78257	0.833957	86.13	3.4452	1.78459	106.13	212.26	18.62	10.44	8.35	0.753	1.05	0.594
Tb927.9.12730	chaperone protein DNAj, endoplasmatic reticulum	Chaperone	1	1356	1.84189	0.881184	113.68	2.2736	1.18498	78.02	78.02	6.84	3.71	2.74	0.736	0.75	0.547
Tb927.11.1010	chaperone protein DNAj, putative	Chaperone	1	1116	1.27317	0.348425	98.2	1.964	0.973795	75.41	75.41	6.61	5.19	4.65	0.675	0.89	1.462
Tb927.7.6660	chaperone protein DNAj, putative	Chaperone	1	774	1.19832	0.261019	51.84	1.0368	0.0521376	13.14	13.14	1.15	0.96	1.24	0.591	0.35	0.475
Tb927.6.3850	chaperone protein DNAj, putative	Chaperone	1	870	1.00597	0.00858809	39.21	0.7842	-0.350706	0.93	0.93	0.08	0.08	0.09	0.544	1.74	0.391
Tb927.5.2880	chaperone protein DNAj, putative	Chaperone	1	567	2.4526	1.29431	73.44	1.4688	0.554638	41.43	41.43	3.63	1.48	2.61	0.65	1.81	1.813
Tb927.8.8310	chaperone protein DNAj, putative	Chaperone	1	1446	1.60061	0.678625	203.11	4.0622	2.02226	157.2	157.2	13.79	8.61	5.95	0.671	0.69	1.781
Tb927.2.3960	chaperone protein DNAj, putative	Chaperone	1	693	1.4592	0.545174	73.44	1.4688	0.554638	31.04	31.04	2.72	1.87	2.7	0.572	0.97	1.517
Tb927.9.14180	chaperone protein DNAj, putative	Chaperone	1	969	2.45143	1.29363	109.03	2.1806	1.12473	63.35	63.35	5.56	2.27	2.34	0.728	1.15	1.436
Tb927.7.540	chaperone protein DNAj, putative	Chaperone	1	1374	1.12706	0.172569	98.62	1.9724	0.979952	67.51	67.51	5.92	5.25	3.82	0.706	1.18	0.453
Tb927.1.1230	chaperone protein DNAj, putative	Chaperone	1	1443	0.620619	-0.68822	104.52	2.0904	1.06378	18.59	18.59	1.63	2.63	1.82	0.685	1.19	1.411
Tb927.3.2290	chaperone protein DNAj, putative	Chaperone	1	1122	1.93622	0.953244	106.03	2.1206	1.08447	35.92	35.92	3.15	1.63	1.45	0.649	1.29	0.948
Tb927.11.16980	chaperone protein DNAj, putative	Chaperone	1	927	2.32504	1.21725	101.45	2.029	1.02077	104.45	104.45	9.16	3.94	4.25	0.806	1.43	1.426
Tb927.11.5710	chaperone protein DNAj, putative	Chaperone	1	1272	0.96418	-0.0526255	57.67	1.1534	0.205893	35.59	35.59	3.12	3.24	2.55	0.717	2.83	0.706
Tb927.10.5040	chaperone protein DNAj, putative	Chaperone	1	873	2.09053	1.06387	104.62	2.0924	1.06516	95.58	95.58	8.38	4.01	4.59	0.688	1.16	1.261
Tb927.8.7010	chaperone protein DNAj, putative	Chaperone	1	609	1.99603	0.997131	94.58	1.8916	0.919607	59.17	59.17	5.19	2.6	4.27	0.591	0.66	2.308
Tb927.10.12640	chaperone protein DNAj, putative	Chaperone	1	1893	1.14115	0.190488	106.82	2.1364	1.09518	53.16	53.16	4.66	4.09	2.16	0.741	2.01	0.785
Tb927.7.740	chaperone protein DNAj, putative	Chaperone	1	1644	1.13407	0.181513	151.47	3.0294	1.59903	35.53	35.53	3.12	2.75	1.67	0.707	0.97	0.717
Tb927.7.680	chaperone protein DNAj, putative	Chaperone	1	2325	1.20519	0.269257	140.06	2.8012	1.48604	26.99	26.99	2.37	1.96	0.84	0.712	1.01	0.274
Tb927.8.4470	chaperone protein DNAj, putative	Chaperone	1	714	0.939805	-0.0895662	82.32	1.6464	0.719315	10.54	10.54	0.92	0.98	1.37	0.532	0.75	1.046
Tb927.9.8410	chaperone protein DNAj, putative	Chaperone	1	1383	4.50006	2.16994	111.4	2.228	1.15575	122.18	122.18	10.72	2.38	1.72	0.772	1.02	0.444
Tb927.4.2970	chaperone protein DNAj, putative	Chaperone	1	1008	1.12982	0.176088	47.33	0.9466	-0.0791732	11.03	11.03	0.97	0.86	0.85	0.605	1.26	0.497
Tb927.1.1960	chaperone protein DNAj, putative	Chaperone	1	1977	1.08263	0.114535	122.25	2.445	1.28983	92.13	92.13	8.08	7.46	3.77	0.779	1.27	0.453
Tb927.10.12380	chaperone protein DNAj, putative	Chaperone	1	1743	1.603	0.680773	197.52	3.9504	1.982	54.78	54.78	4.8	3	1.72	0.603	0.93	1.792
Tb927.7.4590	chaperone protein DNAj, putative	Chaperone	1	1530	1.02276	0.0324726	111.95	2.239	1.16285	23.8	23.8	2.09	2.04	1.33	0.605	2.23	0.704
Tb927.3.1430	chaperone protein DNAj, putative	Chaperone	2	1152	1.80581	0.85265	111.52	4.4608	2.1573	53.99	107.98	9.47	5.24	4.55	0.727	2.31	2.136
Tb927.11.5220	chaperone protein DNAj, putative	Chaperone	1	2301	1.9071	0.931378	206.46	4.1292	2.04586	207.77	207.77	18.22	9.55	4.15	0.801	1.78	0.613
Tb927.9.8160	chaperone protein DNAj, putative	Chaperone	1	1293	2.43366	1.28313	109.14	2.1828	1.12618	97.08	97.08	8.51	3.5	2.71	0.783	1.08	0.326
Tb927.6.3730	chaperone protein DNAj, putative	Chaperone	1	921	0.956535	-0.0641098	97.74	1.9548	0.967021	31.49	31.49	2.76	2.89	3.14	0.599	0.6	2
Tb927.10.13830	chaperone protein DNAj, putative	Chaperone	1	723	2.19341	1.13317	133.28	2.6656	1.41446	70.43	70.43	6.18	2.82	3.9	0.798	0.45	1.444
Tb927.10.8540	chaperone protein DNAj, putative	Chaperone	1	1011	2.84917	1.51054	254.81	5.0962	2.34942	306.97	306.97	26.92	9.45	9.35	0.742	0.75	1.728
Tb927.6.3120	chaperone protein DNAj, putative	Chaperone	1	891	3.34734	1.74302	137.17	2.7434	1.45596	277.45	277.45	24.33	7.27	8.16	0.784	5.71	6.425
Tb927.10.12530	chaperone protein DNAj, putative	Chaperone	1	501	2.39977	1.26289	48.71	0.9742	-0.0377101	9.62	9.62	0.84	0.35	0.7	0.496	1.53	1.029
Tb927.4.650	chaperone protein DNAj, putative	Chaperone	1	738	1.15412	0.206797	84.29	1.6858	0.753433	49.88	49.88	4.37	3.79	5.14	0.59	0.7	1.378
Tb927.10.6610	chaperone protein DNAj, putative	Chaperone	1	825	2.96067	1.56592	122.84	2.4568	1.29678	79.58	79.58	6.98	2.36	2.86	0.786	1.34	1.139
Tb927.3.1760	chaperone protein DNAj, putative	Chaperone	1	783	2.464	1.301	124.71	2.4942	1.31858	58.16	58.16	5.1	2.07	2.64	0.604	0.73	1.703
Tb927.11.15130	chaperone protein DNAj, putative	Chaperone	1	960	4.38438	2.13237	214.27	4.2854	2.09943	227.52	227.52	19.95	4.55	4.74	0.778	1.78	0.787
Tb927.4.3980	chaperone protein DNAj, putative	Chaperone	1	1488	2.9376	1.55464	252.08	5.0416	2.33388	205.43	205.43	18.02	6.13	4.12	0.769	7.1	9.364
Tb927.9.10950	chaperone protein DNAj, putative	Chaperone	1	864	2.60787	1.38287	15.38	0.3076	-1.70087	92.49	92.49	8.11	3.11	3.6	0.756	2.24	1.065
Tb927.10.14730	chaperone protein DNAj, putative	Chaperone	1	1332	3.10138	1.63291	128.61	2.5722	1.363	205.14	205.14	17.99	5.8	4.35	0.709	1.71	0.916
Tb927.10.9840	chaperone protein DNAj, putative	Chaperone	1	789	2.8484	1.51015	84.47	1.6894	0.756511	87.38	87.38	7.66	2.69	3.41	0.782	1.75	0.498
Tb927.8.1010	chaperone protein DNAj, putative	Chaperone	1	1473	0.562252	-0.83071	97.25	1.945	0.95977	29.36	29.36	2.57	4.58	3.11	0.708	0.82	0.987
Tb927.11.16740	chaperone protein DNAj, putative	Chaperone	2	1155	3.86349	1.9499	211.8	8.472	3.0827	118.68	237.36	20.82	5.39	4.67	0.814	1.92	1.287
Tb927.7.990	chaperone protein DNAj, putative	Chaperone	1	2337	1.33423	0.416008	109.38	2.1876	1.12935	104.21	104.21	9.14	6.85	2.93	0.776	2.35	0.227
Tb927.1.4300	chaperone protein DNAj, putative	Chaperone	1	1476	0.69204	-0.531072	19.77	0.3954	-1.33862	46.51	46.51	4.08	5.89	3.99	0.696	2.38	0.52
Tb927.2.5160	chaperone protein DNAj, putative	Chaperone	2	1203	8.82414	3.14146	747.05	29.882	4.9012	828.31	1656.62	145.29	16.46	13.68	0.831	1.06	0.993
Tb927.7.6200	chaperone protein DNAj, putative	Chaperone	1	855	0.779477	-0.359421	47.93	0.9586	-0.0609992	10.64	10.64	0.93	1.2	1.4	0.636	0.43	0.576
Tb927.8.1030	chaperone protein DNAj, putative	Chaperone	1	882	0.575093	-0.798134	54.59	1.0918	0.126709	16.75	16.75	1.47	2.55	2.89	0.653	0.49	2.173
Tb927.6.2170	co-chaperone GrpE, putative	Chaperone	1	669	2.74783	1.45829	89.34	1.7868	0.837378	71.4	71.4	6.26	2.28	3.41	0.731	0.26	0.426
Tb927.11.880	cyclophilin a,cyclophilin type peptidyl-prolyl cis-trans isomerase (CYPA)	Chaperone	4	534	52.6021	5.71705	2677.01	214.161	7.74255	5862.32	23449.3	2056.54	39.1	73.22	0.838	0.95	2.018
Tb927.9.11740	cyclophilin type peptidyl-prolyl cis-trans isomerase, putative (PPIase)	Chaperone	1	552	2.78853	1.4795	75.8	1.516	0.60027	25.92	25.92	2.27	0.82	1.49	0.678	1.09	1.007
Tb927.9.14420	cyclophilin type peptidyl-prolyl cis-trans isomerase, putative (PPIase)	Chaperone	1	1155	1.11881	0.161967	91.05	1.821	0.864731	29.21	29.21	2.56	2.29	1.98	0.734	0.5	0.756
Tb927.10.13220	cyclophilin type peptidyl-prolyl cis-trans isomerase, putative (PPIase)	Chaperone	1	2742	1.16585	0.221377	131.19	2.6238	1.39166	26.71	26.71	2.34	2.01	0.73	0.676	1.49	0.41
Tb927.2.1560	cyclophilin type peptidyl-prolyl cis-trans isomerase, putative (PPIase)	Chaperone	4	591	8.51662	3.09028	169.04	13.5232	3.75736	200.73	802.92	70.42	8.27	13.99	0.763	1.1	0.596
Tb927.9.3440	cyclophilin type peptidyl-prolyl cis-trans isomerase, putative (PPIase)	Chaperone	1	957	3.16234	1.66099	206.44	4.1288	2.04572	147.05	147.05	12.9	4.08	4.26	0.741	0.93	2.407
Tb927.8.6910	cyclophilin-type peptidyl-prolyl cis-trans isomerase, putative (PPIase)	Chaperone	1	588	2.79513	1.48291	55.62	1.1124	0.153676	43.46	43.46	3.81	1.36	2.31	0.553	1.63	1.018
Tb927.5.1370	cyclophilin-type peptidyl-prolyl cis-trans isomerase, putative (PPIase)	Chaperone	1	714	1.02098	0.0299491	40.06	0.8012	-0.319766	23.48	23.48	2.06	2.02	2.83	0.638	3.16	0.617
Tb927.7.280	cyclophilin-type peptidyl-prolyl cis-trans isomerase, putative (PPIase)	Chaperone	1	678	1.31271	0.392548	117.33	2.3466	1.23057	73.11	73.11	6.41	4.88	7.2	0.627	0.24	1.856
Tb927.8.5230	cyclophilin-type peptidyl-prolyl cis-trans isomerase, putative (PPIase)	Chaperone	1	849	2.14311	1.0997	168.54	3.3708	1.75309	116.11	116.11	10.18	4.75	5.59	0.719	1.28	1.584
Tb927.7.4770	cyclophilin-type peptidyl-prolyl cis-trans isomerase, putative (PPIase)	Chaperone	1	597	19.7456	4.30346	1026.32	20.5264	4.35941	1360.3	1360.3	119.3	6.04	10.12	0.747	1.98	1.687
Tb927.8.2000	cyclophilin, putative (NCP1) (in PUF7-TAP)	Chaperone	4	789	4.96636	2.31219	111.59	8.9272	3.15821	112.45	449.8	39.45	7.94	10.06	0.754	1.06	0.589
Tb927.5.1020	disulfide isomerase, putative	Chaperone	1	1770	3.04997	1.60879	306.59	6.1318	2.61631	98.06	98.06	8.6	2.82	1.59	0.766	1.77	1.314
Tb927.10.16100	FK506-binding protein (FKBP)-type peptidyl-prolyl isomerase	Chaperone	2	1278	10.565	3.40122	616.35	24.654	4.62375	734.32	1468.64	128.8	12.19	9.54	0.802	1.6	1.387
Tb927.10.15590	FKBP-type peptidyl-prolyl cis-trans isomerase, conserved	Chaperone	1	591	1.80434	0.851469	207.51	4.1502	2.05318	115.63	115.63	10.14	5.62	9.51	0.752	1.33	2.292
Tb927.10.15600	FKBP-type peptidyl-prolyl cis-trans isomerase, conserved	Chaperone	1	1002	0.69419	-0.526598	74.69	1.4938	0.578987	20.82	20.82	1.83	2.63	2.62	0.76	1.66	1.758
Tb927.9.9860	GRP170, HSP70 and actin-like ATPase domains	Chaperone	1	2163	10.2475	3.3572	535.59	10.7118	3.42113	439.62	439.62	38.56	3.76	1.74	0.817	4.74	0.49
Tb927.7.710	heat shock 70 kDa protein, putative (HSP70.4)	Chaperone	5	1920	8.96294	3.16397	594.45	59.445	5.89348	840.31	4201.55	368.48	41.11	21.41	0.862	1.67	0.385
Tb927.7.1030	heat shock 70 kDa protein, putative (HSP70b)	Chaperone	1	2613	2.09569	1.06743	242.71	4.8542	2.27923	58.23	58.23	5.11	2.44	0.93	0.723	2.47	0.423
Tb927.3.3330	heat shock protein 20, putative	Chaperone	1	426	4.16187	2.05723	111.12	2.2224	1.15212	110.68	110.68	9.71	2.33	5.47	0.742	0.41	1.495
Tb927.11.11330	heat shock protein 70, major HSP70	Chaperone	3	1986	55.9215	5.80533	4851.47	291.088	8.18531	9733.98	29201.9	2561.06	45.8	23.06	0.823	0.63	1.048
Tb927.10.10980	heat shock protein 83, HSP83	Chaperone	11	2115	67.5288	6.07743	358.32	78.8304	6.30068	542.39	5966.29	523.25	7.75	3.66	0.823	1.21	0.22
Tb927.11.2650	heat shock protein 84, putative, mit HSp90	Chaperone	1	2262	4.81033	2.26614	398.53	7.9706	2.99469	768.29	768.29	67.38	14.01	6.19	0.845	0.77	0.46
Tb927.7.2070	heat shock protein DNAJ, putative	Chaperone	1	987	2.24625	1.16752	119.28	2.3856	1.25435	115.57	115.57	10.14	4.51	4.57	0.733	1.59	0.747
Tb927.5.1520	heat shock protein HslU1, in mitochondrion	Chaperone	1	1428	3.78808	1.92147	131.59	2.6318	1.39605	369.59	369.59	32.41	8.56	5.99	0.779	1.62	0.644
Tb927.11.12230	heat shock protein HslU2, in mitochondrion	Chaperone	1	1491	2.35533	1.23593	124.96	2.4992	1.32147	150.9	150.9	13.23	5.62	3.77	0.787	1.34	1.013
Tb927.10.12710	heat shock protein, HSP110	Chaperone	1	2436	8.53801	3.0939	804.6	16.092	4.00827	2065.46	2065.46	181.14	21.22	8.71	0.862	3.31	0.324
Tb927.10.5660	heat shock protein, putative	Chaperone	1	1008	0.936387	-0.0948231	58.39	1.1678	0.223793	21.73	21.73	1.91	2.04	2.02	0.654	0.92	0.537
Tb927.3.5340	Hsc70-interacting protein (Hip), putative	Chaperone	1	1155	4.89481	2.29125	447.52	8.9504	3.16195	557.21	557.21	48.87	9.98	8.64	0.819	0.41	1.789
Tb927.10.2620	HSP20 cold-shock domain (p23-like)	Chaperone	2	579	3.88565	1.95816	144.21	5.7684	2.52817	129.49	258.98	22.71	5.85	10.1	0.725	0.48	1.656
Tb927.9.13290	HSP20 domain	Chaperone	1	1017	0.875517	-0.191794	88.25	1.765	0.819668	20.61	20.61	1.81	2.06	2.03	0.582	1.03	1.43
Tb927.11.16050	HSP20 domain	Chaperone	1	1809	0.937475	-0.0931477	99.05	1.981	0.986229	74.18	74.18	6.51	6.94	3.84	0.685	2.34	0.507
Tb927.9.10230	HSP20 domain (p23-like)	Chaperone	2	507	22.0664	4.46378	499.26	19.9704	4.31979	755.98	1511.96	132.6	6.01	11.85	0.835	0.66	1.376
Tb927.9.4500	HSP70, endoplasmatic reticulum, HSP70.a	Chaperone	1	2508	5.94262	2.5711	885.29	17.7058	4.14615	808.17	808.17	70.88	11.93	4.76	0.834	5.61	0.754
Tb927.10.14740	hypothetical protein, conserved	Chaperone	2	1158	4.00297	2.00107	164.11	6.5644	2.71466	120.97	241.94	21.22	5.3	4.58	0.753	1.23	1.735
Tb927.11.15480	hypothetical, HSP20-like chaperone	Chaperone	1	627	5.07335	2.34294	160.73	3.2146	1.68464	124.01	124.01	10.88	2.14	3.41	0.747	1.26	1.337
Tb927.10.9420	mitochondrial chaperone BCS1, putative	Chaperone	1	1599	1.04996	0.0703344	125.09	2.5018	1.32297	19.3	19.3	1.69	1.61	1.01	0.639	1.42	0.795
Tb927.8.3580	mitochondrial chaperone BCS1, putative	Chaperone	1	1443	0.920298	-0.119827	108.67	2.1734	1.11995	22.71	22.71	1.99	2.16	1.5	0.627	0.9	0.612
Tb927.9.9780	peptidyl-prolyl cis-trans isomerase (cyclophilin- 40), putative	Chaperone	1	1065	7.30111	2.86812	352.5	7.05	2.81762	280.18	280.18	24.57	3.37	3.16	0.747	1.81	1.491
Tb927.3.3100	peptidyl-prolyl cis-trans isomerase NIMA-interacting 4, putative	Chaperone	1	369	5.45773	2.4483	59.43	1.1886	0.249263	33.31	33.31	2.92	0.54	1.46	0.696	0.94	1.292
Tb927.7.2480	peptidyl-prolyl cis-trans isomerase, putative (PAR45)	Chaperone	1	1152	1.05909	0.0828286	98.86	1.9772	0.983459	22.07	22.07	1.94	1.83	1.59	0.652	0.85	1.272
Tb927.10.4620	peptidyl-prolyl cis-trans isomerase, putative (PPIase)	Chaperone	1	327	4.58486	2.19688	82.74	1.6548	0.726657	57.05	57.05	5	1.09	3.33	0.599	0.41	1.8
Tb927.8.690	peptidyl-prolyl cis-trans isomerase/rotamase, putative,PPIase, putative (PIN1)	Chaperone	1	348	5.71397	2.51449	86.87	1.7374	0.79693	107.44	107.44	9.42	1.65	4.74	0.638	1.3	1.15
Tb927.5.580	prefoldin subunit, putative	Chaperone	1	408	9.59432	3.26218	139.07	2.7814	1.47581	219.8	219.8	19.28	2.01	4.93	0.708	2.34	0.854
Tb927.7.2590	prefoldin, putative	Chaperone	1	513	6.23273	2.63987	160.3	3.206	1.68077	121.82	121.82	10.68	1.71	3.33	0.833	0.88	0.719
Tb927.7.570	prefoldin, putative	Chaperone	1	594	7.32915	2.87365	196.95	3.939	1.97783	179.01	179.01	15.7	2.14	3.6	0.732	1.41	0.918
Tb927.7.5790	protein disulfide isomerase, ERp44-like	Chaperone	1	408	27.1796	4.76445	216.77	4.3354	2.11617	871.42	871.42	76.42	2.81	6.89	0.858	5.59	0.898
Tb927.10.8230	protein disulfide isomerase,ERp57-like, cofactor wth calnexin, putative	Chaperone	1	1494	32.5306	5.02372	2096.78	41.9356	5.3901	2109.13	2109.13	184.97	5.69	3.81	0.86	7.67	0.737
Tb927.7.1300	protein disulfide isomerase,ERp72-like, cofactor wth calnexin, putative	Chaperone	1	1134	12.2753	3.61769	795.14	15.9028	3.99121	740.54	740.54	64.95	5.29	4.66	0.82	3.37	0.82
Tb927.1.3200	SGT1-like protein, putative	Chaperone	1	666	3.49169	1.80393	141.39	2.8278	1.49968	237.77	237.77	20.85	5.97	8.96	0.819	2.37	0.623
Tb927.5.2940	stress-induced protein sti1, putative	Chaperone	1	1653	13.9149	3.79856	806.23	16.1246	4.01119	1182.66	1182.66	103.72	7.45	4.51	0.824	2.44	0.837
Tb927.10.4450	stress-inducible protein STI1-like, putative	Chaperone	2	774	7.02565	2.81263	281.84	11.2736	3.49488	223.23	446.46	39.16	5.57	7.2	0.753	1.34	1.846
Tb927.10.5180	TPR-repeat-containing chaperone protein DNAJ, putative	Chaperone	1	2922	1.14193	0.19147	112.61	2.2522	1.17133	150.82	150.82	13.23	11.58	3.96	0.746	3.39	0.284
Tb927.4.880	TPR-repeat-containing chaperone protein DNAJ, putative	Chaperone	1	1917	1.01667	0.0238584	115.82	2.3164	1.21188	63.01	63.01	5.53	5.44	2.84	0.714	1.8	1.235
Tb927.7.3630	TPR-repeat-containing chaperone protein DNAJ, putative	Chaperone	1	1587	6.46734	2.69317	303.95	6.079	2.60383	160.5	160.5	14.08	2.18	1.37	0.825	6.65	0.343
Tb927.4.2220	TPR-repeat-containing chaperone protein DNAJ, putative	Chaperone	1	2118	1.10759	0.14742	44.04	0.8808	-0.183114	129.46	129.46	11.35	10.25	4.84	0.745	2.12	0.473
Tb927.10.4900	TPR-repeat-containing chaperone protein DNAJ, putative,TPR repeat protein	Chaperone	1	1500	4.49787	2.16924	204.3	4.086	2.03069	160.4	160.4	14.07	3.13	2.09	0.827	1.7	0.602
Tb927.8.5890	Anti-silencing function ASF1B	Chromatin	1	675	1.87959	0.910419	65.46	1.3092	0.388686	45.96	45.96	4.03	2.14	3.17	0.567	1.82	0.328
Tb927.1.630	anti-silencing protein ASF1A	Chromatin	1	516	2.72431	1.44589	52.47	1.0494	0.0695647	30.34	30.34	2.66	0.98	1.9	0.674	2.05	0.423
Tb927.10.7420	bromodomain factor 2 protein, putative	Chromatin	1	675	1.33252	0.414156	68.88	1.3776	0.462157	62.79	62.79	5.51	4.13	6.12	0.767	1.28	1.159
Tb927.10.7050	chromatin assembly factor 1 subunit B, putative	Chromatin	1	1653	1.03972	0.0561973	105.79	2.1158	1.0812	30.69	30.69	2.69	2.59	1.57	0.662	1.06	0.492
Tb927.10.7510	chromatin binding protein, putative	Chromatin	1	1470	1.23525	0.304797	108.48	2.1696	1.11743	91.12	91.12	7.99	6.47	4.4	0.666	1.48	1.108
Tb927.9.4900	condensin subunit 1, putative	Chromatin	1	3777	1.3214	0.402067	205.02	4.1004	2.03576	134.3	134.3	11.78	8.91	2.36	0.751	2.8	0.314
Tb927.6.4820	CPC1, chromosomal passenger complex	Chromatin	1	792	1.87208	0.904642	88.66	1.7732	0.826355	92.73	92.73	8.13	4.34	5.48	0.686	1.4	0.817
Tb927.11.14840	CPC2, chromosomal passenger complex	Chromatin	1	753	7.22458	2.85291	294.06	5.8812	2.55611	65.78	65.78	5.77	0.8	1.06	0.65	2.98	0.631
Tb927.8.5770	Elongator-like Protein 3a ELP3a	Chromatin	2	2040	0.986328	-0.0198603	163.31	6.5324	2.70761	37.79	75.58	6.63	6.72	3.29	0.689	0.75	0.841
Tb927.3.3490	high mobility group protein, putative (TDP1)	Chromatin	1	816	12.2191	3.61107	225.55	4.511	2.17345	529.83	529.83	46.47	3.8	4.66	0.83	1.46	0.861
Tb927.7.4560	histone acetyltransferase HAT1	Chromatin	1	1401	1.15276	0.205089	131.8	2.636	1.39835	96.86	96.86	8.49	7.37	5.26	0.654	1.38	0.797
Tb927.11.11530	histone acetyltransferase HAT2	Chromatin	1	1815	1.73848	0.797828	216.6	4.332	2.11503	33.26	33.26	2.92	1.68	0.93	0.626	1.68	0.886
Tb927.10.8310	Histone acetyltransferase HAT3	Chromatin	1	852	1.68056	0.748939	54.77	1.0954	0.131458	17.52	17.52	1.54	0.91	1.07	0.648	2.59	0.459
Tb927.10.1680	histone deacetylase 1 (DAC1 or HDAC1)	Chromatin	1	1167	1.38575	0.47067	83.87	1.6774	0.746227	33.34	33.34	2.92	2.11	1.81	0.613	1.73	1.131
Tb927.11.15600	histone deacetylase 2 (DAC2 or HDAC2)	Chromatin	1	1701	1.27916	0.355201	127.61	2.5522	1.35174	5.08	5.08	0.45	0.35	0.21	0.635	1.63	0.913
Tb927.2.2190	histone deacetylase 3 (DAC3 or HDAC3)	Chromatin	2	2058	1.59011	0.669131	118.12	4.7248	2.24025	82.7	165.4	14.51	9.12	4.43	0.761	2.3	0.597
Tb927.5.2900	histone deacetylase 4 (DAC4 HDAC4)	Chromatin	2	1761	2.03466	1.02478	120.83	4.8332	2.27298	65.23	130.46	11.44	5.62	3.19	0.667	2.8	0.331
Tb927.7.2820	histone H2A	Chromatin	13	405	123.381	6.94698	535.51	139.233	7.12135	653.54	8496.02	745.11	6.04	14.91	0.72	0.35	3.093
Tb927.7.6360	histone H2A variant (h2aZ)	Chromatin	1	540	3.15908	1.6595	100.46	2.0092	1.00662	315.99	315.99	27.71	8.77	16.24	0.827	1.86	0.837
Tb927.11.7350	histone H2B variant (H2BVAR)	Chromatin	1	432	8.21796	3.03878	155.6	3.112	1.63784	298.94	298.94	26.22	3.19	7.38	0.748	1.2	0.974
Tb927.1.2430	histone H3	Chromatin	7	402	154.817	7.27442	476.96	66.7744	6.06122	1189.36	8325.52	730.16	4.72	11.74	0.726	1.38	0.908
Tb927.10.15350	histone H3 variant (h3vaR)	Chromatin	1	420	3.16716	1.66319	29.88	0.5976	-0.742748	307.81	307.81	27	8.52	20.29	0.78	1.26	1.21
Tb927.5.4170	histone H4	Chromatin	10	303	113.643	6.82837	349.43	69.886	6.12693	320.25	3202.5	280.86	2.47	8.15	0.672	0.84	1.148
Tb927.1.570	Histone-lysine N-methyltransferase, (DOT1B)	Chromatin	1	828	1.68953	0.756618	122.89	2.4578	1.29737	57.52	57.52	5.04	2.99	3.61	0.68	0.46	1.456
Tb927.10.1440	hypothetical protein, conserved	Chromatin	1	648	1.59253	0.671319	60.75	1.215	0.280956	40.91	40.91	3.59	2.25	3.47	0.731	0.73	1.483
Tb927.11.13640	J-binding protein (JBP1)	Chromatin	1	2520	1.6766	0.745541	61.82	1.2364	0.306146	148.29	148.29	13.01	7.76	3.08	0.789	7.23	3.949
Tb927.9.5730	nucleosome assembly protein-like protein	Chromatin	2	1269	3.71591	1.89371	236.91	9.4764	3.24434	291.46	582.92	51.12	13.76	10.84	0.811	0.85	0.46
Tb927.10.15180	nucleosome assembly protein, putative	Chromatin	2	1101	5.38613	2.42925	244.48	9.7792	3.28972	207	414	36.31	6.74	6.12	0.817	0.68	0.657
Tb927.9.10100	Possible histone methyltransferase: 7 SET domains.	Chromatin	1	4350	2.54415	1.34718	161.61	3.2322	1.69252	355.06	355.06	31.14	12.24	2.81	0.783	1.22	0.115
Tb927.10.8150	predicted bromodomain protein	Chromatin	1	906	1.55161	0.633766	109.56	2.1912	1.13172	22.25	22.25	1.95	1.26	1.39	0.674	1.77	1.053
Tb927.11.6780	regulator of chromatin condensation, putative (RCC1)	Chromatin	1	1683	1.06572	0.091824	203.91	4.0782	2.02793	54.71	54.71	4.8	4.5	2.67	0.628	0.73	0.902
Tb927.11.370	repressor activator protein 1 (RAP1)	Chromatin	1	2568	2.46022	1.29879	236.65	4.733	2.24275	181.08	181.08	15.88	6.46	2.52	0.758	1.64	0.585
Tb927.7.1690	silent information regulator 2 (SIR2RP1)	Chromatin	1	1056	1.7105	0.77442	96.44	1.9288	0.947704	65.22	65.22	5.72	3.34	3.16	0.636	2.16	1.333
Tb927.9.11850	structural maintenance of chromosome 1 (SMC1)	Chromatin	1	3828	1.72003	0.78243	145.57	2.9114	1.54171	216.14	216.14	18.96	11.02	2.88	0.747	2.76	0.255
Tb927.10.10340	structural maintenance of chromosome 2 (SMC2)	Chromatin	1	3528	1.76971	0.823516	209.61	4.1922	2.06771	184.99	184.99	16.22	9.17	2.6	0.78	4.19	0.316
Tb927.5.3510	structural maintenance of chromosome 3 (SMC3)	Chromatin	1	3600	1.84621	0.884568	155.72	3.1144	1.63895	180.46	180.46	15.83	8.57	2.38	0.767	4.41	0.117
Tb927.10.740	structural maintenance of chromosome 4 (SMC4)	Chromatin	1	4101	2.2213	1.15141	159.32	3.1864	1.67193	180.02	180.02	15.79	7.11	1.73	0.748	3.94	0.285
Tb927.2.1810	transcription silencer (ISWI)	Chromatin	1	3483	1.77859	0.830735	173.4	3.468	1.7941	115.62	115.62	10.14	5.7	1.64	0.792	2.06	0.14
Tb927.11.1450	2-oxoglutarate dehydrogenase E1 component, putative	Citric.acid.cycle	2	3027	2.26406	1.17891	290.2	11.608	3.53705	791.51	1583.02	138.83	61.32	20.26	0.811	0.58	0.484
Tb927.11.9980	2-oxoglutarate dehydrogenase E1 component, putative	Citric.acid.cycle	2	3018	0.747386	-0.420075	194.47	7.7788	2.95955	450.27	900.54	78.98	105.67	35.01	0.808	0.36	0.342
Tb927.11.11680	2-oxoglutarate dehydrogenase E2 component, putative	Citric.acid.cycle	1	1152	2.5948	1.37562	137.88	2.7576	1.46341	630.22	630.22	55.27	21.3	18.49	0.814	0.27	0.938
Tb927.10.14000	aconitase (ACO)	Citric.acid.cycle	1	2694	0.996781	-0.00465136	139.7	2.794	1.48233	217.6	217.6	19.08	19.15	7.11	0.713	0.67	0.78
Tb927.10.13430	citrate synthase, putative	Citric.acid.cycle	1	1455	0.653393	-0.613978	65.61	1.3122	0.391988	112.84	112.84	9.9	15.15	10.41	0.716	1.73	1.939
Tb927.11.16730	dihydrolipoyl dehydrogenase (GCVL-2)	Citric.acid.cycle	1	1434	2.0191	1.01371	413.79	8.2758	3.0489	537.28	537.28	47.12	23.34	16.28	0.767	0.27	1.082
Tb927.3.4500	fumarate hydratase, class I (FHc)	Citric.acid.cycle	2	1698	0.740048	-0.43431	77.37	3.0948	1.62985	89.69	179.38	15.73	21.26	12.52	0.703	0.32	0.487
Tb927.11.5050	fumarate hydratase, class I (FHm)	Citric.acid.cycle	2	1668	0.65554	-0.609245	82.23	3.2892	1.71774	57.28	114.56	10.05	15.33	9.19	0.7	0.95	0.195
Tb927.9.5900	glutamate dehydrogenase (GDH)	Citric.acid.cycle	1	2979	1.25897	0.332245	162.7	3.254	1.70221	616.81	616.81	54.1	42.97	14.42	0.732	0.21	0.647
Tb927.8.3690	isocitrate dehydrogenase [NADP], mitochondrial precursor, putative (IDH)	Citric.acid.cycle	2	1314	2.35397	1.23509	75.62	3.0248	1.59684	158.85	317.7	27.86	11.84	9.01	0.757	1.31	0.631
Tb927.11.900	isocitrate dehydrogenase, putative (IDH)	Citric.acid.cycle	2	1242	5.59394	2.48387	401.91	16.0764	4.00687	1325.63	2651.26	232.52	41.57	33.47	0.798	2.88	1.92
Tb927.10.2560	mitochondrial malate dehydrogenase (mMDH)	Citric.acid.cycle	2	957	1.51501	0.599328	199.69	7.9876	2.99776	171.06	342.12	30	19.8	20.69	0.699	0.12	0.953
Tb927.10.3650	NADH-dependent fumarate reductase, putative	Citric.acid.cycle	3	3699	0.914766	-0.128525	143.4	8.604	3.10501	138.69	416.07	36.49	39.89	10.78	0.742	1.23	0.298
Tb927.11.4780	pyruvate dehydrogenase (lipoamide) kinase, putative	Citric.acid.cycle	1	1338	1.30938	0.388883	187.28	3.7456	1.9052	76.01	76.01	6.67	5.09	3.8	0.643	0.82	0.854
Tb927.10.2350	pyruvate dehydrogenase complex E3 binding protein, putative	Citric.acid.cycle	1	783	1.46083	0.546784	53.84	1.0768	0.10675	84.81	84.81	7.44	5.09	6.5	0.766	0.32	0.87
Tb927.10.12700	pyruvate dehydrogenase E1 alpha subunit, putative	Citric.acid.cycle	1	1137	2.10527	1.074	278.34	5.5668	2.47685	624.3	624.3	54.75	26.01	22.88	0.827	0.61	1.209
Tb927.3.1790	pyruvate dehydrogenase E1 beta subunit, putative	Citric.acid.cycle	1	1047	2.5323	1.34045	235.85	4.717	2.23787	430.93	430.93	37.79	14.92	14.25	0.791	0.3	1.24
Tb927.8.6580	succinate dehydrogenase flavoprotein, SDH1	Citric.acid.cycle	1	1830	1.14392	0.19398	58.54	1.1708	0.227495	219.43	219.43	19.24	16.82	9.19	0.735	0.55	0.592
Tb927.9.5960	succinate dehydrogenase, SDH2C	Citric.acid.cycle	2	567	1.37106	0.455293	32.77	1.3108	0.390448	62.77	125.54	11.01	8.03	14.16	0.675	0.68	0.698
Tb927.10.7410	succinyl-CoA ligase [GDP-forming] beta-chain, putative	Citric.acid.cycle	1	1260	5.10194	2.35105	370.71	7.4142	2.89029	621.62	621.62	54.52	10.69	8.48	0.837	0.34	0.843
Tb927.3.2230	succinyl-CoA synthetase alpha subunit, putative	Citric.acid.cycle	1	906	4.49163	2.16724	420.34	8.4068	3.07156	667.21	667.21	58.52	13.03	14.38	0.837	0.28	1.008
Tb927.11.2690	succinyl-coA:3-ketoacid-coenzyme A transferase, mitochondrial precursor, putative	Citric.acid.cycle	1	1482	2.72448	1.44598	42.44	0.8488	-0.236503	377.8	377.8	33.13	12.16	8.21	0.783	0.44	1.028
Tb927.10.11800	33 kDa inner dynein arm light chain, axonemal, putative,dynein light chain, putative	Cytoskeleton	1	1122	1.68806	0.75537	84.57	1.6914	0.758218	91.86	91.86	8.06	4.77	4.25	0.757	1.83	1.336
Tb927.9.8850	actin A	Cytoskeleton	2	1131	14.9818	3.90514	627.41	25.0964	4.64941	1061.56	2123.12	186.2	12.43	10.99	0.806	1.38	1.323
Tb927.10.15800	actin related protein 2, putative	Cytoskeleton	1	1203	1.18638	0.246562	113.21	2.2642	1.179	31.56	31.56	2.77	2.33	1.94	0.529	0.95	1.83
Tb927.9.5350	actin related protein 3, putative	Cytoskeleton	1	1251	1.35488	0.438167	85.92	1.7184	0.781066	37.21	37.21	3.26	2.41	1.93	0.709	2.01	2.169
Tb927.10.2000	actin-like protein, putative	Cytoskeleton	1	1677	1.96713	0.976093	164.77	3.2954	1.72045	55.7	55.7	4.88	2.48	1.48	0.688	1.55	0.787
Tb927.11.10110	actin-like protein, putative	Cytoskeleton	1	1185	2.00805	1.00579	140.76	2.8152	1.49324	103.28	103.28	9.06	4.51	3.81	0.691	0.96	1.555
Tb927.3.3020	actin-like protein, putative	Cytoskeleton	1	981	1.09131	0.126064	57.91	1.1582	0.211884	20.99	20.99	1.84	1.69	1.72	0.54	1.28	1.03
Tb927.9.5440	actin, putative	Cytoskeleton	1	1266	1.80594	0.852748	156.11	3.1222	1.64256	121.45	121.45	10.65	5.9	4.66	0.71	1.3	1.72
Tb927.4.980	actin, putative	Cytoskeleton	1	1119	0.852793	-0.229732	55.55	1.111	0.151859	20.19	20.19	1.77	2.08	1.86	0.63	0.92	1.005
Tb927.11.3880	actin, putative (TRYPARP)	Cytoskeleton	1	1302	2.44527	1.29	120.52	2.4104	1.26927	102.59	102.59	9	3.68	2.83	0.738	1.61	1.068
Tb927.1.2340	alpha tubulin	Cytoskeleton	4	1356	251.102	7.97213	6625.67	530.054	9.04999	12561.3	50245.2	4406.59	17.55	12.94	0.774	0.56	1.42
Tb927.3.1400	alpha-tubulin N-acetyltransferase, putative	Cytoskeleton	1	1005	1.43483	0.520882	47.73	0.9546	-0.0670318	70.51	70.51	6.18	4.31	4.29	0.64	1.99	1.308
Tb927.11.12360	ankyrin repeat protein, putative	Cytoskeleton	1	480	1.68585	0.753474	83.06	1.6612	0.732226	57.43	57.43	5.04	2.99	6.23	0.587	1.14	2.482
Tb927.9.13100	ankyrin repeat protein, putative	Cytoskeleton	4	540	3.31486	1.72895	88.28	7.0624	2.82016	42.44	169.76	14.89	4.49	8.31	0.557	1.42	1.349
Tb927.4.1170	ankyrin, putative	Cytoskeleton	1	1020	2.30212	1.20296	162.24	3.2448	1.69813	63.62	63.62	5.58	2.42	2.37	0.723	1.22	1.022
Tb927.10.10600	ARP2/3 complex 16kDa subunit, putative	Cytoskeleton	1	336	1.24503	0.316176	19.77	0.3954	-1.33862	6.79	6.79	0.6	0.48	1.43	0.548	3.51	0.405
Tb927.2.2900	ARP2/3 complex subunit, putative	Cytoskeleton	1	543	2.54128	1.34555	55.12	1.1024	0.140648	45.22	45.22	3.97	1.56	2.87	0.614	2.39	0.935
Tb927.10.13190	ARP2/3 complex subunit, putative	Cytoskeleton	1	1158	0.864091	-0.210745	85.98	1.7196	0.782073	26.11	26.11	2.29	2.65	2.29	0.653	1.57	0.836
Tb927.8.4410	ARP2/3 complex subunit, putative	Cytoskeleton	1	1011	1.12964	0.175858	43.02	0.8604	-0.216921	27.48	27.48	2.41	2.13	2.11	0.628	2.28	0.977
Tb927.10.4540	ARP2/3 complex subunit, putative	Cytoskeleton	1	552	0.808136	-0.307329	42.2	0.844	-0.244685	16.68	16.68	1.46	1.81	3.28	0.453	0.95	1.708
Tb927.8.6070	basal body component,ML protein (TBBC)	Cytoskeleton	1	4239	1.29632	0.37442	104.37	2.0874	1.06171	88.86	88.86	7.79	6.01	1.42	0.741	3.17	0.217
Tb927.4.3440	BB50	Cytoskeleton	1	1353	1.26862	0.343261	132.37	2.6474	1.40458	25.89	25.89	2.27	1.79	1.32	0.644	1.25	1.59
Tb927.1.2330	beta tubulin	Cytoskeleton	5	1329	278.875	8.12347	4476.95	447.695	8.80637	12341	61704.9	5411.62	19.41	14.6	0.842	0.51	1.96
Tb927.10.14890	C-terminal motor kinesin KIFC1	Cytoskeleton	2	2463	16.5685	4.05037	935.73	37.4292	5.22609	4451.1	8902.2	780.74	47.12	19.13	0.855	19.29	1.222
Tb927.11.9110	C-terminal motor kinesin, Kinesin-14B	Cytoskeleton	2	2010	1.93565	0.952818	120.76	4.8304	2.27214	57.2	114.4	10.03	5.18	2.58	0.748	1.91	0.761
Tb927.10.4170	CAP292 Clathrin-associated protein, resembles yeast myosins, homologue of centrosome-associated protein CEP250	Cytoskeleton	1	7620	1.50646	0.591166	177.43	3.5486	1.82725	134.55	134.55	11.8	7.83	1.03	0.731	4.04	0.195
Tb927.4.2080	CC2D is a FAZ-ER protein, also present on the basal bodies. CC2D is required for FAZ filament assembly.	Cytoskeleton	1	2721	7.39725	2.88699	327.73	6.5546	2.71251	1031.82	1031.82	90.49	12.23	4.49	0.819	2.73	0.525
Tb927.10.16110	CMF1, possible component of motile flagella	Cytoskeleton	1	1161	1.73344	0.793641	142.81	2.8562	1.5141	98.9	98.9	8.67	5	4.31	0.675	0.66	1.377
Tb927.7.2790	CMF10, possible component of motile flagella	Cytoskeleton	1	2106	1.68832	0.755585	235.84	4.7168	2.23781	165.52	165.52	14.52	8.6	4.08	0.748	1.29	1.255
Tb927.10.9870	CMF12, possible component of motile flagella	Cytoskeleton	1	798	2.97468	1.57274	143.45	2.869	1.52055	144.26	144.26	12.65	4.25	5.33	0.78	0.79	1.211
Tb927.10.10090	CMF14, possible component of motile flagella	Cytoskeleton	1	3261	1.24936	0.321192	129	2.58	1.36737	49.86	49.86	4.37	3.5	1.07	0.717	2.05	0.286
Tb927.11.7560	CMF15, T. brucei components of motile flagella (TbCMF15)	Cytoskeleton	1	1890	3.84016	1.94117	304.28	6.0856	2.6054	746.58	746.58	65.48	17.05	9.02	0.83	1.47	0.978
Tb927.11.1430	CMF2, T. brucei components of motile flagella (TbCMF2)	Cytoskeleton	1	2259	5.38162	2.42804	255.45	5.109	2.35304	804.93	804.93	70.59	13.12	5.81	0.832	2.96	0.464
Tb927.5.2950	CMF3, T. brucei components of motile flagella (TbCMF3)	Cytoskeleton	1	2340	3.23961	1.69582	325.61	6.5122	2.70315	515.19	515.19	45.18	13.95	5.96	0.798	3.03	0.541
Tb927.3.4230	CMF33 subtilisin-like serine peptidase	Cytoskeleton	1	4167	3.45031	1.78672	252.25	5.045	2.33485	352.57	352.57	30.92	8.96	2.15	0.817	8.83	0.567
Tb927.10.7690	CMF4, T. brucei components of motile flagella (TbCMF4)	Cytoskeleton	1	2175	2.23126	1.15786	169.34	3.3868	1.75992	253.71	253.71	22.25	9.97	4.58	0.781	2.61	0.665
Tb927.2.4810	CMF5, T. brucei components of motile flagella (TbCMF5)	Cytoskeleton	1	4023	2.22919	1.15652	254.03	5.0806	2.345	337.9	337.9	29.63	13.29	3.3	0.738	4.54	0.194
Tb927.10.3310	CMF76b, possible component of motile flagella	Cytoskeleton	2	2841	1.48407	0.569557	100.29	4.0116	2.00418	146.47	292.94	25.69	17.31	6.09	0.777	2.89	0.385
Tb927.11.10900	CMF9, MENG,flagellar component	Cytoskeleton	2	2547	1.87952	0.910368	115.91	4.6364	2.21301	155.8	311.6	27.33	14.54	5.71	0.772	2.09	0.681
Tb927.3.5180	cofilin/actin depolymerizing factor, putative	Cytoskeleton	1	411	24.5632	4.61843	218.19	4.3638	2.12558	635.85	635.85	55.77	2.27	5.52	0.838	2.44	1.022
Tb927.8.3100	coronin (CRN12)	Cytoskeleton	1	1500	3.35589	1.7467	311.59	6.2318	2.63965	455.79	455.79	39.97	11.91	7.94	0.796	2.43	0.9
Tb927.4.560	Cytoplasmic dynein 2 heavy chain (DYNC2H1), putative	Cytoskeleton	1	12699	4.82979	2.27196	580.41	11.6082	3.53707	1130.24	1130.24	99.12	20.52	1.62	0.762	11.55	0.09
Tb927.11.10930	delta tubulin,tubulin delta chain (TUBD1)	Cytoskeleton	1	1470	1.50438	0.589168	145.48	2.9096	1.54082	19.97	19.97	1.75	1.16	0.79	0.715	1.09	0.79
Tb927.8.4870	DIGIT, flagellar component	Cytoskeleton	1	3615	2.17409	1.12041	264.15	5.283	2.40136	305.45	305.45	26.79	12.32	3.41	0.815	2.76	0.36
Tb927.10.1130	dynein arm light chain, axonemal, putative	Cytoskeleton	2	825	1.1422	0.191817	155.24	6.2096	2.6345	100.61	201.22	17.65	15.45	18.73	0.711	0.47	2.908
Tb927.7.820	dynein arm light chain, axonemal, putative	Cytoskeleton	1	921	1.43584	0.521897	43.43	0.8686	-0.203236	101.42	101.42	8.89	6.19	6.72	0.751	4.65	0.399
Tb927.11.11220	dynein heavy chain	Cytoskeleton	1	12729	3.34914	1.74379	367.27	7.3454	2.87684	832.18	832.18	72.98	21.79	1.71	0.802	11	0.069
Tb927.11.8160	dynein heavy chain	Cytoskeleton	1	12459	3.03523	1.60181	448.55	8.971	3.16527	769.87	769.87	67.52	22.25	1.79	0.778	11.71	0.066
Tb927.11.3250	dynein heavy chain	Cytoskeleton	1	13977	7.05169	2.81797	1018.99	20.3798	4.34907	2314.44	2314.44	202.98	28.78	2.06	0.764	13.37	0.047
Tb927.11.2430	dynein heavy chain DHC1b or DYNC2H2, cytoplasmic type	Cytoskeleton	1	12924	5.08942	2.3475	578.64	11.5728	3.53267	1148.01	1148.01	100.68	19.78	1.53	0.739	11.79	0.094
Tb927.4.870	dynein heavy chain DNAH10 IAD-1alpha inner arm dynein heavy chain	Cytoskeleton	1	13800	3.90732	1.96618	312.58	6.2516	2.64423	637.37	637.37	55.9	14.31	1.04	0.739	8.77	0.067
Tb927.8.7840	dynein heavy chain, putative, not a DHC in Wickstead analysis	Cytoskeleton	1	2523	0.778692	-0.360875	39.58	0.7916	-0.337156	11.77	11.77	1.03	1.33	0.53	0.664	2.76	0.679
Tb927.2.4060	dynein intermediate chain IC 138	Cytoskeleton	1	2595	2.25309	1.1719	186.14	3.7228	1.89639	153.65	153.65	13.48	5.98	2.3	0.762	2.1	0.43
Tb927.11.2270	dynein intermediate chain IC140 (IDA7)	Cytoskeleton	1	2430	1.94734	0.961502	157.73	3.1546	1.65746	205.84	205.84	18.05	9.27	3.81	0.791	2.55	0.431
Tb927.11.14300	dynein intermediate chain IC70, putative	Cytoskeleton	1	1809	3.33158	1.73621	322.53	6.4506	2.68943	656.38	656.38	57.57	17.28	9.55	0.81	2.48	0.517
Tb927.11.5000	dynein intermediate chain IC78, putative	Cytoskeleton	1	1968	2.52033	1.33361	189.89	3.7978	1.92516	401.74	401.74	35.23	13.98	7.1	0.816	1.9	0.563
Tb927.11.5510	dynein light chain p28, axonemal, putative	Cytoskeleton	1	708	6.10866	2.61086	123.32	2.4664	1.30241	154.07	154.07	13.51	2.21	3.12	0.792	2.63	0.706
Tb927.10.15580	dynein light chain, putative	Cytoskeleton	1	393	2.10053	1.07075	68.1	1.362	0.445727	39.77	39.77	3.49	1.66	4.22	0.605	2.32	0.748
Tb927.10.4690	dynein light chain, putative	Cytoskeleton	1	339	5.306	2.40762	109.31	2.1862	1.12843	75.12	75.12	6.59	1.24	3.66	0.683	1.69	1.017
Tb927.11.5680	dynein light chain, putative	Cytoskeleton	1	633	4.89889	2.29245	94.19	1.8838	0.913646	118.85	118.85	10.42	2.13	3.36	0.798	1.5	1.06
Tb927.5.4440	dynein light chain, putative	Cytoskeleton	2	273	9.01083	3.17166	67.92	2.7168	1.44191	94.51	189.02	16.58	1.84	6.74	0.638	2.96	0.606
Tb927.10.6670	dynein light chain, putative	Cytoskeleton	1	378	6.94149	2.79525	181.77	3.6354	1.86211	111.23	111.23	9.76	1.41	3.73	0.706	0.72	1.751
Tb927.10.13110	dynein light chain, putative,dynein light chain 2B, redicted dynein modulator,roadblock/LC7 family member	Cytoskeleton	2	357	5.1204	2.35626	97.32	3.8928	1.96081	114.39	228.78	20.06	3.92	10.98	0.791	1.24	1.408
Tb927.10.13370	dynein light chain, putative,dynein Tctex1 family, putative	Cytoskeleton	1	600	1.84394	0.882788	136.86	2.7372	1.4527	77.22	77.22	6.77	3.67	6.12	0.72	0.56	2.508
Tb927.10.10320	dynein light chain, putative,dynein Tctex1 family, putative	Cytoskeleton	2	330	4.28999	2.10097	70	2.8	1.48543	64.26	128.52	11.27	2.63	7.97	0.725	1.81	1.988
Tb927.11.3660	dynein light chain, putative,dynein Tctex1 family, putative	Cytoskeleton	2	351	7.68681	2.94238	78.25	3.13	1.64616	80.81	161.62	14.17	1.84	5.24	0.682	2.81	0.673
Tb927.11.7740	dynein light chain, putative,dynein Tctex2 family, putative	Cytoskeleton	1	348	3.5136	1.81295	14.55	0.291	-1.78091	21.12	21.12	1.85	0.53	1.52	0.511	1.44	0.889
Tb927.9.12820	dynein light chain, putative,dynein Tctex2 family, putative	Cytoskeleton	1	375	4.57266	2.19303	64.77	1.2954	0.373398	75.63	75.63	6.63	1.45	3.87	0.593	1.21	1.155
Tb927.11.16810	dynein light intermediate chain D1bLIC, putative	Cytoskeleton	1	1257	3.37328	1.75415	147.18	2.9436	1.55758	253.08	253.08	22.2	6.58	5.23	0.813	2.58	0.87
Tb927.11.7240	dynein regulatory complex subunit CMF70	Cytoskeleton	1	1524	1.94719	0.961392	146.32	2.9264	1.54913	168.44	168.44	14.77	7.59	4.98	0.76	3.13	0.492
Tb927.9.14480	dynein-associated protein, putative	Cytoskeleton	2	297	15.1992	3.92593	113.8	4.552	2.1865	151.28	302.56	26.54	1.75	5.89	0.74	2	0.677
Tb927.10.5960	engulfment and cell motility domain 2, putative	Cytoskeleton	1	1380	1.60637	0.683807	19.35	0.387	-1.36959	109.8	109.8	9.63	5.99	4.34	0.789	3.76	2.333
Tb927.10.1140	epsilon tubulin (TUBE1)	Cytoskeleton	2	1464	0.971791	-0.0412814	110.4	4.416	2.14274	34.57	69.14	6.06	6.24	4.26	0.686	1.42	0.709
Tb927.11.670	epsinR	Cytoskeleton	2	1518	2.27628	1.18668	227.29	9.0916	3.18453	537.72	1075.44	94.32	41.44	27.3	0.793	3.29	1.082
Tb927.3.5540	FAP133, Component of the IFT dynein motor	Cytoskeleton	1	1605	2.73694	1.45256	111.03	2.2206	1.15095	159.88	159.88	14.02	5.12	3.19	0.787	3.99	0.506
Tb927.1.1340	FG-GAP repeat protein, putative,intergrin alpha chain protein, putative	Cytoskeleton	1	2229	0.872298	-0.197107	185.16	3.7032	1.88877	45.41	45.41	3.98	4.57	2.05	0.675	1.81	0.895
Tb927.6.2020	FG-GAP repeat protein, putative,intergrin alpha chain protein, putative	Cytoskeleton	1	2238	1.29522	0.373202	86.98	1.7396	0.798756	62.28	62.28	5.46	4.22	1.89	0.671	1.44	0.639
Tb927.11.11720	FG-GAP repeat protein, putative,intergrin alpha chain protein, putative	Cytoskeleton	1	1869	2.49345	1.31814	226.61	4.5322	2.18021	107.48	107.48	9.43	3.78	2.02	0.708	1.39	0.962
Tb927.7.6460	FG-GAP repeat protein, putative,intergrin alpha chain protein, putative	Cytoskeleton	1	2538	2.17318	1.11981	238.03	4.7606	2.25114	142.32	142.32	12.48	5.74	2.26	0.805	2.86	0.328
Tb927.11.16110	FG-GAP repeat protein, putative,intergrin alpha chain protein, putative	Cytoskeleton	1	2112	3.57368	1.83741	378.38	7.5676	2.91984	116.32	116.32	10.2	2.85	1.35	0.742	1.59	0.6
Tb927.3.3640	FG-GAP repeat protein, putative,intergrin alpha chain protein, putative	Cytoskeleton	1	2256	0.843434	-0.245653	93.34	1.8668	0.900567	47.74	47.74	4.19	4.96	2.2	0.687	2.95	0.377
Tb927.3.2310	flagellar component,PACRGA	Cytoskeleton	2	903	2.69627	1.43097	200.26	8.0104	3.00187	356.53	713.06	62.54	23.19	25.68	0.801	2.05	0.621
Tb927.8.4050	flagellar membrane protein that interacts with FLA1, similar to FLA3	Cytoskeleton	2	2253	0.636854	-0.650966	45.13	1.8052	0.852159	9.29	18.58	1.63	2.56	1.14	0.656	0.84	0.051
Tb927.11.12150	flagellar protein essential for flagellar pocket biogenesis (BILBO1)	Cytoskeleton	1	1764	2.4794	1.30999	133.43	2.6686	1.41608	172.12	172.12	15.1	6.09	3.45	0.793	1.2	0.65
Tb927.1.2670	flagellar protein PF16	Cytoskeleton	1	1542	4.96381	2.31145	166.15	3.323	1.73249	511.8	511.8	44.89	9.04	5.86	0.815	1.39	0.944
Tb927.10.13960	flagellar protein PF20	Cytoskeleton	1	1770	1.84633	0.884658	201.49	4.0298	2.01071	212.25	212.25	18.61	10.08	5.69	0.785	1.28	1.014
Tb927.8.4640	flagellar protofilament ribbon protein, putative	Cytoskeleton	1	1158	3.98409	1.99425	187.83	3.7566	1.90943	303.67	303.67	26.63	6.68	5.77	0.808	0.96	1.149
Tb927.3.3690	flagellar radial spoke protein-like, putative	Cytoskeleton	2	1647	2.83199	1.50181	279.94	11.1976	3.48512	464.49	928.98	81.47	28.77	17.47	0.804	1.64	1.221
Tb927.3.1110	flagellar transport protein, putative (PIFTA1)	Cytoskeleton	1	1434	4.70675	2.23473	221.11	4.4222	2.14476	323.4	323.4	28.36	6.03	4.21	0.794	1.41	1.791
Tb927.3.5490	flagellar transport protein, putative (PIFTB2)	Cytoskeleton	1	2070	3.97958	1.99262	198.93	3.9786	1.99226	454.48	454.48	39.86	10.02	4.84	0.809	3.73	0.461
Tb927.3.3000	flagellar transport protein, putative (PIFTC3)	Cytoskeleton	1	1701	3.75437	1.90857	149.15	2.983	1.57676	526.06	526.06	46.14	12.29	7.23	0.816	2.8	0.916
Tb927.11.3090	FOR20	Cytoskeleton	1	456	1.71531	0.77847	69.46	1.3892	0.474254	37.42	37.42	3.28	1.91	4.19	0.488	0.91	2.652
Tb927.10.9250	G-actin binding protein, putative, CAP/Srv2p, putative	Cytoskeleton	1	810	3.53123	1.82017	227.44	4.5488	2.18549	343.08	343.08	30.09	8.52	10.52	0.838	1.83	0.846
Tb927.4.2350	G-actin binding protein, putative, twinfilin, putative	Cytoskeleton	1	963	1.8605	0.895692	74.67	1.4934	0.578601	98.66	98.66	8.65	4.65	4.83	0.741	1.69	2.247
Tb927.11.11340	gamma-tubulin complex subunit or spindle pole body component alp6, putative	Cytoskeleton	1	2349	1.34994	0.432899	132.8	2.656	1.40926	83.28	83.28	7.3	5.41	2.3	0.776	1.37	0.693
Tb927.10.9770	gamma-tubulin complex subunit, or spindle pole body protein, putative (GCP2)	Cytoskeleton	1	2355	1.72899	0.789932	196.07	3.9214	1.97137	63.81	63.81	5.6	3.24	1.38	0.689	1.1	0.958
Tb927.3.910	gamma-tubulin,tubulin gamma chain	Cytoskeleton	1	1344	1.85323	0.89004	111.6	2.232	1.15834	74.28	74.28	6.51	3.52	2.62	0.724	1.95	0.445
Tb927.6.3150	Hydin,flagellar component	Cytoskeleton	1	13566	2.04193	1.02993	287.56	5.7512	2.52386	612.16	612.16	53.69	26.29	1.94	0.772	8.64	0.055
Tb927.10.15760	hypothetical protein, conserved, in flagellar proteomes	Cytoskeleton	1	948	9.49108	3.24657	378.98	7.5796	2.92212	1315.9	1315.9	115.41	12.16	12.83	0.849	0.7	1.535
Tb927.7.3740	hypothetical protein, conserved, in flagellum	Cytoskeleton	1	2550	1.90528	0.93	255.32	5.1064	2.35231	401.03	401.03	35.17	18.46	7.24	0.774	2.03	0.593
Tb927.10.450	hypothetical protein, conserved, microtubule binding domains. very K/E rich	Cytoskeleton	1	1926	1.79148	0.841153	164.38	3.2876	1.71703	339.03	339.03	29.73	16.6	8.62	0.775	2.4	0.976
Tb927.6.1730	hypothetical protein, conserved, resembles various yeast myosins	Cytoskeleton	1	3831	1.11629	0.158713	221.12	4.4224	2.14483	188.72	188.72	16.55	14.83	3.87	0.82	3.51	0.7
Tb927.10.6790	hypothetical protein, conserved, spindle pole body domain	Cytoskeleton	1	5184	1.31585	0.395995	167.73	3.3546	1.74614	53.59	53.59	4.7	3.57	0.69	0.721	3.62	0.209
Tb927.10.12990	hypothetical protein, conserved,predicted ankyrin repeat family protein	Cytoskeleton	1	891	3.40821	1.76901	123.85	2.477	1.30859	61.64	61.64	5.41	1.59	1.78	0.622	1.26	1.424
Tb927.1.3250	hypothetical protein, myosin heavy-chain like	Cytoskeleton	1	5307	1.29165	0.369219	153.52	3.0704	1.61843	142.91	142.91	12.53	9.7	1.83	0.726	4.51	0.227
Tb927.10.15290	hypothetical protein, tubulin-binding CAP cofactor domain (cytoskeletal)	Cytoskeleton	1	5037	0.975903	-0.0351906	121.62	2.4324	1.28238	176	176	15.44	15.82	3.14	0.783	2.47	0.302
Tb927.8.3250	IAD-1beta inner arm dynein heavy chain	Cytoskeleton	1	14025	3.11296	1.63829	513.82	10.2764	3.36126	948.25	948.25	83.16	26.72	1.91	0.782	12.45	0.06
Tb927.2.5270	IAD-3 inner arm dynein heavy chain	Cytoskeleton	1	12741	2.98585	1.57814	443.1	8.862	3.14763	870.69	870.69	76.36	25.57	2.01	0.786	9.66	0.076
Tb927.10.5350	IAD-4 inner arm dynein heavy chain	Cytoskeleton	1	12429	3.17805	1.66814	319.91	6.3982	2.67767	625.63	625.63	54.87	17.26	1.39	0.778	7.21	0.11
Tb927.7.920	IAD-5 inner arm dynein heavy chain, clathrin-associated	Cytoskeleton	1	12339	3.60444	1.84978	473.04	9.4608	3.24196	710.66	710.66	62.33	17.29	1.4	0.779	5.87	0.117
Tb927.10.5380	intraflagellar transport protein IFT122	Cytoskeleton	1	3729	1.74636	0.804352	222.09	4.4418	2.15114	522.5	522.5	45.82	26.24	7.04	0.824	2.29	0.607
Tb927.5.3030	intraflagellar transport protein IFT122B	Cytoskeleton	1	3783	3.08937	1.62731	298.07	5.9614	2.57565	737.89	737.89	64.71	20.95	5.54	0.743	6.94	0.272
Tb927.10.14470	intraflagellar transport protein IFT140	Cytoskeleton	1	5091	2.84683	1.50935	289.13	5.7826	2.53172	703.42	703.42	61.69	21.67	4.26	0.822	4.01	0.379
Tb927.10.1170	intraflagellar transport protein IFT172	Cytoskeleton	2	5244	4.64219	2.21481	499.59	19.9836	4.32074	1136.52	2273.04	199.35	42.94	8.19	0.803	6.46	0.203
Tb927.6.3290	intraflagellar transport protein IFT20	Cytoskeleton	1	393	4.99925	2.32171	51.07	1.0214	0.030548	114.91	114.91	10.08	2.02	5.14	0.73	2.36	0.538
Tb927.2.4530	intraflagellar transport protein IFT43	Cytoskeleton	1	714	1.83413	0.875092	100.42	2.0084	1.00605	138.08	138.08	12.11	6.6	9.24	0.695	0.73	4.258
Tb927.6.3100	intraflagellar transport protein IFT46	Cytoskeleton	1	1308	4.48844	2.16621	204.03	4.0806	2.02878	386.31	386.31	33.88	7.55	5.77	0.827	3.36	0.494
Tb927.10.14980	intraflagellar transport protein IFT52	Cytoskeleton	1	1968	2.51495	1.33053	219.94	4.3988	2.13711	334.69	334.69	29.35	11.67	5.93	0.801	2.55	0.643
Tb927.10.11310	intraflagellar transport protein IFT55/IFT57	Cytoskeleton	1	1242	5.11904	2.35587	157.4	3.148	1.65444	301.89	301.89	26.48	5.17	4.16	0.787	2.64	0.606
Tb927.7.3370	intraflagellar transport protein IFT74	Cytoskeleton	1	1791	5.06175	2.33964	252.74	5.0548	2.33765	560.63	560.63	49.17	9.71	5.42	0.836	2.42	0.903
Tb927.10.14990	intraflagellar transport protein IFT80/CHE2	Cytoskeleton	1	2349	3.36492	1.75057	248.61	4.9722	2.31388	626.33	626.33	54.93	16.32	6.95	0.801	2.18	0.913
Tb927.10.2640	intraflagellar transport protein IFT81	Cytoskeleton	1	2307	4.66505	2.22189	327.59	6.5518	2.71189	623.91	623.91	54.72	11.73	5.08	0.837	3.6	0.616
Tb927.11.1740	intraflagellar transport protein IFT88	Cytoskeleton	1	2403	2.71619	1.44159	187.72	3.7544	1.90858	520.64	520.64	45.66	16.81	7	0.821	2.34	0.765
Tb927.11.2880	KIN-A, kinesin, mitotic spindle	Cytoskeleton	1	2589	1.64729	0.720094	92.41	1.8482	0.886121	84.9	84.9	7.45	4.52	1.75	0.716	1.73	0.38
Tb927.7.5040	KIN-B, kinesin, mitotic spindle mid-zone	Cytoskeleton	1	1875	1.30689	0.386137	101.28	2.0256	1.01835	79.27	79.27	6.95	5.32	2.84	0.751	1.83	0.818
Tb927.11.10760	KIN-D kinesin, associated with sub-pellicular microtubules, essential	Cytoskeleton	1	1854	1.81731	0.861806	158.72	3.1744	1.66648	366.32	366.32	32.13	17.68	9.54	0.809	1.95	0.473
Tb927.3.2020	kinesin	Cytoskeleton	1	2241	1.5989	0.677082	85.02	1.7004	0.765874	111.53	111.53	9.78	6.12	2.73	0.736	1.52	1.026
Tb927.11.6400	kinesin	Cytoskeleton	1	2961	0.999547	-0.000654108	144.11	2.8822	1.52717	93.76	93.76	8.22	8.23	2.78	0.769	2.04	0.449
Tb927.6.4390	kinesin	Cytoskeleton	1	3336	3.07063	1.61853	195.64	3.9128	1.9682	406.45	406.45	35.65	11.61	3.48	0.819	4.53	0.653
Tb927.5.2410	kinesin	Cytoskeleton	1	4020	3.03177	1.60016	258.42	5.1684	2.36972	609.79	609.79	53.48	17.64	4.39	0.766	7.41	0.232
Tb927.6.1770	kinesin	Cytoskeleton	1	1887	3.40099	1.76596	218.6	4.372	2.12829	340.47	340.47	29.86	8.78	4.65	0.812	1.87	0.595
Tb927.1.1350	kinesin heavy chain, Kinesin-1	Cytoskeleton	1	2661	1.11776	0.160616	38.51	0.7702	-0.376695	36.55	36.55	3.21	2.87	1.08	0.785	2.26	0.34
Tb927.9.3650	kinesin KIF13-1, depolymerising, spindle regulation	Cytoskeleton	2	2076	2.2274	1.15536	231.47	9.2588	3.21083	254.04	508.08	44.56	20.01	9.64	0.773	1.92	0.776
Tb927.8.2630	Kinesin KIN-C. Trypanosome-specific kinesin family 2	Cytoskeleton	1	2253	1.69286	0.759465	72.73	1.4546	0.540622	221.7	221.7	19.44	11.49	5.1	0.732	1.9	0.256
Tb927.7.4830	Kinesin-12	Cytoskeleton	1	1551	1.70555	0.770237	158.91	3.1782	1.66821	13.47	13.47	1.18	0.69	0.44	0.603	1.74	0.978
Tb927.11.2490	Kinesin-3	Cytoskeleton	1	4719	3.20738	1.6814	140.31	2.8062	1.48862	330.23	330.23	28.96	9.03	1.91	0.757	5.6	0.343
Tb927.7.5650	Kinesin-4/10	Cytoskeleton	1	1917	1.04442	0.0626959	55.82	1.1164	0.158854	20.31	20.31	1.78	1.71	0.89	0.661	1.57	0.527
Tb927.11.13920	kinesin-II 85 Kd subunit, family 2	Cytoskeleton	3	3270	2.16668	1.11549	134.67	8.0802	3.01439	290.64	871.92	76.47	35.29	10.79	0.781	6.03	0.333
Tb927.6.2880	Kinesin-like but poor match	Cytoskeleton	1	3258	1.24644	0.317812	147.12	2.9424	1.55699	136.67	136.67	11.99	9.62	2.95	0.772	2.23	0.542
Tb927.8.6830	Kinesin-like but poor match	Cytoskeleton	1	5460	1.18854	0.249187	185.57	3.7114	1.89196	125.64	125.64	11.02	9.27	1.7	0.735	3.01	0.351
Tb927.7.4110	Kinesin-like but poor match	Cytoskeleton	1	2685	0.754461	-0.406482	22.19	0.4438	-1.17202	64.57	64.57	5.66	7.51	2.8	0.716	2.68	5.283
Tb927.11.12180	kinesin, 4/10 family.	Cytoskeleton	1	2751	0.835649	-0.259031	22.48	0.4496	-1.15329	11.02	11.02	0.97	1.16	0.42	0.634	1.2	0.646
Tb927.10.15390	kinesin, clathrin-associated, Trypanosome-specific kinesin family 2	Cytoskeleton	1	3288	1.3755	0.459959	71.72	1.4344	0.520447	130.21	130.21	11.42	8.3	2.52	0.773	2.73	0.434
Tb927.11.5300	kinesin, Kif13-3, predicted centromere-associated	Cytoskeleton	1	1701	2.30144	1.20254	144.12	2.8824	1.52727	219.5	219.5	19.25	8.36	4.91	0.806	1.44	0.654
Tb927.4.2730	Kinesin, kinesin-12	Cytoskeleton	1	2412	1.14592	0.196506	75.94	1.5188	0.602932	72.07	72.07	6.32	5.52	2.29	0.725	4.85	1.231
Tb927.3.2040	kinesin, Kinesin-16	Cytoskeleton	3	3219	1.39168	0.476824	81.07	4.8642	2.2822	89.17	267.51	23.46	16.86	5.24	0.716	2.36	0.356
Tb927.11.4660	kinesin, MCAK-like KIF13-2, tip of flagellum	Cytoskeleton	1	2073	0.827793	-0.272658	70.84	1.4168	0.502636	69.2	69.2	6.07	7.33	3.54	0.728	3.96	0.339
Tb927.11.3280	kinesin, MCAK-like KIF13-5	Cytoskeleton	2	2160	3.01595	1.59261	138.72	5.5488	2.47218	303.87	607.74	53.3	17.67	8.18	0.775	2.33	0.855
Tb927.10.12490	kinesin, putative	Cytoskeleton	1	3399	1.41074	0.49645	135.29	2.7058	1.43606	116.24	116.24	10.19	7.23	2.13	0.777	2.63	0.478
Tb927.10.12440	kinesin, putative	Cytoskeleton	1	2604	0.729257	-0.4555	122.65	2.453	1.29455	34.89	34.89	3.06	4.2	1.61	0.706	2.86	0.192
Tb927.5.2090	kinesin, putative	Cytoskeleton	3	3267	5.19694	2.37766	228.93	13.7358	3.77987	623.59	1870.77	164.07	31.57	9.66	0.802	6.18	0.715
Tb927.7.6290	kinesin, putative (TbKIF9A)	Cytoskeleton	1	2676	1.95723	0.968813	130.76	2.6152	1.38692	196.19	196.19	17.21	8.79	3.28	0.794	1.85	0.656
Tb927.7.7260	kinesin, putative (TbKIF9B)	Cytoskeleton	1	3126	1.28838	0.365555	106.92	2.1384	1.09653	69.05	69.05	6.06	4.7	1.5	0.739	2.95	0.278
Tb927.4.2140	MBO2,flagellar component	Cytoskeleton	1	3003	1.58062	0.660487	131.13	2.6226	1.391	133.02	133.02	11.67	7.38	2.46	0.761	4.24	0.282
Tb927.9.9870	MCAK-like kinesin, putative	Cytoskeleton	1	1449	2.33037	1.22056	108.55	2.171	1.11836	147.65	147.65	12.95	5.56	3.84	0.772	2.22	0.457
Tb927.9.7720	Member of IFT complex A, tetratricopeptide repeat protein	Cytoskeleton	1	4089	2.57257	1.36321	360.68	7.2136	2.85072	478.37	478.37	41.95	16.31	3.99	0.792	4.6	0.277
Tb927.11.16200	microtubule-associated protein,corset-associated protein 17 (CAP17)	Cytoskeleton	2	399	1.12568	0.170793	46.69	1.8676	0.901185	52.03	104.06	9.13	8.11	20.33	0.812	0.1	2.686
Tb927.11.16200	microtubule-associated protein,corset-associated protein 17 (CAP17)	Cytoskeleton	2	399	1.12568	0.170793	46.69	1.8676	0.901185	52.03	104.06	9.13	8.11	20.33	0.812	0.1	2.686
Tb927.8.3430	MKS1	Cytoskeleton	1	1506	0.781512	-0.35566	105.1	2.102	1.07176	14.66	14.66	1.29	1.65	1.1	0.573	1.01	0.655
Tb927.9.4640	MKS6	Cytoskeleton	1	4827	0.897685	-0.155719	105.05	2.101	1.07108	14.46	14.46	1.27	1.41	0.29	0.594	2.6	0.127
Tb927.11.16310	myosin heavy chain, putative, in MCM-BP-TAP	Cytoskeleton	1	3180	1.02624	0.0373622	49	0.98	-0.0291463	9.04	9.04	0.79	0.77	0.24	0.626	2.26	0.511
Tb927.10.870	myosin-like	Cytoskeleton	1	4056	1.96735	0.976253	118.23	2.3646	1.2416	232.4	232.4	20.38	10.36	2.55	0.802	6.18	0.34
Tb927.6.870	myotubularin, putative	Cytoskeleton	1	5319	0.681288	-0.553664	77.95	1.559	0.640621	55.48	55.48	4.87	7.14	1.34	0.654	1.74	0.395
Tb927.1.3300	myotubularin, putative,zinc-binding phosphatase, putative	Cytoskeleton	1	2619	1.66467	0.735237	148.55	2.971	1.57095	271.86	271.86	23.84	14.32	5.47	0.745	2.18	1.092
Tb927.7.4290	Nuclear migration protein NudC (animals), 46% identity	Cytoskeleton	1	894	4.78581	2.25876	201.72	4.0344	2.01235	269.12	269.12	23.6	4.93	5.51	0.776	0.88	1.241
Tb927.3.930	OADalpha outer arm dynein heavy chain	Cytoskeleton	1	13920	6.99965	2.80728	831.86	16.6372	4.05634	2059.86	2059.86	180.65	25.81	1.85	0.766	10.77	0.053
Tb927.11.16090	outer dynein arm docking complex, DC2	Cytoskeleton	1	1905	3.65665	1.87052	140.42	2.8084	1.48975	308.91	308.91	27.09	7.41	3.89	0.791	2.16	0.613
Tb927.11.3290	p166, conserved	Cytoskeleton	1	4506	0.949452	-0.0748328	154.5	3.09	1.62761	71.41	71.41	6.26	6.6	1.46	0.747	3.8	0.149
Tb927.9.9940	PACRGB,flagellar component	Cytoskeleton	2	939	3.45044	1.78678	164.67	6.5868	2.71958	276.03	552.06	48.42	14.03	14.94	0.76	1.14	1.181
Tb927.3.4290	paraflagellar rod component PFR1	Cytoskeleton	5	1770	45.1822	5.49768	839.13	83.913	6.39082	1301.99	6509.95	570.93	12.64	7.14	0.826	0.9	1.573
Tb927.11.13500	paraflagellar rod protein par1	Cytoskeleton	1	1779	7.12857	2.83361	410.73	8.2146	3.03819	1348.91	1348.91	118.3	16.6	9.33	0.862	1.04	1.228
Tb927.5.4480	paraflagellar rod protein par4, putative	Cytoskeleton	2	1740	5.20269	2.37926	256.83	10.2732	3.36081	411.21	822.42	72.13	13.86	7.97	0.843	2.85	0.579
Tb927.8.6660	paraflagellar rod protein PFC1	Cytoskeleton	1	1824	4.04675	2.01676	452.91	9.0582	3.17922	1321.81	1321.81	115.92	28.65	15.71	0.844	3.04	0.504
Tb927.2.3660	paraflagellar rod protein PFC10	Cytoskeleton	1	10734	1.74329	0.801813	265.2	5.304	2.40708	208.67	208.67	18.3	10.5	0.98	0.756	6.73	0.299
Tb927.2.2160	paraflagellar rod protein PFC11	Cytoskeleton	1	990	5.19046	2.37586	92.93	1.8586	0.894216	432.12	432.12	37.9	7.3	7.37	0.807	1.52	0.918
Tb927.11.4740	paraflagellar rod protein PFC12	Cytoskeleton	1	1545	1.9819	0.986881	168.65	3.373	1.75403	113.47	113.47	9.95	5.02	3.25	0.707	1.61	1.035
Tb927.2.950	paraflagellar rod protein PFC13	Cytoskeleton	1	4185	3.72763	1.89826	105.09	2.1018	1.07163	36.17	36.17	3.17	0.85	0.2	0.64	3.89	0.308
Tb927.10.9570	paraflagellar rod protein PFC14	Cytoskeleton	1	3249	9.38522	3.23039	630.53	12.6106	3.65657	1394.17	1394.17	122.27	13.03	4.01	0.851	2.62	0.512
Tb927.10.15250	paraflagellar rod protein PFC15	Cytoskeleton	2	1458	5.26371	2.39608	254.07	10.1628	3.34523	791.72	1583.44	138.87	26.38	18.09	0.824	2.18	0.769
Tb927.10.11300	paraflagellar rod protein PFC16	Cytoskeleton	1	381	39.3274	5.29746	717.29	14.3458	3.84256	1863.97	1863.97	163.47	4.16	10.92	0.828	1.84	0.95
Tb927.11.11210	paraflagellar rod protein PFC17	Cytoskeleton	1	1083	4.62337	2.20895	151.97	3.0394	1.60379	272.74	272.74	23.92	5.17	4.77	0.796	1.43	1.367
Tb927.10.8930	paraflagellar rod protein PFC18	Cytoskeleton	1	2133	2.97752	1.57411	237.34	4.7468	2.24696	626.53	626.53	54.95	18.45	8.65	0.812	2.56	0.656
Tb927.10.10140	paraflagellar rod protein PFC19	Cytoskeleton	1	996	10.0846	3.33408	531.83	10.6366	3.41097	972.48	972.48	85.29	8.46	8.49	0.839	1.65	1.527
Tb927.8.3790	paraflagellar rod protein PFC2	Cytoskeleton	1	672	3.10392	1.63409	121.13	2.4226	1.27656	177.52	177.52	15.57	5.02	7.47	0.738	1.81	0.922
Tb927.10.13330	paraflagellar rod protein PFC20	Cytoskeleton	1	4047	0.60579	-0.723111	94.99	1.8998	0.925848	67.27	67.27	5.9	9.74	2.41	0.712	4.6	0.106
Tb927.8.1550	paraflagellar rod protein PFC3	Cytoskeleton	1	2337	4.11731	2.0417	304	6.08	2.60407	1057.27	1057.27	92.72	22.52	9.64	0.818	1.87	0.679
Tb927.6.4140	paraflagellar rod protein PFC4	Cytoskeleton	1	348	30.2641	4.91954	460.48	9.2096	3.20314	941.74	941.74	82.59	2.73	7.84	0.861	0.82	0.593
Tb927.7.1920	paraflagellar rod protein PFC5	Cytoskeleton	1	1632	2.43822	1.28583	218.8	4.376	2.12961	308.82	308.82	27.08	11.11	6.81	0.845	1.2	0.937
Tb927.3.3770	paraflagellar rod protein PFC6	Cytoskeleton	2	861	5.59556	2.48428	231.49	9.2596	3.21095	256.29	512.58	44.95	8.03	9.33	0.768	0.47	2.069
Tb927.3.3750	paraflagellar rod protein PFC7	Cytoskeleton	1	531	5.52852	2.46689	284.09	5.6818	2.50635	496.66	496.66	43.56	7.88	14.84	0.821	0.77	1.417
Tb927.6.3670	paraflagellar rod protein PFC8	Cytoskeleton	1	9669	1.89142	0.919469	227.17	4.5434	2.18377	342.92	342.92	30.07	15.9	1.64	0.767	3.36	0.166
Tb927.11.14880	paraflagellar rod protein PFC9	Cytoskeleton	1	1116	7.71864	2.94835	291.66	5.8332	2.54429	751.17	751.17	65.88	8.54	7.65	0.847	1.79	0.954
Tb927.8.4970	paraflagellar rod protein PFR2	Cytoskeleton	5	1803	39.3002	5.29646	632.62	63.262	5.98327	1179.86	5899.3	517.38	13.16	7.3	0.843	0.97	1.375
Tb927.2.4330	paraflagellar rod protein PFR5	Cytoskeleton	1	2289	2.25016	1.17003	115.04	2.3008	1.20214	250.27	250.27	21.95	9.75	4.26	0.812	2.55	0.518
Tb927.7.6970	paraflagellar rod protein, putative	Cytoskeleton	1	2067	1.57844	0.658495	103.33	2.0666	1.04726	171.64	171.64	15.05	9.54	4.62	0.768	2.59	0.43
Tb927.10.11080	paraflagellar rod protein,I17 antigen	Cytoskeleton	1	3495	24.5694	4.61879	107.73	2.1546	1.10742	371.27	371.27	32.56	1.33	0.38	0.757	7.73	0.153
Tb927.3.5310	paraflagellar rod protein,I2 antigen	Cytoskeleton	1	6387	7.28375	2.86468	209.47	4.1894	2.06674	377.69	377.69	33.12	4.55	0.71	0.666	4.67	0.166
Tb927.11.260	PIFTF6 ,predicted WD40 repeat	Cytoskeleton	1	4071	2.12519	1.08759	292.4	5.848	2.54794	421.24	421.24	36.94	17.38	4.27	0.8	3.46	0.375
Tb927.11.320	Potential LC8 homologue (dynein light chain associated to multiple functions in other species such as flagellum beating and formation)	Cytoskeleton	1	273	5.72894	2.51827	83.51	1.6702	0.740021	99.16	99.16	8.7	1.52	5.57	0.61	2.2	0.678
Tb927.11.13780	profilin	Cytoskeleton	1	453	15.0297	3.90974	425.39	8.5078	3.08879	671.94	671.94	58.93	3.92	8.65	0.786	2.16	0.708
Tb927.6.2250	rac serine-threonine kinase, putative,protein kinase, putative	Cytoskeleton	1	1377	1.16203	0.21665	87.29	1.7458	0.803888	120.18	120.18	10.54	9.07	6.59	0.794	1.22	0.924
Tb927.3.2890	radial spoke protein RSP10, putative	Cytoskeleton	1	969	2.43051	1.28126	85.61	1.7122	0.775851	217.95	217.95	19.11	7.86	8.11	0.756	2.13	0.96
Tb927.11.13690	radial spoke protein RSP11, putative	Cytoskeleton	1	510	4.6969	2.23171	89.05	1.781	0.832688	139.24	139.24	12.21	2.6	5.1	#N/A	1.79	1.118
Tb927.5.2850	radial spoke protein RSP2, putative	Cytoskeleton	1	1557	4.14794	2.05239	495.04	9.9008	3.30755	487.85	487.85	42.79	10.31	6.62	0.8	1.39	1.494
Tb927.11.1150	radial spoke protein RSP3, putative	Cytoskeleton	1	999	4.31007	2.10771	109.5	2.19	1.13093	234.03	234.03	20.52	4.76	4.76	0.8	1.1	1.384
Tb927.11.4480	radial spoke protein RSP4/6, putative	Cytoskeleton	2	1758	4.33121	2.11477	219.67	8.7868	3.13534	420.55	841.1	73.77	17.03	9.69	0.796	2.3	0.775
Tb927.8.810	radial spoke protein RSP9, putative	Cytoskeleton	2	1002	2.80246	1.48669	116.67	4.6668	2.22243	169.05	338.1	29.65	10.58	10.56	0.746	1.36	1.116
Tb927.10.14010	RP2 basal body protein, required for axoneme formation	Cytoskeleton	1	1392	3.35831	1.74773	226.75	4.535	2.1811	267.99	267.99	23.5	7	5.03	0.799	1.87	0.813
Tb927.10.14110	Sjogren's syndrome autoantigen NA14 (human) and DIP13 (Chlamydomonas)	Cytoskeleton	1	360	2.51182	1.32873	48.07	0.9614	-0.0567913	21.74	21.74	1.91	0.76	2.11	0.438	1.21	0.626
Tb927.4.3130	Spef1, flagellar component	Cytoskeleton	1	828	1.55315	0.635197	91.98	1.8396	0.879392	50.78	50.78	4.45	2.87	3.47	0.717	1.06	1.172
Tb927.11.3360	T. brucei components of motile flagella (TbCMF22) OADbeta outer arm dynein heavy chain, not a DHC in Wickstead analysis	Cytoskeleton	1	2730	2.09916	1.06981	214.44	4.2888	2.10057	276.01	276.01	24.21	11.53	4.22	0.765	2.47	0.531
Tb927.9.10370	TAX-1, flagellar protein	Cytoskeleton	1	1092	2.46777	1.30321	122.59	2.4518	1.29384	139.64	139.64	12.25	4.96	4.54	0.694	1.55	1.367
Tb927.10.650	TAX-2, flagellar protein	Cytoskeleton	1	663	2.175	1.12101	72.2	1.444	0.530071	91.87	91.87	8.06	3.7	5.58	0.754	1.51	1.488
Tb927.11.15100	Tb5.20	Cytoskeleton	1	3252	13.7409	3.7804	562.1	11.242	3.49083	969.61	969.61	85.04	6.19	1.9	0.84	3.43	0.398
Tb927.11.2440	TBCCD1, bilobe, centrioles, cell body anterior	Cytoskeleton	1	1623	1.27033	0.345199	59.49	1.1898	0.250719	80.86	80.86	7.09	5.58	3.44	0.705	1.26	1.178
Tb927.8.6240	TbSAXO microtubule stabilizing	Cytoskeleton	1	801	6.27717	2.65011	294.95	5.899	2.56047	901.91	901.91	79.1	12.6	15.73	0.856	1.67	1.12
Tb927.11.13230	TbVAP, flagellar attachment zone	Cytoskeleton	1	651	5.39777	2.43236	84.81	1.6962	0.762306	273.42	273.42	23.98	4.44	6.82	0.812	2.16	0.774
Tb927.10.6350	trypanin	Cytoskeleton	2	1362	3.16571	1.66253	160.43	6.4172	2.68194	93.99	187.98	16.49	5.21	3.83	0.759	1.11	1.383
Tb927.9.15050	trypanin-related protein, putative	Cytoskeleton	2	1386	1.80087	0.848696	127	5.08	2.34483	109.04	218.08	19.13	10.62	7.66	0.693	1.42	1.244
Tb927.8.4840	Trypanosome-specific kinesin family 1	Cytoskeleton	1	3045	0.941358	-0.0871849	104.21	2.0842	1.05949	43.58	43.58	3.82	4.06	1.33	0.737	7.97	1.873
Tb927.9.15470	Trypanosome-specific kinesin family 1	Cytoskeleton	1	2046	3.6044	1.84976	109.42	2.1884	1.12988	140.99	140.99	12.37	3.43	1.68	0.784	2.92	0.228
Tb927.7.3000	Trypanosome-specific kinesin family 2	Cytoskeleton	1	4029	1.69246	0.759122	120.88	2.4176	1.27358	92.81	92.81	8.14	4.81	1.19	0.767	4.49	0.316
Tb927.10.15400	Trypanosome-specific kinesin family 2	Cytoskeleton	1	5049	1.0386	0.0546382	140.92	2.8184	1.49488	184.08	184.08	16.14	15.54	3.08	0.73	3.41	0.198
Tb927.3.4960	Trypanosome-specific kinesin family 2	Cytoskeleton	1	4785	1.47532	0.561026	95.29	1.9058	0.930397	72.48	72.48	6.36	4.31	0.9	0.674	2.34	0.128
Tb927.10.1110	Trypanosome-specific kinesin family 2	Cytoskeleton	1	5397	0.540093	-0.888719	76.97	1.5394	0.622368	2.31	2.31	0.2	0.38	0.07	0.645	3.05	0.206
Tb927.11.16150	tubulin binding cofactor A, putative	Cytoskeleton	1	387	10.9237	3.44939	84	1.68	0.748461	43.14	43.14	3.78	0.35	0.9	0.627	1.62	0.523
Tb927.8.6200	tubulin folding cofactor D, putative	Cytoskeleton	1	4032	1.54871	0.631066	198.02	3.9604	1.98565	108.89	108.89	9.55	6.17	1.53	0.766	2	0.206
Tb927.10.13870	tubulin tyrosine ligase protein, putative	Cytoskeleton	1	1305	1.99465	0.996137	189.08	3.7816	1.919	80.38	80.38	7.05	3.53	2.7	0.736	0.82	1.459
Tb927.9.9580	tubulin tyrosine ligase protein, putative	Cytoskeleton	1	1974	2.24064	1.16391	72.83	1.4566	0.542605	68.51	68.51	6.01	2.68	1.36	0.74	4.14	0.349
Tb927.5.3860	tubulin tyrosine ligase, putative	Cytoskeleton	1	1575	1.34882	0.431695	76.37	1.5274	0.611078	59.41	59.41	5.21	3.86	2.45	0.76	2.34	0.563
Tb927.10.13950	tubulin-specific chaperone, putative	Cytoskeleton	1	699	3.47369	1.79647	128.67	2.5734	1.36368	136.71	136.71	11.99	3.45	4.94	0.68	1.06	1.168
Tb927.6.3570	tubulin-tyrosine ligase-like protein, conserved	Cytoskeleton	1	1902	1.46895	0.554784	137.84	2.7568	1.46299	65	65	5.7	3.88	2.04	0.697	0.77	0.953
Tb927.1.1550	tubulin-tyrosine ligase, putative	Cytoskeleton	1	2073	0.980718	-0.0280903	141.94	2.8388	1.50528	42	42	3.68	3.76	1.81	0.683	1.93	0.646
Tb927.2.5250	tubulin-tyrosine ligase, putative	Cytoskeleton	1	1182	2.42066	1.2754	204.22	4.0844	2.03012	16.22	16.22	1.42	0.59	0.5	0.588	0.9	1.724
Tb927.11.6810	tubulin-tyrsoine ligase-like protein, putative (TTL)	Cytoskeleton	1	2943	0.896187	-0.158128	117.01	2.3402	1.22663	100.73	100.73	8.83	9.86	3.35	0.751	3.23	0.2
Tb927.4.3390	tuzin, putative	Cytoskeleton	1	2028	1.23917	0.309369	122.9	2.458	1.29748	56.93	56.93	4.99	4.03	1.99	0.718	1.45	1.793
Tb927.6.3090	XMAP215, matches microtubule-associated proteins	Cytoskeleton	1	4866	1.93645	0.953411	150.06	3.0012	1.58554	163.7	163.7	14.36	7.41	1.52	0.787	2.65	0.172
Tb927.10.14520	YFP-fusion localizes to basal bodies	Cytoskeleton	1	1401	1.61406	0.690693	176.2	3.524	1.81721	146.89	146.89	12.88	7.98	5.7	0.722	0.84	2.021
Tb927.1.1150	zeta tubulin	Cytoskeleton	1	1443	1.35858	0.442097	105.45	2.109	1.07656	23.77	23.77	2.08	1.53	1.06	0.631	1.01	1.656
Tb927.4.2480	8-oxoguanine DNA glycosylase, putative	DNA	1	1449	0.918174	-0.12316	98.28	1.9656	0.97497	24.4	24.4	2.14	2.33	1.61	0.713	1.39	0.722
Tb927.11.11440	A/G-specific adenine glycosylase, putative	DNA	1	1365	2.83827	1.50501	131.43	2.6286	1.39429	23.52	23.52	2.06	0.73	0.53	0.663	2.44	1.828
Tb927.4.460	Alkylated DNA repair protein (alkB homolog), putative	DNA	1	972	2.02962	1.02121	117.93	2.3586	1.23793	44.61	44.61	3.91	1.93	1.99	0.581	1.11	1.031
Tb927.8.5510	apurinic/apyrimidinic endonuclease, putative	DNA	1	1191	3.03648	1.6024	74.01	1.4802	0.565792	66.61	66.61	5.84	1.92	1.61	0.745	1.39	0.622
Tb927.7.2970	ATP-dependent DEAD/H RNA helicase, putative Mph1, DNA repair?	DNA	1	2475	0.973932	-0.0381068	126.93	2.5386	1.34403	99.42	99.42	8.72	8.95	3.62	0.79	4.66	1.02
Tb927.11.12600	ATP-dependent DNA helicase, putative Srs2 homologue, DNA repair	DNA	1	2532	1.76477	0.819478	221.57	4.4314	2.14776	121.33	121.33	10.64	6.03	2.38	0.785	2.26	0.983
Tb927.3.1360	cytosine-specific DNA methylase, putative	DNA	1	1866	0.947305	-0.0780998	108.7	2.174	1.12035	2.58	2.58	0.23	0.24	0.13	0.522	1.42	1.444
Tb927.6.5110	Damage-specific DNA binding protein, putative	DNA	1	3813	1.23198	0.300977	161.5	3.23	1.69153	169.09	169.09	14.83	12.04	3.16	0.734	1.4	0.383
Tb927.10.11100	deoxyribodipyrimidine photolyase, putative,DNA repair enzyme, putative	DNA	1	1707	1.39529	0.48057	118.56	2.3712	1.24562	41.36	41.36	3.63	2.6	1.52	0.737	2.24	0.738
Tb927.10.4480	DNA damage repair protein, putative	DNA	2	1842	1.34414	0.426682	182.61	7.3044	2.86877	20.81	41.62	3.65	2.72	1.48	0.655	1.74	1.254
Tb927.7.4080	DNA excision repair protein CSB	DNA	1	3381	1.19292	0.254497	124.41	2.4882	1.3151	78.02	78.02	6.84	5.74	1.7	0.726	2.24	0.407
Tb927.6.4780	DNA ligase I, putative	DNA	1	2100	3.61098	1.85239	307.5	6.15	2.62059	77.39	77.39	6.79	1.88	0.9	0.752	1.12	0.508
Tb927.11.6750	DNA ligase, putative	DNA	1	1728	0.70988	-0.494353	85.57	1.7114	0.775177	13.96	13.96	1.22	1.72	1	0.682	0.99	0.99
Tb927.7.600	DNA ligase, putative,mitochondrial DNA ligase homolog, putative	DNA	1	1542	1.43509	0.521144	93.64	1.8728	0.905197	26.78	26.78	2.35	1.64	1.06	0.685	1.84	0.763
Tb927.7.610	DNA ligase, putative,mitochondrial DNA ligase homolog, putative	DNA	1	1449	7.01855	2.81117	352.55	7.051	2.81783	28.94	28.94	2.54	0.36	0.25	0.717	2.82	0.431
Tb927.10.11020	DNA mismatch repair protein, putative,MSH2 (MSH2)	DNA	1	2856	1.58279	0.662465	141.45	2.829	1.50029	86.23	86.23	7.56	4.78	1.67	0.76	1.41	0.369
Tb927.11.12350	DNA photolyase, putative	DNA	1	2547	0.636912	-0.650835	73.11	1.4622	0.548141	10.99	10.99	0.96	1.51	0.59	0.556	1.49	0.163
Tb927.8.4880	DNA polymerase alpha catalytic subunit,DNA polymerase I	DNA	1	4023	1.77081	0.824409	182.3	3.646	1.86631	128.08	128.08	11.23	6.34	1.58	0.738	2.32	0.218
Tb927.2.1800	DNA polymerase delta catalytic subunit, putative (27H14.40)	DNA	1	3081	2.72451	1.44599	173.18	3.4636	1.79227	198.74	198.74	17.43	6.4	2.08	0.799	2.61	0.48
Tb927.3.1130	DNA polymerase delta subunit 2, putative	DNA	1	1701	1.43334	0.519376	126.88	2.5376	1.34346	46.4	46.4	4.07	2.84	1.67	0.726	1.06	1.018
Tb927.9.10440	DNA polymerase epsilon catalytic subunit, putative	DNA	1	6723	1.49451	0.579671	259.88	5.1976	2.37785	86.65	86.65	7.6	5.08	0.76	0.749	2.79	0.178
Tb927.10.1710	DNA polymerase eta, putative	DNA	1	1578	1.84891	0.886678	119.55	2.391	1.25761	24.39	24.39	2.14	1.16	0.74	0.622	1.87	1.121
Tb927.8.3350	DNA polymerase theta (helicase domain only), putative	DNA	1	3174	1.31842	0.398806	149.15	2.983	1.57676	115.18	115.18	10.1	7.66	2.41	0.75	1.65	0.968
Tb927.11.5550	DNA polymerase theta, putative	DNA	1	2541	1.12149	0.165422	100.13	2.0026	1.00187	87.12	87.12	7.64	6.81	2.68	0.772	2.13	0.554
Tb927.8.3290	DNA polymerase zeta catalytic subunit, putative	DNA	1	5877	1.30088	0.379484	261.42	5.2284	2.38637	62.17	62.17	5.45	4.19	0.71	0.715	4.54	0.477
Tb927.10.3110	DNA primase large subunit, putative	DNA	1	1734	1.1215	0.165428	77.23	1.5446	0.627233	47.62	47.62	4.18	3.72	2.15	0.651	1.97	0.653
Tb927.7.2310	DNA primase small subunit, putative	DNA	1	1266	1.49353	0.578721	104.73	2.0946	1.06667	34.43	34.43	3.02	2.02	1.6	0.642	1.25	0.635
Tb927.11.5430	DNA repair and recombination protein RAD54, putative	DNA	1	3114	1.35605	0.439415	145.92	2.9184	1.54518	103.3	103.3	9.06	6.68	2.15	0.724	2.74	0.63
Tb927.10.3550	DNA repair helicase, putative	DNA	1	3171	0.628374	-0.670303	79.28	1.5856	0.665029	33.73	33.73	2.96	4.71	1.49	0.702	2.61	0.165
Tb927.7.2060	DNA repair protein ERCC1, putative	DNA	1	801	1.56019	0.641718	63.69	1.2738	0.349139	42.54	42.54	3.73	2.39	2.98	0.654	1.59	0.879
Tb927.5.3670	DNA repair protein XPF, putative	DNA	1	3729	1.64566	0.718665	244.45	4.889	2.28954	52.81	52.81	4.63	2.81	0.75	0.717	3.02	0.658
Tb927.9.11760	DNA repair protein XPG, RAD2, putative	DNA	1	2241	0.566653	-0.819463	118.93	2.3786	1.25011	19.98	19.98	1.75	3.09	1.38	0.584	1	1.394
Tb927.8.6740	DNA repair protein, putative	DNA	1	1845	1.53452	0.61779	220.54	4.4108	2.14104	42.74	42.74	3.75	2.44	1.32	0.67	2.08	1.419
Tb927.11.8010	DNA repair protein, putative	DNA	1	2289	1.40481	0.490375	117.19	2.3438	1.22885	34.58	34.58	3.03	2.16	0.94	0.634	1.51	0.577
Tb927.3.5230	DNA repair protein, putative	DNA	1	1434	1.17104	0.227787	157.41	3.1482	1.65453	31.45	31.45	2.76	2.36	1.65	0.757	1.76	1.435
Tb927.11.750	DNA repair protein, putative	DNA	1	2955	1.70122	0.766571	281.28	5.6256	2.49201	64.5	64.5	5.66	3.33	1.13	0.757	1.61	0.574
Tb927.3.4810	DNA replication complex GINS protein SLD5, putative	DNA	1	810	1.93819	0.95471	102.03	2.0406	1.02899	29.7	29.7	2.6	1.34	1.65	0.581	1.21	1.13
Tb927.11.7860	DNA replication licensing factor MCM2, putative	DNA	1	2847	1.70182	0.767078	153.41	3.0682	1.61739	46.13	46.13	4.05	2.38	0.84	0.685	1.85	0.367
Tb927.2.3930	DNA replication licensing factor MCM3, putative	DNA	1	2439	1.28078	0.357019	120.76	2.4152	1.27214	101.58	101.58	8.91	6.96	2.85	0.741	1.87	0.495
Tb927.11.12250	DNA replication licensing factor MCM4, putative	DNA	1	2511	0.756732	-0.402146	144.18	2.8836	1.52787	37.54	37.54	3.29	4.35	1.73	0.673	1.33	0.59
Tb927.11.5570	DNA replication licensing factor MCM5, putative	DNA	1	2313	0.961563	-0.0565472	74.08	1.4816	0.567156	22.66	22.66	1.99	2.07	0.89	0.635	1.76	0.434
Tb927.11.11640	DNA replication licensing factor MCM6, putative	DNA	1	2607	0.979025	-0.0305826	153.85	3.077	1.62152	35.23	35.23	3.09	3.16	1.21	0.666	2.2	0.46
Tb927.11.16140	DNA replication licensing factor MCM7, putative	DNA	1	2196	2.00602	1.00433	162.79	3.2558	1.70301	59.7	59.7	5.24	2.61	1.19	0.696	3	0.395
Tb927.10.10410	DNA replication licensing factor MCM8, putative	DNA	1	2136	1.10279	0.141153	221.35	4.427	2.14633	78.57	78.57	6.89	6.25	2.93	0.69	1.05	1.45
Tb927.9.9600	DNA replication licensing factor MCM9, putative	DNA	1	2322	0.706961	-0.500297	101.66	2.0332	1.02375	41.88	41.88	3.67	5.2	2.24	0.662	1.38	0.536
Tb927.4.1330	DNA topoisomerase IB, large subunit	DNA	1	2091	3.46785	1.79404	181.67	3.6334	1.86132	358.46	358.46	31.44	9.07	4.34	0.82	2.52	0.413
Tb927.11.11540	DNA topoisomerase II, putative (TOP2)	DNA	2	4275	2.02105	1.0151	80.75	3.23	1.69153	75.32	150.64	13.21	6.54	1.53	0.709	4.32	0.182
Tb927.11.9170	DNA topoisomerase III, putative	DNA	1	2526	2.18816	1.12972	222.97	4.4594	2.15685	51.31	51.31	4.5	2.06	0.82	0.738	1.47	0.5
Tb927.11.9520	DNA topoisomerase III, TOPO3 alpha	DNA	2	2757	1.53281	0.616182	211.91	8.4764	3.08345	53.71	107.42	9.42	6.15	2.23	0.717	1.31	0.78
Tb927.9.6940	DNA topoisomerase type IB small subunit	DNA	1	822	2.09586	1.06754	136.7	2.734	1.45101	100.38	100.38	8.8	4.2	5.11	0.745	1.49	0.943
Tb927.11.10640	DNA-(apurinic or apyrimidinic site) lyase, putative	DNA	1	1719	1.34602	0.428697	122.01	2.4402	1.287	51.44	51.44	4.51	3.35	1.95	0.762	2.93	1.99
Tb927.9.4390	DNA-damage inducible protein DDI1-like protein (1L12.395)	DNA	1	1137	1.55111	0.633299	118.92	2.3784	1.24999	82.66	82.66	7.25	4.67	4.11	0.763	1.37	1.148
Tb927.9.11930	DNA-repair protein XPC	DNA	1	2307	0.641983	-0.639393	117.11	2.3422	1.22786	33.54	33.54	2.94	4.58	1.99	0.586	1.88	1.157
Tb927.11.16270	DNAexcision repair helicase XPBR	DNA	2	2334	1.54434	0.62699	147.68	5.9072	2.56247	21.29	42.58	3.73	2.42	1.04	0.731	1.6	0.839
Tb927.2.4390	endo/exonuclease Mre11 (MRE11)	DNA	1	2259	1.58626	0.665626	122.57	2.4514	1.29361	105.94	105.94	9.29	5.86	2.59	0.767	1.41	0.579
Tb927.11.12090	endonuclease III, putative	DNA	1	780	1.64575	0.718743	103.84	2.0768	1.05436	42.53	42.53	3.73	2.27	2.91	0.582	1.36	2.205
Tb927.10.6860	endonuclease V, putative	DNA	1	951	1.30373	0.382642	113.58	2.2716	1.18371	3.67	3.67	0.32	0.25	0.26	0.614	1.16	1.3
Tb927.10.5510	endonuclease/exonuclease/phosphatase, putative	DNA	1	1695	1.79407	0.843237	81.82	1.6364	0.710525	55.13	55.13	4.83	2.69	1.59	0.749	3.99	2.373
Tb927.11.7820	endonuclease/exonuclease/phosphatase, putative	DNA	1	1644	1.35263	0.435764	17.61	0.3522	-1.50553	238.65	238.65	20.93	15.47	9.41	0.74	2.4	1.654
Tb927.3.830	flap endonuclease-1 (FEN-1), putative	DNA	1	1182	2.17481	1.12089	137.79	2.7558	1.46247	114.04	114.04	10	4.6	3.89	0.702	0.93	1.072
Tb927.4.4680	GINS complex subunit Psf3, replication initiation	DNA	1	537	1.36987	0.45404	59.99	1.1998	0.262794	16.15	16.15	1.42	1.03	1.92	0.492	0.88	1.055
Tb927.11.9330	helicase-like protein	DNA	1	3030	1.03485	0.0494168	94.44	1.8888	0.91747	11.1	11.1	0.97	0.94	0.31	0.652	4.3	0.33
Tb927.10.12310	helicase-like protein	DNA	1	2769	1.23373	0.303024	146.95	2.939	1.55533	10.14	10.14	0.89	0.72	0.26	0.593	2.66	0.684
Tb927.5.3940	helicase, putative	DNA	1	2016	1.92888	0.947765	153.29	3.0658	1.61626	62.54	62.54	5.48	2.84	1.41	0.696	1.03	0.993
Tb927.3.3090	helicase, putative	DNA	1	2892	1.69568	0.761866	162.46	3.2492	1.70008	44.26	44.26	3.88	2.29	0.79	0.713	1.97	0.56
Tb927.9.13610	helicase, putative	DNA	1	3993	1.472	0.557776	106.64	2.1328	1.09275	434.26	434.26	38.09	25.87	6.48	0.8	4.32	0.268
Tb927.10.5490	HOP1 homologue, HORMA domain, involved in meiosis?	DNA	1	1272	0.708562	-0.497035	62.28	1.2456	0.316841	35.16	35.16	3.08	4.35	3.42	0.728	3.63	0.9
Tb927.2.5190	HOP2 putative homologue, involved in meiosis?	DNA	1	687	1.45682	0.542823	59.6	1.192	0.253384	3.16	3.16	0.28	0.19	0.28	0.524	0.85	0.359
Tb927.11.8700	hypothetical protein, conserved, DNA PolY-like superfamily domain: trans-lesion DNA synthesis.	DNA	1	1665	1.16209	0.216721	140.93	2.8186	1.49498	55.73	55.73	4.89	4.21	2.53	0.643	0.87	1.398
Tb927.9.11070	hypothetical protein, conserved,predicted zinc finger protein, MIZ	DNA	1	1986	0.492046	-1.02314	75.42	1.5084	0.593019	65.7	65.7	5.76	11.71	5.9	0.66	3.61	0.374
Tb927.5.1700	Kinesin-2, also "replication Factor A 28 kDa subunit".	DNA	1	768	3.23153	1.69222	119.59	2.3918	1.2581	242.47	242.47	21.27	6.58	8.57	0.753	1.35	1.45
Tb927.3.5030	KU70 protein (KU70)	DNA	1	2238	1.13219	0.17911	130.03	2.6006	1.37884	55.32	55.32	4.85	4.29	1.92	0.66	1.73	0.741
Tb927.6.1760	KU80 protein (KU80)	DNA	1	1908	0.822119	-0.28258	58.7	1.174	0.231432	44.25	44.25	3.88	4.72	2.47	0.684	0.79	0.364
Tb927.8.6840	mismatch repair protein MLH1	DNA	1	2664	0.873013	-0.195925	79.2	1.584	0.663572	79.5	79.5	6.97	7.99	3	0.649	2.07	1.111
Tb927.9.5240	mismatch repair protein MSH3	DNA	1	2808	1.26348	0.337402	160.88	3.2176	1.68598	63.79	63.79	5.59	4.43	1.58	0.714	2.6	0.304
Tb927.10.1270	mismatch repair protein MSH4	DNA	1	3498	0.566526	-0.819786	92.3	1.846	0.884403	11.06	11.06	0.97	1.71	0.49	0.7	1.42	0.405
Tb927.3.4280	mismatch repair protein MSH5	DNA	1	2199	0.96383	-0.0531495	192.58	3.8516	1.94546	32.85	32.85	2.88	2.99	1.36	0.711	3.21	3.487
Tb927.10.6410	mismatch repair protein MSH8	DNA	1	2994	2.0891	1.06288	319.13	6.3826	2.67414	217.54	217.54	19.08	9.13	3.05	0.721	3.8	0.407
Tb927.9.14330	mismatch repair protein PMS1	DNA	1	2367	1.94684	0.961136	267.66	5.3532	2.4204	94.36	94.36	8.28	4.25	1.8	0.758	2.32	1.731
Tb927.11.5670	MND1 homologue, putative involvement in meiosis	DNA	1	1116	0.54958	-0.863599	30.54	0.6108	-0.711228	4.9	4.9	0.43	0.78	0.7	0.679	1.09	0.326
Tb927.11.9510	nucleic acid binding protein, putative	DNA	1	1551	0.966721	-0.0488289	134.86	2.6972	1.43146	124.93	124.93	10.96	11.33	7.3	0.718	1.09	1.276
Tb927.9.12810	poly(ADP-ribose) glycohydrolase, putative	DNA	1	1596	1.01805	0.0258099	83.91	1.6782	0.746915	10.95	10.95	0.96	0.94	0.59	0.586	1.74	0.457
Tb927.5.4070	PPL1 priming DNA polymerase	DNA	1	1827	1.04837	0.0681442	132.92	2.6584	1.41056	4.9	4.9	0.43	0.41	0.22	0.663	1.16	1.467
Tb927.10.2520	PPL2 DNA primase polymerase	DNA	1	2199	1.32793	0.409178	123.18	2.4636	1.30077	125.32	125.32	10.99	8.28	3.77	0.797	3.36	0.532
Tb927.9.12720	predicted zinc finger protein, 3'-5' exonuclease	DNA	1	1173	0.933318	-0.0995586	82.07	1.6414	0.714927	55.06	55.06	4.83	5.17	4.41	0.735	1.33	0.957
Tb927.9.5190	proliferative cell nuclear antigen (PCNA), putative (28G16.165)	DNA	1	879	4.29065	2.1012	263.04	5.2608	2.39528	375.57	375.57	32.94	7.68	8.74	0.792	0.98	0.701
Tb927.11.8210	RAD50 DNA repair-like protein	DNA	1	4050	2.36261	1.24038	128.37	2.5674	1.36031	178.69	178.69	15.67	6.63	1.64	0.749	4.26	0.194
Tb927.11.8190	RAD51 protein (RAD51)	DNA	2	1122	2.88284	1.52749	220.72	8.8288	3.14222	182.06	364.12	31.93	11.08	9.88	0.813	1.38	1.119
Tb927.9.9620	RAD51/dmc1 protein, putative	DNA	2	1050	1.69624	0.762343	87.69	3.5076	1.81048	22.39	44.78	3.93	2.32	2.21	0.646	0.5	0.589
Tb927.7.6900	REC8, a rad 21 homologue, double-strand-break repair protein, putative	DNA	1	1755	2.72354	1.44549	321.39	6.4278	2.68433	372.62	372.62	32.68	12	6.84	0.817	1.26	1.295
Tb927.11.2550	recombinase rad51, putative	DNA	1	1524	0.841956	-0.248182	103.16	2.0632	1.04488	45.45	45.45	3.99	4.73	3.1	0.604	1.46	1.131
Tb927.8.5710	recombination initiation protein NBS1, putative	DNA	1	2757	1.4133	0.499068	67.09	1.3418	0.42417	103.7	103.7	9.09	6.44	2.34	0.686	3.11	0.305
Tb927.11.9130	replication factor A, 51kDa subunit, putative	DNA	1	1392	2.35011	1.23273	118.56	2.3712	1.24562	161.46	161.46	14.16	6.03	4.33	0.836	1.49	0.495
Tb927.11.5650	replication factor C large subunit, putative	DNA	1	1764	2.81786	1.4946	162.73	3.2546	1.70248	104.93	104.93	9.2	3.27	1.85	0.752	1.68	1.039
Tb927.6.3890	replication factor C, subunit 2, putative	DNA	1	1044	2.61014	1.38413	111.98	2.2396	1.16324	124.95	124.95	10.96	4.2	4.02	0.798	0.95	1.155
Tb927.9.12300	replication factor C, subunit 3, putative	DNA	1	1074	2.87314	1.52263	169.72	3.3944	1.76316	119.89	119.89	10.51	3.66	3.41	0.755	1.65	0.765
Tb927.11.9550	replication factor C, subunit 4, putative	DNA	1	1026	3.72729	1.89813	135.81	2.7162	1.44159	60.64	60.64	5.32	1.43	1.39	0.764	1.23	0.76
Tb927.10.7990	replication factor C, subunit 5, putative,ATPase, putative	DNA	1	1050	2.40167	1.26404	156.68	3.1336	1.64782	121.72	121.72	10.68	4.44	4.23	0.762	1.15	1.149
Tb927.10.5070	ribonuclease H, putative	DNA	1	981	0.944116	-0.0829646	80.9	1.618	0.694212	56.7	56.7	4.97	5.27	5.37	0.737	1.25	0.711
Tb927.7.4930	ribonuclease H1	DNA	1	906	1.72794	0.789055	68.2	1.364	0.447844	46.51	46.51	4.08	2.36	2.6	0.576	1.52	1.529
Tb927.10.4730	ribonuclease HII, putative	DNA	1	1434	1.2063	0.270586	122.74	2.4548	1.29561	8.99	8.99	0.79	0.65	0.45	0.56	1.43	0.882
Tb927.4.1270	ruvB-like DNA helicase, putative	DNA	1	1380	4.88154	2.28734	296.71	5.9342	2.56905	294.12	294.12	25.79	5.28	3.83	0.815	0.95	0.639
Tb927.4.2000	ruvB-like DNA helicase, putative,ATP-dependent DNA helicase, putative	DNA	1	1425	5.56505	2.47639	337.54	6.7508	2.75506	329	329	28.85	5.18	3.64	0.819	0.97	0.651
Tb927.1.3120	separase, putative,cysteine peptidase, Clan CD, family C50, putative	DNA	1	3480	0.600208	-0.736465	145.86	2.9172	1.54458	36.86	36.86	3.23	5.39	1.55	0.687	2.87	0.701
Tb927.6.2890	single strand-specific nuclease, putative	DNA	3	831	0.874868	-0.192863	31.28	1.8768	0.908275	20.92	62.76	5.5	6.29	7.57	0.69	0.61	0.442
Tb927.10.3860	SNF-7-like protein, putative	DNA	1	663	1.67404	0.743333	65.97	1.3194	0.399882	63.65	63.65	5.58	3.33	5.02	0.67	1.02	1.657
Tb927.3.5440	SNF2 DNA repair protein, putative	DNA	1	4494	1.63511	0.709389	128.07	2.5614	1.35693	93.44	93.44	8.19	5.01	1.11	0.742	1.71	0.42
Tb927.7.4650	SNF2 DNA repair protein, putative	DNA	1	3234	1.0967	0.133164	137.9	2.758	1.46362	225.36	225.36	19.76	18.02	5.57	0.782	15.08	2.717
Tb927.11.10730	SNF2 DNA repair protein, putative,ATP-dependent helicase, putative,SNF2 family helicase, putative	DNA	1	3636	1.79929	0.847431	241.11	4.8222	2.26969	84.64	84.64	7.42	4.13	1.14	0.729	2.83	0.452
Tb927.11.5690	SNF2 DNA repair protein, putative,SNF2 family protein	DNA	1	3207	1.71975	0.782198	121.44	2.4288	1.28024	82.76	82.76	7.26	4.22	1.32	0.749	2.07	0.359
Tb927.11.5260	SNF2 DNA repair protein, putative,SNF2 family protein	DNA	1	2907	0.892124	-0.164685	52.91	1.0582	0.0816123	44.4	44.4	3.89	4.36	1.5	0.752	4.56	0.44
Tb927.5.3760	SPO11 meiotic recombination protein	DNA	1	1296	0.654752	-0.61098	17.52	0.3504	-1.51293	0.42	0.42	0.04	0.06	0.05	0.634	1.78	0.119
Tb927.11.6090	tatD related deoxyribonuclease, putative	DNA	1	1005	1.54675	0.629239	52.76	1.0552	0.0775165	23.82	23.82	2.09	1.35	1.34	0.58	2.21	0.295
Tb927.11.1600	tatD related deoxyribonuclease, putative	DNA	1	1065	1.3581	0.441594	125.21	2.5042	1.32435	22.93	22.93	2.01	1.48	1.39	0.545	1.72	0.466
Tb927.3.1830	TbRM1, DNA recombination and antigenic switching	DNA	1	1428	1.17935	0.237995	77.46	1.5492	0.631523	37.28	37.28	3.27	2.77	1.94	0.675	2.38	1.577
Tb927.11.10190	telomerase reverse transcriptase, putative	DNA	1	3579	0.876662	-0.189908	246	4.92	2.29866	43.68	43.68	3.83	4.37	1.22	0.668	1.51	1.402
Tb927.7.830	telomerase-associated protein, putative	DNA	1	8421	1.66905	0.739027	254.3	5.086	2.34653	202.48	202.48	17.76	10.64	1.26	0.746	5.32	0.153
Tb927.10.12850	ttaggg binding factor, telomer maintenance	DNA	1	1149	15.3579	3.94091	505.99	10.1198	3.33911	110.74	110.74	9.71	0.63	0.55	0.672	1.02	1.719
Tb927.2.5750	tyrosyl-DNA Phosphodiesterase (Tdp1), putative	DNA	1	1662	1.78295	0.834265	134.98	2.6996	1.43275	18.92	18.92	1.66	0.93	0.56	0.569	1.68	0.629
Tb927.10.13970	uracil-DNA glycosylase, putative	DNA	1	894	2.90171	1.5369	123.75	2.475	1.30743	44.45	44.45	3.9	1.34	1.5	0.705	1.17	0.92
Tb927.6.4650	UV excision repair RAD23 protein, putative	DNA	1	1071	2.8648	1.51843	261.47	5.2294	2.38665	243.43	243.43	21.35	7.45	6.96	0.824	0.61	1.808
Tb927.5.4320	zinc finger protein family member, putative (FIP1)	DNA	1	843	2.89708	1.5346	161.26	3.2252	1.68939	137.93	137.93	12.1	4.18	4.96	0.765	1.04	1.21
Tb927.9.11870	zinc finger protein, putative,predicted zinc finger protein, MIZ	DNA	1	858	2.68711	1.42606	60.81	1.2162	0.28238	35.79	35.79	3.14	1.17	1.36	0.733	2.09	0.493
Tb927.9.10580	3-demethylubiquinone-9 3-methyltransferase, putative	Enzyme	1	867	1.43421	0.520256	82.57	1.6514	0.72369	34.95	34.95	3.07	2.14	2.47	0.63	0.85	0.708
Tb927.11.4940	AAA ATPase, putative	Enzyme	1	1572	1.44196	0.528029	156.9	3.138	1.64985	28.69	28.69	2.52	1.74	1.11	0.773	1.25	0.933
Tb927.11.6350	AAA ATPase, putative	Enzyme	1	3816	1.57617	0.656426	250.98	5.0196	2.32757	76.68	76.68	6.72	4.27	1.12	0.761	1.97	0.312
Tb927.11.13360	AAA ATPase, putative	Enzyme	1	3846	2.34442	1.22923	223.49	4.4698	2.16021	180.55	180.55	15.83	6.75	1.76	0.792	2.38	0.197
Tb927.3.1440	AAA ATPase, putative,Spastin, putative	Enzyme	2	2445	0.82615	-0.275525	106.09	4.2436	2.08529	32.17	64.34	5.64	6.83	2.79	0.704	2.42	0.897
Tb927.6.4210	aldehyde dehydrogenase, putative (ALDH)	Enzyme	1	1788	2.37384	1.24722	125.27	2.5054	1.32504	121.61	121.61	10.67	4.49	2.51	0.769	0.78	0.528
Tb927.2.5180	aldo-keto reductase, putative	Enzyme	2	1020	2.34933	1.23225	131	5.24	2.38957	36.16	72.32	6.34	2.7	2.65	0.654	1.32	0.805
Tb927.11.5360	aldo/keto reductase, putative	Enzyme	1	939	1.43039	0.516406	54.62	1.0924	0.127501	32.48	32.48	2.85	1.99	2.12	0.715	1.73	0.609
Tb927.9.3970	alpha/beta-hydrolase-like protein	Enzyme	2	615	4.06539	2.02339	80.93	3.2372	1.69475	49.9	99.8	8.75	2.15	3.5	0.55	0.92	1.282
Tb927.11.8460	amastin-like protein	Enzyme	1	1371	1.83046	0.872208	92.49	1.8498	0.887369	11.31	11.31	0.99	0.54	0.39	0.647	2.67	1.054
Tb927.7.5080	ATP-NAD kinase-like protein	Enzyme	1	2172	1.19145	0.252721	128.14	2.5628	1.35772	37.98	37.98	3.33	2.8	1.29	0.685	1.18	0.617
Tb927.11.9160	ATPase-like protein, putative	Enzyme	1	1368	0.315197	-1.66568	50.92	1.0184	0.0263043	7.5	7.5	0.66	2.09	1.53	0.584	2.67	1.561
Tb927.10.8070	ATPase, putative	Enzyme	1	1479	1.26342	0.337335	106.36	2.1272	1.08896	11.03	11.03	0.97	0.77	0.52	0.635	1.19	0.612
Tb927.11.960	ATPase, putative,cell division control protein 48 homolog, putative	Enzyme	1	1974	1.28855	0.365745	214.34	4.2868	2.0999	43	43	3.77	2.93	1.48	0.664	1.31	1
Tb927.11.8730	ATPase, putative,S. cerevisiae cell division control protein 48 homolog, putative	Enzyme	1	1959	1.12022	0.163788	135.06	2.7012	1.4336	26.97	26.97	2.37	2.11	1.08	0.593	0.74	1.688
Tb927.8.6420	beta-ketoacyl-ACP reductase 2	Enzyme	1	1497	0.87253	-0.196724	96.26	1.9252	0.945008	16.21	16.21	1.42	1.63	1.09	0.66	1.15	0.545
Tb927.11.10060	Biotin--acetyl-CoA-carboxylase ligase, putative,biotin--protein ligase, putative	Enzyme	1	744	1.76749	0.821699	107.98	2.1596	1.11076	125.23	125.23	10.98	6.21	8.35	0.781	0.18	1.23
Tb927.11.8260	carbonic anhydrase-like protein	Enzyme	1	1269	2.65248	1.40734	261.71	5.2342	2.38797	225.75	225.75	19.8	7.46	5.88	0.708	2.16	1.39
Tb927.6.2200	Class 1 glutamine amido-transferase domain, or protease	Enzyme	1	594	2.93722	1.55445	156.81	3.1362	1.64902	218.05	218.05	19.12	6.51	10.96	0.754	0.21	2.116
Tb927.7.5680	deoxyribose-phosphate aldolase, putative	Enzyme	1	843	1.03904	0.0552443	52.61	1.0522	0.073409	24.58	24.58	2.16	2.07	2.46	0.578	0.48	1.16
Tb927.6.710	dephospho-CoA kinase, putative	Enzyme	1	726	1.4468	0.532865	93.29	1.8658	0.899794	25.84	25.84	2.27	1.57	2.16	0.458	0.78	1.286
Tb927.8.7380	dihydrolipoamide dehydrogenase, point mutation,acetoin dehydrogenase e3 component, putative	Enzyme	2	1641	1.1436	0.193581	107.86	4.3144	2.10916	21.77	43.54	3.82	3.34	2.04	0.698	1.46	0.571
Tb927.4.5040	dihydrolipoamide dehydrogenase, putative	Enzyme	1	1746	1.21265	0.278169	112.94	2.2588	1.17556	29.37	29.37	2.58	2.12	1.21	0.651	0.9	0.573
Tb927.3.4390	dihydrolipoamide dehydrogenase, putative (GCVL-1)	Enzyme	1	1518	1.35922	0.442778	127.04	2.5408	1.34528	48.81	48.81	4.28	3.15	2.08	0.696	1.39	0.589
Tb927.8.5630	dihydroorotase, putative	Enzyme	1	1173	1.85675	0.892781	110.08	2.2016	1.13855	95	95	8.33	4.49	3.83	0.792	1.03	1.143
Tb927.5.3830	dihydroorotate dehydrogenase (fumarate), putative	Enzyme	1	942	3.09869	1.63166	245.92	4.9184	2.29819	190.36	190.36	16.69	5.39	5.72	0.822	1.29	0.676
Tb927.3.4340	diphthamide synthesis protein, putative	Enzyme	1	1074	2.39049	1.25731	119.53	2.3906	1.25737	39.84	39.84	3.49	1.46	1.36	0.651	1.65	0.795
Tb927.4.4650	diphthine synthase, putative	Enzyme	1	810	2.59815	1.37749	132.07	2.6414	1.4013	45.68	45.68	4.01	1.54	1.9	0.588	0.77	0.594
Tb927.6.2540	DREV methyltransferase, putative, Zinc finger domains	Enzyme	1	960	0.708841	-0.496466	115.03	2.3006	1.20201	65.55	65.55	5.75	8.11	8.45	0.684	0.98	1.825
Tb927.2.4930	esterase, putative	Enzyme	1	738	1.53095	0.614429	97.6	1.952	0.964953	205.69	205.69	18.04	11.78	15.96	0.631	1.33	1.218
Tb927.6.3320	ferric reductase transmembrane protein, putative	Enzyme	1	720	1.16935	0.225702	62.34	1.2468	0.31823	31.13	31.13	2.73	2.33	3.24	0.7	1.61	1.025
Tb927.11.4430	ferric reductase, putative,ferric reductase transmembrane component, putative	Enzyme	1	2340	1.29385	0.371667	73.19	1.4638	0.549718	67.07	67.07	5.88	4.55	1.94	0.724	2.26	0.383
Tb927.2.5060	GTP binding protein, putative	Enzyme	1	1185	9.53358	3.25302	338.98	6.7796	2.7612	207.73	207.73	18.22	1.91	1.61	0.785	1.01	0.83
Tb927.7.7450	GTP-binding protein, putative	Enzyme	1	1806	2.27027	1.18286	141.43	2.8286	1.50009	92.73	92.73	8.13	3.58	1.98	0.734	2.38	0.29
Tb927.4.2190	GTP-binding protein, putative	Enzyme	1	1776	1.4946	0.579764	126.11	2.5222	1.33468	51.2	51.2	4.49	3	1.69	0.582	1.28	1.225
Tb927.10.7430	GTP-binding protein, putative	Enzyme	1	1419	1.47147	0.557261	151.86	3.0372	1.60274	72.74	72.74	6.38	4.34	3.06	0.698	1.7	0.872
Tb927.7.580	GTP-binding protein, putative	Enzyme	1	2049	1.58674	0.666069	79.01	1.5802	0.660107	83.32	83.32	7.31	4.61	2.25	0.759	2.53	0.26
Tb927.5.4310	GTP-binding protein, putative	Enzyme	1	2445	1.11291	0.154333	153.62	3.0724	1.61937	70.21	70.21	6.16	5.53	2.26	0.708	1.13	0.357
Tb927.11.7370	haloacid dehalogenase hydrolase, putative	Enzyme	1	939	2.42007	1.27505	65.34	1.3068	0.386038	40.3	40.3	3.53	1.46	1.55	0.759	1.95	1.107
Tb927.11.8440	haloacid dehalogenase-like hydrolase, putative	Enzyme	1	837	4.47717	2.16259	107.27	2.1454	1.10125	171.16	171.16	15.01	3.35	4	0.791	11.73	1.329
Tb927.5.2370	hydrolase, alpha/beta fold family, putative	Enzyme	1	1206	1.80016	0.848124	87.91	1.7582	0.814099	32.46	32.46	2.85	1.58	1.31	0.606	2.89	0.398
Tb927.5.2380	hydrolase, alpha/beta fold family, putative	Enzyme	1	939	3.8862	1.95836	187.86	3.7572	1.90966	107.6	107.6	9.44	2.43	2.59	0.769	1.63	0.797
Tb927.7.6890	hypothetical protein, conserved	Enzyme	1	765	3.75338	1.90819	162.17	3.2434	1.69751	251.28	251.28	22.04	5.87	7.67	0.842	1.34	0.685
Tb927.7.5210	hypothetical protein, conserved	Enzyme	1	2697	3.28192	1.71454	249.78	4.9956	2.32066	420.62	420.62	36.89	11.24	4.17	0.807	1.74	0.473
Tb927.5.1460	hypothetical protein, conserved	Enzyme	1	981	8.6393	3.11092	325.08	6.5016	2.70079	891.59	891.59	78.19	9.05	9.23	0.82	3	1.586
Tb927.10.7230	hypothetical protein, conserved, 7 nucleoside diphostate kinase domains	Enzyme	1	7566	2.77184	1.47084	372.82	7.4564	2.89848	768.86	768.86	67.43	24.33	3.22	0.773	5.04	0.126
Tb927.3.4420	hypothetical protein, conserved, alpha/beta hydrolase domain	Enzyme	1	1332	1.20948	0.274389	112.16	2.2432	1.16556	76.54	76.54	6.71	5.55	4.17	0.684	2.13	1.337
Tb927.4.2240	hypothetical protein, conserved, D-aminoacid aminotransferase domain, used for synthesis of D-glutamic acid and D-alanine	Enzyme	1	1173	1.57608	0.656344	187.92	3.7584	1.91012	236.58	236.58	20.75	13.16	11.22	0.727	0.7	1.596
Tb927.11.7390	hypothetical protein, conserved, extremely weak but blast-back positive match to yeast PDH1 which may participate in conversion of 2-methylcitrate to 2-methylisocitrate	Enzyme	1	888	0.646404	-0.629491	61.58	1.2316	0.300534	35.14	35.14	3.08	4.77	5.37	0.598	0.87	0.782
Tb927.4.2460	kinatase, putative	Enzyme	1	3861	0.70927	-0.495593	36.2	0.724	-0.465938	15.78	15.78	1.38	1.95	0.51	0.648	4.22	0.392
Tb927.5.2650	L-galactonolactone oxidase (GAL/ALO)	Enzyme	1	1563	1.10007	0.137597	78.61	1.5722	0.652785	48.79	48.79	4.28	3.89	2.49	0.7	1.95	0.279
Tb927.10.6310	major vault protein, putative (MVP)	Enzyme	1	2589	2.09831	1.06923	227.36	4.5472	2.18498	238.84	238.84	20.95	9.98	3.85	0.785	1.76	0.587
Tb927.10.1990	major vault protein, putative (MVP)	Enzyme	1	2592	3.05151	1.60953	490.48	9.8096	3.29419	338.77	338.77	29.71	9.74	3.76	0.746	1.33	1.065
Tb927.5.4460	major vault protein, putative (MVP)	Enzyme	2	2517	3.24919	1.70008	203.8	8.152	3.02715	426.35	852.7	74.78	23.02	9.15	0.825	3.52	0.534
Tb927.8.1440	maoC-like dehydratase, putative	Enzyme	1	489	3.57633	1.83848	109.48	2.1896	1.13067	102.44	102.44	8.98	2.51	5.13	0.736	0.8	0.895
Tb927.10.6680	member of the NOL1/NOP2/sun family (S-adenosyl methionine methyltransferases)	Enzyme	2	2223	1.48935	0.574682	134.48	5.3792	2.42739	64.86	129.72	11.38	7.64	3.44	0.768	1.77	0.216
Tb927.8.2650	metallo-beta-lactamase-like protein, putative	Enzyme	1	1062	1.78879	0.838986	185.08	3.7016	1.88815	16.51	16.51	1.45	0.81	0.76	0.472	0.87	1.31
Tb927.11.10990	Methylthioribosephosphate isomerase (was annotated as EIF2B subunit)	Enzyme	1	1161	2.0935	1.06591	133.27	2.6654	1.41435	73.1	73.1	6.41	3.06	2.64	0.782	0.9	0.686
Tb927.5.490	methyltransferase, putative	Enzyme	2	2778	1.53553	0.618737	126.99	5.0796	2.34471	59.3	118.6	10.4	6.77	2.44	0.745	2.91	0.394
Tb927.11.11920	molybdenum cofactor biosynthesis protein, putative	Enzyme	1	2328	1.0525	0.0738238	79.02	1.5804	0.66029	37.94	37.94	3.33	3.16	1.36	0.687	2.09	0.567
Tb927.11.2330	molybdopterin synthase sulphurylase protein, putative	Enzyme	1	1518	0.891148	-0.166263	214.13	4.2826	2.09849	78.18	78.18	6.86	7.69	5.07	0.658	1.46	1.287
Tb927.9.1400	Monooxygenase, putative	Enzyme	1	1371	1.65893	0.730254	224.94	4.4988	2.16954	49.53	49.53	4.34	2.62	1.91	0.63	0.82	1.929
Tb927.11.4530	N-acetyltransferase subunit ARD1 (ARD1)	Enzyme	1	720	2.84899	1.51045	89.23	1.7846	0.835601	73.41	73.41	6.44	2.26	3.14	0.711	0.81	1.276
Tb927.10.5670	N-acetyltransferase subunit Nat1, putative (NAT1)	Enzyme	1	2136	2.48867	1.31537	138.97	2.7794	1.47477	109.48	109.48	9.6	3.86	1.81	0.785	1.09	0.194
Tb927.10.3150	N-acetyltransferase, putative	Enzyme	1	618	2.28625	1.19298	117.32	2.3464	1.23045	92.61	92.61	8.12	3.55	5.74	0.58	0.94	1.055
Tb927.9.3360	N-acetyltransferase, putative	Enzyme	1	1071	2.17649	1.122	141.59	2.8318	1.50172	39.1	39.1	3.43	1.58	1.48	0.618	1.36	0.759
Tb927.7.2360	N-acetyltransferase, putative	Enzyme	1	927	2.9747	1.57275	116.87	2.3374	1.2249	93.27	93.27	8.18	2.75	2.97	0.812	0.77	0.491
Tb927.11.11100	N-acetyltransferase, putative	Enzyme	1	444	2.8279	1.49973	47.58	0.9516	-0.0715728	21.03	21.03	1.84	0.65	1.46	0.459	0.89	1.848
Tb927.7.2530	N-acetyltransferase, putative	Enzyme	1	927	0.804166	-0.314435	63.82	1.2764	0.352081	23.26	23.26	2.04	2.54	2.74	0.602	1.08	1.661
Tb927.11.14870	NAD synthase, putative	Enzyme	1	885	1.60341	0.681139	82.86	1.6572	0.728748	58.15	58.15	5.1	3.18	3.59	0.66	1.02	0.683
Tb927.9.13250	NADPH--cytochrome p450 reductase, putative (CPR)	Enzyme	1	2073	1.36265	0.446418	196.83	3.9366	1.97695	14.72	14.72	1.29	0.95	0.46	0.614	1.03	0.92
Tb927.4.1950	NADPH--cytochrome p450 reductase, putative (CPR)	Enzyme	1	1833	1.59322	0.671947	142.16	2.8432	1.50752	100.04	100.04	8.77	5.51	3.01	0.706	2.34	0.445
Tb927.10.10650	NAR1 Cytosolic iron-sulphur cluster biogenesis, hydrogenase large subunit	Enzyme	1	1428	0.849048	-0.236082	137.55	2.751	1.45996	68.16	68.16	5.98	7.04	4.93	0.628	1.64	1.081
Tb927.10.11590	nicotinate phosphoribosyltransferase, putative	Enzyme	1	1287	2.19178	1.1321	188.96	3.7792	1.91808	258.09	258.09	22.63	10.33	8.03	0.804	3.65	1.076
Tb927.6.2040	nitrate reductase, putative	Enzyme	1	1185	1.02278	0.0324914	42.56	0.8512	-0.23243	19.49	19.49	1.71	1.67	1.41	0.588	1.04	1.932
Tb927.7.7230	nitroreductase (NTR)	Enzyme	1	963	1.01066	0.0153008	77.11	1.5422	0.62499	28.95	28.95	2.54	2.51	2.61	0.734	1.48	0.525
Tb927.7.1930	nucleoside diphosphatase, putative,ectonucleoside triphosphate diphosphohydrolase 5, putative	Enzyme	2	1332	0.533581	-0.90622	48.26	1.9304	0.9489	11.6	23.2	2.03	3.81	2.86	0.635	2.26	1.833
Tb927.10.1690	nucleotide binding protein, putative (NBP 1)	Enzyme	3	939	1.3155	0.395616	88.22	5.2932	2.40414	51.41	154.23	13.53	10.28	10.95	0.562	0.68	0.697
Tb927.6.2670	NUDIX hydrolase, conserved	Enzyme	1	885	0.949498	-0.0747637	47.74	0.9548	-0.0667295	14.86	14.86	1.3	1.37	1.55	0.634	0.86	1.174
Tb927.10.4680	NUDIX hydrolase, conserved,predicted MutT/NUDIX family protein	Enzyme	1	897	0.99933	-0.000967504	122.76	2.4552	1.29584	14.16	14.16	1.24	1.24	1.38	0.439	0.91	1.5
Tb927.11.9810	NUDIX hydrolase, homologue of YSA1	Enzyme	1	741	2.98028	1.57545	109.12	2.1824	1.12592	70.35	70.35	6.17	2.07	2.79	0.625	1.26	1.316
Tb927.5.4350	NUDIX hydrolase, putative	Enzyme	2	513	3.14309	1.65218	24.93	0.9972	-0.00404521	60.04	120.08	10.53	3.35	6.53	0.642	2.05	1.107
Tb927.11.7770	oxidoreductase-like protein	Enzyme	1	2580	1.55393	0.635921	191.97	3.8394	1.94088	37.12	37.12	3.26	2.1	0.81	0.703	1.47	0.301
Tb927.10.16040	oxidoreductase-protein, putative	Enzyme	1	1866	1.32825	0.409525	136.31	2.7262	1.44689	33.43	33.43	2.93	2.21	1.18	0.669	1.44	1.686
Tb927.10.9560	oxidoreductase, putative	Enzyme	1	1005	1.96868	0.977229	91.97	1.8394	0.879235	37.66	37.66	3.3	1.68	1.67	0.619	1.03	1.295
Tb927.8.3970	oxidoreductase, putative	Enzyme	1	1302	1.18891	0.249639	67.94	1.3588	0.442333	64	64	5.61	4.72	3.63	0.73	1.45	1.194
Tb927.3.4990	oxidoreductase, putative	Enzyme	1	1020	0.958177	-0.0616363	107.55	2.151	1.10501	30.15	30.15	2.64	2.76	2.71	0.622	0.34	0.928
Tb927.11.9560	oxidoreductase, putative	Enzyme	1	1635	1.35066	0.43367	186.98	3.7396	1.90288	55.52	55.52	4.87	3.61	2.21	0.637	0.91	1.567
Tb927.10.8000	P-loop nucleoside triphosphate hydrolase, EF hand domains	Enzyme	1	3990	2.23091	1.15763	199.89	3.9978	1.99921	173.47	173.47	15.21	6.82	1.71	0.773	3.07	0.317
Tb927.8.7510	p-nitrophenylphosphatase, putative	Enzyme	1	1170	1.45895	0.54493	146.18	2.9236	1.54775	59.6	59.6	5.23	3.58	3.06	0.65	0.95	1.749
Tb927.11.7290	pantothenate kinase subunit, putative	Enzyme	1	4404	2.04392	1.03134	311.72	6.2344	2.64025	417.64	417.64	36.63	17.92	4.07	0.786	2.5	0.099
Tb927.11.7420	phosphoadenosine phosphosulfate reductase-like protein	Enzyme	1	969	1.40304	0.488552	111.17	2.2234	1.15277	60.26	60.26	5.28	3.77	3.89	0.673	0.68	1.227
Tb927.9.13380	phosphoinositide-binding protein, putative	Enzyme	1	1260	5.05426	2.3375	287.44	5.7488	2.52326	987.83	987.83	86.63	17.14	13.6	0.832	4.94	0.935
Tb927.5.3050	poly(ADP-ribose) polymerase, putative	Enzyme	1	1722	1.92976	0.948418	105.04	2.1008	1.07094	18.81	18.81	1.65	0.85	0.49	0.712	2.17	0.34
Tb927.6.1580	polynucleotide kinase 3'-phosphatase, putative	Enzyme	1	1431	1.43404	0.520082	94.26	1.8852	0.914718	51.68	51.68	4.53	3.16	2.21	0.684	1.22	0.819
Tb927.11.14520	polypeptide deformylase, putative	Enzyme	1	783	1.56566	0.646769	126.23	2.5246	1.33605	52.22	52.22	4.58	2.93	3.74	0.621	0.82	2.055
Tb927.9.2320	POMP1 (possible S-Adenosyl methionine methyl transferase (yeast Cgt1 is involved in lipid homeostasis)	Enzyme	1	1104	0.55694	-0.844406	36.04	0.7208	-0.472329	15.58	15.58	1.37	2.45	2.22	0.609	0.3	0.283
Tb927.10.7850	protein-L-isoaspartate, putative	Enzyme	1	726	1.31008	0.389651	71.1	1.422	0.507921	28.81	28.81	2.53	1.93	2.66	0.553	1.41	2.86
Tb927.10.5750	protocatechuate 4,5-dioxygenase-like protein	Enzyme	1	810	0.898719	-0.154058	68.01	1.3602	0.443819	49.06	49.06	4.3	4.79	5.91	0.638	1	1.906
Tb927.6.2740	pyridoxal kinase (pdxK)	Enzyme	1	903	7.71403	2.94749	470.17	9.4034	3.23318	442.49	442.49	38.81	5.03	5.57	0.797	0.41	0.955
Tb927.6.1850	quiescin sulfhydryl oxidase (QSOX)	Enzyme	1	1581	2.16019	1.11116	166.12	3.3224	1.73223	62.73	62.73	5.5	2.55	1.61	0.673	1.03	0.674
Tb927.9.12410	riboflavin kinase, putative	Enzyme	1	522	0.991339	-0.0125494	62.85	1.257	0.329985	104.87	104.87	9.2	9.28	17.78	0.802	0.97	0.546
Tb927.6.4840	S-adenosylmethionine synthetase, putative (METK1)	Enzyme	9	1194	18.9464	4.24385	189.69	34.1442	5.09357	71.35	642.15	56.32	2.97	2.49	0.706	0.51	0.969
Tb927.10.9410	selenophosphate synthetase, putative	Enzyme	1	1182	1.66838	0.738447	129.49	2.5898	1.37284	62.99	62.99	5.52	3.31	2.8	0.752	2.04	0.833
Tb927.5.1210	short-chain dehydrogenase, putative	Enzyme	1	936	8.6097	3.10596	323.74	6.4748	2.69484	779.8	779.8	68.39	7.94	8.48	0.832	3.53	0.186
Tb927.10.12240	short-chain dehydrogenase, putative	Enzyme	1	984	1.24793	0.319536	193.12	3.8624	1.9495	96.39	96.39	8.45	6.77	6.88	0.669	0.33	1.186
Tb927.11.10020	short-chain dehydrogenase, putative	Enzyme	1	942	2.70564	1.43597	164.55	3.291	1.71853	57.34	57.34	5.03	1.86	1.97	0.565	1.12	0.727
Tb927.9.14070	short-chain dehydrogenase, putative	Enzyme	1	1392	1.635	0.709293	102.21	2.0442	1.03154	63.59	63.59	5.58	3.41	2.45	0.654	0.88	0.817
Tb927.9.14040	short-chain dehydrogenase, putative	Enzyme	1	1281	1.43572	0.521773	97.28	1.9456	0.960215	17.69	17.69	1.55	1.08	0.84	0.724	1.65	0.913
Tb927.10.6870	short-chain dehydrogenase, putative	Enzyme	1	1098	1.47724	0.562905	89.92	1.7984	0.846714	26.53	26.53	2.33	1.58	1.44	0.708	1.5	0.571
Tb927.7.310	Thioredoxin domain, also matches human prostaglandin E synthetase	Enzyme	1	1029	0.339755	-1.55743	18.04	0.3608	-1.47073	7.44	7.44	0.65	1.92	1.87	0.418	0.6	1.147
Tb927.2.2020	ESAG3, putative	ESAG	1	1080	1.16484	0.22013	45.63	0.9126	-0.131945	16.57	16.57	1.45	1.25	1.16	0.709	10.68	0.502
Tb927.10.4370	ESAG3, putative	ESAG	2	1170	0.748956	-0.417046	31.57	1.2628	0.336626	14.55	29.1	2.55	3.41	2.91	0.533	2.35	6.614
Tb927.10.9500	ESAG3, putative	ESAG	8	1182	2.50411	1.3243	52.71	8.4336	3.07615	56.67	453.36	39.76	15.88	13.43	0.778	183.63	0.69
Tb927.9.15660	ESAG4, putative,	ESAG	1	3729	0.782	-0.35476	29.79	0.5958	-0.7471	2.78	2.78	0.24	0.31	0.08	0.555	4	0.098
Tb927.5.340	ESAG5-related protein, putative	ESAG	2	1464	1.76063	0.816094	208.19	8.3276	3.0579	104.15	208.3	18.27	10.38	7.09	0.653	1.38	0.535
Tb927.2.1920	ESAG5, putative	ESAG	1	1467	5.02411	2.32887	221.44	4.4288	2.14692	228.93	228.93	20.08	4	2.73	0.789	8.31	1.241
Tb927.4.810	ESAG5, putative	ESAG	1	1452	2.40077	1.2635	220.13	4.4026	2.13836	132.36	132.36	11.61	4.84	3.33	0.763	7.55	2.73
Tb927.9.15890	ESAG5, putative	ESAG	3	1458	3.32628	1.73391	197.47	11.8482	3.5666	211.44	634.32	55.63	16.72	11.47	0.774	8.71	0.592
Tb927.6.2850	ESAG8-associated protein, putative (PIE8)	ESAG	1	1683	1.63094	0.705703	13.66	0.2732	-1.87197	58.8	58.8	5.16	3.16	1.88	0.754	1.57	0.274
Tb927.1.3670	ESAG8, putative	ESAG	2	2142	1.60701	0.684381	118.26	4.7304	2.24196	101.26	202.52	17.76	11.05	5.16	0.686	3.76	0.794
Tb927.1.5080	ESAG9, putative	ESAG	1	780	0.39603	-1.33632	31.08	0.6216	-0.685942	4.28	4.28	0.38	0.95	1.22	0.723	4.59	2.49
Tb927.5.4620	ESAG9, putative	ESAG	4	891	0.0345902	-4.85349	20.23	1.6184	0.694568	3.36	13.44	1.18	34.08	38.25	0.559	0.95	14.219
Tb927.8.2610	5-methyltetrahydropteroyltriglutamate-homocysteine S-methyltransferase, putative	Folate	1	2346	1.40886	0.494525	96.48	1.9296	0.948302	22.59	22.59	1.98	1.41	0.6	0.63	5.64	1.935
Tb927.7.1600	C-1-tetrahydrofolate synthase, cytoplasmic, putative	Folate	1	897	1.65949	0.730741	117.61	2.3522	1.23401	22.58	22.58	1.98	1.19	1.33	0.602	0.94	1.267
Tb927.7.5480	dihydrofolate reductase-thymidylate synthase (DHFR-TS)	Folate	1	1584	2.13026	1.09103	95.61	1.9122	0.935233	98.05	98.05	8.6	4.04	2.55	0.754	1.25	0.427
Tb927.8.3620	folate transporter, ESAG10, putative	Folate	7	1899	3.32886	1.73503	162.88	22.8032	4.51116	187.15	1310.05	114.89	34.51	18.17	0.736	1.68	0.581
Tb927.10.7520	folylpolyglutamate synthase, putative (FPGS)	Folate	1	1503	1.24771	0.319279	138.55	2.771	1.47041	23.17	23.17	2.03	1.63	1.08	0.593	1.09	2
Tb927.8.2210	pteridine reductase (PTR1)	Folate	1	807	1.64644	0.719353	98.15	1.963	0.97306	127.66	127.66	11.2	6.8	8.43	0.785	0.93	0.704
Tb927.1.2820	pteridine transporter, putative	Folate	7	1959	1.6064	0.683829	85.25	11.935	3.57713	5.91	41.37	3.63	2.26	1.15	0.638	0.63	5.476
Tb927.10.9080	pteridine transporter, putative	Folate	7	1923	1.91777	0.939427	69.12	9.6768	3.27453	50.17	351.19	30.8	16.06	8.35	0.747	0.19	0.391
Tb927.11.7040	pterin-4-alpha-carbinolamine dehydratase, putative	Folate	1	342	5.11892	2.35584	59.2	1.184	0.243669	47.81	47.81	4.19	0.82	2.4	0.599	1.47	1.538
Tb927.10.7930	2,3-bisphosphoglycerate-independent phosphoglycerate mutase (PGAM)	Glucose.glycerol	1	1656	5.75091	2.52379	835.39	16.7078	4.06245	1297.37	1297.37	113.78	19.78	11.94	0.851	2.21	0.667
Tb927.11.11490	2,3-bisphosphoglycerate-independent phosphoglycerate mutase-like protein, putative	Glucose.glycerol	1	2103	1.03469	0.0491926	132.4	2.648	1.4049	25.57	25.57	2.24	2.17	1.03	0.674	1.15	1.073
Tb927.7.1610	6-phosphofructo-2-kinase/fructose-2,6-biphosphatase, putative	Glucose.glycerol	1	1960	0.878521	-0.186851	176.06	3.5212	1.81607	83.69	83.69	7.34	8.35	4.26	0.635	1.6	0.871
Tb927.8.1020	6-phosphofructo-2-kinase/fructose-2,6-biphosphatase, putative	Glucose.glycerol	2	2109	0.755536	-0.404427	103.84	4.1536	2.05436	79.71	159.42	13.98	18.51	8.78	0.71	2.97	1.188
Tb927.3.2710	6-phosphofructo-2-kinase/fructose-2,6-bisphosphatase	Glucose.glycerol	2	3072	0.81646	-0.292547	84.86	3.3944	1.76316	101.98	203.96	17.89	21.91	7.13	0.654	2.76	0.734
Tb927.11.6330	6-phosphoglucolactonase	Glucose.glycerol	1	801	1.03525	0.0499746	146.55	2.931	1.55139	85.44	85.44	7.49	7.24	9.04	0.65	0.94	1.79
Tb927.8.2520	Acetyl-CoA synthetase	Glucose.glycerol	1	2022	3.06425	1.61553	147.55	2.951	1.5612	392.69	392.69	34.44	11.24	5.56	0.775	1.64	0.48
Tb927.4.1360	Aldose-1-epimerase, putative	Glucose.glycerol	1	882	1.40959	0.495273	126.6	2.532	1.34028	115.94	115.94	10.17	7.21	8.17	0.733	0.26	1.13
Tb927.4.1360	Aldose-1-epimerase, putative	Glucose.glycerol	1	882	1.40959	0.495273	126.6	2.532	1.34028	115.94	115.94	10.17	7.21	8.17	0.733	0.26	1.13
Tb927.10.9760	alternative oxidase	Glucose.glycerol	1	1056	0.39972	-1.32294	71.5	1.43	0.516015	26.01	26.01	2.28	5.71	5.41	0.656	1.11	0.89
Tb927.10.7090	alternative oxidase (AOX)	Glucose.glycerol	1	990	5.58115	2.48056	135.25	2.705	1.43563	1263.75	1263.75	110.83	19.86	20.06	0.849	14.97	0.737
Tb927.3.3270	ATP-dependent phosphofructokinase (TbPFK)	Glucose.glycerol	1	1464	11.9483	3.57874	1897.18	37.9436	5.24578	10893.3	10893.3	955.36	79.96	54.62	0.875	5.73	1.218
Tb927.11.11250	cytosolic malate dehydrogenase (cMDH)	Glucose.glycerol	1	987	6.70291	2.74479	447.08	8.9416	3.16053	564.35	564.35	49.49	7.38	7.48	0.794	0.95	1.436
Tb927.10.2890	enolase	Glucose.glycerol	1	1290	45.9612	5.52235	4995.06	99.9012	6.64243	8338.4	8338.4	731.29	15.91	12.33	0.86	1	1.197
Tb927.11.16410	enolase, putative	Glucose.glycerol	1	1524	1.58799	0.667204	227.3	4.546	2.1846	104.37	104.37	9.15	5.76	3.78	0.676	1.17	1.651
Tb927.10.4520	fructose- 2,6- bisphosphatase-like protein	Glucose.glycerol	1	1437	2.01806	1.01297	118.92	2.3784	1.24999	71.92	71.92	6.31	3.13	2.18	0.7	1.8	1.211
Tb927.9.8720	fructose-1,6-bisphosphatase (FBPase)	Glucose.glycerol	1	1053	4.51022	2.1732	256.97	5.1394	2.3616	413.4	413.4	36.26	8.04	7.64	0.755	2.4	1.379
Tb927.10.5620	fructose-bisphosphate aldolase, glycosomal (ALD)	Glucose.glycerol	1	1119	61.0536	5.932	7391.54	147.831	7.2078	23078.8	23078.8	2024.04	33.15	29.62	0.871	6.43	1.221
Tb927.11.16770	glucosamine-6-phosphate isomerase, putative	Glucose.glycerol	1	843	1.36081	0.444462	75.77	1.5154	0.599699	90.58	90.58	7.94	5.84	6.93	0.65	1.86	0.952
Tb927.4.2290	glucose transporter, putative	Glucose.glycerol	1	1659	2.06388	1.04536	145.9	2.918	1.54498	40.34	40.34	3.54	1.71	1.03	0.715	2.14	1.471
Tb927.10.2490	glucose-6-phosphate 1-dehydrogenase (G6PD)	Glucose.glycerol	1	1677	2.3152	1.21114	111.26	2.2252	1.15394	202.33	202.33	17.74	7.66	4.57	0.787	2.81	0.349
Tb927.1.3830	glucose-6-phosphate isomerase, glycosomal (PGI)	Glucose.glycerol	1	1824	13.7917	3.78573	1165	23.3	4.54226	2907.23	2907.23	254.97	18.49	10.14	0.845	5.85	1.322
Tb927.10.6880	glyceraldehyde 3-phosphate dehydrogenase, cytosolic (GAP)	Glucose.glycerol	3	996	12.6263	3.65836	936.68	56.2008	5.81252	1224.86	3674.58	322.27	25.52	25.62	0.856	1.72	1.287
Tb927.6.4280	glyceraldehyde 3-phosphate dehydrogenase, glycosomal (GAPDH)	Glucose.glycerol	3	1080	72.0749	6.17142	6991.95	419.517	8.71259	13333.1	39999.4	3508.01	48.67	45.06	0.874	0.95	1.912
Tb927.9.9820	glyceraldehyde-3-phosphate dehydrogenase, putative	Glucose.glycerol	1	1068	3.85063	1.94509	350.44	7.0088	2.80917	286.69	286.69	25.14	6.53	6.11	0.727	0.89	1.539
Tb927.9.12550	glycerol kinase, glycosomal (glk1)	Glucose.glycerol	5	1539	28.5273	4.83427	766.33	76.633	6.25989	2484.68	12423.4	1089.55	38.19	24.81	0.824	1	2.469
Tb927.10.15910	glycerol uptake protein, putative	Glucose.glycerol	1	1830	3.5888	1.8435	198.96	3.9792	1.99248	165.5	165.5	14.51	4.04	2.21	0.756	6.93	27.625
Tb927.11.7380	glycerol-3-phosphate dehydrogenase (FAD-dependent), mitochondrial	Glucose.glycerol	1	1812	7.55886	2.91817	293.62	5.8724	2.55395	1185.47	1185.47	103.97	13.75	7.59	0.844	4.07	0.516
Tb927.1.1130	glycerol-3-phosphate dehydrogenase (FAD-dependent), putative	Glucose.glycerol	1	1854	0.559363	-0.838144	109.5	2.19	1.13093	21.83	21.83	1.91	3.42	1.84	0.641	0.93	0.584
Tb927.8.3530	glycerol-3-phosphate dehydrogenase [NAD ], glycosomal	Glucose.glycerol	1	1065	29.936	4.90381	3645.5	72.91	6.18804	8454.52	8454.52	741.48	24.77	23.26	0.871	0.88	1.629
Tb927.11.2920	glycerolphosphate mutase, putative	Glucose.glycerol	1	876	1.46932	0.555146	119.2	2.384	1.25338	35.2	35.2	3.09	2.1	2.4	0.629	0.82	3
Tb927.10.15410	glycosomal malate dehydrogenase (gMDH)	Glucose.glycerol	2	972	0.562902	-0.829045	98.37	3.9348	1.97629	177.86	355.72	31.2	55.42	57.02	0.705	0.05	1.162
Tb927.2.4210	glycosomal phosphoenolpyruvate carboxykinase (PEPCK)	Glucose.glycerol	1	1578	3.9075	1.96624	451.2	9.024	3.17377	987.06	987.06	86.57	22.15	14.04	0.826	0.34	0.654
Tb927.10.2020	hexokinase (HK2)	Glucose.glycerol	2	1416	22.0831	4.46487	1775.53	71.0212	6.15018	5738.87	11477.7	1006.62	45.58	32.19	0.85	1	1.523
Tb927.11.5350	myo-inositol/proton symporter (MIT)	Glucose.glycerol	1	1452	2.02551	1.01829	52.27	1.0454	0.0640551	120.62	120.62	10.58	5.22	3.6	0.737	1.61	0.537
Tb927.8.980	Phosphoacetylglucosamine mutase PAGM, acts as phosphoglucomutase	Glucose.glycerol	1	1809	4.56895	2.19186	299.44	5.9888	2.58227	620.28	620.28	54.4	11.91	6.58	0.777	2.9	0.479
Tb927.1.710	phosphoglycerate kinase (PGKB)	Glucose.glycerol	2	1263	8.55125	3.09613	525.66	21.0264	4.39413	1123.7	2247.4	197.1	23.05	18.25	0.81	0.57	2.346
Tb927.11.2380	phosphoglycerate kinase, putative	Glucose.glycerol	1	2742	2.12432	1.087	116.12	2.3224	1.21562	106.05	106.05	9.3	4.38	1.6	0.752	2.49	0.28
Tb927.11.10340	phosphoglycerate mutase family member 5, putative	Glucose.glycerol	1	915	3.02479	1.59683	100.74	2.0148	1.01064	55.24	55.24	4.84	1.6	1.75	0.684	0.6	1.389
Tb927.5.3580	phosphoglycerate mutase protein, putative	Glucose.glycerol	1	558	3.12091	1.64197	73.75	1.475	0.560715	41.83	41.83	3.67	1.18	2.11	0.72	1.22	1.302
Tb927.11.2910	phosphoglycerate mutase, putative (iPGAM)	Glucose.glycerol	1	1152	1.46822	0.554068	91.94	1.8388	0.878765	73.34	73.34	6.43	4.38	3.8	0.762	1.54	1.03
Tb927.10.6440	Phosphomannomutase PMM, acts as phosphoglucomutase	Glucose.glycerol	1	738	3.61321	1.85328	98.01	1.9602	0.971001	91.22	91.22	8	2.21	2.99	0.649	1.09	0.66
Tb927.11.14780	phosphomannose isomerase, putative	Glucose.glycerol	1	1230	2.45052	1.29309	68.92	1.3784	0.462995	128.91	128.91	11.31	4.61	3.75	0.806	0.63	0.479
Tb927.11.9350	phosphonopyruvate decarboxylase-like protein, putative	Glucose.glycerol	1	1194	1.54361	0.626312	132.04	2.6408	1.40098	40.31	40.31	3.54	2.29	1.92	0.717	0.87	1.92
Tb927.10.14140	pyruvate kinase 1 (PYK1)	Glucose.glycerol	1	1500	26.3704	4.72085	3218.61	64.3722	6.00837	9584.49	9584.49	840.58	31.88	21.25	0.875	17.63	0.771
Tb927.11.6280	pyruvate phosphate dikinase (PPDK)	Glucose.glycerol	1	2742	0.463453	-1.10951	135.48	2.7096	1.43808	120.07	120.07	10.53	22.72	8.29	0.754	0.11	0.155
Tb927.2.5800	sedoheptulose-1,7-bisphosphatase (SBPase)	Glucose.glycerol	1	999	2.49874	1.3212	150.35	3.007	1.58832	228.02	228.02	20	8	8.01	0.763	1.43	1.415
Tb927.8.5600	transaldolase, putative	Glucose.glycerol	1	999	1.82775	0.870065	215.29	4.3058	2.10628	380.96	380.96	33.41	18.28	18.3	0.795	1.24	1.162
Tb927.11.5520	triosephosphate isomerase (TIM)	Glucose.glycerol	1	753	16.4605	4.04094	958.62	19.1724	4.26096	1698.22	1698.22	148.94	9.05	12.02	0.853	0.51	1.508
Tb927.9.9200	alpha-1,2-mannosyltransferase, putative	Glycans	1	1413	2.12235	1.08566	158.23	3.1646	1.66202	36.98	36.98	3.24	1.53	1.08	0.72	1.77	1.049
Tb927.11.16560	CMP-sialic acid transporter, putative	Glycans	1	1326	2.74168	1.45506	73.99	1.4798	0.565402	46.29	46.29	4.06	1.48	1.12	0.749	3.23	0.855
Tb927.9.12790	dolichol kinase, putative	Glycans	1	1674	2.38625	1.25475	57.75	1.155	0.207893	39.77	39.77	3.49	1.46	0.87	0.705	2.14	0.509
Tb927.10.4700	dolicholphosphate-mannose synthase, putative	Glycans	1	705	1.18868	0.249358	120.07	2.4014	1.26388	37.81	37.81	3.32	2.79	3.96	0.615	0.66	1.99
Tb927.10.4610	dolicholphosphate-mannose synthase, putative	Glycans	1	780	3.01663	1.59294	137.85	2.757	1.4631	153.25	153.25	13.44	4.46	5.72	0.733	1.31	1.62
Tb927.4.2230	dolichyl-P-Man:GDP-Man1GlcNAc2-PP-dolichyl alpha-1,3-mannosyltransferase, putative	Glycans	1	1530	1.82354	0.866742	147.8	2.956	1.56365	69.98	69.98	6.14	3.37	2.2	0.695	2.22	1.14
Tb927.6.1140	dolichyl-P-Man:GDP-Man5GlcNAc2-PP-dolichyl alpha-1,2-mannosyltransferase, putative	Glycans	1	2025	2.50213	1.32316	153.36	3.0672	1.61692	69.77	69.77	6.12	2.45	1.21	0.769	1.29	0.44
Tb927.11.11670	dolichyl-P-Man:GDP-Man5GlcNAc2-PP-dolichyl alpha-1,2-mannosyltranslocase, putative	Glycans	1	1797	1.86062	0.895785	208.14	4.1628	2.05755	47.06	47.06	4.13	2.22	1.24	0.719	1.77	1.192
Tb927.10.6530	dolichyl-P-Man:GDP-Man5GlcNAc2-PP-dolichyl alpha-1,3-mannosyltransferase, putative	Glycans	1	1215	2.31653	1.21197	146.88	2.9376	1.55464	47.16	47.16	4.14	1.79	1.47	0.669	0.82	0.835
Tb927.2.4720	dolichyl-P-Man:GDP-Man7GlcNAc2-PP-dolichyl alpha-1,6-mannosyltransferase, putative	Glycans	1	2277	1.11325	0.154783	76.25	1.525	0.608809	20.99	20.99	1.84	1.65	0.72	0.629	1.67	0.436
Tb927.10.13210	dolichyl-P-Man:GDP-ManGlcNAc2-PP-dolichyl beta-1,4-mannosyltransferase, putative	Glycans	1	1833	1.5237	0.607575	132.64	2.6528	1.40752	42.4	42.4	3.72	2.44	1.33	0.681	1.93	0.52
Tb927.9.3400	endo-beta-N-acetylglucosaminidase, putative	Glycans	1	3156	2.15731	1.10924	167.04	3.3408	1.74019	237.04	237.04	20.79	9.64	3.05	0.761	5.1	0.236
Tb927.10.13630	ER glucosidase II	Glycans	1	2424	5.33845	2.41642	422.4	8.448	3.07861	354.22	354.22	31.07	5.82	2.4	0.823	3.99	0.278
Tb927.11.13990	GDP-L-fucose synthetase, putative	Glycans	1	960	1.40174	0.487219	115.96	2.3192	1.21363	15.48	15.48	1.36	0.97	1.01	0.492	1.03	0.971
Tb927.8.2050	GDP-Man pyrophosphorylase	Glycans	1	1110	4.5088	2.17274	247.98	4.9596	2.31022	162.55	162.55	14.26	3.16	2.85	0.805	1.54	1.168
Tb927.10.15490	GDP-mannose 4,6 dehydratase, putative	Glycans	1	1089	1.71503	0.778232	48.11	0.9622	-0.0555913	14.84	14.84	1.3	0.76	0.7	0.69	1.77	0.511
Tb927.10.13780	glycogen synthase kinase 3 (GSK3)	Glycans	1	1059	3.49916	1.80701	84.15	1.683	0.751035	294.76	294.76	25.85	7.39	6.98	0.814	2.41	0.674
Tb927.7.2420	glycogen synthase kinase-3 alpha, putative	Glycans	1	1506	0.569045	-0.813387	10.43	0.2086	-2.26119	54.85	54.85	4.81	8.45	5.61	0.727	1.33	1.127
Tb927.11.10370	glycosyl hydrolase-like protein	Glycans	1	3168	2.01829	1.01313	71.87	1.4374	0.523462	84.36	84.36	7.4	3.67	1.16	0.795	1.37	0.132
Tb927.11.10670	glycosyl hydrolase, putative	Glycans	1	3600	0.810817	-0.302552	100.72	2.0144	1.01035	30.73	30.73	2.7	3.32	0.92	0.761	2.1	0.132
Tb927.11.9990	glycosyl transferase-like protein	Glycans	1	924	1.16276	0.217549	147.73	2.9546	1.56296	16.7	16.7	1.46	1.26	1.36	0.579	0.7	2.305
Tb927.6.1960	glycosyltransferase family 28 protein, putative	Glycans	1	1245	1.85923	0.894705	133.91	2.6782	1.42126	23.61	23.61	2.07	1.11	0.89	0.612	1.02	0.636
Tb927.11.3900	glycosyltransferase family-like protein, putative	Glycans	1	828	1.54378	0.626468	109.44	2.1888	1.13014	50.25	50.25	4.41	2.85	3.44	0.652	0.68	0.92
Tb927.3.5660	GT11 UDP-GlcNAc:α3-D-mannoside β1–2-N-acetylglucosaminyltransferase I	Glycans	1	1167	1.76638	0.820792	40.51	0.8102	-0.30365	69.58	69.58	6.1	3.45	2.96	0.775	6.7	1.213
Tb927.3.3580	lipophosphoglycan biosynthetic protein, putative (LPG3)=GRP94 ER chaperone	Glycans	1	2322	6.38184	2.67397	397.74	7.9548	2.99183	738.01	738.01	64.72	10.14	4.37	0.827	2.34	0.392
Tb927.10.2570	lysosomal alpha-mannosidase precursor, putative	Glycans	1	2994	3.11568	1.63955	311.55	6.231	2.63946	242.34	242.34	21.25	6.82	2.28	0.747	3.28	0.905
Tb927.6.1820	Phosphatidic acid phosphatase	Glycans	1	603	2.75031	1.45959	105.85	2.117	1.08202	60.09	60.09	5.27	1.92	3.18	0.664	1.44	0.748
Tb927.5.2760	UDP-Gal or UDP-GlcNAc-dependent glycosyltransferase, putative	Glycans	1	1155	4.92942	2.30142	130.14	2.6028	1.38006	99.95	99.95	8.77	1.78	1.54	0.693	10.95	0.492
Tb927.7.300	UDP-Gal or UDP-GlcNAc-dependent glycosyltransferase, putative	Glycans	1	1104	9.16166	3.19561	191.15	3.823	1.93471	131.05	131.05	11.49	1.25	1.13	0.786	13.09	1.794
Tb927.10.12290	UDP-Gal or UDP-GlcNAc-dependent glycosyltransferase, putative	Glycans	4	1116	2.90376	1.53792	166.97	13.3576	3.73959	124.66	498.64	43.73	15.06	13.49	0.707	1.77	0.497
Tb927.2.3370	UDP-Gal or UDP-GlcNAc-dependent glycosyltransferase, putative (10C8.485)	Glycans	1	1134	2.04571	1.0326	56.83	1.1366	0.184725	68.61	68.61	6.02	2.94	2.59	0.792	0.99	0.326
Tb927.11.2730	UDP-galactose 4-epimerase (galE)	Glycans	1	1188	1.85953	0.894942	69.36	1.3872	0.472176	130.12	130.12	11.41	6.14	5.17	0.763	1.78	2.119
Tb927.10.13900	UDP-galactose transporter	Glycans	1	1080	2.13948	1.09726	141.09	2.8218	1.49662	22.77	22.77	2	0.93	0.86	0.645	2.4	0.86
Tb927.4.1640	UDP-galactose transporter, putative	Glycans	1	1023	2.93801	1.55484	202.18	4.0436	2.01564	22.54	22.54	1.98	0.67	0.65	0.686	2.61	2.031
Tb927.2.1780	UDP-GlcNAc:PI a1-6 GlcNAc-transferase	Glycans	1	1368	1.21811	0.284644	70.01	1.4002	0.485633	17.14	17.14	1.5	1.23	0.9	0.556	1.97	0.783
Tb927.3.4570	UDP-GlcNAc:PI a1-6 GlcNAc-transferase, putative	Glycans	1	2190	1.87612	0.907752	261.66	5.2332	2.38769	37.57	37.57	3.29	1.76	0.8	0.739	1.42	1.379
Tb927.3.4630	UDP-glucose:glycoprotein glucosyltransferase, putative	Glycans	1	5028	2.71037	1.43849	280.73	5.6146	2.48918	325.37	325.37	28.54	10.53	2.09	0.8	7.55	0.201
Tb927.11.2520	UDP-N-acetylglucosamine pyrophosphorylase, putative	Glycans	1	1638	2.05918	1.04207	127.76	2.5552	1.35344	130.65	130.65	11.46	5.56	3.39	0.792	1.8	0.729
Tb927.11.10450	UDP-N-acetylglucosamine-dolichyl-phosphate N-acetylglucosaminephosphotransferase, putative	Glycans	1	1182	1.34526	0.427886	101.55	2.031	1.02219	71.04	71.04	6.23	4.63	3.92	0.791	2.67	0.588
Tb927.10.13130	UTP-glucose-1-phosphate uridylyltransferase 2, putative	Glycans	1	1458	0.71575	-0.482473	76.88	1.5376	0.62068	76.93	76.93	6.75	9.43	6.47	0.712	1.11	0.497
Tb927.4.4050	glycosomal transporter (GAT1)	Glycosome	2	2052	3.3016	1.72316	272.25	10.89	3.44493	61.67	123.34	10.82	3.28	1.6	0.756	1.17	0.494
Tb927.11.3130	glycosomal transporter (GAT2)	Glycosome	2	1926	1.79164	0.841277	93.15	3.726	1.89763	39.26	78.52	6.89	3.84	1.99	0.762	1.37	0.223
Tb927.11.1070	glycosomal transporter (GAT3)	Glycosome	1	2055	4.15832	2.056	186.92	3.7384	1.90242	203.56	203.56	17.85	4.29	2.09	0.782	2	0.597
Tb927.4.1250	PEX1 peroxisome biogenesis factor 1	Glycosome	1	2736	1.32195	0.402668	140.94	2.8188	1.49508	54.89	54.89	4.81	3.64	1.33	0.67	1.19	0.432
Tb927.3.2410	PEX10 peroxisome assembly protein	Glycosome	1	897	1.96209	0.972389	93.73	1.8746	0.906583	82.9	82.9	7.27	3.71	4.14	0.669	1.25	1.022
Tb927.11.11520	PEX11 glycosomal membrane protein	Glycosome	1	657	10.6303	3.41011	761.13	15.2226	3.92814	1384.23	1384.23	121.4	11.42	17.38	0.802	0.61	1.295
Tb927.10.15850	PEX12 peroxisome assembly protein	Glycosome	1	1188	1.65226	0.724439	196.27	3.9254	1.97284	128.61	128.61	11.28	6.83	5.75	0.767	1.64	0.919
Tb927.10.14720	PEX13 peroxin 13	Glycosome	1	1176	2.74685	1.45778	128.78	2.5756	1.36491	110.07	110.07	9.65	3.51	2.98	0.656	1.18	0.866
Tb927.10.240	PEX14 peroxin 14	Glycosome	1	1101	2.36528	1.24201	163.64	3.2728	1.71053	148.33	148.33	13.01	5.5	5	0.72	1.27	0.722
Tb927.9.6450	PEX16, putative	Glycosome	1	1362	2.87	1.52105	178.22	3.5644	1.83366	165.85	165.85	14.55	5.07	3.72	0.764	1.44	0.655
Tb927.9.12290	PEX19 Peroxin 19	Glycosome	1	858	3.29562	1.72055	208.07	4.1614	2.05707	101.61	101.61	8.91	2.7	3.15	0.731	0.83	1.376
Tb927.3.2340	PEX2 peroxin-2,glycosome import protein (gim1)	Glycosome	1	999	1.77497	0.827797	97.12	1.9424	0.95784	74.67	74.67	6.55	3.69	3.69	0.643	2.08	0.6
Tb927.5.1100	PEX5 peroxisome targeting signal 1 receptor	Glycosome	1	1968	3.29056	1.71833	239.14	4.7828	2.25786	667.2	667.2	58.51	17.78	9.03	0.776	2.22	0.438
Tb927.5.3920	PEX6 peroxisome assembly protein, AAA ATPase	Glycosome	1	2949	1.07199	0.100294	100.29	2.0058	1.00418	74.15	74.15	6.5	6.07	2.06	0.692	1.76	0.391
Tb927.3.3610	PEX7 peroxisomal targeting signal type 2 receptor	Glycosome	1	1086	2.47299	1.30626	176.47	3.5294	1.81942	170	170	14.91	6.03	5.55	0.794	0.93	0.845
Tb927.9.1720	PMP4 peroxisomal membrane protein 4, putative	Glycosome	1	672	2.13424	1.09372	136.06	2.7212	1.44424	61.19	61.19	5.37	2.51	3.74	0.641	1.73	1.11
Tb927.10.13290	ethanolamine phosphotransferase (EPT)	GPI.anchors	1	1239	3.14701	1.65398	222.78	4.4556	2.15562	141.71	141.71	12.43	3.95	3.19	0.712	2.48	0.826
Tb927.11.5070	ethanolamine phosphotransferase (EPT) (TbGPI13)	GPI.anchors	1	2517	1.64336	0.716647	122.64	2.4528	1.29443	76.7	76.7	6.73	4.09	1.62	0.763	3.54	0.44
Tb927.11.14140	ethanolamine-phosphate cytidylyltransferase (TbECT)	GPI.anchors	1	1155	4.85003	2.27799	201.4	4.028	2.01006	155.64	155.64	13.65	2.81	2.43	0.786	1.37	1.174
Tb927.6.3300	GPI alpha-mannosyltransferase I (MT-I)	GPI.anchors	1	1293	1.47599	0.561683	102.31	2.0462	1.03295	25.89	25.89	2.27	1.54	1.19	0.653	0.75	0.783
Tb927.10.5560	GPI alpha-mannosyltransferase III (MT-III)	GPI.anchors	1	1770	1.33361	0.415338	148.68	2.9736	1.57221	72.37	72.37	6.35	4.76	2.69	0.685	1.54	1.089
Tb927.3.2610	GPI inositol deacylase 2 (GPIdeAc2)	GPI.anchors	1	2448	1.65966	0.730884	148.52	2.9704	1.57066	117.22	117.22	10.28	6.19	2.53	0.761	11.06	5.06
Tb927.10.4780	GPI inositol deacylase precursor (GPIdeAc)	GPI.anchors	1	1677	2.10374	1.07296	144.11	2.8822	1.52717	244.89	244.89	21.48	10.21	6.09	0.807	5.64	14.854
Tb927.2.6000	GPI phospholipase C	GPI.anchors	1	1077	8.60377	3.10497	83	1.66	0.731183	598.77	598.77	52.51	6.1	5.66	0.803	12.06	8.086
Tb927.10.210	GPI transamidase component GAA1	GPI.anchors	1	1386	2.33898	1.22588	225.71	4.5142	2.17447	170.46	170.46	14.95	6.39	4.61	0.723	2.09	0.645
Tb927.11.15760	GPI transamidase subunit Tta1 (TTA1)	GPI.anchors	1	1134	3.53182	1.82041	276.82	5.5364	2.46895	138.91	138.91	12.18	3.45	3.04	0.784	1.69	1.188
Tb927.10.5080	GPI transamidase subunit Tta2	GPI.anchors	1	1233	2.9206	1.54626	212.71	4.2542	2.08889	151.66	151.66	13.3	4.55	3.69	0.802	1.78	1.171
Tb927.4.1920	GPI transamidase, putative (TbGPI16)	GPI.anchors	1	2061	3.36931	1.75245	265.73	5.3146	2.40996	229.48	229.48	20.13	5.97	2.9	0.789	2.53	0.508
Tb927.10.13860	GPI-anchor transamidase subunit 8 (GPI8)	GPI.anchors	1	960	3.20723	1.68133	155.88	3.1176	1.64044	177.81	177.81	15.59	4.86	5.06	0.794	2.85	0.776
Tb927.10.6140	GPI-GlcNAc transferase	GPI.anchors	1	1029	1.26732	0.34178	99.42	1.9884	0.991608	16.77	16.77	1.47	1.16	1.13	0.633	2.71	1.883
Tb927.10.13160	mannosyltransferase-II (MT-II)	GPI.anchors	1	1593	1.61	0.687063	139.87	2.7974	1.48409	24.78	24.78	2.17	1.35	0.85	0.596	1.36	0.934
Tb927.11.12080	N-acetyl-D-glucosaminylphosphatidylinositol de-N-acetylase (GPI12)	GPI.anchors	1	759	1.44136	0.527432	63.55	1.271	0.345964	15	15	1.32	0.91	1.2	0.469	1.36	1.25
Tb927.10.14240	N-myristoyltransferase (NMT)	GPI.anchors	1	1341	2.51572	1.33097	173.08	3.4616	1.79144	266.76	266.76	23.4	9.3	6.94	0.81	1.61	0.496
Tb927.11.13740	GRESAG 4, putative receptor-type adenylate cyclase	GRESAG	1	3645	0.885687	-0.17513	137.9	2.758	1.46362	59.73	59.73	5.24	5.91	1.62	0.654	1.18	0.103
Tb927.10.13040	GRESAG 4, putative receptor-type adenylate cyclase	GRESAG	1	3630	0.427622	-1.22559	117.78	2.3556	1.23609	46.82	46.82	4.11	9.6	2.64	0.63	2.24	0.175
Tb927.6.1520	aquaporin 3, putative (AQP1)	Ions	2	966	3.53317	1.82096	149.23	5.9692	2.57754	516.81	1033.62	90.65	25.66	26.56	0.77	0.19	0.994
Tb927.9.15460	calcium motive p-type ATPase, putative	Ions	1	3126	3.28275	1.7149	258.9	5.178	2.37239	455.28	455.28	39.93	12.16	3.89	0.811	1.24	0.353
Tb927.5.3400	calcium-translocating P-type ATPase, calcium pump	Ions	1	3036	4.12225	2.04343	278.91	5.5782	2.4798	457.54	457.54	40.13	9.73	3.2	0.822	3.58	0.112
Tb927.10.11620	calcium-transporting ATPase, putative	Ions	1	3303	0.991062	-0.0129525	114.85	2.297	1.19975	22.88	22.88	2.01	2.02	0.61	0.615	1.74	1.052
Tb927.9.4820	calcium/potassium channel (CAKC), putative	Ions	1	2637	1.02293	0.032703	152.4	3.048	1.60786	31.32	31.32	2.75	2.69	1.02	0.708	2.3	0.576
Tb927.11.1910	cation transporter protein, putative	Ions	1	969	4.67111	2.22377	150.32	3.0064	1.58804	53.91	53.91	4.73	1.01	1.04	0.62	2.36	0.411
Tb927.11.8990	cation transporter, putative	Ions	1	1176	1.15408	0.206742	99.65	1.993	0.994942	75.71	75.71	6.64	5.75	4.89	0.655	0.15	0.679
Tb927.10.15940	cation transporter, putative	Ions	1	1416	1.67158	0.741213	127.29	2.5458	1.34812	39.27	39.27	3.44	2.06	1.45	0.651	1.1	0.895
Tb927.9.5490	cation transporter, putative	Ions	1	2025	1.31034	0.389938	151.86	3.0372	1.60274	80.96	80.96	7.1	5.42	2.68	0.746	1.74	0.672
Tb927.8.650	cation-transporting ATPase, putative	Ions	1	3786	3.09942	1.632	324.22	6.4844	2.69697	303.84	303.84	26.65	8.6	2.27	0.813	4.52	0.093
Tb927.9.8540	chloride channel protein, putative	Ions	2	2817	0.975357	-0.035997	142.21	5.6884	2.50802	24.65	49.3	4.32	4.43	1.57	0.696	1.21	0.463
Tb927.10.11680	chloride channel protein, putative	Ions	1	2958	1.72024	0.782607	144.56	2.8912	1.53167	63.16	63.16	5.54	3.22	1.09	0.773	2.15	0.641
Tb927.11.16690	chloride channel protein, putative	Ions	2	2757	2.07397	1.0524	202.89	8.1156	3.0207	91.46	182.92	16.04	7.74	2.81	0.694	4.47	0.31
Tb927.11.1260	copper-transporting ATPase-like protein, putative	Ions	1	2886	1.09604	0.132305	166.93	3.3386	1.73924	83.1	83.1	7.29	6.65	2.3	0.766	2.13	0.168
Tb927.1.580	phosphate-repressible phosphate permease, putative	Ions	2	1551	2.48511	1.31331	84.2	3.368	1.75189	95.14	190.28	16.69	6.72	4.33	0.687	0.52	0.748
Tb927.10.16170	potassium voltage-gated channel, putative	Ions	1	924	1.59183	0.670685	80.69	1.6138	0.690462	62.13	62.13	5.45	3.42	3.7	0.704	1.45	0.914
[truncated: 5,772 more rows]

## Sheet: 3.Ribosome densities v thalf PC
2013 TritrypDB Gene ID	Annotation	Class	mRNA length	CDS length	PC2060 Gene copy no	PC RNAs /cell	PC RNAs /cell/gene	PC mRNA half-life (min)	Ribosomes/kb	PC mRNA half-life (min) LOG2	Ribosomes/kb LOG2
[truncated: 3,716 more rows]

[truncated: 1 more sheets: 4.Ribosome densities v thalf BS]
